# Supplementary material for: Petal abscission in fragrant roses is associated with large scale differential regulation of the abscission zone transcriptome
Source: Sci Rep. 2020 Oct 14;10:17196. doi: 10.1038/s41598-020-74144-3 (PMC7566604; doi:10.1038/s41598-020-74144-3)
Supplement: Supplementary file 3 — Supplementary Information 3 [file 41598_2020_74144_MOESM3_ESM.xlsx]

## Sheet: 0hE vs 8hE (Rb_AZ)
								Manuscript Title
	Petal abscission in fragrant roses is associated with large scale differential regulation of the abscission zone transcriptome
gene	test_id	gene_id	locus	8hE RbAZ	0hE RbAZ	status	8hE RbAZ	0hE RbAZ	0hE vs 8hE RbAZ log2fc	test_stat	p_value	q_value	significant	GoAnnotation	KeggAnnotation	IrpAnnotation
RC0G0000900	XLOC_001453	XLOC_001453	Chr00:96914-102259	P2ABC	P1ABC	OK	22.3343	85.4289	-1.93546	5.77753	5e-05	0.000417915	yes	GO:0006816 Biological Process:calcium ion transport,GO:0006812 Biological Process:cation transport,GO:0055085 Biological Process:transmembrane transport,GO:0016021 Cellular Component:integral component of membrane,GO:0015369 Molecular Function:calcium:proton antiporter activity,GO:0008324 Molecular Function:cation transmembrane transporter activity	NA	IPR004713 Calcium/proton exchanger,IPR004798 Calcium/proton exchanger CAX,IPR004837 Sodium/calcium exchanger membrane region
RC0G0001100	XLOC_001454	XLOC_001454	Chr00:107316-110876	P2ABC	P1ABC	OK	25.2152	41.068	-0.70372	2.1168	0.00045	0.00287853	yes	GO:0009058 Biological Process:biosynthetic process,GO:0005978 Biological Process:glycogen biosynthetic process,GO:0008878 Molecular Function:glucose-1-phosphate adenylyltransferase activity,GO:0016779 Molecular Function:nucleotidyltransferase activity	K00975 glucose-1-phosphate adenylyltransferase [EC:2.7.7.27]	IPR005835 Nucleotidyl transferase domain,IPR005836 ADP-glucose pyrophosphorylase, conserved site,IPR011004 Trimeric LpxA-like superfamily,IPR011831 Glucose-1-phosphate adenylyltransferase,IPR029044 Nucleotide-diphospho-sugar transferases
RC0G0001200	XLOC_001455	XLOC_001455	Chr00:112006-114094	P2ABC	P1ABC	OK	34.7421	51.4826	-0.567401	1.54676	0.00825	0.0302545	yes	NA	NA	NA
RC0G0002200	XLOC_001461	XLOC_001461	Chr00:166656-167274	P2ABC	P1ABC	OK	0.476773	3.28439	-2.78425	1.46255	0.01395	0.0450827	yes	GO:0003677 Molecular Function:DNA binding	NA	IPR001356 Homeobox domain,IPR009057 Homeobox-like domain superfamily
RC0G0006800	XLOC_001486	XLOC_001486	Chr00:562924-568336	P2ABC	P1ABC	OK	74.5815	123.947	-0.732835	2.38138	5e-05	0.000417915	yes	NA	NA	IPR004147 UbiB domain,IPR011009 Protein kinase-like domain superfamily
RC0G0007400	XLOC_000035	XLOC_000035	Chr00:642598-646224	P2ABC	P1ABC	OK	0.637519	2.73926	-2.10324	2.31915	0.0033	0.0147047	yes	GO:0006006 Biological Process:glucose metabolic process,GO:0055114 Biological Process:oxidation-reduction process,GO:0050661 Molecular Function:NADP binding,GO:0004345 Molecular Function:glucose-6-phosphate dehydrogenase activity	K00036 glucose-6-phosphate 1-dehydrogenase [EC:1.1.1.49 1.1.1.363],K00036 glucose-6-phosphate 1-dehydrogenase [EC:1.1.1.49 1.1.1.363],K00036 glucose-6-phosphate 1-dehydrogenase [EC:1.1.1.49 1.1.1.363],K00036 glucose-6-phosphate 1-dehydrogenase [EC:1.1.1.49 1.1.1.363],K00036 glucose-6-phosphate 1-dehydrogenase [EC:1.1.1.49 1.1.1.363]	IPR001282 Glucose-6-phosphate dehydrogenase,IPR022674 Glucose-6-phosphate dehydrogenase, NAD-binding,IPR022675 Glucose-6-phosphate dehydrogenase, C-terminal,IPR036291 NAD(P)-binding domain superfamily
RC0G0007500	XLOC_001487	XLOC_001487	Chr00:647015-649263	P2ABC	P1ABC	OK	22.8217	162.841	-2.83499	7.79175	5e-05	0.000417915	yes	NA	NA	IPR000782 FAS1 domain,IPR033254 Fasciclin-like arabinogalactan protein,IPR036378 FAS1 domain superfamily
RC0G0007900	XLOC_000036	XLOC_000036	Chr00:690560-693765	P2ABC	P1ABC	OK	5.05891	10.0159	-0.985392	1.55387	0.01425	0.0457723	yes	GO:0005515 Molecular Function:protein binding	NA	IPR006828 Association with the SNF1 complex (ASC) domain,IPR013783 Immunoglobulin-like fold,IPR014756 Immunoglobulin E-set,IPR030070 SNF1-related protein kinase regulatory subunit beta-2,IPR032640 AMP-activated protein kinase, glycogen-binding domain,IPR037256 ASC domain superfamily
RC0G0009700	XLOC_001495	XLOC_001495	Chr00:775454-775843	P2ABC	P1ABC	OK	732.871	1156.74	-0.658438	1.97037	0.0009	0.00513526	yes	NA	NA	NA
RC0G0011700	XLOC_000061	XLOC_000061	Chr00:942150-945198	P2ABC	P1ABC	OK	0.540287	4.89402	-3.17922	3.52791	5e-05	0.000417915	yes	GO:0005515 Molecular Function:protein binding	NA	IPR001611 Leucine-rich repeat,IPR013210 Leucine-rich repeat-containing N-terminal, plant-type,IPR032675 Leucine-rich repeat domain superfamily
RC0G0012200	XLOC_001503	XLOC_001503	Chr00:993095-997236	P2ABC	P1ABC	OK	9.96702	35.611	-1.83709	4.8286	5e-05	0.000417915	yes	GO:0046872 Molecular Function:metal ion binding,GO:0003676 Molecular Function:nucleic acid binding	NA	IPR000504 RNA recognition motif domain,IPR000571 Zinc finger, CCCH-type,IPR025605 OST-HTH/LOTUS domain,IPR035979 RNA-binding domain superfamily,IPR036855 Zinc finger, CCCH-type superfamily
RC0G0012400	XLOC_001504	XLOC_001504	Chr00:1008382-1011230	P2ABC	P1ABC	OK	133.062	195.766	-0.557033	1.68057	0.0043	0.0181648	yes	GO:0005515 Molecular Function:protein binding	NA	IPR001660 Sterile alpha motif domain,IPR013761 Sterile alpha motif/pointed domain superfamily
RC0G0013400	XLOC_000070	XLOC_000070	Chr00:1080771-1082026	P2ABC	P1ABC	OK	0.381088	4.60572	-3.59523	2.55923	0.00775	0.0287972	yes	NA	NA	NA
RC0G0013700	XLOC_000072	XLOC_000072	Chr00:1104075-1105443	P2ABC	P1ABC	OK	7.09744	27.004	-1.9278	3.55298	5e-05	0.000417915	yes	GO:0009765 Biological Process:photosynthesis, light harvesting,GO:0016020 Cellular Component:membrane	K08913 light-harvesting complex II chlorophyll a/b binding protein 2	IPR001344 Chlorophyll A-B binding protein, plant,IPR022796 Chlorophyll A-B binding protein,IPR023329 Chlorophyll a/b binding domain superfamily
RC0G0013800	XLOC_000073	XLOC_000073	Chr00:1107084-1108260	P2ABC	P1ABC	OK	6.2701	17.677	-1.49531	2.43099	0.00035	0.00231982	yes	GO:0009765 Biological Process:photosynthesis, light harvesting,GO:0016020 Cellular Component:membrane	K08913 light-harvesting complex II chlorophyll a/b binding protein 2	IPR001344 Chlorophyll A-B binding protein, plant,IPR022796 Chlorophyll A-B binding protein,IPR023329 Chlorophyll a/b binding domain superfamily
RC0G0016100	XLOC_001516	XLOC_001516	Chr00:1278569-1279821	P2ABC	P1ABC	OK	0.526878	3.2671	-2.63247	1.99208	0.00855	0.0310944	yes	NA	NA	IPR005018 DOMON domain,IPR006593 Cytochrome b561/ferric reductase transmembrane,IPR017214 Cytochrome b561 and DOMON domain-containing protein
RC0G0016400	XLOC_000093	XLOC_000093	Chr00:1287010-1292765	P2ABC	P1ABC	OK	31.5633	46.0174	-0.54393	1.71701	0.00605	0.0236548	yes	GO:0003676 Molecular Function:nucleic acid binding	K14411 RNA-binding protein Musashi	IPR000504 RNA recognition motif domain,IPR035979 RNA-binding domain superfamily
RC0G0016800	XLOC_000095	XLOC_000095	Chr00:1304618-1306185	P2ABC	P1ABC	OK	3.24528	10.7717	-1.73083	2.29938	0.00105	0.00583362	yes	GO:0005975 Biological Process:carbohydrate metabolic process,GO:0004650 Molecular Function:polygalacturonase activity	K01213 "galacturan 1,4-alpha-galacturonidase [EC:3.2.1.67]"	IPR000743 Glycoside hydrolase, family 28,IPR011050 Pectin lyase fold/virulence factor,IPR012334 Pectin lyase fold
RC0G0016900	XLOC_000096	XLOC_000096	Chr00:1323935-1330410	P2ABC	P1ABC	OK	3.98451	21.2707	-2.41639	3.70168	5e-05	0.000417915	yes	GO:0005975 Biological Process:carbohydrate metabolic process,GO:0004650 Molecular Function:polygalacturonase activity	K01213 "galacturan 1,4-alpha-galacturonidase [EC:3.2.1.67]"	IPR000743 Glycoside hydrolase, family 28,IPR011050 Pectin lyase fold/virulence factor,IPR012334 Pectin lyase fold
RC0G0018600	XLOC_000101	XLOC_000101	Chr00:1476496-1477184	P2ABC	P1ABC	OK	8.38098	20.0964	-1.26175	1.63656	0.00875	0.0315788	yes	NA	NA	NA
RC0G0019200	XLOC_000103	XLOC_000103	Chr00:1558204-1559894	P2ABC	P1ABC	OK	23.8183	161.835	-2.76438	7.51058	5e-05	0.000417915	yes	NA	NA	IPR000782 FAS1 domain,IPR036378 FAS1 domain superfamily
RC0G0019300	XLOC_000104	XLOC_000104	Chr00:1561997-1567654	P2ABC	P1ABC	OK	0.466898	2.61236	-2.48417	2.54916	0.00115	0.00625759	yes	GO:0005515 Molecular Function:protein binding	K17275 plastin-1	IPR001589 Actinin-type actin-binding domain, conserved site,IPR001715 Calponin homology domain,IPR036872 Calponin-like domain superfamily
RC0G0021000	XLOC_001543	XLOC_001543	Chr00:1702026-1704540	P2ABC	P1ABC	OK	14.1818	47.5318	-1.74485	2.20189	0.0015	0.00778474	yes	NA	K01052 lysosomal acid lipase/cholesteryl ester hydrolase [EC:3.1.1.13]	NA
RC0G0022000	XLOC_001551	XLOC_001551	Chr00:1786371-1790368	P2ABC	P1ABC	OK	46.2	66.5031	-0.525529	1.56467	0.0095	0.0336102	yes	NA	NA	IPR012458 Domain of unknown function DUF1664
RC0G0024000	XLOC_000124	XLOC_000124	Chr00:1985013-1988729	P2ABC	P1ABC	OK	1.20263	5.27001	-2.13162	2.38595	0.00215	0.0104317	yes	GO:0016788 Molecular Function:hydrolase activity, acting on ester bonds	NA	IPR001087 GDSL lipase/esterase,IPR036514 SGNH hydrolase superfamily
RC0G0024400	XLOC_001563	XLOC_001563	Chr00:2028661-2030186	P2ABC	P1ABC	OK	15.8763	36.2113	-1.18957	2.68947	5e-05	0.000417915	yes	GO:0006629 Biological Process:lipid metabolic process,GO:0055114 Biological Process:oxidation-reduction process,GO:0016717 Molecular Function:oxidoreductase activity, acting on paired donors, with oxidation of a pair of donors resulting in the reduction of molecular oxygen to two molecules of water	K20416 palmitoyl-[glycerolipid] 7-desaturase [EC:1.14.19.42]	IPR005804 Fatty acid desaturase domain,IPR015876 Acyl-CoA desaturase
RC0G0025700	XLOC_001573	XLOC_001573	Chr00:2158923-2163097	P2ABC	P1ABC	OK	17.5185	37.8097	-1.10988	3.10231	5e-05	0.000417915	yes	GO:0046872 Molecular Function:metal ion binding	NA	IPR000571 Zinc finger, CCCH-type,IPR036855 Zinc finger, CCCH-type superfamily
RC0G0026200	XLOC_000130	XLOC_000130	Chr00:2227580-2230940	P2ABC	P1ABC	OK	22.0014	45.6164	-1.05196	2.56759	5e-05	0.000417915	yes	GO:0016311 Biological Process:dephosphorylation,GO:0004725 Molecular Function:protein tyrosine phosphatase activity,GO:0004725 Molecular Function:protein tyrosine phosphatase activity	K18045 tyrosine-protein phosphatase SIW14 [EC:3.1.3.48]	IPR004861 Protein-tyrosine phosphatase, SIW14-like,IPR016130 Protein-tyrosine phosphatase, active site,IPR020428 Protein-tyrosine phosphatase SIW14-like, eukaryotic,IPR029021 Protein-tyrosine phosphatase-like
RC0G0026700	XLOC_000132	XLOC_000132	Chr00:2290088-2291522	P2ABC	P1ABC	OK	40.2238	100.561	-1.32195	3.7108	5e-05	0.000417915	yes	GO:0006629 Biological Process:lipid metabolic process,GO:0055114 Biological Process:oxidation-reduction process,GO:0016717 Molecular Function:oxidoreductase activity, acting on paired donors, with oxidation of a pair of donors resulting in the reduction of molecular oxygen to two molecules of water	K20416 palmitoyl-[glycerolipid] 7-desaturase [EC:1.14.19.42]	IPR005804 Fatty acid desaturase domain,IPR015876 Acyl-CoA desaturase
RC0G0029400	XLOC_001591	XLOC_001591	Chr00:2646623-2648275	P2ABC	P1ABC	OK	99.6988	225.802	-1.17941	3.59596	5e-05	0.000417915	yes	GO:0016791 Molecular Function:phosphatase activity	K13248 pyridoxal phosphate phosphatase PHOSPHO2 [EC:3.1.3.74]	IPR006384 Pyridoxal phosphate phosphatase-related,IPR016965 Phosphatase PHOSPHO-type,IPR023214 HAD superfamily,IPR036412 HAD-like superfamily
RC0G0031100	XLOC_001596	XLOC_001596	Chr00:2862472-2864823	P2ABC	P1ABC	OK	38.4615	188.663	-2.29433	7.03244	5e-05	0.000417915	yes	GO:0055114 Biological Process:oxidation-reduction process,GO:0016491 Molecular Function:oxidoreductase activity	NA	IPR005123 Oxoglutarate/iron-dependent dioxygenase,IPR026992 Non-haem dioxygenase N-terminal domain,IPR027443 Isopenicillin N synthase-like
RC0G0031400	XLOC_001598	XLOC_001598	Chr00:2920138-2922708	P2ABC	P1ABC	OK	104.266	311.915	-1.58088	4.78105	5e-05	0.000417915	yes	GO:0005525 Molecular Function:GTP binding,GO:0003924 Molecular Function:GTPase activity	K07874 Ras-related protein Rab-1A,K07874 Ras-related protein Rab-1A,K07874 Ras-related protein Rab-1A,K07874 Ras-related protein Rab-1A,K07874 Ras-related protein Rab-1A	IPR001806 Small GTPase superfamily,IPR005225 Small GTP-binding protein domain,IPR027417 P-loop containing nucleoside triphosphate hydrolase
RC0G0033600	XLOC_001613	XLOC_001613	Chr00:3190523-3191495	P2ABC	P1ABC	OK	1.02768	5.69405	-2.47007	2.18306	0.0035	0.0153784	yes	NA	NA	IPR001229 Jacalin-like lectin domain,IPR036404 Jacalin-like lectin domain superfamily
RC0G0035500	XLOC_001619	XLOC_001619	Chr00:3343013-3346910	P2ABC	P1ABC	OK	3.00944	22.4739	-2.90069	6.42506	5e-05	0.000417915	yes	NA	NA	NA
RC0G0040800	XLOC_000211	XLOC_000211	Chr00:4051853-4054970	P2ABC	P1ABC	OK	95.671	250.496	-1.38863	4.58194	5e-05	0.000417915	yes	GO:0016788 Molecular Function:hydrolase activity, acting on ester bonds	NA	IPR001087 GDSL lipase/esterase,IPR036514 SGNH hydrolase superfamily
RC0G0044900	XLOC_000234	XLOC_000234	Chr00:4523465-4528491	P2ABC	P1ABC	OK	4.5067	9.77641	-1.11723	2.12787	0.0009	0.00513526	yes	GO:0005975 Biological Process:carbohydrate metabolic process,GO:0046835 Biological Process:carbohydrate phosphorylation,GO:0001678 Biological Process:cellular glucose homeostasis,GO:0006096 Biological Process:glycolytic process,GO:0005524 Molecular Function:ATP binding,GO:0005536 Molecular Function:glucose binding,GO:0004396 Molecular Function:hexokinase activity,GO:0016773 Molecular Function:pho…	K00844 hexokinase [EC:2.7.1.1],K00844 hexokinase [EC:2.7.1.1]	IPR001312 Hexokinase,IPR019807 Hexokinase, binding site,IPR022672 Hexokinase, N-terminal,IPR022673 Hexokinase, C-terminal
RC0G0046700	XLOC_000243	XLOC_000243	Chr00:4740223-4751257	P2ABC	P1ABC	OK	4.13193	8.90003	-1.10699	2.68641	0.0001	0.000775227	yes	GO:0005488 Molecular Function:binding	NA	IPR011989 Armadillo-like helical,IPR016024 Armadillo-type fold,IPR024687 MMS19, C-terminal
RC0G0048300	XLOC_000250	XLOC_000250	Chr00:4981263-4990726	P2ABC	P1ABC	OK	0.705869	4.67387	-2.72715	3.45219	5e-05	0.000417915	yes	NA	NA	IPR010420 CASTOR/POLLUX/SYM8 ion channels
RC0G0048400	XLOC_000251	XLOC_000251	Chr00:4994643-5001072	P2ABC	P1ABC	OK	3.52692	7.49741	-1.08799	2.13728	0.0013	0.00691255	yes	NA	NA	IPR010420 CASTOR/POLLUX/SYM8 ion channels
RC0G0048900	XLOC_000254	XLOC_000254	Chr00:5066303-5068673	P2ABC	P1ABC	OK	475.148	793.95	-0.740671	1.82252	0.0025	0.0117583	yes	GO:0006355 Biological Process:regulation of transcription, DNA-templated,GO:0005634 Cellular Component:nucleus,GO:0005515 Molecular Function:protein binding	NA	IPR000270 PB1 domain,IPR003311 AUX/IAA protein,IPR033389 AUX/IAA domain
RC0G0049300	XLOC_000257	XLOC_000257	Chr00:5096442-5100558	P2ABC	P1ABC	OK	24.1456	35.368	-0.550682	1.52221	0.0088	0.0316892	yes	GO:0030001 Biological Process:metal ion transport,GO:0055085 Biological Process:transmembrane transport,GO:0016020 Cellular Component:membrane,GO:0046873 Molecular Function:metal ion transmembrane transporter activity	NA	IPR002523 Mg2+ transporter protein, CorA-like/Zinc transport protein ZntB
RC0G0051600	XLOC_000271	XLOC_000271	Chr00:5493063-5497533	P2ABC	P1ABC	OK	7.23408	52.2748	-2.85324	7.28927	5e-05	0.000417915	yes	NA	NA	IPR027942 Sieve element occlusion, N-terminal,IPR027944 Sieve element occlusion, C-terminal
RC0G0053100	XLOC_001693	XLOC_001693	Chr00:5709328-5711327	P2ABC	P1ABC	OK	0.525787	4.06919	-2.95219	2.92032	0.00095	0.00536601	yes	NA	NA	IPR004158 Protein of unknown function DUF247, plant
RC0G0055100	XLOC_000280	XLOC_000280	Chr00:6091602-6093825	P2ABC	P1ABC	OK	0.359388	12.3866	-5.10709	3.43198	0.0157	0.049509	yes	GO:0046983 Molecular Function:protein dimerization activity	NA	IPR011598 Myc-type, basic helix-loop-helix (bHLH) domain,IPR036638 Helix-loop-helix DNA-binding domain superfamily
RC0G0057000	XLOC_001719	XLOC_001719	Chr00:6357488-6361801	P2ABC	P1ABC	OK	66.5735	97.8402	-0.555478	1.72891	0.00315	0.0141699	yes	NA	NA	IPR027329 TPX2, C-terminal
RC0G0057200	XLOC_001721	XLOC_001721	Chr00:6379271-6383973	P2ABC	P1ABC	OK	9.26205	17.2519	-0.89735	1.78583	0.00295	0.0134147	yes	GO:0008152 Biological Process:metabolic process,GO:0016787 Molecular Function:hydrolase activity,GO:0016813 Molecular Function:hydrolase activity, acting on carbon-nitrogen (but not peptide) bonds, in linear amidines	K18151 ureidoglycolate amidohydrolase [EC:3.5.1.116]	IPR002933 Peptidase M20,IPR010158 Amidase, carbamoylase-type,IPR036264 Bacterial exopeptidase dimerisation domain
RC0G0058000	XLOC_001726	XLOC_001726	Chr00:6453821-6459255	P2ABC	P1ABC	OK	12.9025	23.3555	-0.856113	2.11241	0.00075	0.0044285	yes	GO:0008152 Biological Process:metabolic process,GO:0016787 Molecular Function:hydrolase activity,GO:0016813 Molecular Function:hydrolase activity, acting on carbon-nitrogen (but not peptide) bonds, in linear amidines	K18151 ureidoglycolate amidohydrolase [EC:3.5.1.116]	IPR002933 Peptidase M20,IPR010158 Amidase, carbamoylase-type,IPR036264 Bacterial exopeptidase dimerisation domain
RC0G0063600	XLOC_001751	XLOC_001751	Chr00:7066146-7067291	P2ABC	P1ABC	OK	5.53904	24.517	-2.14608	3.42982	5e-05	0.000417915	yes	GO:0005975 Biological Process:carbohydrate metabolic process,GO:0042546 Biological Process:cell wall biogenesis,GO:0006073 Biological Process:cellular glucan metabolic process,GO:0010411 Biological Process:xyloglucan metabolic process,GO:0048046 Cellular Component:apoplast,GO:0005618 Cellular Component:cell wall,GO:0004553 Molecular Function:hydrolase activity, hydrolyzing O-glycosyl compounds,GO…	K14504 xyloglucan:xyloglucosyl transferase TCH4 [EC:2.4.1.207]	IPR000757 Glycoside hydrolase family 16,IPR008263 Glycoside hydrolase, family 16, active site,IPR010713 Xyloglucan endo-transglycosylase, C-terminal,IPR013320 Concanavalin A-like lectin/glucanase domain superfamily,IPR016455 Xyloglucan endotransglucosylase/hydrolase
RC0G0063800	XLOC_001753	XLOC_001753	Chr00:7102199-7103314	P2ABC	P1ABC	OK	5.28223	23.5471	-2.15633	3.25777	5e-05	0.000417915	yes	GO:0005975 Biological Process:carbohydrate metabolic process,GO:0042546 Biological Process:cell wall biogenesis,GO:0006073 Biological Process:cellular glucan metabolic process,GO:0010411 Biological Process:xyloglucan metabolic process,GO:0048046 Cellular Component:apoplast,GO:0005618 Cellular Component:cell wall,GO:0004553 Molecular Function:hydrolase activity, hydrolyzing O-glycosyl compounds,GO…	K14504 xyloglucan:xyloglucosyl transferase TCH4 [EC:2.4.1.207]	IPR000757 Glycoside hydrolase family 16,IPR008263 Glycoside hydrolase, family 16, active site,IPR010713 Xyloglucan endo-transglycosylase, C-terminal,IPR013320 Concanavalin A-like lectin/glucanase domain superfamily,IPR016455 Xyloglucan endotransglucosylase/hydrolase
RC0G0063900	XLOC_001754	XLOC_001754	Chr00:7108705-7109850	P2ABC	P1ABC	OK	4.63637	46.7124	-3.33274	4.99521	5e-05	0.000417915	yes	GO:0005975 Biological Process:carbohydrate metabolic process,GO:0042546 Biological Process:cell wall biogenesis,GO:0006073 Biological Process:cellular glucan metabolic process,GO:0010411 Biological Process:xyloglucan metabolic process,GO:0048046 Cellular Component:apoplast,GO:0005618 Cellular Component:cell wall,GO:0004553 Molecular Function:hydrolase activity, hydrolyzing O-glycosyl compounds,GO…	K14504 xyloglucan:xyloglucosyl transferase TCH4 [EC:2.4.1.207]	IPR000757 Glycoside hydrolase family 16,IPR008263 Glycoside hydrolase, family 16, active site,IPR010713 Xyloglucan endo-transglycosylase, C-terminal,IPR013320 Concanavalin A-like lectin/glucanase domain superfamily,IPR016455 Xyloglucan endotransglucosylase/hydrolase
RC0G0064000	XLOC_001755	XLOC_001755	Chr00:7116625-7117798	P2ABC	P1ABC	OK	5.09849	19.9751	-1.97006	2.96462	5e-05	0.000417915	yes	GO:0005975 Biological Process:carbohydrate metabolic process,GO:0042546 Biological Process:cell wall biogenesis,GO:0006073 Biological Process:cellular glucan metabolic process,GO:0010411 Biological Process:xyloglucan metabolic process,GO:0048046 Cellular Component:apoplast,GO:0005618 Cellular Component:cell wall,GO:0004553 Molecular Function:hydrolase activity, hydrolyzing O-glycosyl compounds,GO…	K14504 xyloglucan:xyloglucosyl transferase TCH4 [EC:2.4.1.207]	IPR000757 Glycoside hydrolase family 16,IPR008263 Glycoside hydrolase, family 16, active site,IPR010713 Xyloglucan endo-transglycosylase, C-terminal,IPR013320 Concanavalin A-like lectin/glucanase domain superfamily,IPR016455 Xyloglucan endotransglucosylase/hydrolase
RC0G0064200	XLOC_000322	XLOC_000322	Chr00:7137349-7138506	P2ABC	P1ABC	OK	30.785	221.859	-2.84935	7.5405	5e-05	0.000417915	yes	GO:0005975 Biological Process:carbohydrate metabolic process,GO:0042546 Biological Process:cell wall biogenesis,GO:0006073 Biological Process:cellular glucan metabolic process,GO:0010411 Biological Process:xyloglucan metabolic process,GO:0048046 Cellular Component:apoplast,GO:0005618 Cellular Component:cell wall,GO:0004553 Molecular Function:hydrolase activity, hydrolyzing O-glycosyl compounds,GO…	K14504 xyloglucan:xyloglucosyl transferase TCH4 [EC:2.4.1.207]	IPR000757 Glycoside hydrolase family 16,IPR008263 Glycoside hydrolase, family 16, active site,IPR010713 Xyloglucan endo-transglycosylase, C-terminal,IPR013320 Concanavalin A-like lectin/glucanase domain superfamily,IPR016455 Xyloglucan endotransglucosylase/hydrolase
RC0G0064600	XLOC_001758	XLOC_001758	Chr00:7161111-7162265	P2ABC	P1ABC	OK	5.09383	13.0475	-1.35695	2.03583	0.00135	0.00713407	yes	GO:0005975 Biological Process:carbohydrate metabolic process,GO:0042546 Biological Process:cell wall biogenesis,GO:0006073 Biological Process:cellular glucan metabolic process,GO:0010411 Biological Process:xyloglucan metabolic process,GO:0048046 Cellular Component:apoplast,GO:0005618 Cellular Component:cell wall,GO:0004553 Molecular Function:hydrolase activity, hydrolyzing O-glycosyl compounds,GO…	K14504 xyloglucan:xyloglucosyl transferase TCH4 [EC:2.4.1.207]	IPR000757 Glycoside hydrolase family 16,IPR008263 Glycoside hydrolase, family 16, active site,IPR010713 Xyloglucan endo-transglycosylase, C-terminal,IPR013320 Concanavalin A-like lectin/glucanase domain superfamily,IPR016455 Xyloglucan endotransglucosylase/hydrolase
RC0G0066100	XLOC_000331	XLOC_000331	Chr00:7522571-7524972	P2ABC	P1ABC	OK	1.40417	24.0997	-4.10122	4.00495	5e-05	0.000417915	yes	NA	NA	IPR006459 Casparian strip membrane protein,IPR006702 Domain of unknown function DUF588
RC0G0067800	XLOC_000340	XLOC_000340	Chr00:7776955-7782674	P2ABC	P1ABC	OK	34.8874	68.8043	-0.979794	3.02077	5e-05	0.000417915	yes	GO:0055085 Biological Process:transmembrane transport,GO:0005741 Cellular Component:mitochondrial outer membrane	K15040 voltage-dependent anion channel protein 2	IPR027246 Eukaryotic porin/Tom40
RC0G0070300	XLOC_001782	XLOC_001782	Chr00:8112849-8118373	P2ABC	P1ABC	OK	12.8215	71.7568	-2.48455	6.9603	5e-05	0.000417915	yes	GO:0055114 Biological Process:oxidation-reduction process,GO:0010181 Molecular Function:FMN binding,GO:0010181 Molecular Function:FMN binding,GO:0003958 Molecular Function:NADPH-hemoprotein reductase activity,GO:0016491 Molecular Function:oxidoreductase activity	K00327 NADPH-ferrihemoprotein reductase [EC:1.6.2.4]	IPR001094 Flavodoxin-like,IPR001433 Oxidoreductase FAD/NAD(P)-binding,IPR001709 Flavoprotein pyridine nucleotide cytochrome reductase,IPR003097 FAD-binding, type 1,IPR008254 Flavodoxin/nitric oxide synthase,IPR017927 Ferredoxin reductase-type FAD-binding domain,IPR017938 Riboflavin synthase-like beta-barrel,IPR023208 NADPH-cytochrome P450 reductase,IPR029039 Flavoprotein-like superfamily
RC0G0075700	XLOC_001809	XLOC_001809	Chr00:8829352-8830575	P2ABC	P1ABC	OK	16.8633	78.4874	-2.21857	5.66952	5e-05	0.000417915	yes	GO:0008152 Biological Process:metabolic process,GO:0006694 Biological Process:steroid biosynthetic process,GO:0008168 Molecular Function:methyltransferase activity	K08242 24-methylenesterol C-methyltransferase [EC:2.1.1.143]	IPR013216 Methyltransferase type 11,IPR013705 Sterol methyltransferase C-terminal,IPR029063 S-adenosyl-L-methionine-dependent methyltransferase,IPR030384 SAM-dependent methyltransferase SMT-type
RC0G0075800	XLOC_000384	XLOC_000384	Chr00:8842065-8845063	P2ABC	P1ABC	OK	62.6023	90.1033	-0.525365	1.55858	0.0146	0.0466545	yes	GO:0020037 Molecular Function:heme binding	NA	IPR001199 Cytochrome b5-like heme/steroid binding domain,IPR018506 Cytochrome b5, heme-binding site,IPR036400 Cytochrome b5-like heme/steroid binding domain superfamily
RC0G0075900	XLOC_001810	XLOC_001810	Chr00:8849417-8852246	P2ABC	P1ABC	OK	10.3266	25.6286	-1.31139	2.61342	5e-05	0.000417915	yes	GO:0007050 Biological Process:cell cycle arrest,GO:0005634 Cellular Component:nucleus,GO:0004861 Molecular Function:cyclin-dependent protein serine/threonine kinase inhibitor activity	NA	IPR003175 Cyclin-dependent kinase inhibitor
RC0G0076000	XLOC_001811	XLOC_001811	Chr00:8857086-8861079	P2ABC	P1ABC	OK	32.8052	98.1278	-1.58074	4.9272	5e-05	0.000417915	yes	GO:0008270 Molecular Function:zinc ion binding	NA	IPR000433 Zinc finger, ZZ-type,IPR001841 Zinc finger, RING-type,IPR013083 Zinc finger, RING/FYVE/PHD-type,IPR017907 Zinc finger, RING-type, conserved site,IPR027370 RING-type zinc-finger, LisH dimerisation motif
RC0G0076500	XLOC_001814	XLOC_001814	Chr00:8896582-8913320	P2ABC	P1ABC	OK	21.7452	45.0744	-1.05161	3.16172	5e-05	0.000417915	yes	GO:0005515 Molecular Function:protein binding	NA	IPR001680 WD40 repeat,IPR006594 LIS1 homology motif,IPR015943 WD40/YVTN repeat-like-containing domain superfamily,IPR017986 WD40-repeat-containing domain,IPR019775 WD40 repeat, conserved site,IPR020472 G-protein beta WD-40 repeat,IPR036322 WD40-repeat-containing domain superfamily
RC0G0077100	XLOC_000389	XLOC_000389	Chr00:8949943-8954199	P2ABC	P1ABC	OK	114.824	172.961	-0.591027	1.95586	0.0019	0.00943278	yes	NA	NA	NA
RC0G0078300	XLOC_001823	XLOC_001823	Chr00:9113313-9115339	P2ABC	P1ABC	OK	54.401	83.7409	-0.6223	1.9422	0.0026	0.012146	yes	NA	NA	NA
RC0G0084300	XLOC_001850	XLOC_001850	Chr00:9872740-9886587	P2ABC	P1ABC	OK	10.3599	16.6075	-0.680822	1.87215	0.0028	0.0128562	yes	NA	NA	IPR001841 Zinc finger, RING-type,IPR013083 Zinc finger, RING/FYVE/PHD-type
RC0G0084500	XLOC_001851	XLOC_001851	Chr00:9902735-9910849	P2ABC	P1ABC	OK	9.50221	29.6145	-1.63997	4.51731	5e-05	0.000417915	yes	GO:0006468 Biological Process:protein phosphorylation,GO:0005524 Molecular Function:ATP binding,GO:0004672 Molecular Function:protein kinase activity	K08869 aarF domain-containing kinase	IPR000719 Protein kinase domain,IPR004147 UbiB domain,IPR011009 Protein kinase-like domain superfamily
RC0G0086800	XLOC_000433	XLOC_000433	Chr00:10348148-10358397	P2ABC	P1ABC	OK	8.54646	14.8223	-0.794368	1.94399	0.00155	0.00800952	yes	GO:0004373 Molecular Function:glycogen (starch) synthase activity	K00703 starch synthase [EC:2.4.1.21],K00703 starch synthase [EC:2.4.1.21]	IPR001296 Glycosyl transferase, family 1,IPR011835 Bacterial/plant glycogen synthase,IPR013534 Starch synthase, catalytic domain
RC0G0088400	XLOC_000441	XLOC_000441	Chr00:10514829-10517013	P2ABC	P1ABC	OK	39.6457	58.2003	-0.553862	1.75616	0.00495	0.0202348	yes	GO:0005515 Molecular Function:protein binding	NA	IPR001611 Leucine-rich repeat,IPR013210 Leucine-rich repeat-containing N-terminal, plant-type,IPR032675 Leucine-rich repeat domain superfamily
RC0G0089800	XLOC_000451	XLOC_000451	Chr00:10678742-10680079	P2ABC	P1ABC	OK	18.0935	41.3888	-1.19377	2.76788	5e-05	0.000417915	yes	NA	NA	IPR004864 Late embryogenesis abundant protein, LEA-14,IPR013783 Immunoglobulin-like fold
RC0G0090400	XLOC_000455	XLOC_000455	Chr00:10721798-10722956	P2ABC	P1ABC	OK	1.24221	10.7439	-3.11254	2.10897	0.0125	0.0414024	yes	NA	NA	NA
RC0G0091400	XLOC_000460	XLOC_000460	Chr00:10849090-10855263	P2ABC	P1ABC	OK	5.55252	9.89651	-0.833776	1.85071	0.00325	0.0145251	yes	NA	K01193 beta-fructofuranosidase [EC:3.2.1.26]	IPR013148 Glycosyl hydrolase family 32, N-terminal,IPR013189 Glycosyl hydrolase family 32, C-terminal,IPR013320 Concanavalin A-like lectin/glucanase domain superfamily,IPR023296 Glycosyl hydrolase, five-bladed beta-propellor domain superfamily
RC0G0094800	XLOC_001909	XLOC_001909	Chr00:11190609-11191827	P2ABC	P1ABC	OK	1.30914	4.9778	-1.92689	2.0928	0.00775	0.0287972	yes	GO:0006355 Biological Process:regulation of transcription, DNA-templated,GO:0003690 Molecular Function:double-stranded DNA binding	K15032 "mTERF domain-containing protein, mitochondrial"	IPR003690 Transcription termination factor, mitochondrial/chloroplastic
RC0G0095100	XLOC_001912	XLOC_001912	Chr00:11213195-11215672	P2ABC	P1ABC	OK	87.9624	140.967	-0.680399	2.07793	0.0008	0.00465789	yes	GO:0016192 Biological Process:vesicle-mediated transport	K20472 coatomer subunit zeta	IPR011012 Longin-like domain superfamily,IPR022775 AP complex, mu/sigma subunit
RC0G0102100	XLOC_000500	XLOC_000500	Chr00:12024066-12027457	P2ABC	P1ABC	OK	1.22121	3.776	-1.62855	1.91712	0.0049	0.0200807	yes	NA	NA	IPR013591 Brevis radix (BRX) domain,IPR027988 Transcription factor BREVIS RADIX, N-terminal domain
RC0G0102400	XLOC_001950	XLOC_001950	Chr00:12061834-12063113	P2ABC	P1ABC	OK	1.41603	5.51274	-1.96091	2.03958	0.00415	0.0176181	yes	GO:0016788 Molecular Function:hydrolase activity, acting on ester bonds	NA	IPR001087 GDSL lipase/esterase,IPR036514 SGNH hydrolase superfamily
RC0G0102600	XLOC_001951	XLOC_001951	Chr00:12081903-12082456	P2ABC	P1ABC	OK	0.995947	7.31359	-2.87644	2.03877	0.01405	0.0453488	yes	NA	NA	IPR036514 SGNH hydrolase superfamily
RC0G0104500,RC0G0104600	XLOC_000515	XLOC_000515	Chr00:12345415-12350547	P2ABC	P1ABC	OK	54.1916	99.7027	-0.879564	2.62033	5e-05	0.000417915	yes	NA	NA	NA
RC0G0106900	XLOC_000525	XLOC_000525	Chr00:12700958-12701498	P2ABC	P1ABC	OK	5.16447	14.8956	-1.5282	1.73014	0.0049	0.0200807	yes	GO:0005576 Cellular Component:extracellular region	NA	IPR001283 Cysteine-rich secretory protein, allergen V5/Tpx-1-related,IPR002413 Ves allergen,IPR014044 CAP domain,IPR018244 Allergen V5/Tpx-1-related, conserved site,IPR035940 CAP superfamily
RC0G0107000	XLOC_001972	XLOC_001972	Chr00:12717654-12718218	P2ABC	P1ABC	OK	0.733942	14.0267	-4.25636	3.05831	0.0061	0.0238088	yes	GO:0005576 Cellular Component:extracellular region	NA	IPR001283 Cysteine-rich secretory protein, allergen V5/Tpx-1-related,IPR002413 Ves allergen,IPR014044 CAP domain,IPR018244 Allergen V5/Tpx-1-related, conserved site,IPR035940 CAP superfamily
RC0G0110200	XLOC_000544	XLOC_000544	Chr00:13204518-13205726	P2ABC	P1ABC	OK	63.6532	220.229	-1.7907	4.90552	5e-05	0.000417915	yes	GO:0005622 Cellular Component:intracellular,GO:0005515 Molecular Function:protein binding,GO:0008270 Molecular Function:zinc ion binding	NA	IPR000315 B-box-type zinc finger,IPR010402 CCT domain
RC0G0112100	XLOC_001997	XLOC_001997	Chr00:13505522-13506936	P2ABC	P1ABC	OK	2.52034	6.0005	-1.25146	1.65999	0.0105	0.0362555	yes	GO:0005515 Molecular Function:protein binding	NA	IPR001611 Leucine-rich repeat,IPR032675 Leucine-rich repeat domain superfamily
RC0G0113900	XLOC_002011	XLOC_002011	Chr00:13591523-13595282	P2ABC	P1ABC	OK	2.00092	18.7028	-3.22452	5.6989	5e-05	0.000417915	yes	GO:0006468 Biological Process:protein phosphorylation,GO:0005524 Molecular Function:ATP binding,GO:0004672 Molecular Function:protein kinase activity	NA	IPR000719 Protein kinase domain,IPR008271 Serine/threonine-protein kinase, active site,IPR011009 Protein kinase-like domain superfamily
RC0G0114300	XLOC_000557	XLOC_000557	Chr00:13621171-13622728	P2ABC	P1ABC	OK	1.11117	5.71422	-2.36248	2.56579	0.00175	0.00881478	yes	GO:0006508 Biological Process:proteolysis,GO:0004190 Molecular Function:aspartic-type endopeptidase activity	NA	IPR001461 Aspartic peptidase A1 family,IPR001969 Aspartic peptidase, active site,IPR021109 Aspartic peptidase domain superfamily,IPR032799 Xylanase inhibitor, C-terminal,IPR032861 Xylanase inhibitor, N-terminal,IPR033121 Peptidase family A1 domain
RC0G0114500	XLOC_000559	XLOC_000559	Chr00:13642674-13645460	P2ABC	P1ABC	OK	16.393	44.5019	-1.44079	3.97455	5e-05	0.000417915	yes	GO:0003723 Molecular Function:RNA binding	K20102 YTH domain-containing family protein	IPR007275 YTH domain
RC0G0115100	XLOC_002016	XLOC_002016	Chr00:13686328-13687878	P2ABC	P1ABC	OK	0.759569	7.7534	-3.35157	3.27014	0.0002	0.00143409	yes	NA	K01537 Ca2+-transporting ATPase [EC:3.6.3.8]	NA
RC0G0115200	XLOC_000562	XLOC_000562	Chr00:13687890-13689404	P2ABC	P1ABC	OK	1.23952	10.7488	-3.11632	3.99253	5e-05	0.000417915	yes	GO:0000166 Molecular Function:nucleotide binding	K01537 Ca2+-transporting ATPase [EC:3.6.3.8]	IPR006068 Cation-transporting P-type ATPase, C-terminal,IPR023298 P-type ATPase, transmembrane domain superfamily,IPR023299 P-type ATPase, cytoplasmic domain N,IPR036412 HAD-like superfamily
RC0G0115400	XLOC_002018	XLOC_002018	Chr00:13693168-13693836	P2ABC	P1ABC	OK	17.1394	38.7948	-1.17855	1.58679	0.0081	0.0298507	yes	NA	NA	NA
RC0G0116000,RC0G0116100	XLOC_002021	XLOC_002021	Chr00:13731747-13748898	P2ABC	P1ABC	OK	159.999	350.112	-1.12976	2.51992	5e-05	0.000417915	yes	NA	NA	NA
RC0G0120600	XLOC_002048	XLOC_002048	Chr00:14313649-14314738	P2ABC	P1ABC	OK	0.748287	3.47526	-2.21546	1.78936	0.01215	0.0405196	yes	NA	NA	NA
RC0G0122600	XLOC_002056	XLOC_002056	Chr00:14716981-14720320	P2ABC	P1ABC	OK	11.0211	19.1128	-0.794271	2.07111	0.0003	0.00203805	yes	GO:0006355 Biological Process:regulation of transcription, DNA-templated,GO:0009725 Biological Process:response to hormone,GO:0005634 Cellular Component:nucleus,GO:0003677 Molecular Function:DNA binding,GO:0003677 Molecular Function:DNA binding,GO:0005515 Molecular Function:protein binding	NA	IPR000270 PB1 domain,IPR003340 B3 DNA binding domain,IPR010525 Auxin response factor,IPR015300 DNA-binding pseudobarrel domain superfamily
RC0G0124100	XLOC_002066	XLOC_002066	Chr00:15049515-15053331	P2ABC	P1ABC	OK	19.9281	29.4193	-0.56196	1.66733	0.0061	0.0238088	yes	GO:0006811 Biological Process:ion transport,GO:0055085 Biological Process:transmembrane transport,GO:0016020 Cellular Component:membrane,GO:0005216 Molecular Function:ion channel activity	K05391 "cyclic nucleotide gated channel, plant"	IPR000595 Cyclic nucleotide-binding domain,IPR005821 Ion transport domain,IPR014710 RmlC-like jelly roll fold,IPR018490 Cyclic nucleotide-binding-like
RC0G0128100	XLOC_002088	XLOC_002088	Chr00:15721290-15721703	P2ABC	P1ABC	OK	46.69	94.8534	-1.02259	1.96452	0.00465	0.0193207	yes	NA	NA	NA
RC0G0133700	XLOC_000648	XLOC_000648	Chr00:16559106-16562602	P2ABC	P1ABC	OK	4.83769	8.55088	-0.821754	1.7042	0.00495	0.0202348	yes	NA	NA	IPR004252 Probable transposase, Ptta/En/Spm, plant
RC0G0134600	XLOC_000653	XLOC_000653	Chr00:16654569-16655091	P2ABC	P1ABC	OK	15.8086	37.1124	-1.23119	1.57876	0.0109	0.0372996	yes	GO:0045454 Biological Process:cell redox homeostasis,GO:0006662 Biological Process:glycerol ether metabolic process,GO:0015035 Molecular Function:protein disulfide oxidoreductase activity	NA	IPR005746 Thioredoxin,IPR013766 Thioredoxin domain,IPR017937 Thioredoxin, conserved site,IPR036249 Thioredoxin-like superfamily
RC0G0135300	XLOC_002117	XLOC_002117	Chr00:16801131-16806877	P2ABC	P1ABC	OK	14.4973	24.1159	-0.734197	1.7849	0.0048	0.0198065	yes	GO:0005488 Molecular Function:binding	K21842 protein EFR3	IPR011989 Armadillo-like helical,IPR016024 Armadillo-type fold
RC0G0136600	XLOC_002124	XLOC_002124	Chr00:17109941-17112686	P2ABC	P1ABC	OK	1.02118	2.83639	-1.47383	1.98874	0.0035	0.0153784	yes	GO:0006468 Biological Process:protein phosphorylation,GO:0005524 Molecular Function:ATP binding,GO:0005524 Molecular Function:ATP binding,GO:0005515 Molecular Function:protein binding,GO:0004672 Molecular Function:protein kinase activity	NA	IPR000408 Regulator of chromosome condensation, RCC1,IPR000719 Protein kinase domain,IPR001245 Serine-threonine/tyrosine-protein kinase, catalytic domain,IPR001368 TNFR/NGFR cysteine-rich region,IPR008271 Serine/threonine-protein kinase, active site,IPR009091 Regulator of chromosome condensation 1/beta-lactamase-inhibitor protein II,IPR011009 Protein kinase-like domain superfamily,IPR017441 Prote…
RC0G0136800	XLOC_000662	XLOC_000662	Chr00:17152112-17152787	P2ABC	P1ABC	OK	29.9904	223.558	-2.89808	7.18474	5e-05	0.000417915	yes	GO:0005509 Molecular Function:calcium ion binding	NA	IPR002048 EF-hand domain,IPR011992 EF-hand domain pair,IPR018247 EF-Hand 1, calcium-binding site
RC0G0138600	XLOC_002134	XLOC_002134	Chr00:17414183-17416216	P2ABC	P1ABC	OK	28.6244	181.44	-2.66418	7.3827	5e-05	0.000417915	yes	GO:0005622 Cellular Component:intracellular,GO:0008270 Molecular Function:zinc ion binding	NA	IPR000315 B-box-type zinc finger
RC0G0140400,RC0G0140500	XLOC_002147	XLOC_002147	Chr00:17892404-17896829	P2ABC	P1ABC	OK	3.73846	43.1703	-3.52952	4.42756	5e-05	0.000417915	yes	NA	NA	NA
RC0G0141200	XLOC_002153	XLOC_002153	Chr00:17964565-17967005	P2ABC	P1ABC	OK	22.8753	35.825	-0.647177	1.94591	0.00215	0.0104317	yes	NA	K14408 cleavage stimulation factor subunit 3	NA
RC0G0142300	XLOC_000682	XLOC_000682	Chr00:18066587-18070822	P2ABC	P1ABC	OK	2.13581	4.16042	-0.961949	1.48871	0.0141	0.045453	yes	NA	NA	IPR002035 von Willebrand factor, type A,IPR036465 von Willebrand factor A-like domain superfamily
RC0G0142600	XLOC_000685	XLOC_000685	Chr00:18104027-18106638	P2ABC	P1ABC	OK	2.3889	14.495	-2.60113	3.77362	5e-05	0.000417915	yes	NA	NA	NA
RC0G0142800	XLOC_000687	XLOC_000687	Chr00:18119813-18122797	P2ABC	P1ABC	OK	8.43295	13.601	-0.689605	1.5817	0.01445	0.0462988	yes	GO:0016021 Cellular Component:integral component of membrane	NA	IPR009637 Lung seven transmembrane receptor-like
RC0G0143500	XLOC_002165	XLOC_002165	Chr00:18225412-18226012	P2ABC	P1ABC	OK	73.4106	192.482	-1.39066	3.52132	5e-05	0.000417915	yes	NA	NA	NA
RC0G0143800	XLOC_000691	XLOC_000691	Chr00:18239172-18244327	P2ABC	P1ABC	OK	28.3366	44.4915	-0.650863	1.89052	0.0014	0.00735072	yes	GO:0003676 Molecular Function:nucleic acid binding	K13201 nucleolysin TIA-1/TIAR,K13201 nucleolysin TIA-1/TIAR	IPR000504 RNA recognition motif domain,IPR035979 RNA-binding domain superfamily
RC0G0145400	XLOC_000696	XLOC_000696	Chr00:18402850-18404899	P2ABC	P1ABC	OK	3.53184	9.40766	-1.41342	2.40363	0.0004	0.00260508	yes	GO:0006281 Biological Process:DNA repair,GO:0055114 Biological Process:oxidation-reduction process,GO:0016491 Molecular Function:oxidoreductase activity	NA	IPR004574 Alkylated DNA repair protein AlkB,IPR005123 Oxoglutarate/iron-dependent dioxygenase,IPR027450 Alpha-ketoglutarate-dependent dioxygenase AlkB-like,IPR037151 Alpha-ketoglutarate-dependent dioxygenase AlkB-like superfamily
RC0G0146800	XLOC_000700	XLOC_000700	Chr00:18681667-18683088	P2ABC	P1ABC	OK	60.5697	109.651	-0.856256	2.67267	5e-05	0.000417915	yes	GO:0005515 Molecular Function:protein binding	NA	IPR000626 Ubiquitin domain,IPR019954 Ubiquitin conserved site,IPR019956 Ubiquitin,IPR029071 Ubiquitin-like domain superfamily
RC0G0150900	XLOC_002214	XLOC_002214	Chr00:19186371-19187346	P2ABC	P1ABC	OK	0.743508	4.44639	-2.58022	2.25463	0.0078	0.028959	yes	NA	NA	IPR021410 The fantastic four family
RC0G0153900	XLOC_002230	XLOC_002230	Chr00:19698585-19701685	P2ABC	P1ABC	OK	2.03799	4.74166	-1.21825	1.91684	0.0032	0.0143445	yes	GO:0055085 Biological Process:transmembrane transport,GO:0016020 Cellular Component:membrane	NA	IPR006685 Mechanosensitive ion channel MscS,IPR010920 LSM domain superfamily,IPR016688 Mechanosensitive ion channel MscS-like, plants/fungi
RC0G0156800	XLOC_000742	XLOC_000742	Chr00:20054799-20057007	P2ABC	P1ABC	OK	23.1076	57.7974	-1.32263	3.4576	5e-05	0.000417915	yes	NA	NA	IPR008030 NmrA-like domain,IPR036291 NAD(P)-binding domain superfamily
RC0G0157000	XLOC_000743	XLOC_000743	Chr00:20101062-20104780	P2ABC	P1ABC	OK	6.77504	12.3078	-0.861273	2.07986	0.0011	0.00603857	yes	GO:0010099 Biological Process:regulation of photomorphogenesis	NA	IPR037476 PCH1
RC0G0157100	XLOC_002244	XLOC_002244	Chr00:20140037-20140724	P2ABC	P1ABC	OK	4.38417	14.216	-1.69714	2.1125	0.00195	0.00963044	yes	NA	NA	IPR025520 Domain of unknown function DUF4408
RC0G0159000	XLOC_000758	XLOC_000758	Chr00:20486128-20494833	P2ABC	P1ABC	OK	0.447231	9.06265	-4.34084	3.68021	0.0016	0.00821824	yes	GO:0008168 Molecular Function:methyltransferase activity	NA	IPR005299 SAM dependent carboxyl methyltransferase,IPR029063 S-adenosyl-L-methionine-dependent methyltransferase
RC0G0159400	XLOC_000762	XLOC_000762	Chr00:20534087-20535517	P2ABC	P1ABC	OK	26.5546	388.211	-3.86981	10.2783	5e-05	0.000417915	yes	GO:0008168 Molecular Function:methyltransferase activity	NA	IPR005299 SAM dependent carboxyl methyltransferase,IPR029063 S-adenosyl-L-methionine-dependent methyltransferase
RC0G0162900	XLOC_002268	XLOC_002268	Chr00:20994507-20995844	P2ABC	P1ABC	OK	3.40305	14.3895	-2.08012	2.99632	5e-05	0.000417915	yes	NA	NA	NA
RC0G0163000	XLOC_002269	XLOC_002269	Chr00:20996147-20999570	P2ABC	P1ABC	OK	8.91709	87.2086	-3.28983	9.93415	5e-05	0.000417915	yes	GO:0015074 Biological Process:DNA integration,GO:0003676 Molecular Function:nucleic acid binding	NA	IPR001584 Integrase, catalytic core,IPR012337 Ribonuclease H-like superfamily,IPR013103 Reverse transcriptase, RNA-dependent DNA polymerase,IPR025724 GAG-pre-integrase domain,IPR036397 Ribonuclease H superfamily
RC0G0166300	XLOC_002284	XLOC_002284	Chr00:21458812-21461808	P2ABC	P1ABC	OK	13.5056	24.6824	-0.869921	2.03504	0.00055	0.00342311	yes	GO:0055114 Biological Process:oxidation-reduction process,GO:0016491 Molecular Function:oxidoreductase activity,GO:0008270 Molecular Function:zinc ion binding	K00083 cinnamyl-alcohol dehydrogenase [EC:1.1.1.195]	IPR002328 Alcohol dehydrogenase, zinc-type, conserved site,IPR011032 GroES-like superfamily,IPR013149 Alcohol dehydrogenase, C-terminal,IPR013154 Alcohol dehydrogenase, N-terminal,IPR036291 NAD(P)-binding domain superfamily
RC0G0167000	XLOC_002289	XLOC_002289	Chr00:21509891-21513300	P2ABC	P1ABC	OK	1.40092	3.43019	-1.29192	1.58463	0.0137	0.0445151	yes	GO:0071949 Molecular Function:FAD binding	NA	IPR002938 FAD-binding domain,IPR036188 FAD/NAD(P)-binding domain superfamily
RC0G0168100	XLOC_000803	XLOC_000803	Chr00:21825142-21827057	P2ABC	P1ABC	OK	0.429882	8.69342	-4.33791	4.12345	0.00025	0.00174253	yes	GO:0055114 Biological Process:oxidation-reduction process,GO:0020037 Molecular Function:heme binding,GO:0005506 Molecular Function:iron ion binding,GO:0016705 Molecular Function:oxidoreductase activity, acting on paired donors, with incorporation or reduction of molecular oxygen	NA	IPR001128 Cytochrome P450,IPR002401 Cytochrome P450, E-class, group I,IPR017972 Cytochrome P450, conserved site,IPR036396 Cytochrome P450 superfamily
RC0G0169200	XLOC_000810	XLOC_000810	Chr00:22037453-22041341	P2ABC	P1ABC	OK	128.622	221.666	-0.785248	2.38628	0.00035	0.00231982	yes	NA	NA	IPR019378 GDP-fucose protein O-fucosyltransferase,IPR024709 Putative O-fucosyltransferase, plant
RC0G0169600	XLOC_002302	XLOC_002302	Chr00:22101907-22107252	P2ABC	P1ABC	OK	56.3549	95.9332	-0.767488	2.37607	5e-05	0.000417915	yes	GO:0055114 Biological Process:oxidation-reduction process,GO:0046872 Molecular Function:metal ion binding,GO:0016491 Molecular Function:oxidoreductase activity,GO:0016702 Molecular Function:oxidoreductase activity, acting on single donors with incorporation of molecular oxygen, incorporation of two atoms of oxygen,GO:0005515 Molecular Function:protein binding	K00454 lipoxygenase [EC:1.13.11.12]	IPR000907 Lipoxygenase,IPR001024 PLAT/LH2 domain,IPR001246 Lipoxygenase, plant,IPR013819 Lipoxygenase, C-terminal,IPR020833 Lipoxygenase, iron binding site,IPR020834 Lipoxygenase, conserved site,IPR027433 Lipoxygenase, domain 3,IPR036226 Lipoxigenase, C-terminal domain superfamily,IPR036392 PLAT/LH2 domain superfamily
RC0G0169900	XLOC_002303	XLOC_002303	Chr00:22145850-22152491	P2ABC	P1ABC	OK	315.905	540.924	-0.775934	1.76607	0.00335	0.0148611	yes	GO:0055114 Biological Process:oxidation-reduction process,GO:0046872 Molecular Function:metal ion binding,GO:0016491 Molecular Function:oxidoreductase activity,GO:0016702 Molecular Function:oxidoreductase activity, acting on single donors with incorporation of molecular oxygen, incorporation of two atoms of oxygen,GO:0005515 Molecular Function:protein binding	K00454 lipoxygenase [EC:1.13.11.12]	IPR000907 Lipoxygenase,IPR001024 PLAT/LH2 domain,IPR001246 Lipoxygenase, plant,IPR013819 Lipoxygenase, C-terminal,IPR020833 Lipoxygenase, iron binding site,IPR020834 Lipoxygenase, conserved site,IPR027433 Lipoxygenase, domain 3,IPR036226 Lipoxigenase, C-terminal domain superfamily,IPR036392 PLAT/LH2 domain superfamily
RC0G0170800	XLOC_000818	XLOC_000818	Chr00:22270853-22272212	P2ABC	P1ABC	OK	42.3872	62.7612	-0.566245	1.41834	0.01525	0.0483446	yes	NA	NA	IPR010357 Protein of unknown function DUF953, thioredoxin-like,IPR036249 Thioredoxin-like superfamily
RC0G0174700	XLOC_000843	XLOC_000843	Chr00:22675884-22678447	P2ABC	P1ABC	OK	67.2695	137.988	-1.03651	3.46457	5e-05	0.000417915	yes	NA	K20887 xyloglucan glycosyltransferase 4 [EC:2.4.1.-],K20887 xyloglucan glycosyltransferase 4 [EC:2.4.1.-]	IPR001173 Glycosyltransferase 2-like,IPR029044 Nucleotide-diphospho-sugar transferases
RC0G0174800	XLOC_000844	XLOC_000844	Chr00:22678886-22681236	P2ABC	P1ABC	OK	4.41071	14.8009	-1.7466	2.73076	0.00025	0.00174253	yes	GO:0004523 Molecular Function:RNA-DNA hybrid ribonuclease activity,GO:0003676 Molecular Function:nucleic acid binding,GO:0003676 Molecular Function:nucleic acid binding	NA	IPR002156 Ribonuclease H domain,IPR009027 Ribosomal protein L9/RNase H1, N-terminal,IPR011320 Ribonuclease H1, N-terminal,IPR012337 Ribonuclease H-like superfamily,IPR036397 Ribonuclease H superfamily,IPR037056 Ribonuclease H1, N-terminal domain superfamily
RC0G0176400	XLOC_000857	XLOC_000857	Chr00:22795569-22798002	P2ABC	P1ABC	OK	6.85096	14.335	-1.06517	2.42129	0.0002	0.00143409	yes	GO:0006629 Biological Process:lipid metabolic process,GO:0005515 Molecular Function:protein binding	NA	IPR002921 Fungal lipase-like domain,IPR015943 WD40/YVTN repeat-like-containing domain superfamily,IPR029058 Alpha/Beta hydrolase fold
RC0G0176500	XLOC_000858	XLOC_000858	Chr00:22856562-22858799	P2ABC	P1ABC	OK	15.3789	24.2467	-0.656834	1.78833	0.00325	0.0145251	yes	GO:0006629 Biological Process:lipid metabolic process	NA	IPR002921 Fungal lipase-like domain,IPR029058 Alpha/Beta hydrolase fold
RC0G0176600	XLOC_000859	XLOC_000859	Chr00:22860482-22861501	P2ABC	P1ABC	OK	20.1373	38.5051	-0.935176	2.09093	0.0006	0.00367948	yes	GO:0055114 Biological Process:oxidation-reduction process,GO:0006979 Biological Process:response to oxidative stress,GO:0020037 Molecular Function:heme binding,GO:0004601 Molecular Function:peroxidase activity	K00430 peroxidase [EC:1.11.1.7]	IPR000823 Plant peroxidase,IPR002016 Haem peroxidase, plant/fungal/bacterial,IPR010255 Haem peroxidase,IPR019793 Peroxidases heam-ligand binding site,IPR019794 Peroxidase, active site
RC0G0177000	XLOC_002322	XLOC_002322	Chr00:22879071-22880742	P2ABC	P1ABC	OK	4.50962	11.6415	-1.3682	2.50247	0.0002	0.00143409	yes	GO:0016567 Biological Process:protein ubiquitination,GO:0005488 Molecular Function:binding,GO:0005515 Molecular Function:protein binding,GO:0004842 Molecular Function:ubiquitin-protein transferase activity	NA	IPR000225 Armadillo,IPR003613 U box domain,IPR011989 Armadillo-like helical,IPR013083 Zinc finger, RING/FYVE/PHD-type,IPR016024 Armadillo-type fold
RC0G0177100	XLOC_000861	XLOC_000861	Chr00:22883555-22884450	P2ABC	P1ABC	OK	27.5197	92.6414	-1.75119	4.44366	5e-05	0.000417915	yes	GO:0008270 Molecular Function:zinc ion binding	NA	IPR000058 Zinc finger, AN1-type,IPR035896 AN1-like Zinc finger
RC0G0181800	XLOC_002343	XLOC_002343	Chr00:23853202-23858576	P2ABC	P1ABC	OK	3.07481	21.6043	-2.81274	6.06818	5e-05	0.000417915	yes	GO:0046488 Biological Process:phosphatidylinositol metabolic process,GO:0016308 Molecular Function:1-phosphatidylinositol-4-phosphate 5-kinase activity,GO:0005524 Molecular Function:ATP binding,GO:0016307 Molecular Function:phosphatidylinositol phosphate kinase activity	K00889 1-phosphatidylinositol-4-phosphate 5-kinase [EC:2.7.1.68],K00889 1-phosphatidylinositol-4-phosphate 5-kinase [EC:2.7.1.68],K00889 1-phosphatidylinositol-4-phosphate 5-kinase [EC:2.7.1.68],K00889 1-phosphatidylinositol-4-phosphate 5-kinase [EC:2.7.1.68]	IPR002498 Phosphatidylinositol-4-phosphate 5-kinase, core,IPR003409 MORN motif,IPR017163 Phosphatidylinositol-4-phosphate 5-kinase, plant,IPR023610 Phosphatidylinositol-4-phosphate 5-kinase,IPR027483 Phosphatidylinositol-4-phosphate 5-kinase, C-terminal,IPR027484 Phosphatidylinositol-4-phosphate 5-kinase, N-terminal
RC0G0182700	XLOC_000894	XLOC_000894	Chr00:24004641-24008566	P2ABC	P1ABC	OK	0.576049	109.056	-7.56466	5.77619	0.0035	0.0153784	yes	GO:0009765 Biological Process:photosynthesis, light harvesting,GO:0016020 Cellular Component:membrane	K08912 light-harvesting complex II chlorophyll a/b binding protein 1	IPR001344 Chlorophyll A-B binding protein, plant,IPR022796 Chlorophyll A-B binding protein,IPR023329 Chlorophyll a/b binding domain superfamily
RC0G0183000	XLOC_000897	XLOC_000897	Chr00:24030735-24035852	P2ABC	P1ABC	OK	4.33835	7.21624	-0.734102	1.56147	0.01235	0.041019	yes	GO:0006468 Biological Process:protein phosphorylation,GO:0005524 Molecular Function:ATP binding,GO:0005524 Molecular Function:ATP binding,GO:0004672 Molecular Function:protein kinase activity	NA	IPR000719 Protein kinase domain,IPR008271 Serine/threonine-protein kinase, active site,IPR011009 Protein kinase-like domain superfamily,IPR017441 Protein kinase, ATP binding site
RC0G0184500	XLOC_000904	XLOC_000904	Chr00:24194127-24199935	P2ABC	P1ABC	OK	33.9066	90.5524	-1.41719	4.54049	5e-05	0.000417915	yes	GO:0006468 Biological Process:protein phosphorylation,GO:0005524 Molecular Function:ATP binding,GO:0005524 Molecular Function:ATP binding,GO:0004707 Molecular Function:MAP kinase activity,GO:0004672 Molecular Function:protein kinase activity	NA	IPR000719 Protein kinase domain,IPR003527 Mitogen-activated protein (MAP) kinase, conserved site,IPR011009 Protein kinase-like domain superfamily,IPR017441 Protein kinase, ATP binding site
RC0G0184700	XLOC_002353	XLOC_002353	Chr00:24216632-24219005	P2ABC	P1ABC	OK	26.9623	81.4988	-1.59583	4.56482	5e-05	0.000417915	yes	NA	NA	NA
RC0G0185000	XLOC_002354	XLOC_002354	Chr00:24243475-24245477	P2ABC	P1ABC	OK	1.36451	7.38458	-2.43613	2.51205	0.0053	0.0213593	yes	GO:0005975 Biological Process:carbohydrate metabolic process,GO:0042546 Biological Process:cell wall biogenesis,GO:0010411 Biological Process:xyloglucan metabolic process,GO:0004553 Molecular Function:hydrolase activity, hydrolyzing O-glycosyl compounds,GO:0016762 Molecular Function:xyloglucan:xyloglucosyl transferase activity	K14504 xyloglucan:xyloglucosyl transferase TCH4 [EC:2.4.1.207]	IPR000757 Glycoside hydrolase family 16,IPR008263 Glycoside hydrolase, family 16, active site,IPR008264 Beta-glucanase,IPR013320 Concanavalin A-like lectin/glucanase domain superfamily,IPR016455 Xyloglucan endotransglucosylase/hydrolase
RC0G0185300	XLOC_002357	XLOC_002357	Chr00:24265197-24266370	P2ABC	P1ABC	OK	2.83027	13.8164	-2.28737	2.73904	0.00025	0.00174253	yes	GO:0005975 Biological Process:carbohydrate metabolic process,GO:0042546 Biological Process:cell wall biogenesis,GO:0006073 Biological Process:cellular glucan metabolic process,GO:0010411 Biological Process:xyloglucan metabolic process,GO:0048046 Cellular Component:apoplast,GO:0005618 Cellular Component:cell wall,GO:0004553 Molecular Function:hydrolase activity, hydrolyzing O-glycosyl compounds,GO…	K08235 xyloglucan:xyloglucosyl transferase [EC:2.4.1.207]	IPR000757 Glycoside hydrolase family 16,IPR008263 Glycoside hydrolase, family 16, active site,IPR010713 Xyloglucan endo-transglycosylase, C-terminal,IPR013320 Concanavalin A-like lectin/glucanase domain superfamily,IPR016455 Xyloglucan endotransglucosylase/hydrolase
RC0G0185500	XLOC_000908	XLOC_000908	Chr00:24278497-24279730	P2ABC	P1ABC	OK	5.23193	74.9216	-3.83997	6.07905	5e-05	0.000417915	yes	GO:0005975 Biological Process:carbohydrate metabolic process,GO:0042546 Biological Process:cell wall biogenesis,GO:0006073 Biological Process:cellular glucan metabolic process,GO:0010411 Biological Process:xyloglucan metabolic process,GO:0048046 Cellular Component:apoplast,GO:0005618 Cellular Component:cell wall,GO:0004553 Molecular Function:hydrolase activity, hydrolyzing O-glycosyl compounds,GO…	K08235 xyloglucan:xyloglucosyl transferase [EC:2.4.1.207]	IPR000757 Glycoside hydrolase family 16,IPR008263 Glycoside hydrolase, family 16, active site,IPR010713 Xyloglucan endo-transglycosylase, C-terminal,IPR013320 Concanavalin A-like lectin/glucanase domain superfamily,IPR016455 Xyloglucan endotransglucosylase/hydrolase
RC0G0185600	XLOC_000909	XLOC_000909	Chr00:24287399-24288756	P2ABC	P1ABC	OK	33.6046	368.007	-3.453	9.1168	5e-05	0.000417915	yes	GO:0005975 Biological Process:carbohydrate metabolic process,GO:0042546 Biological Process:cell wall biogenesis,GO:0006073 Biological Process:cellular glucan metabolic process,GO:0010411 Biological Process:xyloglucan metabolic process,GO:0048046 Cellular Component:apoplast,GO:0005618 Cellular Component:cell wall,GO:0004553 Molecular Function:hydrolase activity, hydrolyzing O-glycosyl compounds,GO…	K08235 xyloglucan:xyloglucosyl transferase [EC:2.4.1.207]	IPR000757 Glycoside hydrolase family 16,IPR008263 Glycoside hydrolase, family 16, active site,IPR010713 Xyloglucan endo-transglycosylase, C-terminal,IPR013320 Concanavalin A-like lectin/glucanase domain superfamily,IPR016455 Xyloglucan endotransglucosylase/hydrolase
RC0G0191600	XLOC_000943	XLOC_000943	Chr00:25111318-25113627	P2ABC	P1ABC	OK	0.420443	3.18844	-2.92287	2.30402	0.0057	0.0226062	yes	GO:0016866 Molecular Function:intramolecular transferase activity	K15813 beta-amyrin synthase [EC:5.4.99.39]	IPR002365 Terpene synthase, conserved site,IPR008930 Terpenoid cyclases/protein prenyltransferase alpha-alpha toroid,IPR018333 Squalene cyclase,IPR032696 Squalene cyclase, C-terminal
RC0G0192500	XLOC_002386	XLOC_002386	Chr00:25224130-25229370	P2ABC	P1ABC	OK	20.1915	34.9234	-0.790443	2.09055	0.00075	0.0044285	yes	GO:0006352 Biological Process:DNA-templated transcription, initiation,GO:0003677 Molecular Function:DNA binding	K03120 transcription initiation factor TFIID TATA-box-binding protein,K03120 transcription initiation factor TFIID TATA-box-binding protein,K03120 transcription initiation factor TFIID TATA-box-binding protein,K03120 transcription initiation factor TFIID TATA-box-binding protein	IPR000814 TATA-box binding protein,IPR030491 TATA-box binding protein, conserved site
RC0G0194300	XLOC_002401	XLOC_002401	Chr00:25594841-25598601	P2ABC	P1ABC	OK	1.65622	52.1146	-4.97572	6.86188	5e-05	0.000417915	yes	NA	NA	NA
RC0G0196800	XLOC_002416	XLOC_002416	Chr00:25921122-25926154	P2ABC	P1ABC	OK	0.204432	3.38413	-4.04909	3.08833	0.0023	0.0109757	yes	GO:0016866 Molecular Function:intramolecular transferase activity	K15813 beta-amyrin synthase [EC:5.4.99.39]	IPR008930 Terpenoid cyclases/protein prenyltransferase alpha-alpha toroid,IPR018333 Squalene cyclase,IPR032696 Squalene cyclase, C-terminal,IPR032697 Squalene cyclase, N-terminal
RC0G0198400	XLOC_002428	XLOC_002428	Chr00:26118563-26127020	P2ABC	P1ABC	OK	8.70154	13.4069	-0.623636	1.7689	0.0043	0.0181648	yes	GO:0005515 Molecular Function:protein binding	NA	IPR001623 DnaJ domain,IPR011990 Tetratricopeptide-like helical domain superfamily,IPR013026 Tetratricopeptide repeat-containing domain,IPR018253 DnaJ domain, conserved site,IPR036869 DnaJ domain superfamily
RC0G0204300	XLOC_002466	XLOC_002466	Chr00:27131926-27133924	P2ABC	P1ABC	OK	10.9122	17.3703	-0.670681	1.58871	0.0107	0.0367553	yes	NA	NA	NA
RC0G0205400	XLOC_002474	XLOC_002474	Chr00:27302746-27311049	P2ABC	P1ABC	OK	56.673	79.4617	-0.487597	1.56882	0.00895	0.0321006	yes	GO:0006887 Biological Process:exocytosis,GO:0000145 Cellular Component:exocyst	K07195 exocyst complex component 7	IPR004140 Exocyst complex component Exo70,IPR016159 Cullin repeat-like-containing domain superfamily
RC0G0206700	XLOC_002483	XLOC_002483	Chr00:27550536-27552246	P2ABC	P1ABC	OK	157.837	352.05	-1.15734	3.45419	5e-05	0.000417915	yes	GO:0019904 Molecular Function:protein domain specific binding	K06630 14-3-3 protein epsilon	IPR000308 14-3-3 protein,IPR023409 14-3-3 protein, conserved site,IPR023410 14-3-3 domain,IPR036815 14-3-3 domain superfamily
RC0G0207000	XLOC_000995	XLOC_000995	Chr00:27595970-27598921	P2ABC	P1ABC	OK	1.95045	6.02018	-1.626	2.17975	0.0013	0.00691255	yes	GO:0006468 Biological Process:protein phosphorylation,GO:0005524 Molecular Function:ATP binding,GO:0005524 Molecular Function:ATP binding,GO:0004672 Molecular Function:protein kinase activity	K14498 serine/threonine-protein kinase SRK2 [EC:2.7.11.1],K14498 serine/threonine-protein kinase SRK2 [EC:2.7.11.1]	IPR000719 Protein kinase domain,IPR008271 Serine/threonine-protein kinase, active site,IPR011009 Protein kinase-like domain superfamily,IPR017441 Protein kinase, ATP binding site
RC0G0212000	XLOC_001021	XLOC_001021	Chr00:28486790-28492701	P2ABC	P1ABC	OK	12.3315	20.401	-0.726291	1.8838	0.00345	0.0152071	yes	GO:0010508 Biological Process:positive regulation of autophagy	NA	IPR018791 UV radiation resistance protein/autophagy-related protein 14
RC0G0212100	XLOC_002507	XLOC_002507	Chr00:28492998-28494611	P2ABC	P1ABC	OK	1.47648	7.02768	-2.25089	2.35841	0.0024	0.0113654	yes	NA	NA	NA
RC0G0221300	XLOC_002554	XLOC_002554	Chr00:30230772-30233815	P2ABC	P1ABC	OK	2.97034	7.35064	-1.30724	2.40173	0.0011	0.00603857	yes	NA	NA	NA
RC0G0225600	XLOC_001086	XLOC_001086	Chr00:30884882-30888057	P2ABC	P1ABC	OK	6.4811	17.8275	-1.45979	2.39885	0.00145	0.0075602	yes	NA	NA	NA
RC0G0227300	XLOC_001094	XLOC_001094	Chr00:31056644-31062589	P2ABC	P1ABC	OK	7.17128	20.6637	-1.5268	3.89445	5e-05	0.000417915	yes	NA	NA	IPR006869 Domain of unknown function DUF547,IPR025757 Ternary complex factor MIP1, leucine-zipper
RC0G0229200	XLOC_001101	XLOC_001101	Chr00:31344629-31348302	P2ABC	P1ABC	OK	25.7389	71.049	-1.46487	4.48011	5e-05	0.000417915	yes	GO:0003824 Molecular Function:catalytic activity,GO:0050662 Molecular Function:coenzyme binding	K12450 "UDP-glucose 4,6-dehydratase [EC:4.2.1.76]"	IPR001509 NAD-dependent epimerase/dehydratase,IPR016040 NAD(P)-binding domain,IPR036291 NAD(P)-binding domain superfamily
RC0G0230700	XLOC_001109	XLOC_001109	Chr00:31644070-31646012	P2ABC	P1ABC	OK	28.6554	46.8809	-0.710191	1.65218	0.0079	0.0292456	yes	NA	NA	IPR001623 DnaJ domain,IPR036869 DnaJ domain superfamily
RC0G0234000	XLOC_002616	XLOC_002616	Chr00:32160159-32162081	P2ABC	P1ABC	OK	0.580237	24.9102	-5.42395	4.56843	0.00375	0.0162034	yes	NA	K02886 large subunit ribosomal protein L2,K02886 large subunit ribosomal protein L2,K02886 large subunit ribosomal protein L2	NA
RC0G0234300	XLOC_002617	XLOC_002617	Chr00:32163029-32165408	P2ABC	P1ABC	OK	2.07681	61.6862	-4.89251	7.05264	5e-05	0.000417915	yes	NA	NA	NA
RC0G0234400	XLOC_001130	XLOC_001130	Chr00:32165413-32165776	P2ABC	P1ABC	OK	2.66893	31.0601	-3.54073	3.39849	0.0048	0.0198065	yes	GO:0006412 Biological Process:translation,GO:0006412 Biological Process:translation,GO:0015934 Cellular Component:large ribosomal subunit,GO:0005840 Cellular Component:ribosome,GO:0003735 Molecular Function:structural constituent of ribosome	K02874 large subunit ribosomal protein L14,K02874 large subunit ribosomal protein L14,K02874 large subunit ribosomal protein L14	IPR000218 Ribosomal protein L14P,IPR005745 Ribosomal protein L14P, bacterial-type,IPR019972 Ribosomal protein L14P, conserved site,IPR036853 Ribosomal protein L14P superfamily
RC0G0234700	XLOC_001133	XLOC_001133	Chr00:32167056-32167525	P2ABC	P1ABC	OK	3.93214	38.4029	-3.28783	3.59321	0.0002	0.00143409	yes	GO:0006412 Biological Process:translation,GO:0005622 Cellular Component:intracellular,GO:0005840 Cellular Component:ribosome,GO:0003735 Molecular Function:structural constituent of ribosome	K02948 small subunit ribosomal protein S11,K02948 small subunit ribosomal protein S11,K02948 small subunit ribosomal protein S11	IPR001971 Ribosomal protein S11,IPR018102 Ribosomal S11, conserved site,IPR019981 Ribosomal protein S11, bacterial-type,IPR036967 Ribosomal protein S11 superfamily
RC0G0234800	XLOC_001134	XLOC_001134	Chr00:32167543-32169235	P2ABC	P1ABC	OK	9.36882	54.5321	-2.54116	6.56321	5e-05	0.000417915	yes	GO:0006351 Biological Process:transcription, DNA-templated,GO:0006351 Biological Process:transcription, DNA-templated,GO:0003677 Molecular Function:DNA binding,GO:0003899 Molecular Function:DNA-directed 5'-3' RNA polymerase activity,GO:0046983 Molecular Function:protein dimerization activity	K03040 DNA-directed RNA polymerase subunit alpha [EC:2.7.7.6],K03040 DNA-directed RNA polymerase subunit alpha [EC:2.7.7.6],K03040 DNA-directed RNA polymerase subunit alpha [EC:2.7.7.6]	IPR011260 RNA polymerase, alpha subunit, C-terminal,IPR011262 DNA-directed RNA polymerase, insert domain,IPR011263 DNA-directed RNA polymerase, RpoA/D/Rpb3-type,IPR011773 DNA-directed RNA polymerase, alpha subunit,IPR036603 RNA polymerase, RBP11-like subunit,IPR036643 DNA-directed RNA polymerase, insert domain superfamily
RC0G0235000	XLOC_001135	XLOC_001135	Chr00:32169355-32171630	P2ABC	P1ABC	OK	13.8884	74.0509	-2.41464	5.59856	5e-05	0.000417915	yes	NA	NA	NA
RC0G0235100	XLOC_002619	XLOC_002619	Chr00:32171631-32172199	P2ABC	P1ABC	OK	6.05932	54.1598	-3.15999	4.38712	5e-05	0.000417915	yes	GO:0015979 Biological Process:photosynthesis,GO:0050821 Biological Process:protein stabilization,GO:0016020 Cellular Component:membrane,GO:0009523 Cellular Component:photosystem II,GO:0042301 Molecular Function:phosphate ion binding	K02709 photosystem II PsbH protein	IPR001056 Photosystem II reaction centre protein H,IPR036863 Photosystem II reaction centre protein H superfmaily
RC0G0235200	XLOC_002620	XLOC_002620	Chr00:32172426-32174098	P2ABC	P1ABC	OK	6.38948	46.2667	-2.8562	6.31947	5e-05	0.000417915	yes	GO:0015979 Biological Process:photosynthesis,GO:0019684 Biological Process:photosynthesis, light reaction,GO:0009767 Biological Process:photosynthetic electron transport chain,GO:0009772 Biological Process:photosynthetic electron transport in photosystem II,GO:0016020 Cellular Component:membrane,GO:0009521 Cellular Component:photosystem,GO:0009523 Cellular Component:photosystem II,GO:0016168 Mole…	K02704 photosystem II CP47 chlorophyll apoprotein	IPR000932 Photosystem antenna protein-like,IPR017486 Photosystem II CP47 reaction centre protein,IPR036001 Photosystem antenna protein-like superfamily
RC0G0235300	XLOC_002621	XLOC_002621	Chr00:32174483-32176107	P2ABC	P1ABC	OK	1.57562	87.4914	-5.79515	5.96944	0.0001	0.000775227	yes	NA	NA	NA
RC0G0235400	XLOC_001136	XLOC_001136	Chr00:32176253-32176629	P2ABC	P1ABC	OK	1.84313	70.8742	-5.26503	3.89593	0.0074	0.0277898	yes	GO:0006508 Biological Process:proteolysis,GO:0004252 Molecular Function:serine-type endopeptidase activity	K01358 "ATP-dependent Clp protease, protease subunit [EC:3.4.21.92]",K01358 "ATP-dependent Clp protease, protease subunit [EC:3.4.21.92]"	IPR001907 ATP-dependent Clp protease proteolytic subunit,IPR023562 Clp protease proteolytic subunit /Translocation-enhancing protein TepA,IPR029045 ClpP/crotonase-like domain superfamily
RC0G0236100	XLOC_002624	XLOC_002624	Chr00:32183885-32184891	P2ABC	P1ABC	OK	3.87945	59.2531	-3.93297	6.0674	5e-05	0.000417915	yes	GO:0015979 Biological Process:photosynthesis,GO:0031361 Cellular Component:integral component of thylakoid membrane,GO:0009055 Molecular Function:electron transfer activity,GO:0020037 Molecular Function:heme binding,GO:0005506 Molecular Function:iron ion binding	NA	IPR002325 Cytochrome f,IPR011054 Rudiment single hybrid motif,IPR024058 Cytochrome f transmembrane anchor,IPR024094 Cytochrome f large domain,IPR036826 Cytochrome f large domain superfamily
RC0G0236200	XLOC_002625	XLOC_002625	Chr00:32185038-32185790	P2ABC	P1ABC	OK	7.04297	71.511	-3.34391	5.65787	5e-05	0.000417915	yes	GO:0016021 Cellular Component:integral component of membrane	NA	IPR004282 Chloroplast envelope membrane protein, CemA
RC0G0236300	XLOC_002626	XLOC_002626	Chr00:32186190-32186794	P2ABC	P1ABC	OK	8.26066	55.2716	-2.74221	4.29552	5e-05	0.000417915	yes	GO:0015979 Biological Process:photosynthesis,GO:0016021 Cellular Component:integral component of membrane,GO:0009522 Cellular Component:photosystem I,GO:0009579 Cellular Component:thylakoid	NA	IPR003359 Photosystem I Ycf4, assembly
RC0G0236400	XLOC_002627	XLOC_002627	Chr00:32187756-32191379	P2ABC	P1ABC	OK	1.74958	32.4868	-4.21477	7.61596	5e-05	0.000417915	yes	GO:0015977 Biological Process:carbon fixation,GO:0006633 Biological Process:fatty acid biosynthetic process,GO:0009317 Cellular Component:acetyl-CoA carboxylase complex,GO:0003989 Molecular Function:acetyl-CoA carboxylase activity,GO:0000287 Molecular Function:magnesium ion binding,GO:0000287 Molecular Function:magnesium ion binding,GO:0016984 Molecular Function:ribulose-bisphosphate carboxylase …	K01601 ribulose-bisphosphate carboxylase large chain [EC:4.1.1.39]	IPR000438 Acetyl-CoA carboxylase carboxyl transferase, beta subunit,IPR000685 Ribulose bisphosphate carboxylase, large subunit, C-terminal,IPR011762 Acetyl-coenzyme A carboxyltransferase, N-terminal,IPR017443 Ribulose bisphosphate carboxylase, large subunit, ferrodoxin-like N-terminal,IPR020878 Ribulose bisphosphate carboxylase, large chain, active site,IPR020888 Ribulose bisphosphate carboxylase…
RC0G0236500	XLOC_001141	XLOC_001141	Chr00:32192093-32194036	P2ABC	P1ABC	OK	2.1862	60.6465	-4.79392	8.06636	5e-05	0.000417915	yes	GO:0046034 Biological Process:ATP metabolic process,GO:0015986 Biological Process:ATP synthesis coupled proton transport,GO:0015986 Biological Process:ATP synthesis coupled proton transport,GO:0015992 Biological Process:proton transport,GO:0045261 Cellular Component:proton-transporting ATP synthase complex, catalytic core F(1),GO:0005524 Molecular Function:ATP binding,GO:0046933 Molecular Functio…	K02112 F-type H+-transporting ATPase subunit beta [EC:3.6.3.14]	IPR000194 ATPase, F1/V1/A1 complex, alpha/beta subunit, nucleotide-binding domain,IPR001469 ATP synthase, F1 complex, delta/epsilon subunit,IPR004100 ATPase, F1/V1/A1 complex, alpha/beta subunit, N-terminal domain,IPR005722 ATP synthase, F1 complex, beta subunit,IPR020003 ATPase, alpha/beta subunit, nucleotide-binding domain, active site,IPR020546 ATP synthase, F1 complex, delta/epsilon subunit, …
RC0G0237700	XLOC_002632	XLOC_002632	Chr00:32203613-32204491	P2ABC	P1ABC	OK	4.75137	37.0057	-2.96133	2.93956	0.0008	0.00465789	yes	NA	NA	NA
RC0G0237900	XLOC_001150	XLOC_001150	Chr00:32205428-32209971	P2ABC	P1ABC	OK	1.95905	118.89	-5.92333	13.046	5e-05	0.000417915	yes	GO:0015979 Biological Process:photosynthesis,GO:0016021 Cellular Component:integral component of membrane,GO:0016021 Cellular Component:integral component of membrane,GO:0009522 Cellular Component:photosystem I,GO:0009579 Cellular Component:thylakoid,GO:0046872 Molecular Function:metal ion binding	K02689 photosystem I P700 chlorophyll a apoprotein A1	IPR001280 Photosystem I PsaA/PsaB,IPR006243 Photosystem I PsaA,IPR006244 Photosystem I PsaB,IPR020586 Photosystem I PsaA/PsaB, conserved site,IPR036408 Photosystem I PsaA/PsaB superfamily
RC0G0238000	XLOC_001151	XLOC_001151	Chr00:32210037-32210418	P2ABC	P1ABC	OK	2.88871	28.86	-3.32057	2.91948	0.00095	0.00536601	yes	GO:0006412 Biological Process:translation,GO:0005622 Cellular Component:intracellular,GO:0005840 Cellular Component:ribosome,GO:0003735 Molecular Function:structural constituent of ribosome	K02954 small subunit ribosomal protein S14,K02954 small subunit ribosomal protein S14,K02954 small subunit ribosomal protein S14	IPR001209 Ribosomal protein S14,IPR018271 Ribosomal protein S14, conserved site,IPR023036 Ribosomal protein S14, bacterial/plastid
RC0G0238300,RC0G0238500,RC0G0238700,RC0G0238900,RC0G0239300,RC0G0239500,RC0G0239600	XLOC_001153	XLOC_001153	Chr00:32210940-32232609	P2ABC	P1ABC	OK	4.24267	143.537	-5.08031	3.33651	5e-05	0.000417915	yes	NA	NA	NA
RC0G0239700	XLOC_001154	XLOC_001154	Chr00:32232774-32234788	P2ABC	P1ABC	OK	0.999291	45.8972	-5.52136	5.54542	0.0006	0.00367948	yes	GO:0015991 Biological Process:ATP hydrolysis coupled proton transport,GO:0015986 Biological Process:ATP synthesis coupled proton transport,GO:0045263 Cellular Component:proton-transporting ATP synthase complex, coupling factor F(o),GO:0033177 Cellular Component:proton-transporting two-sector ATPase complex, proton-transporting domain,GO:0015078 Molecular Function:hydrogen ion transmembrane transp…	NA	IPR000454 ATP synthase, F0 complex, subunit C,IPR000568 ATP synthase, F0 complex, subunit A,IPR002379 V-ATPase proteolipid subunit C-like domain,IPR005953 ATP synthase, F0 complex, subunit C, bacterial/chloroplast,IPR020537 ATP synthase, F0 complex, subunit C, DCCD-binding site,IPR023011 ATP synthase, F0 complex, subunit A, active site,IPR035908 ATP synthase, F0 complex, subunit A superfamily,IPR…
RC0G0239800	XLOC_001155	XLOC_001155	Chr00:32235198-32235803	P2ABC	P1ABC	OK	2.09032	68.0174	-5.02411	5.23758	5e-05	0.000417915	yes	GO:0015986 Biological Process:ATP synthesis coupled proton transport,GO:0045263 Cellular Component:proton-transporting ATP synthase complex, coupling factor F(o),GO:0015078 Molecular Function:hydrogen ion transmembrane transporter activity	NA	IPR002146 ATP synthase, F0 complex, subunit b/b', bacterial/chloroplast
RC0G0239900	XLOC_001156	XLOC_001156	Chr00:32235805-32237372	P2ABC	P1ABC	OK	1.80211	46.5628	-4.69142	6.94688	5e-05	0.000417915	yes	GO:0046034 Biological Process:ATP metabolic process,GO:0015986 Biological Process:ATP synthesis coupled proton transport,GO:0015986 Biological Process:ATP synthesis coupled proton transport,GO:0015992 Biological Process:proton transport,GO:0045261 Cellular Component:proton-transporting ATP synthase complex, catalytic core F(1),GO:0005524 Molecular Function:ATP binding,GO:0046933 Molecular Functio…	K02111 F-type H+-transporting ATPase subunit alpha [EC:3.6.3.14]	IPR000194 ATPase, F1/V1/A1 complex, alpha/beta subunit, nucleotide-binding domain,IPR000793 ATP synthase, alpha subunit, C-terminal,IPR004100 ATPase, F1/V1/A1 complex, alpha/beta subunit, N-terminal domain,IPR005294 ATP synthase, F1 complex, alpha subunit,IPR020003 ATPase, alpha/beta subunit, nucleotide-binding domain, active site,IPR023366 ATP synthase subunit alpha-like domain superfamily,IPR02…
RC0G0240600	XLOC_001160	XLOC_001160	Chr00:32244359-32245924	P2ABC	P1ABC	OK	1.66876	83.0465	-5.63707	7.7993	5e-05	0.000417915	yes	GO:0006397 Biological Process:mRNA processing,GO:0006397 Biological Process:mRNA processing,GO:0009507 Cellular Component:chloroplast	K20000 maturase K	IPR002866 Maturase MatK,IPR024937 Domain X,IPR024942 Maturase MatK, N-terminal domain
RC0G0240800	XLOC_001162	XLOC_001162	Chr00:32246402-32247540	P2ABC	P1ABC	OK	1.0193	38.3032	-5.23182	5.27471	0.0001	0.000775227	yes	GO:0019684 Biological Process:photosynthesis, light reaction,GO:0009772 Biological Process:photosynthetic electron transport in photosystem II,GO:0009055 Molecular Function:electron transfer activity,GO:0045156 Molecular Function:electron transporter, transferring electrons within the cyclic electron transport pathway of photosynthesis activity	K02703 photosystem II P680 reaction center D1 protein [EC:1.10.3.9],K02703 photosystem II P680 reaction center D1 protein [EC:1.10.3.9]	IPR000484 Photosynthetic reaction centre, L/M,IPR005867 Photosystem II protein D1,IPR036854 Photosystem II protein D1 superfamily
RC0G0243100	XLOC_001173	XLOC_001173	Chr00:32279289-32282832	P2ABC	P1ABC	OK	0.79504	19.6529	-4.62757	5.78158	5e-05	0.000417915	yes	GO:0055114 Biological Process:oxidation-reduction process,GO:0016020 Cellular Component:membrane,GO:0051287 Molecular Function:NAD binding,GO:0016651 Molecular Function:oxidoreductase activity, acting on NAD(P)H,GO:0048038 Molecular Function:quinone binding	K05579 NAD(P)H-quinone oxidoreductase subunit H [EC:1.6.5.3]	IPR001135 NADH-quinone oxidoreductase, subunit D,IPR001694 NADH:ubiquinone oxidoreductase, subunit 1/F420H2 oxidoreductase subunit H,IPR014029 NADH:ubiquinone oxidoreductase, 49kDa subunit, conserved site,IPR018086 NADH:ubiquinone oxidoreductase, subunit 1, conserved site,IPR022885 NAD(P)H-quinone oxidoreductase subunit D/H,IPR029014 NiFe hydrogenase-like
RC0G0244400,RC0G0244600,RC0G0244800,RC0G0245200,RC0G0245400	XLOC_002654	XLOC_002654	Chr00:32293062-32308669	P2ABC	P1ABC	OK	5.99227	161.595	-4.75313	4.7082	5e-05	0.000417915	yes	NA	NA	NA
RC0G0249200	XLOC_001205	XLOC_001205	Chr00:32864926-32866546	P2ABC	P1ABC	OK	0.74934	20.4349	-4.76927	4.93027	0.00015	0.00111473	yes	GO:0022900 Biological Process:electron transport chain,GO:0016021 Cellular Component:integral component of membrane,GO:0016020 Cellular Component:membrane,GO:0005507 Molecular Function:copper ion binding,GO:0004129 Molecular Function:cytochrome-c oxidase activity,GO:0016491 Molecular Function:oxidoreductase activity	K02261 cytochrome c oxidase subunit 2	IPR002429 Cytochrome c oxidase subunit II-like C-terminal,IPR008972 Cupredoxin,IPR011759 Cytochrome C oxidase subunit II, transmembrane domain,IPR014222 Cytochrome c oxidase, subunit II,IPR036257 Cytochrome C oxidase subunit II, transmembrane domain superfamily
RC0G0249300	XLOC_001206	XLOC_001206	Chr00:32875319-32879144	P2ABC	P1ABC	OK	0.572873	19.456	-5.08586	5.71645	5e-05	0.000417915	yes	NA	K03878 NADH-ubiquinone oxidoreductase chain 1 [EC:1.6.5.3],K03878 NADH-ubiquinone oxidoreductase chain 1 [EC:1.6.5.3]	NA
RC0G0249800,RC0G0249900,RC0G0250000	XLOC_002672	XLOC_002672	Chr00:32893952-32900007	P2ABC	P1ABC	OK	0.722758	2159.06	-11.5446	3.34981	5e-05	0.000417915	yes	NA	NA	NA
RC0G0250800	XLOC_002677	XLOC_002677	Chr00:32925908-32927331	P2ABC	P1ABC	OK	0.424567	45.5017	-6.74378	5.95793	0.00095	0.00536601	yes	NA	NA	NA
RC0G0251800	XLOC_001215	XLOC_001215	Chr00:32956559-32958061	P2ABC	P1ABC	OK	1.59202	93.6319	-5.87807	7.69747	5e-05	0.000417915	yes	NA	NA	NA
RC0G0252600	XLOC_001222	XLOC_001222	Chr00:33052363-33056834	P2ABC	P1ABC	OK	1.18496	4.36328	-1.88057	1.97394	0.0099	0.0346906	yes	GO:0055114 Biological Process:oxidation-reduction process,GO:0006979 Biological Process:response to oxidative stress,GO:0020037 Molecular Function:heme binding,GO:0004601 Molecular Function:peroxidase activity	K00434 L-ascorbate peroxidase [EC:1.11.1.11]	IPR002016 Haem peroxidase, plant/fungal/bacterial,IPR002207 Class I peroxidase,IPR010255 Haem peroxidase
RC0G0253700	XLOC_001226	XLOC_001226	Chr00:33589790-33590575	P2ABC	P1ABC	OK	35.1841	88.7731	-1.3352	2.14713	0.0012	0.00648448	yes	NA	NA	IPR023210 NADP-dependent oxidoreductase domain,IPR036812 NADP-dependent oxidoreductase domain superfamily
RC0G0260100	XLOC_001255	XLOC_001255	Chr00:36742711-36744518	P2ABC	P1ABC	OK	12.7217	67.93	-2.41676	5.47864	5e-05	0.000417915	yes	NA	NA	IPR007612 LURP-one-related,IPR025659 Tubby-like, C-terminal
RC0G0261300	XLOC_002731	XLOC_002731	Chr00:37136469-37151158	P2ABC	P1ABC	OK	2.01959	4.16515	-1.0443	2.52925	0.0003	0.00203805	yes	NA	K10706 senataxin [EC:3.6.4.-],K10706 senataxin [EC:3.6.4.-]	IPR027417 P-loop containing nucleoside triphosphate hydrolase
RC0G0262900,RC0G0263000	XLOC_002743	XLOC_002743	Chr00:37252835-37256603	P2ABC	P1ABC	OK	0.296017	11.4286	-5.27083	2.92197	0.0004	0.00260508	yes	NA	NA	NA
RC0G0265500	XLOC_001281	XLOC_001281	Chr00:37578680-37581887	P2ABC	P1ABC	OK	5.94382	14.1995	-1.25638	2.32073	0.0005	0.00314791	yes	NA	K00894 ethanolamine kinase [EC:2.7.1.82]	IPR011009 Protein kinase-like domain superfamily
RC0G0269300	XLOC_001309	XLOC_001309	Chr00:38293814-38297556	P2ABC	P1ABC	OK	1.12172	23.885	-4.41232	6.44446	5e-05	0.000417915	yes	NA	NA	NA
RC0G0285300	XLOC_001374	XLOC_001374	Chr00:44643508-44645140	P2ABC	P1ABC	OK	0.327761	11.1687	-5.09068	4.31846	0.0022	0.0106227	yes	GO:0055114 Biological Process:oxidation-reduction process,GO:0016020 Cellular Component:membrane	K03878 NADH-ubiquinone oxidoreductase chain 1 [EC:1.6.5.3],K03878 NADH-ubiquinone oxidoreductase chain 1 [EC:1.6.5.3]	IPR001694 NADH:ubiquinone oxidoreductase, subunit 1/F420H2 oxidoreductase subunit H,IPR018086 NADH:ubiquinone oxidoreductase, subunit 1, conserved site
RC0G0295600	XLOC_002903	XLOC_002903	Chr00:48107508-48110092	P2ABC	P1ABC	OK	2.96683	114.914	-5.27548	6.09879	5e-05	0.000417915	yes	NA	NA	NA
RC0G0295700	XLOC_002904	XLOC_002904	Chr00:48110277-48112071	P2ABC	P1ABC	OK	1.77992	54.8895	-4.94665	7.28142	5e-05	0.000417915	yes	NA	NA	NA
RC0G0296100	XLOC_002908	XLOC_002908	Chr00:48136756-48138468	P2ABC	P1ABC	OK	0.435693	34.2982	-6.29868	5.8005	0.00085	0.00490765	yes	NA	NA	NA
RC1G0001300	XLOC_002952	XLOC_002952	Chr01:224881-228162	P2ABC	P1ABC	OK	3.61112	9.34237	-1.37134	2.22461	0.0009	0.00513526	yes	GO:0003824 Molecular Function:catalytic activity	K01115 phospholipase D1/2 [EC:3.1.4.4],K01115 phospholipase D1/2 [EC:3.1.4.4],K01115 phospholipase D1/2 [EC:3.1.4.4]	IPR001736 Phospholipase D/Transphosphatidylase,IPR015679 Phospholipase D family,IPR024632 Phospholipase D, C-terminal
RC1G0003300	XLOC_002962	XLOC_002962	Chr01:392416-399433	P2ABC	P1ABC	OK	78.879	157.29	-0.995711	3.11034	5e-05	0.000417915	yes	GO:0006101 Biological Process:citrate metabolic process,GO:0006099 Biological Process:tricarboxylic acid cycle,GO:0004108 Molecular Function:citrate (Si)-synthase activity,GO:0046912 Molecular Function:transferase activity, transferring acyl groups, acyl groups converted into alkyl on transfer	K01647 citrate synthase [EC:2.3.3.1]	IPR002020 Citrate synthase,IPR010109 Citrate synthase, eukaryotic-type,IPR016142 Citrate synthase-like, large alpha subdomain,IPR019810 Citrate synthase active site,IPR036969 Citrate synthase superfamily
RC1G0005900	XLOC_002972	XLOC_002972	Chr01:753469-759129	P2ABC	P1ABC	OK	19.84	29.4769	-0.571176	1.55766	0.0088	0.0316892	yes	GO:0005975 Biological Process:carbohydrate metabolic process,GO:0004553 Molecular Function:hydrolase activity, hydrolyzing O-glycosyl compounds	K22279 vicianin beta-glucosidase [EC:3.2.1.119]	IPR001360 Glycoside hydrolase family 1,IPR017853 Glycoside hydrolase superfamily,IPR018120 Glycoside hydrolase family 1, active site,IPR033132 Glycosyl hydrolases family 1, N-terminal conserved site
RC1G0006000	XLOC_002973	XLOC_002973	Chr01:780861-789822	P2ABC	P1ABC	OK	0.512232	5.13165	-3.32455	2.92829	0.00125	0.00670825	yes	GO:0005975 Biological Process:carbohydrate metabolic process,GO:0004553 Molecular Function:hydrolase activity, hydrolyzing O-glycosyl compounds	K22279 vicianin beta-glucosidase [EC:3.2.1.119]	IPR001360 Glycoside hydrolase family 1,IPR017853 Glycoside hydrolase superfamily,IPR033132 Glycosyl hydrolases family 1, N-terminal conserved site
RC1G0006100	XLOC_002974	XLOC_002974	Chr01:810082-815147	P2ABC	P1ABC	OK	13.3572	38.9825	-1.54521	4.18663	5e-05	0.000417915	yes	GO:0005975 Biological Process:carbohydrate metabolic process,GO:0004553 Molecular Function:hydrolase activity, hydrolyzing O-glycosyl compounds	K22279 vicianin beta-glucosidase [EC:3.2.1.119]	IPR001360 Glycoside hydrolase family 1,IPR017853 Glycoside hydrolase superfamily,IPR033132 Glycosyl hydrolases family 1, N-terminal conserved site
RC1G0012100	XLOC_006017	XLOC_006017	Chr01:1723149-1723690	P2ABC	P1ABC	OK	165.692	411.981	-1.31407	3.97573	5e-05	0.000417915	yes	GO:0003677 Molecular Function:DNA binding,GO:0008270 Molecular Function:zinc ion binding	NA	IPR000058 Zinc finger, AN1-type,IPR002653 Zinc finger, A20-type,IPR035896 AN1-like Zinc finger
RC1G0017900	XLOC_003034	XLOC_003034	Chr01:2183334-2186322	P2ABC	P1ABC	OK	8.33486	19.9309	-1.25778	2.69165	5e-05	0.000417915	yes	GO:0055114 Biological Process:oxidation-reduction process,GO:0016491 Molecular Function:oxidoreductase activity,GO:0008270 Molecular Function:zinc ion binding	K00121 S-(hydroxymethyl)glutathione dehydrogenase / alcohol dehydrogenase [EC:1.1.1.284 1.1.1.1],K00121 S-(hydroxymethyl)glutathione dehydrogenase / alcohol dehydrogenase [EC:1.1.1.284 1.1.1.1]	IPR002328 Alcohol dehydrogenase, zinc-type, conserved site,IPR011032 GroES-like superfamily,IPR013149 Alcohol dehydrogenase, C-terminal,IPR013154 Alcohol dehydrogenase, N-terminal,IPR036291 NAD(P)-binding domain superfamily
RC1G0018900	XLOC_003039	XLOC_003039	Chr01:2389995-2393449	P2ABC	P1ABC	OK	626.939	976.398	-0.639145	1.60923	0.00835	0.0305153	yes	GO:0055085 Biological Process:transmembrane transport,GO:0005743 Cellular Component:mitochondrial inner membrane,GO:0022857 Molecular Function:transmembrane transporter activity	K05863 "solute carrier family 25 (mitochondrial adenine nucleotide translocator), member 4/5/6/31"	IPR002067 Mitochondrial carrier protein,IPR002113 Adenine nucleotide translocator 1,IPR018108 Mitochondrial substrate/solute carrier,IPR023395 Mitochondrial carrier domain superfamily
RC1G0019000	XLOC_003040	XLOC_003040	Chr01:2398935-2402037	P2ABC	P1ABC	OK	18.3038	28.9322	-0.660531	1.83646	0.00365	0.0158706	yes	GO:0055085 Biological Process:transmembrane transport,GO:0005743 Cellular Component:mitochondrial inner membrane,GO:0022857 Molecular Function:transmembrane transporter activity	K05863 "solute carrier family 25 (mitochondrial adenine nucleotide translocator), member 4/5/6/31"	IPR002067 Mitochondrial carrier protein,IPR002113 Adenine nucleotide translocator 1,IPR018108 Mitochondrial substrate/solute carrier,IPR023395 Mitochondrial carrier domain superfamily
RC1G0023400	XLOC_006077	XLOC_006077	Chr01:3034606-3041163	P2ABC	P1ABC	OK	12.6151	38.9104	-1.625	4.48627	5e-05	0.000417915	yes	GO:0055114 Biological Process:oxidation-reduction process,GO:0016702 Molecular Function:oxidoreductase activity, acting on single donors with incorporation of molecular oxygen, incorporation of two atoms of oxygen	K00465 "carotenoid 9,10(9',10')-cleavage dioxygenase 1 [EC:1.13.11.-]"	IPR004294 Carotenoid oxygenase
RC1G0024800	XLOC_006082	XLOC_006082	Chr01:3298654-3300256	P2ABC	P1ABC	OK	50.5195	94.8465	-0.908754	2.72901	5e-05	0.000417915	yes	GO:0009058 Biological Process:biosynthetic process,GO:0008152 Biological Process:metabolic process,GO:0003824 Molecular Function:catalytic activity,GO:0016746 Molecular Function:transferase activity, transferring acyl groups,GO:0016747 Molecular Function:transferase activity, transferring acyl groups other than amino-acyl groups	K00660 chalcone synthase [EC:2.3.1.74]	IPR001099 Chalcone/stilbene synthase, N-terminal,IPR011141 Polyketide synthase, type III,IPR012328 Chalcone/stilbene synthase, C-terminal,IPR016039 Thiolase-like,IPR018088 Chalcone/stilbene synthase, active site
RC1G0024900	XLOC_006083	XLOC_006083	Chr01:3312614-3314213	P2ABC	P1ABC	OK	0.632937	7.21199	-3.51026	3.46	0.0009	0.00513526	yes	GO:0009058 Biological Process:biosynthetic process,GO:0008152 Biological Process:metabolic process,GO:0003824 Molecular Function:catalytic activity,GO:0016746 Molecular Function:transferase activity, transferring acyl groups,GO:0016747 Molecular Function:transferase activity, transferring acyl groups other than amino-acyl groups	K00660 chalcone synthase [EC:2.3.1.74]	IPR001099 Chalcone/stilbene synthase, N-terminal,IPR011141 Polyketide synthase, type III,IPR012328 Chalcone/stilbene synthase, C-terminal,IPR016039 Thiolase-like,IPR018088 Chalcone/stilbene synthase, active site
RC1G0025000	XLOC_006084	XLOC_006084	Chr01:3345332-3346932	P2ABC	P1ABC	OK	50.8886	131.605	-1.3708	4.07648	5e-05	0.000417915	yes	GO:0009058 Biological Process:biosynthetic process,GO:0008152 Biological Process:metabolic process,GO:0003824 Molecular Function:catalytic activity,GO:0016746 Molecular Function:transferase activity, transferring acyl groups,GO:0016747 Molecular Function:transferase activity, transferring acyl groups other than amino-acyl groups	K00660 chalcone synthase [EC:2.3.1.74]	IPR001099 Chalcone/stilbene synthase, N-terminal,IPR011141 Polyketide synthase, type III,IPR012328 Chalcone/stilbene synthase, C-terminal,IPR016039 Thiolase-like,IPR018088 Chalcone/stilbene synthase, active site
RC1G0031200	XLOC_003100	XLOC_003100	Chr01:4189474-4190884	P2ABC	P1ABC	OK	2.23105	5.4568	-1.29033	1.73754	0.01385	0.0448564	yes	GO:0016747 Molecular Function:transferase activity, transferring acyl groups other than amino-acyl groups	NA	IPR003480 Transferase
RC1G0032000	XLOC_006123	XLOC_006123	Chr01:4309788-4310758	P2ABC	P1ABC	OK	21.2567	55.7629	-1.39139	3.35893	5e-05	0.000417915	yes	GO:0008152 Biological Process:metabolic process,GO:0006568 Biological Process:tryptophan metabolic process,GO:0003824 Molecular Function:catalytic activity,GO:0003824 Molecular Function:catalytic activity,GO:0004834 Molecular Function:tryptophan synthase activity,GO:0004834 Molecular Function:tryptophan synthase activity	K01695 tryptophan synthase alpha chain [EC:4.2.1.20]	IPR002028 Tryptophan synthase, alpha chain,IPR011060 Ribulose-phosphate binding barrel,IPR013785 Aldolase-type TIM barrel,IPR018204 Tryptophan synthase, alpha chain, active site
RC1G0035600,RC1G0035700	XLOC_006144	XLOC_006144	Chr01:4742455-4749188	P2ABC	P1ABC	OK	7.56498	16.329	-1.11003	1.80497	0.00535	0.021503	yes	NA	NA	NA
RC1G0041200	XLOC_003141	XLOC_003141	Chr01:5285484-5289293	P2ABC	P1ABC	OK	100.676	179.352	-0.83307	2.65086	5e-05	0.000417915	yes	GO:0006508 Biological Process:proteolysis,GO:0004185 Molecular Function:serine-type carboxypeptidase activity	K16297 serine carboxypeptidase-like clade II [EC:3.4.16.-],K16297 serine carboxypeptidase-like clade II [EC:3.4.16.-]	IPR001563 Peptidase S10, serine carboxypeptidase,IPR018202 Serine carboxypeptidase, serine active site,IPR029058 Alpha/Beta hydrolase fold
RC1G0051200	XLOC_003186	XLOC_003186	Chr01:6521101-6527403	P2ABC	P1ABC	OK	0.504869	3.09728	-2.61702	2.61481	0.00085	0.00490765	yes	GO:0006468 Biological Process:protein phosphorylation,GO:0005524 Molecular Function:ATP binding,GO:0005524 Molecular Function:ATP binding,GO:0004672 Molecular Function:protein kinase activity,GO:0004674 Molecular Function:protein serine/threonine kinase activity	NA	IPR000719 Protein kinase domain,IPR001245 Serine-threonine/tyrosine-protein kinase, catalytic domain,IPR002902 Gnk2-homologous domain,IPR008271 Serine/threonine-protein kinase, active site,IPR011009 Protein kinase-like domain superfamily,IPR017441 Protein kinase, ATP binding site,IPR021157 Cytochrome c1, transmembrane anchor, C-terminal,IPR024171 S-receptor-like serine/threonine-protein kinase
RC1G0051600	XLOC_003189	XLOC_003189	Chr01:6569594-6581150	P2ABC	P1ABC	OK	0.975999	3.58744	-1.878	2.28805	0.00225	0.0107858	yes	GO:0006468 Biological Process:protein phosphorylation,GO:0005524 Molecular Function:ATP binding,GO:0005524 Molecular Function:ATP binding,GO:0004672 Molecular Function:protein kinase activity,GO:0004674 Molecular Function:protein serine/threonine kinase activity	NA	IPR000719 Protein kinase domain,IPR002902 Gnk2-homologous domain,IPR008271 Serine/threonine-protein kinase, active site,IPR011009 Protein kinase-like domain superfamily,IPR017441 Protein kinase, ATP binding site,IPR024171 S-receptor-like serine/threonine-protein kinase
RC1G0052000	XLOC_003191	XLOC_003191	Chr01:6649086-6661143	P2ABC	P1ABC	OK	1.28505	3.56957	-1.47393	2.07754	0.00285	0.0130358	yes	GO:0003677 Molecular Function:DNA binding,GO:0004518 Molecular Function:nuclease activity	K08991 crossover junction endonuclease MUS81 [EC:3.1.22.-]	IPR006166 ERCC4 domain,IPR011335 Restriction endonuclease type II-like,IPR027421 DNA polymerase lambda lyase domain superfamily
RC1G0056800	XLOC_006261	XLOC_006261	Chr01:7239957-7240923	P2ABC	P1ABC	OK	1.14867	5.321	-2.21174	1.8941	0.007	0.0266047	yes	NA	NA	NA
RC1G0062700	XLOC_006300	XLOC_006300	Chr01:7851495-7852683	P2ABC	P1ABC	OK	280.32	709.975	-1.3407	4.88519	5e-05	0.000417915	yes	NA	NA	NA
RC1G0064600	XLOC_006305	XLOC_006305	Chr01:8066775-8070929	P2ABC	P1ABC	OK	1.69729	5.83336	-1.78109	2.06199	0.003	0.0136007	yes	GO:0005509 Molecular Function:calcium ion binding,GO:0005544 Molecular Function:calcium-dependent phospholipid binding	NA	IPR001464 Annexin,IPR018252 Annexin repeat, conserved site,IPR018502 Annexin repeat,IPR037104 Annexin superfamily
RC1G0064700	XLOC_003241	XLOC_003241	Chr01:8079912-8082677	P2ABC	P1ABC	OK	4.13304	25.401	-2.61961	4.48437	5e-05	0.000417915	yes	GO:0005509 Molecular Function:calcium ion binding,GO:0005544 Molecular Function:calcium-dependent phospholipid binding	NA	IPR001464 Annexin,IPR018502 Annexin repeat,IPR037104 Annexin superfamily
RC1G0067700	XLOC_003256	XLOC_003256	Chr01:8410119-8417368	P2ABC	P1ABC	OK	26.8207	78.3767	-1.54708	4.68017	5e-05	0.000417915	yes	NA	NA	NA
RC1G0069200	XLOC_006325	XLOC_006325	Chr01:8635215-8640650	P2ABC	P1ABC	OK	4.09515	8.95711	-1.12912	2.29996	0.0008	0.00465789	yes	GO:0055114 Biological Process:oxidation-reduction process,GO:0051537 Molecular Function:2 iron, 2 sulfur cluster binding,GO:0010277 Molecular Function:chlorophyllide a oxygenase [overall] activity,GO:0016491 Molecular Function:oxidoreductase activity	NA	IPR013626 Pheophorbide a oxygenase,IPR017941 Rieske [2Fe-2S] iron-sulphur domain,IPR036922 Rieske [2Fe-2S] iron-sulphur domain superfamily
RC1G0074000	XLOC_006354	XLOC_006354	Chr01:9062817-9067635	P2ABC	P1ABC	OK	2.00676	11.0349	-2.45913	2.31673	0.00515	0.0208719	yes	NA	NA	NA
RC1G0079300	XLOC_006385	XLOC_006385	Chr01:9952338-9956595	P2ABC	P1ABC	OK	4.08077	7.2997	-0.838996	1.55758	0.00995	0.0348182	yes	GO:0044205 Biological Process:'de novo' UMP biosynthetic process,GO:0006207 Biological Process:'de novo' pyrimidine nucleobase biosynthetic process,GO:0008152 Biological Process:metabolic process,GO:0009116 Biological Process:nucleoside metabolic process,GO:0006221 Biological Process:pyrimidine nucleotide biosynthetic process,GO:0003824 Molecular Function:catalytic activity,GO:0003824 Molecular F…	K13421 uridine monophosphate synthetase [EC:2.4.2.10 4.1.1.23],K13421 uridine monophosphate synthetase [EC:2.4.2.10 4.1.1.23]	IPR000836 Phosphoribosyltransferase domain,IPR001754 Orotidine 5'-phosphate decarboxylase domain,IPR004467 Orotate phosphoribosyl transferase domain,IPR011060 Ribulose-phosphate binding barrel,IPR013785 Aldolase-type TIM barrel,IPR014732 Orotidine 5'-phosphate decarboxylase,IPR018089 Orotidine 5'-phosphate decarboxylase, active site,IPR023031 Orotate phosphoribosyltransferase,IPR029057 Phosphorib…
RC1G0084500	XLOC_003323	XLOC_003323	Chr01:10382321-10383290	P2ABC	P1ABC	OK	6.07479	15.1308	-1.31658	2.09083	0.00375	0.0162034	yes	GO:0005515 Molecular Function:protein binding	NA	IPR001611 Leucine-rich repeat,IPR032675 Leucine-rich repeat domain superfamily
RC1G0084600	XLOC_006415	XLOC_006415	Chr01:10384526-10386374	P2ABC	P1ABC	OK	1.75788	4.30108	-1.29086	1.77155	0.00765	0.0285022	yes	GO:0005515 Molecular Function:protein binding	NA	IPR002885 Pentatricopeptide repeat,IPR011990 Tetratricopeptide-like helical domain superfamily
RC1G0084700	XLOC_003324	XLOC_003324	Chr01:10388950-10390455	P2ABC	P1ABC	OK	10.7212	21.7958	-1.02358	2.31939	0.00055	0.00342311	yes	NA	K17479 glutaredoxin domain-containing cysteine-rich protein 1	NA
RC1G0085600	XLOC_006421	XLOC_006421	Chr01:10508204-10510291	P2ABC	P1ABC	OK	0.8662	5.89915	-2.76774	2.87157	0.0013	0.00691255	yes	GO:0005975 Biological Process:carbohydrate metabolic process,GO:0004650 Molecular Function:polygalacturonase activity	K01213 "galacturan 1,4-alpha-galacturonidase [EC:3.2.1.67]"	IPR000743 Glycoside hydrolase, family 28,IPR011050 Pectin lyase fold/virulence factor,IPR012334 Pectin lyase fold
RC1G0087100	XLOC_003338	XLOC_003338	Chr01:10667663-10668455	P2ABC	P1ABC	OK	0.711177	9.2683	-3.70402	2.92288	0.00815	0.0299796	yes	NA	NA	IPR000477 Reverse transcriptase domain
RC1G0089700	XLOC_003353	XLOC_003353	Chr01:11091505-11104697	P2ABC	P1ABC	OK	36.6468	51.2297	-0.483291	1.64436	0.01285	0.042312	yes	GO:0005975 Biological Process:carbohydrate metabolic process,GO:0005975 Biological Process:carbohydrate metabolic process,GO:0009341 Cellular Component:beta-galactosidase complex,GO:0004565 Molecular Function:beta-galactosidase activity,GO:0030246 Molecular Function:carbohydrate binding,GO:0003824 Molecular Function:catalytic activity,GO:0004553 Molecular Function:hydrolase activity, hydrolyzing …	K01190 beta-galactosidase [EC:3.2.1.23]	IPR004199 Beta galactosidase small chain/ domain 5,IPR006101 Glycoside hydrolase, family 2,IPR006103 Glycoside hydrolase family 2, catalytic domain,IPR006104 Glycosyl hydrolases family 2, sugar binding domain,IPR008979 Galactose-binding-like domain superfamily,IPR011013 Galactose mutarotase-like domain superfamily,IPR013783 Immunoglobulin-like fold,IPR014718 Glycoside hydrolase-type carbohydrate-…
RC1G0090100	XLOC_003356	XLOC_003356	Chr01:11129380-11137941	P2ABC	P1ABC	OK	0.713516	2.79943	-1.97212	2.17034	0.0048	0.0198065	yes	GO:0016810 Molecular Function:hydrolase activity, acting on carbon-nitrogen (but not peptide) bonds	NA	IPR011059 Metal-dependent hydrolase, composite domain superfamily,IPR013108 Amidohydrolase 3,IPR032466 Metal-dependent hydrolase
RC1G0090200	XLOC_003357	XLOC_003357	Chr01:11145834-11150971	P2ABC	P1ABC	OK	9.62413	19.2862	-1.00284	2.22265	0.0009	0.00513526	yes	NA	NA	IPR032698 Protein SirB1, N-terminal
RC1G0100300	XLOC_006490	XLOC_006490	Chr01:12706646-12709124	P2ABC	P1ABC	OK	59.4595	93.2692	-0.649493	1.78437	0.00255	0.0119528	yes	NA	NA	NA
RC1G0101100	XLOC_006496	XLOC_006496	Chr01:12815303-12819705	P2ABC	P1ABC	OK	0.755576	2.63645	-1.80295	1.97935	0.00305	0.013796	yes	GO:0006508 Biological Process:proteolysis,GO:0004252 Molecular Function:serine-type endopeptidase activity	NA	IPR000209 Peptidase S8/S53 domain,IPR010259 Peptidase S8 propeptide/proteinase inhibitor I9,IPR015500 Peptidase S8, subtilisin-related,IPR023828 Peptidase S8, subtilisin, Ser-active site,IPR036852 Peptidase S8/S53 domain superfamily,IPR037045 Peptidase S8 propeptide/proteinase inhibitor I9 superfamily
RC1G0103000	XLOC_003418	XLOC_003418	Chr01:13177768-13179769	P2ABC	P1ABC	OK	0.501071	2.81874	-2.49196	2.38471	0.00335	0.0148611	yes	GO:0005525 Molecular Function:GTP binding,GO:0003924 Molecular Function:GTPase activity	NA	IPR000375 Dynamin central domain,IPR003130 Dynamin GTPase effector,IPR020850 GTPase effector domain,IPR022812 Dynamin superfamily,IPR027417 P-loop containing nucleoside triphosphate hydrolase,IPR030381 Dynamin-type guanine nucleotide-binding (G) domain
RC1G0108300,RC1G0108400	XLOC_003436	XLOC_003436	Chr01:14128298-14132193	P2ABC	P1ABC	OK	9.59553	94.2968	-3.29677	5.91271	5e-05	0.000417915	yes	NA	NA	NA
RC1G0109700	XLOC_006544	XLOC_006544	Chr01:14288500-14289539	P2ABC	P1ABC	OK	0.685357	6.06919	-3.14658	2.63557	0.00295	0.0134147	yes	GO:0008146 Molecular Function:sulfotransferase activity	K22312 hydroxyjasmonate sulfotransferase [EC:2.8.2.39]	IPR000863 Sulfotransferase domain,IPR027417 P-loop containing nucleoside triphosphate hydrolase
RC1G0111300	XLOC_003448	XLOC_003448	Chr01:14580178-14582713	P2ABC	P1ABC	OK	0.871801	3.10811	-1.83397	2.22664	0.0028	0.0128562	yes	NA	NA	IPR032675 Leucine-rich repeat domain superfamily
RC1G0112000	XLOC_006555	XLOC_006555	Chr01:14620772-14622775	P2ABC	P1ABC	OK	10.705	21.3814	-0.998081	2.32782	0.00065	0.00394036	yes	GO:0055114 Biological Process:oxidation-reduction process,GO:0020037 Molecular Function:heme binding,GO:0005506 Molecular Function:iron ion binding,GO:0016705 Molecular Function:oxidoreductase activity, acting on paired donors, with incorporation or reduction of molecular oxygen	NA	IPR001128 Cytochrome P450,IPR002401 Cytochrome P450, E-class, group I,IPR017972 Cytochrome P450, conserved site,IPR036396 Cytochrome P450 superfamily
RC1G0113300	XLOC_003456	XLOC_003456	Chr01:14754582-14755104	P2ABC	P1ABC	OK	2.72358	8.88629	-1.70608	1.48877	0.0146	0.0466545	yes	NA	NA	IPR001841 Zinc finger, RING-type,IPR013083 Zinc finger, RING/FYVE/PHD-type
RC1G0114600	XLOC_006569	XLOC_006569	Chr01:14904760-14906226	P2ABC	P1ABC	OK	2.06639	8.50451	-2.04111	2.67617	0.0004	0.00260508	yes	GO:0008152 Biological Process:metabolic process,GO:0016787 Molecular Function:hydrolase activity	NA	IPR013094 Alpha/beta hydrolase fold-3,IPR029058 Alpha/Beta hydrolase fold
RC1G0117400	XLOC_003478	XLOC_003478	Chr01:15607188-15608864	P2ABC	P1ABC	OK	27.629	42.4907	-0.620964	1.55024	0.0065	0.0250167	yes	GO:0004869 Molecular Function:cysteine-type endopeptidase inhibitor activity	NA	IPR000010 Cystatin domain,IPR018073 Proteinase inhibitor I25, cystatin, conserved site,IPR027214 Cystatin
RC1G0118700	XLOC_003483	XLOC_003483	Chr01:15729067-15731369	P2ABC	P1ABC	OK	1.42343	4.68774	-1.71952	2.3267	0.00155	0.00800952	yes	GO:0006468 Biological Process:protein phosphorylation,GO:0005524 Molecular Function:ATP binding,GO:0005524 Molecular Function:ATP binding,GO:0004672 Molecular Function:protein kinase activity	NA	IPR000719 Protein kinase domain,IPR008271 Serine/threonine-protein kinase, active site,IPR011009 Protein kinase-like domain superfamily,IPR017441 Protein kinase, ATP binding site
RC1G0120500	XLOC_003492	XLOC_003492	Chr01:16032451-16034288	P2ABC	P1ABC	OK	2.27074	5.30865	-1.22519	1.61841	0.01105	0.0377052	yes	GO:0006468 Biological Process:protein phosphorylation,GO:0005524 Molecular Function:ATP binding,GO:0004672 Molecular Function:protein kinase activity	NA	IPR000719 Protein kinase domain,IPR001245 Serine-threonine/tyrosine-protein kinase, catalytic domain,IPR008271 Serine/threonine-protein kinase, active site,IPR011009 Protein kinase-like domain superfamily
RC1G0131300	XLOC_006655	XLOC_006655	Chr01:17408845-17416051	P2ABC	P1ABC	OK	4.91228	16.6651	-1.76237	3.32247	5e-05	0.000417915	yes	NA	K10571 de-etiolated-1	IPR019138 De-etiolated protein 1, Det1
RC1G0132200	XLOC_006660	XLOC_006660	Chr01:17542220-17548087	P2ABC	P1ABC	OK	22.5062	34.325	-0.608937	1.76288	0.0061	0.0238088	yes	GO:0006534 Biological Process:cysteine metabolic process,GO:0003824 Molecular Function:catalytic activity,GO:0031071 Molecular Function:cysteine desulfurase activity,GO:0030170 Molecular Function:pyridoxal phosphate binding	K11717 cysteine desulfurase / selenocysteine lyase [EC:2.8.1.7 4.4.1.16],K11717 cysteine desulfurase / selenocysteine lyase [EC:2.8.1.7 4.4.1.16]	IPR000192 Aminotransferase class V domain,IPR010970 Cysteine desulfurase, SufS,IPR015421 Pyridoxal phosphate-dependent transferase, major region, subdomain 1,IPR015422 Pyridoxal phosphate-dependent transferase, subdomain 2,IPR015424 Pyridoxal phosphate-dependent transferase
RC1G0134900	XLOC_006668	XLOC_006668	Chr01:17792322-17795319	P2ABC	P1ABC	OK	4.56886	52.3895	-3.51937	6.68063	5e-05	0.000417915	yes	GO:0005515 Molecular Function:protein binding	NA	IPR002083 MATH/TRAF domain,IPR008974 TRAF-like
RC1G0135000	XLOC_006669	XLOC_006669	Chr01:17804581-17806354	P2ABC	P1ABC	OK	0.871672	73.1869	-6.39166	6.87618	5e-05	0.000417915	yes	GO:0005515 Molecular Function:protein binding	NA	IPR002083 MATH/TRAF domain,IPR008974 TRAF-like
RC1G0137100	XLOC_006681	XLOC_006681	Chr01:18110620-18116412	P2ABC	P1ABC	OK	16.7522	28.4792	-0.765559	1.94279	0.001	0.00560262	yes	GO:0006355 Biological Process:regulation of transcription, DNA-templated,GO:0005634 Cellular Component:nucleus,GO:0003677 Molecular Function:DNA binding,GO:0003700 Molecular Function:DNA binding transcription factor activity	K14432 ABA responsive element binding factor	IPR001630 cAMP response element binding (CREB) protein,IPR004827 Basic-leucine zipper domain,IPR008917 Transcription factor, Skn-1-like, DNA-binding domain superfamily
RC1G0141300	XLOC_003588	XLOC_003588	Chr01:18652199-18656371	P2ABC	P1ABC	OK	16.3179	25.4163	-0.6393	1.76675	0.00765	0.0285022	yes	NA	NA	IPR005135 Endonuclease/exonuclease/phosphatase,IPR036691 Endonuclease/exonuclease/phosphatase superfamily
RC1G0146700	XLOC_003614	XLOC_003614	Chr01:19401432-19406811	P2ABC	P1ABC	OK	8.18099	18.6727	-1.19059	3.02461	5e-05	0.000417915	yes	GO:0005975 Biological Process:carbohydrate metabolic process,GO:0004553 Molecular Function:hydrolase activity, hydrolyzing O-glycosyl compounds	K05349 beta-glucosidase [EC:3.2.1.21]	IPR001764 Glycoside hydrolase, family 3, N-terminal,IPR002772 Glycoside hydrolase family 3 C-terminal domain,IPR017853 Glycoside hydrolase superfamily,IPR036881 Glycoside hydrolase family 3 C-terminal domain superfamily,IPR036962 Glycoside hydrolase, family 3, N-terminal domain superfamily
RC1G0152600	XLOC_006762	XLOC_006762	Chr01:20546762-20550202	P2ABC	P1ABC	OK	0.990001	2.8967	-1.54891	1.54761	0.0151	0.0479622	yes	NA	NA	IPR000073 Alpha/beta hydrolase fold-1,IPR029058 Alpha/Beta hydrolase fold
RC1G0156400	XLOC_006785	XLOC_006785	Chr01:21557972-21563157	P2ABC	P1ABC	OK	6.7464	17.5373	-1.37824	3.71354	5e-05	0.000417915	yes	GO:0031047 Biological Process:gene silencing by RNA	NA	IPR005380 XS domain
RC1G0158700	XLOC_006797	XLOC_006797	Chr01:22057027-22058290	P2ABC	P1ABC	OK	1.90151	4.87605	-1.35856	1.60878	0.01025	0.0356044	yes	GO:0006468 Biological Process:protein phosphorylation,GO:0005524 Molecular Function:ATP binding,GO:0004672 Molecular Function:protein kinase activity	NA	IPR000719 Protein kinase domain,IPR008271 Serine/threonine-protein kinase, active site,IPR011009 Protein kinase-like domain superfamily
RC1G0162300	XLOC_006816	XLOC_006816	Chr01:22619196-22620593	P2ABC	P1ABC	OK	0.632203	2.88238	-2.1888	1.83454	0.01435	0.0460441	yes	GO:0006355 Biological Process:regulation of transcription, DNA-templated,GO:0003677 Molecular Function:DNA binding	NA	IPR003441 NAC domain,IPR036093 NAC domain superfamily
RC1G0169200	XLOC_003710	XLOC_003710	Chr01:23430252-23433021	P2ABC	P1ABC	OK	1.3804	4.84226	-1.81059	2.33617	0.0012	0.00648448	yes	NA	NA	IPR027417 P-loop containing nucleoside triphosphate hydrolase
RC1G0170900	XLOC_006863	XLOC_006863	Chr01:23582561-23584325	P2ABC	P1ABC	OK	1.27642	3.82596	-1.58372	1.97678	0.0027	0.0124961	yes	NA	NA	IPR005202 Transcription factor GRAS
RC1G0173200	XLOC_003729	XLOC_003729	Chr01:23866039-23867407	P2ABC	P1ABC	OK	2.32457	10.5666	-2.18447	2.50364	0.0025	0.0117583	yes	NA	NA	NA
RC1G0173300	XLOC_006872	XLOC_006872	Chr01:23883383-23889042	P2ABC	P1ABC	OK	15.3035	59.4425	-1.95764	5.49679	5e-05	0.000417915	yes	GO:0005975 Biological Process:carbohydrate metabolic process,GO:0006108 Biological Process:malate metabolic process,GO:0055114 Biological Process:oxidation-reduction process,GO:0003824 Molecular Function:catalytic activity,GO:0046554 Molecular Function:malate dehydrogenase (NADP+) activity,GO:0016615 Molecular Function:malate dehydrogenase activity,GO:0016491 Molecular Function:oxidoreductase act…	K00051 malate dehydrogenase (NADP+) [EC:1.1.1.82]	IPR001236 Lactate/malate dehydrogenase, N-terminal,IPR001252 Malate dehydrogenase, active site,IPR010945 Malate dehydrogenase, type 2,IPR011273 Malate dehydrogenase, NADP-dependent, plants,IPR015955 Lactate dehydrogenase/glycoside hydrolase, family 4, C-terminal,IPR022383 Lactate/malate dehydrogenase, C-terminal,IPR036291 NAD(P)-binding domain superfamily
RC1G0175800	XLOC_006879	XLOC_006879	Chr01:24132369-24133061	P2ABC	P1ABC	OK	5.04972	17.5737	-1.79914	2.11231	0.01055	0.0363792	yes	NA	NA	NA
RC1G0186700	XLOC_003826	XLOC_003826	Chr01:24954615-24962148	P2ABC	P1ABC	OK	1.8663	3.47628	-0.897363	1.56099	0.01455	0.0465362	yes	NA	NA	IPR002885 Pentatricopeptide repeat
RC1G0187500	XLOC_003831	XLOC_003831	Chr01:25010582-25018100	P2ABC	P1ABC	OK	10.4142	42.4239	-2.02632	4.90718	5e-05	0.000417915	yes	GO:0007623 Biological Process:circadian rhythm,GO:0016311 Biological Process:dephosphorylation,GO:0016311 Biological Process:dephosphorylation,GO:0005982 Biological Process:starch metabolic process,GO:0019203 Molecular Function:carbohydrate phosphatase activity,GO:0016791 Molecular Function:phosphatase activity,GO:0008138 Molecular Function:protein tyrosine/serine/threonine phosphatase activity	NA	IPR000340 Dual specificity phosphatase, catalytic domain,IPR000387 Tyrosine specific protein phosphatases domain,IPR013783 Immunoglobulin-like fold,IPR014756 Immunoglobulin E-set,IPR029021 Protein-tyrosine phosphatase-like,IPR030079 Phosphoglucan phosphatase DSP4,IPR032640 AMP-activated protein kinase, glycogen-binding domain
RC1G0188600	XLOC_006914	XLOC_006914	Chr01:25149858-25154451	P2ABC	P1ABC	OK	19.9465	40.7026	-1.02898	2.77769	5e-05	0.000417915	yes	GO:0005515 Molecular Function:protein binding	K14003 prolactin regulatory element-binding protein	IPR001680 WD40 repeat,IPR015943 WD40/YVTN repeat-like-containing domain superfamily,IPR017986 WD40-repeat-containing domain,IPR036322 WD40-repeat-containing domain superfamily
RC1G0195600	XLOC_003864	XLOC_003864	Chr01:26064683-26068637	P2ABC	P1ABC	OK	1.14379	4.61001	-2.01095	2.34061	0.00335	0.0148611	yes	NA	NA	NA
RC1G0205300	XLOC_006995	XLOC_006995	Chr01:27591462-27592593	P2ABC	P1ABC	OK	3.39593	9.56075	-1.49332	1.56176	0.01265	0.0417759	yes	NA	NA	IPR011008 Dimeric alpha-beta barrel,IPR013097 Stress responsive alpha-beta barrel
RC1G0220200	XLOC_007057	XLOC_007057	Chr01:29903966-29905754	P2ABC	P1ABC	OK	42.3198	93.0004	-1.13591	2.98852	5e-05	0.000417915	yes	NA	NA	NA
RC1G0222400	XLOC_004010	XLOC_004010	Chr01:30292706-30293878	P2ABC	P1ABC	OK	1.80374	13.1432	-2.86526	2.574	0.0029	0.0132308	yes	GO:0009793 Biological Process:embryo development ending in seed dormancy	NA	IPR005513 Late embryogenesis abundant protein, LEA-25/LEA-D113
RC1G0223800	XLOC_004018	XLOC_004018	Chr01:30491552-30500060	P2ABC	P1ABC	OK	0.831401	3.65456	-2.13608	1.96669	0.0075	0.0280656	yes	GO:0006952 Biological Process:defense response,GO:0016021 Cellular Component:integral component of membrane	K08472 mlo protein	IPR004326 Mlo-related protein
RC1G0224700	XLOC_004020	XLOC_004020	Chr01:30630428-30634675	P2ABC	P1ABC	OK	14.7119	29.8623	-1.02134	2.34477	5e-05	0.000417915	yes	GO:0016560 Biological Process:protein import into peroxisome matrix, docking,GO:0016021 Cellular Component:integral component of membrane,GO:0005777 Cellular Component:peroxisome	NA	IPR035463 Peroxin 13
RC1G0224800	XLOC_004021	XLOC_004021	Chr01:30637494-30640402	P2ABC	P1ABC	OK	58.906	100.8	-0.775003	2.37251	5e-05	0.000417915	yes	GO:0055114 Biological Process:oxidation-reduction process,GO:0051287 Molecular Function:NAD binding,GO:0003979 Molecular Function:UDP-glucose 6-dehydrogenase activity,GO:0016616 Molecular Function:oxidoreductase activity, acting on the CH-OH group of donors, NAD or NADP as acceptor	K00012 UDPglucose 6-dehydrogenase [EC:1.1.1.22]	IPR001732 UDP-glucose/GDP-mannose dehydrogenase, N-terminal,IPR008927 6-phosphogluconate dehydrogenase-like, C-terminal domain superfamily,IPR014026 UDP-glucose/GDP-mannose dehydrogenase, dimerisation,IPR014027 UDP-glucose/GDP-mannose dehydrogenase, C-terminal,IPR017476 UDP-glucose/GDP-mannose dehydrogenase,IPR021157 Cytochrome c1, transmembrane anchor, C-terminal,IPR028356 UDP-glucose 6-dehydrog…
RC1G0228200	XLOC_007095	XLOC_007095	Chr01:31018014-31020718	P2ABC	P1ABC	OK	1.93149	11.1385	-2.52777	2.96391	0.00025	0.00174253	yes	GO:0016788 Molecular Function:hydrolase activity, acting on ester bonds	NA	IPR012908 GPI inositol-deacylase PGAP1-like,IPR029058 Alpha/Beta hydrolase fold
RC1G0234600	XLOC_004080	XLOC_004080	Chr01:31806268-31810132	P2ABC	P1ABC	OK	12.2083	35.4478	-1.53783	4.28739	5e-05	0.000417915	yes	GO:0008610 Biological Process:lipid biosynthetic process,GO:0055114 Biological Process:oxidation-reduction process,GO:0005506 Molecular Function:iron ion binding,GO:0016491 Molecular Function:oxidoreductase activity	K15404 aldehyde decarbonylase [EC:4.1.99.5]	IPR006694 Fatty acid hydroxylase,IPR021940 Uncharacterised domain Wax2, C-terminal
RC1G0236300	XLOC_004087	XLOC_004087	Chr01:31998378-32002795	P2ABC	P1ABC	OK	3.2925	7.72272	-1.22993	2.18944	0.0009	0.00513526	yes	GO:0008610 Biological Process:lipid biosynthetic process,GO:0055114 Biological Process:oxidation-reduction process,GO:0005506 Molecular Function:iron ion binding,GO:0016491 Molecular Function:oxidoreductase activity	K15404 aldehyde decarbonylase [EC:4.1.99.5]	IPR006694 Fatty acid hydroxylase,IPR021940 Uncharacterised domain Wax2, C-terminal
RC1G0237400	XLOC_004094	XLOC_004094	Chr01:32186574-32188229	P2ABC	P1ABC	OK	331.961	1596.17	-2.26553	6.3485	5e-05	0.000417915	yes	GO:0006629 Biological Process:lipid metabolic process,GO:0055114 Biological Process:oxidation-reduction process,GO:0016717 Molecular Function:oxidoreductase activity, acting on paired donors, with oxidation of a pair of donors resulting in the reduction of molecular oxygen to two molecules of water	K20416 palmitoyl-[glycerolipid] 7-desaturase [EC:1.14.19.42]	IPR005804 Fatty acid desaturase domain,IPR015876 Acyl-CoA desaturase
RC1G0238500	XLOC_004101	XLOC_004101	Chr01:32379620-32393584	P2ABC	P1ABC	OK	26.404	45.921	-0.798394	2.43572	5e-05	0.000417915	yes	GO:0055114 Biological Process:oxidation-reduction process,GO:0051287 Molecular Function:NAD binding,GO:0004471 Molecular Function:malate dehydrogenase (decarboxylating) (NAD+) activity,GO:0004471 Molecular Function:malate dehydrogenase (decarboxylating) (NAD+) activity,GO:0004470 Molecular Function:malic enzyme activity	K00028 malate dehydrogenase (decarboxylating) [EC:1.1.1.39]	IPR001891 Malic oxidoreductase,IPR012301 Malic enzyme, N-terminal domain,IPR012302 Malic enzyme, NAD-binding,IPR015884 Malic enzyme, conserved site,IPR036291 NAD(P)-binding domain superfamily,IPR037062 Malic enzyme, N-terminal domain superfamily
RC1G0239000	XLOC_007139	XLOC_007139	Chr01:32450459-32454656	P2ABC	P1ABC	OK	270.358	970.692	-1.84414	4.97669	5e-05	0.000417915	yes	GO:0008610 Biological Process:lipid biosynthetic process,GO:0055114 Biological Process:oxidation-reduction process,GO:0005506 Molecular Function:iron ion binding,GO:0016491 Molecular Function:oxidoreductase activity	K15404 aldehyde decarbonylase [EC:4.1.99.5]	IPR006694 Fatty acid hydroxylase,IPR021940 Uncharacterised domain Wax2, C-terminal
RC1G0239300	XLOC_004104	XLOC_004104	Chr01:32577601-32580333	P2ABC	P1ABC	OK	449.494	980.429	-1.12511	3.23203	5e-05	0.000417915	yes	GO:0006629 Biological Process:lipid metabolic process,GO:0055114 Biological Process:oxidation-reduction process,GO:0016717 Molecular Function:oxidoreductase activity, acting on paired donors, with oxidation of a pair of donors resulting in the reduction of molecular oxygen to two molecules of water	K20416 palmitoyl-[glycerolipid] 7-desaturase [EC:1.14.19.42]	IPR005804 Fatty acid desaturase domain,IPR015876 Acyl-CoA desaturase
RC1G0239400	XLOC_004105	XLOC_004105	Chr01:32597242-32599216	P2ABC	P1ABC	OK	55.605	97.9656	-0.817061	1.99813	0.0015	0.00778474	yes	GO:0006629 Biological Process:lipid metabolic process,GO:0055114 Biological Process:oxidation-reduction process,GO:0016717 Molecular Function:oxidoreductase activity, acting on paired donors, with oxidation of a pair of donors resulting in the reduction of molecular oxygen to two molecules of water	K20416 palmitoyl-[glycerolipid] 7-desaturase [EC:1.14.19.42]	IPR005804 Fatty acid desaturase domain,IPR015876 Acyl-CoA desaturase
RC1G0240000	XLOC_007143	XLOC_007143	Chr01:32652351-32665736	P2ABC	P1ABC	OK	187.661	800.509	-2.09279	5.8438	5e-05	0.000417915	yes	GO:0008610 Biological Process:lipid biosynthetic process,GO:0055114 Biological Process:oxidation-reduction process,GO:0005506 Molecular Function:iron ion binding,GO:0016491 Molecular Function:oxidoreductase activity	K15404 aldehyde decarbonylase [EC:4.1.99.5]	IPR006694 Fatty acid hydroxylase,IPR021940 Uncharacterised domain Wax2, C-terminal
RC1G0241100	XLOC_007150	XLOC_007150	Chr01:32856025-32857024	P2ABC	P1ABC	OK	8.97243	20.1028	-1.16382	2.28377	0.0005	0.00314791	yes	NA	NA	NA
RC1G0241600	XLOC_007153	XLOC_007153	Chr01:32897109-32901685	P2ABC	P1ABC	OK	76.1132	116.86	-0.618569	2.00014	0.0015	0.00778474	yes	GO:0005525 Molecular Function:GTP binding,GO:0003924 Molecular Function:GTPase activity	K07893 Ras-related protein Rab-6A,K07893 Ras-related protein Rab-6A,K07893 Ras-related protein Rab-6A,K07893 Ras-related protein Rab-6A,K07893 Ras-related protein Rab-6A	IPR001806 Small GTPase superfamily,IPR005225 Small GTP-binding protein domain,IPR027417 P-loop containing nucleoside triphosphate hydrolase
RC1G0242300	XLOC_007159	XLOC_007159	Chr01:32986416-32989124	P2ABC	P1ABC	OK	35.5479	60.0983	-0.75756	2.08009	0.00075	0.0044285	yes	NA	NA	NA
RC1G0246100	XLOC_007184	XLOC_007184	Chr01:33396903-33399975	P2ABC	P1ABC	OK	22.2659	33.3665	-0.583565	1.45195	0.01395	0.0450827	yes	NA	NA	IPR005735 Zinc finger, LSD1-type,IPR033180 Metacaspase type I, plant
RC1G0258900	XLOC_007234	XLOC_007234	Chr01:34736203-34737707	P2ABC	P1ABC	OK	27.9246	268.443	-3.26501	8.61409	5e-05	0.000417915	yes	GO:0000079 Biological Process:regulation of cyclin-dependent protein serine/threonine kinase activity,GO:0019901 Molecular Function:protein kinase binding	NA	IPR012389 Cyclin P/U,IPR013922 Cyclin PHO80-like,IPR036915 Cyclin-like superfamily
RC1G0262000	XLOC_004227	XLOC_004227	Chr01:35006126-35010640	P2ABC	P1ABC	OK	6.19437	14.3372	-1.21073	2.49768	0.0007	0.00418555	yes	NA	NA	IPR029058 Alpha/Beta hydrolase fold
RC1G0262200	XLOC_007241	XLOC_007241	Chr01:35023642-35028475	P2ABC	P1ABC	OK	24.9863	37.3215	-0.578869	1.4946	0.0108	0.037028	yes	NA	K08343 ubiquitin-like-conjugating enzyme ATG3,K08343 ubiquitin-like-conjugating enzyme ATG3	IPR007134 Autophagy-related protein 3, N-terminal,IPR007135 Autophagy-related protein 3,IPR019461 Autophagy-related protein 3, C-terminal
RC1G0271900	XLOC_007291	XLOC_007291	Chr01:36640268-36645570	P2ABC	P1ABC	OK	21.0967	48.6141	-1.20436	3.26085	5e-05	0.000417915	yes	GO:0098599 Molecular Function:palmitoyl hydrolase activity	K01074 palmitoyl-protein thioesterase [EC:3.1.2.22],K01074 palmitoyl-protein thioesterase [EC:3.1.2.22]	IPR002472 Palmitoyl protein thioesterase,IPR029058 Alpha/Beta hydrolase fold
RC1G0276800	XLOC_004298	XLOC_004298	Chr01:37316373-37319009	P2ABC	P1ABC	OK	4.98768	16.0759	-1.68846	3.03993	5e-05	0.000417915	yes	NA	NA	NA
RC1G0277300	XLOC_004301	XLOC_004301	Chr01:37401852-37402793	P2ABC	P1ABC	OK	1.64678	19.3614	-3.55546	3.61617	0.0002	0.00143409	yes	GO:0009055 Molecular Function:electron transfer activity	NA	IPR003245 Phytocyanin domain,IPR008972 Cupredoxin,IPR028871 Blue (type 1) copper protein, binding site
RC1G0278200	XLOC_004306	XLOC_004306	Chr01:37544234-37549681	P2ABC	P1ABC	OK	61.0132	349.086	-2.51639	7.1045	5e-05	0.000417915	yes	GO:0055114 Biological Process:oxidation-reduction process,GO:0016702 Molecular Function:oxidoreductase activity, acting on single donors with incorporation of molecular oxygen, incorporation of two atoms of oxygen	K17912 "9-cis-beta-carotene 9',10'-cleaving dioxygenase [EC:1.13.11.68]"	IPR004294 Carotenoid oxygenase
RC1G0279800,RC1G0279900	XLOC_004321	XLOC_004321	Chr01:37720999-37725370	P2ABC	P1ABC	OK	2.56229	6.32915	-1.30458	1.69383	0.01165	0.0393341	yes	NA	NA	NA
RC1G0282700	XLOC_007334	XLOC_007334	Chr01:38104573-38109165	P2ABC	P1ABC	OK	0.402804	2.48001	-2.62219	2.02431	0.00785	0.0290905	yes	GO:0005634 Cellular Component:nucleus,GO:0003677 Molecular Function:DNA binding	NA	IPR004333 SBP domain,IPR036893 SBP domain superfamily
RC1G0283100	XLOC_007337	XLOC_007337	Chr01:38159949-38161824	P2ABC	P1ABC	OK	13.1181	37.6708	-1.52188	3.17623	5e-05	0.000417915	yes	NA	NA	IPR011011 Zinc finger, FYVE/PHD-type,IPR013083 Zinc finger, RING/FYVE/PHD-type
RC1G0285000	XLOC_004349	XLOC_004349	Chr01:38484695-38485288	P2ABC	P1ABC	OK	5.48236	22.9878	-2.068	2.3278	0.00105	0.00583362	yes	NA	NA	NA
RC1G0285800,RC1G0285900	XLOC_004354	XLOC_004354	Chr01:38634418-38637929	P2ABC	P1ABC	OK	2.21834	35.71	-4.00878	2.46848	0.01085	0.037171	yes	NA	NA	NA
RC1G0294600	XLOC_004409	XLOC_004409	Chr01:39698936-39703014	P2ABC	P1ABC	OK	6.93032	20.2051	-1.54373	3.42444	5e-05	0.000417915	yes	GO:0009073 Biological Process:aromatic amino acid family biosynthetic process,GO:0003866 Molecular Function:3-phosphoshikimate 1-carboxyvinyltransferase activity,GO:0003824 Molecular Function:catalytic activity,GO:0016765 Molecular Function:transferase activity, transferring alkyl or aryl (other than methyl) groups	K00800 3-phosphoshikimate 1-carboxyvinyltransferase [EC:2.5.1.19]	IPR001986 Enolpyruvate transferase domain,IPR006264 3-phosphoshikimate 1-carboxyvinyltransferase,IPR013792 RNA 3'-terminal phosphate cyclase/enolpyruvate transferase, alpha/beta,IPR023193 3-phosphoshikimate 1-carboxyvinyltransferase, conserved site,IPR036968 Enolpyruvate transferase domain superfamily
RC1G0294700	XLOC_004410	XLOC_004410	Chr01:39707363-39708693	P2ABC	P1ABC	OK	8.35811	20.4299	-1.28943	2.61438	5e-05	0.000417915	yes	GO:0005975 Biological Process:carbohydrate metabolic process,GO:0003824 Molecular Function:catalytic activity,GO:0050662 Molecular Function:coenzyme binding,GO:0016857 Molecular Function:racemase and epimerase activity, acting on carbohydrates and derivatives	K08679 UDP-glucuronate 4-epimerase [EC:5.1.3.6]	IPR001509 NAD-dependent epimerase/dehydratase,IPR008089 Nucleotide sugar epimerase,IPR036291 NAD(P)-binding domain superfamily
RC1G0301100	XLOC_004449	XLOC_004449	Chr01:40311060-40312798	P2ABC	P1ABC	OK	0.482382	13.0665	-4.75956	3.44807	0.0087	0.0314299	yes	NA	NA	IPR010865 Protein of unknown function DUF1499
RC1G0301400,RC1G0301500	XLOC_004451	XLOC_004451	Chr01:40340305-40343509	P2ABC	P1ABC	OK	2.14852	15.9859	-2.89538	2.62893	0.00115	0.00625759	yes	NA	NA	NA
RC1G0303700	XLOC_007409	XLOC_007409	Chr01:40579761-40580571	P2ABC	P1ABC	OK	25.6488	52.5531	-1.03488	2.47903	0.00025	0.00174253	yes	NA	NA	NA
RC1G0304300	XLOC_007414	XLOC_007414	Chr01:40612455-40613825	P2ABC	P1ABC	OK	14.2077	23.7619	-0.741971	1.68389	0.0063	0.0244091	yes	NA	NA	IPR000782 FAS1 domain,IPR033254 Fasciclin-like arabinogalactan protein,IPR036378 FAS1 domain superfamily
RC1G0306500	XLOC_007421	XLOC_007421	Chr01:40925959-40948129	P2ABC	P1ABC	OK	10.1768	16.08	-0.659992	2.12542	0.0011	0.00603857	yes	GO:0005515 Molecular Function:protein binding	NA	IPR000409 BEACH domain,IPR001680 WD40 repeat,IPR011989 Armadillo-like helical,IPR011993 PH-like domain superfamily,IPR013320 Concanavalin A-like lectin/glucanase domain superfamily,IPR015943 WD40/YVTN repeat-like-containing domain superfamily,IPR017986 WD40-repeat-containing domain,IPR023362 PH-BEACH domain,IPR031570 Domain of unknown function DUF4704,IPR036322 WD40-repeat-containing domain super…
RC1G0309800	XLOC_007437	XLOC_007437	Chr01:41428060-41430103	P2ABC	P1ABC	OK	1.4075	3.64648	-1.37337	1.55115	0.0143	0.0459082	yes	GO:0055114 Biological Process:oxidation-reduction process,GO:0016491 Molecular Function:oxidoreductase activity	K05282 gibberellin 20-oxidase [EC:1.14.11.12]	IPR005123 Oxoglutarate/iron-dependent dioxygenase,IPR026992 Non-haem dioxygenase N-terminal domain,IPR027443 Isopenicillin N synthase-like
RC1G0310600	XLOC_004502	XLOC_004502	Chr01:41520789-41524047	P2ABC	P1ABC	OK	1.58257	4.30531	-1.44384	1.68693	0.00725	0.0273523	yes	GO:0016301 Molecular Function:kinase activity,GO:0016773 Molecular Function:phosphotransferase activity, alcohol group as acceptor	K00847 fructokinase [EC:2.7.1.4]	IPR002139 Ribokinase/fructokinase,IPR002173 Carbohydrate/puine kinase, PfkB, conserved site,IPR011611 Carbohydrate kinase PfkB,IPR029056 Ribokinase-like
RC1G0311600	XLOC_004507	XLOC_004507	Chr01:41604365-41610084	P2ABC	P1ABC	OK	17.8589	32.036	-0.843048	2.56142	5e-05	0.000417915	yes	GO:0046470 Biological Process:phosphatidylcholine metabolic process,GO:0016020 Cellular Component:membrane,GO:0005509 Molecular Function:calcium ion binding,GO:0003824 Molecular Function:catalytic activity,GO:0004630 Molecular Function:phospholipase D activity	K01115 phospholipase D1/2 [EC:3.1.4.4],K01115 phospholipase D1/2 [EC:3.1.4.4],K01115 phospholipase D1/2 [EC:3.1.4.4]	IPR000008 C2 domain,IPR001736 Phospholipase D/Transphosphatidylase,IPR011402 Phospholipase D, plant,IPR015679 Phospholipase D family,IPR024632 Phospholipase D, C-terminal,IPR035892 C2 domain superfamily
RC1G0313400,RC1G0313500	XLOC_007452	XLOC_007452	Chr01:41740832-41747098	P2ABC	P1ABC	OK	4.46205	11.8787	-1.4126	2.38131	0.00105	0.00583362	yes	NA	NA	NA
RC1G0320200	XLOC_007482	XLOC_007482	Chr01:42760801-42761350	P2ABC	P1ABC	OK	7.5658	19.369	-1.35618	1.94428	0.0031	0.0139835	yes	NA	NA	IPR000008 C2 domain,IPR035892 C2 domain superfamily
RC1G0321100	XLOC_004557	XLOC_004557	Chr01:42804707-42806054	P2ABC	P1ABC	OK	29.1733	86.2476	-1.56384	4.62125	5e-05	0.000417915	yes	GO:0008146 Molecular Function:sulfotransferase activity	K22312 hydroxyjasmonate sulfotransferase [EC:2.8.2.39]	IPR000863 Sulfotransferase domain,IPR027417 P-loop containing nucleoside triphosphate hydrolase
RC1G0323100	XLOC_004566	XLOC_004566	Chr01:42949291-42954618	P2ABC	P1ABC	OK	21.6247	39.2589	-0.860338	2.23836	0.0001	0.000775227	yes	NA	NA	IPR000008 C2 domain,IPR035892 C2 domain superfamily
RC1G0323200	XLOC_004567	XLOC_004567	Chr01:42955868-42958020	P2ABC	P1ABC	OK	89.7403	162.476	-0.856397	2.5871	5e-05	0.000417915	yes	NA	NA	IPR000008 C2 domain,IPR035892 C2 domain superfamily
RC1G0324100	XLOC_004571	XLOC_004571	Chr01:43044346-43047024	P2ABC	P1ABC	OK	1.87012	7.12247	-1.92925	2.12661	0.00575	0.0227593	yes	NA	NA	IPR029903 RmlD-like substrate binding domain,IPR036291 NAD(P)-binding domain superfamily
RC1G0332500	XLOC_004615	XLOC_004615	Chr01:43804379-43807960	P2ABC	P1ABC	OK	2.42646	5.04084	-1.05481	1.67513	0.00755	0.0282175	yes	GO:0003677 Molecular Function:DNA binding	K09422 "transcription factor MYB, plant"	IPR001005 SANT/Myb domain,IPR009057 Homeobox-like domain superfamily,IPR017930 Myb domain
RC1G0332900	XLOC_007539	XLOC_007539	Chr01:43824541-43825711	P2ABC	P1ABC	OK	12.5113	21.9895	-0.813579	1.44994	0.01355	0.0440995	yes	GO:0030042 Biological Process:actin filament depolymerization,GO:0015629 Cellular Component:actin cytoskeleton,GO:0005622 Cellular Component:intracellular,GO:0003779 Molecular Function:actin binding	K05765 cofilin,K05765 cofilin	IPR002108 Actin-depolymerising factor homology domain,IPR017904 ADF/Cofilin,IPR029006 ADF-H/Gelsolin-like domain superfamily
RC1G0333000	XLOC_004618	XLOC_004618	Chr01:43839593-43844086	P2ABC	P1ABC	OK	48.0267	150.866	-1.65136	5.11102	5e-05	0.000417915	yes	NA	NA	IPR000008 C2 domain,IPR013583 Phosphoribosyltransferase C-terminal,IPR035892 C2 domain superfamily
RC1G0336900	XLOC_004634	XLOC_004634	Chr01:44072591-44078068	P2ABC	P1ABC	OK	3.49137	6.72903	-0.946606	1.64378	0.00905	0.0323817	yes	GO:0006468 Biological Process:protein phosphorylation,GO:0005524 Molecular Function:ATP binding,GO:0005515 Molecular Function:protein binding,GO:0004672 Molecular Function:protein kinase activity	K14500 BR-signaling kinase [EC:2.7.11.1],K14500 BR-signaling kinase [EC:2.7.11.1]	IPR000719 Protein kinase domain,IPR001245 Serine-threonine/tyrosine-protein kinase, catalytic domain,IPR011009 Protein kinase-like domain superfamily,IPR011990 Tetratricopeptide-like helical domain superfamily
RC1G0342500	XLOC_007593	XLOC_007593	Chr01:44477410-44479195	P2ABC	P1ABC	OK	4.25254	15.7101	-1.8853	3.2987	5e-05	0.000417915	yes	GO:0055114 Biological Process:oxidation-reduction process,GO:0016491 Molecular Function:oxidoreductase activity	NA	IPR005123 Oxoglutarate/iron-dependent dioxygenase,IPR026992 Non-haem dioxygenase N-terminal domain,IPR027443 Isopenicillin N synthase-like
RC1G0347400	XLOC_004675	XLOC_004675	Chr01:44933393-44936244	P2ABC	P1ABC	OK	262.749	555.351	-1.07971	3.01013	5e-05	0.000417915	yes	GO:0055085 Biological Process:transmembrane transport,GO:0016020 Cellular Component:membrane,GO:0015267 Molecular Function:channel activity	NA	IPR000425 Major intrinsic protein,IPR022357 Major intrinsic protein, conserved site,IPR023271 Aquaporin-like,IPR034294 Aquaporin transporter
RC1G0350700	XLOC_007629	XLOC_007629	Chr01:45248646-45249953	P2ABC	P1ABC	OK	53.2273	84.1627	-0.661015	1.78523	0.0024	0.0113654	yes	GO:0006457 Biological Process:protein folding	NA	IPR019330 LRP chaperone MESD
RC1G0358100	XLOC_007658	XLOC_007658	Chr01:45970074-45971988	P2ABC	P1ABC	OK	72.2028	164.253	-1.18579	3.75959	5e-05	0.000417915	yes	NA	NA	IPR024788 Malectin-like carbohydrate-binding domain
RC1G0358200	XLOC_004741	XLOC_004741	Chr01:45977255-45979131	P2ABC	P1ABC	OK	1.13313	4.04243	-1.8349	1.98363	0.0027	0.0124961	yes	NA	NA	IPR014977 WRC domain
RC1G0358400	XLOC_007660	XLOC_007660	Chr01:45991311-45994262	P2ABC	P1ABC	OK	8.52267	15.268	-0.841133	1.99003	0.00175	0.00881478	yes	NA	NA	IPR006740 Protein of unknown function DUF604
RC1G0359500	XLOC_007664	XLOC_007664	Chr01:46156135-46160908	P2ABC	P1ABC	OK	25.8946	39.3343	-0.603134	1.73075	0.0063	0.0244091	yes	GO:0006468 Biological Process:protein phosphorylation,GO:0005524 Molecular Function:ATP binding,GO:0005524 Molecular Function:ATP binding,GO:0004707 Molecular Function:MAP kinase activity,GO:0004672 Molecular Function:protein kinase activity	K20600 mitogen-activated protein kinase 4 [EC:2.7.11.24],K20600 mitogen-activated protein kinase 4 [EC:2.7.11.24]	IPR000719 Protein kinase domain,IPR003527 Mitogen-activated protein (MAP) kinase, conserved site,IPR008271 Serine/threonine-protein kinase, active site,IPR011009 Protein kinase-like domain superfamily,IPR017441 Protein kinase, ATP binding site
RC1G0364800	XLOC_004774	XLOC_004774	Chr01:46629943-46631245	P2ABC	P1ABC	OK	90.8533	235.688	-1.37527	4.19257	5e-05	0.000417915	yes	NA	NA	IPR004864 Late embryogenesis abundant protein, LEA-14,IPR013783 Immunoglobulin-like fold
RC1G0368000	XLOC_004786	XLOC_004786	Chr01:46864055-46865291	P2ABC	P1ABC	OK	31.3268	49.8889	-0.671319	1.89578	0.0014	0.00735072	yes	NA	K21734 sphingolipid 8-(E/Z)-desaturase [EC:1.14.19.29]	NA
RC1G0368400	XLOC_004788	XLOC_004788	Chr01:46890344-46893478	P2ABC	P1ABC	OK	24.0781	37.4415	-0.636919	1.76178	0.00335	0.0148611	yes	NA	NA	IPR028457 ABI family
RC1G0368500	XLOC_004789	XLOC_004789	Chr01:46911009-46911498	P2ABC	P1ABC	OK	1.55327	21.7781	-3.8095	3.13113	0.0022	0.0106227	yes	NA	NA	NA
RC1G0368600	XLOC_004790	XLOC_004790	Chr01:46912897-46914313	P2ABC	P1ABC	OK	1.16363	7.69887	-2.72601	3.17401	0.00015	0.00111473	yes	GO:0008152 Biological Process:metabolic process,GO:0016758 Molecular Function:transferase activity, transferring hexosyl groups	NA	IPR002213 UDP-glucuronosyl/UDP-glucosyltransferase
RC1G0369800	XLOC_004798	XLOC_004798	Chr01:47101427-47102261	P2ABC	P1ABC	OK	2.22444	7.34879	-1.72406	1.95452	0.0037	0.0160375	yes	NA	NA	IPR000008 C2 domain,IPR035892 C2 domain superfamily
RC1G0369900	XLOC_004799	XLOC_004799	Chr01:47125445-47128560	P2ABC	P1ABC	OK	15.2578	41.9016	-1.45745	3.98086	5e-05	0.000417915	yes	GO:0005515 Molecular Function:protein binding	NA	IPR001810 F-box domain,IPR015915 Kelch-type beta propeller,IPR036047 F-box-like domain superfamily,IPR037293 Galactose oxidase, beta-propeller
RC1G0372100	XLOC_004813	XLOC_004813	Chr01:47315173-47318910	P2ABC	P1ABC	OK	121.702	213.189	-0.808777	2.53435	5e-05	0.000417915	yes	NA	K06689 ubiquitin-conjugating enzyme E2 D [EC:2.3.2.23]	IPR000608 Ubiquitin-conjugating enzyme E2,IPR016135 Ubiquitin-conjugating enzyme/RWD-like,IPR023313 Ubiquitin-conjugating enzyme, active site
RC1G0373000	XLOC_007725	XLOC_007725	Chr01:47366351-47366861	P2ABC	P1ABC	OK	374.195	639.254	-0.7726	2.25235	0.00025	0.00174253	yes	NA	NA	IPR009424 Arabinogalactan peptide, AGP
RC1G0375100	XLOC_007736	XLOC_007736	Chr01:47603461-47605399	P2ABC	P1ABC	OK	6.88427	25.1853	-1.87121	4.09642	5e-05	0.000417915	yes	NA	K08237 hydroquinone glucosyltransferase [EC:2.4.1.218],K08237 hydroquinone glucosyltransferase [EC:2.4.1.218]	NA
RC1G0375300	XLOC_007737	XLOC_007737	Chr01:47651713-47653897	P2ABC	P1ABC	OK	2.50249	11.432	-2.19164	2.9184	0.0001	0.000775227	yes	GO:0006355 Biological Process:regulation of transcription, DNA-templated,GO:0003700 Molecular Function:DNA binding transcription factor activity,GO:0043565 Molecular Function:sequence-specific DNA binding	NA	IPR003657 WRKY domain,IPR036576 WRKY domain superfamily
RC1G0376100	XLOC_007743	XLOC_007743	Chr01:47793778-47797288	P2ABC	P1ABC	OK	10.3896	22.9871	-1.14568	2.72411	0.0001	0.000775227	yes	NA	NA	IPR036873 Rhodanese-like domain superfamily
RC1G0380500	XLOC_004856	XLOC_004856	Chr01:48082319-48082922	P2ABC	P1ABC	OK	3.44017	47.6348	-3.79146	4.63158	5e-05	0.000417915	yes	NA	NA	IPR019587 Polyketide cyclase/dehydrase,IPR023393 START-like domain superfamily
RC1G0381100	XLOC_004860	XLOC_004860	Chr01:48151285-48152577	P2ABC	P1ABC	OK	13.2759	30.3201	-1.19146	2.07458	0.00175	0.00881478	yes	NA	NA	NA
RC1G0381500	XLOC_004862	XLOC_004862	Chr01:48199461-48201300	P2ABC	P1ABC	OK	0.71677	59.569	-6.37691	6.20391	5e-05	0.000417915	yes	GO:0005515 Molecular Function:protein binding	NA	IPR002083 MATH/TRAF domain,IPR008974 TRAF-like
RC1G0382600	XLOC_007771	XLOC_007771	Chr01:48381624-48384607	P2ABC	P1ABC	OK	17.5016	53.5209	-1.61262	4.61463	5e-05	0.000417915	yes	GO:0046983 Molecular Function:protein dimerization activity	NA	IPR011598 Myc-type, basic helix-loop-helix (bHLH) domain,IPR025610 Transcription factor MYC/MYB N-terminal,IPR036638 Helix-loop-helix DNA-binding domain superfamily
RC1G0382700	XLOC_004867	XLOC_004867	Chr01:48414088-48414724	P2ABC	P1ABC	OK	1.69257	10.1393	-2.58267	2.60122	0.00095	0.00536601	yes	GO:0006355 Biological Process:regulation of transcription, DNA-templated,GO:0003677 Molecular Function:DNA binding,GO:0003700 Molecular Function:DNA binding transcription factor activity	K09286 EREBP-like factor	IPR001471 AP2/ERF domain,IPR016177 DNA-binding domain superfamily,IPR036955 AP2/ERF domain superfamily
RC1G0383100	XLOC_004870	XLOC_004870	Chr01:48460472-48461650	P2ABC	P1ABC	OK	2.16258	6.1146	-1.4995	1.71776	0.0086	0.0312067	yes	NA	NA	NA
RC1G0383200	XLOC_007773	XLOC_007773	Chr01:48461960-48465965	P2ABC	P1ABC	OK	77.2056	170.7	-1.14468	3.16605	5e-05	0.000417915	yes	NA	NA	NA
RC1G0385000	XLOC_007781	XLOC_007781	Chr01:48640238-48640789	P2ABC	P1ABC	OK	108.706	228.356	-1.07085	3.0562	5e-05	0.000417915	yes	NA	NA	NA
RC1G0385100	XLOC_007782	XLOC_007782	Chr01:48653069-48654029	P2ABC	P1ABC	OK	93.7098	167.835	-0.840775	2.43204	0.00015	0.00111473	yes	GO:0055114 Biological Process:oxidation-reduction process,GO:0016717 Molecular Function:oxidoreductase activity, acting on paired donors, with oxidation of a pair of donors resulting in the reduction of molecular oxygen to two molecules of water	K20416 palmitoyl-[glycerolipid] 7-desaturase [EC:1.14.19.42]	IPR015876 Acyl-CoA desaturase
RC1G0385500	XLOC_007783	XLOC_007783	Chr01:48723368-48727458	P2ABC	P1ABC	OK	3.18345	6.87704	-1.1112	1.90081	0.00665	0.0254794	yes	GO:0006821 Biological Process:chloride transport,GO:0055085 Biological Process:transmembrane transport,GO:0016020 Cellular Component:membrane,GO:0005216 Molecular Function:ion channel activity,GO:0005247 Molecular Function:voltage-gated chloride channel activity	K05016 chloride channel 7,K05016 chloride channel 7	IPR001807 Chloride channel, voltage gated,IPR014743 Chloride channel, core
RC1G0386200	XLOC_007785	XLOC_007785	Chr01:48867912-48870398	P2ABC	P1ABC	OK	5.05899	14.5059	-1.51972	2.48635	0.0001	0.000775227	yes	NA	NA	IPR007053 LRAT-like domain
RC1G0386600	XLOC_004888	XLOC_004888	Chr01:48882298-48886033	P2ABC	P1ABC	OK	6.40018	10.9269	-0.771694	1.82027	0.004	0.0170498	yes	GO:0006468 Biological Process:protein phosphorylation,GO:0005524 Molecular Function:ATP binding,GO:0004672 Molecular Function:protein kinase activity	K08867 WNK lysine deficient protein kinase [EC:2.7.11.1],K08867 WNK lysine deficient protein kinase [EC:2.7.11.1],K08867 WNK lysine deficient protein kinase [EC:2.7.11.1]	IPR000719 Protein kinase domain,IPR008271 Serine/threonine-protein kinase, active site,IPR011009 Protein kinase-like domain superfamily
RC1G0386900	XLOC_004890	XLOC_004890	Chr01:48899613-48899964	P2ABC	P1ABC	OK	12.1436	33.8401	-1.47854	1.9802	0.00255	0.0119528	yes	GO:0005509 Molecular Function:calcium ion binding	NA	IPR002048 EF-hand domain,IPR011992 EF-hand domain pair,IPR018247 EF-Hand 1, calcium-binding site
RC1G0387100	XLOC_004891	XLOC_004891	Chr01:48920458-48925198	P2ABC	P1ABC	OK	1.63198	5.7098	-1.80682	3.31151	5e-05	0.000417915	yes	GO:0016021 Cellular Component:integral component of membrane,GO:0000166 Molecular Function:nucleotide binding	K01537 Ca2+-transporting ATPase [EC:3.6.3.8]	IPR001757 P-type ATPase,IPR004014 Cation-transporting P-type ATPase, N-terminal,IPR006068 Cation-transporting P-type ATPase, C-terminal,IPR008250 P-type ATPase, A domain superfamily,IPR018303 P-type ATPase, phosphorylation site,IPR023298 P-type ATPase, transmembrane domain superfamily,IPR023299 P-type ATPase, cytoplasmic domain N,IPR036412 HAD-like superfamily
RC1G0387800	XLOC_004893	XLOC_004893	Chr01:48955892-48959055	P2ABC	P1ABC	OK	28.0995	42.0126	-0.580275	1.39974	0.0158	0.049737	yes	GO:0005525 Molecular Function:GTP binding,GO:0003924 Molecular Function:GTPase activity	K07904 Ras-related protein Rab-11A,K07904 Ras-related protein Rab-11A,K07904 Ras-related protein Rab-11A,K07904 Ras-related protein Rab-11A	IPR001806 Small GTPase superfamily,IPR005225 Small GTP-binding protein domain,IPR027417 P-loop containing nucleoside triphosphate hydrolase
RC1G0388100	XLOC_004895	XLOC_004895	Chr01:48996192-48997998	P2ABC	P1ABC	OK	0.616092	6.80081	-3.46449	2.86908	0.0014	0.00735072	yes	NA	NA	IPR025067 Protein of unknown function DUF4079
RC1G0388200	XLOC_004896	XLOC_004896	Chr01:49014724-49017370	P2ABC	P1ABC	OK	23.5222	47.1326	-1.0027	2.73341	5e-05	0.000417915	yes	NA	NA	NA
RC1G0389500	XLOC_007802	XLOC_007802	Chr01:49190816-49193116	P2ABC	P1ABC	OK	11.4412	38.3633	-1.74549	4.10651	5e-05	0.000417915	yes	GO:0006355 Biological Process:regulation of transcription, DNA-templated,GO:0003677 Molecular Function:DNA binding,GO:0003700 Molecular Function:DNA binding transcription factor activity,GO:0043565 Molecular Function:sequence-specific DNA binding	K09338 homeobox-leucine zipper protein	IPR000047 Helix-turn-helix motif,IPR001356 Homeobox domain,IPR003106 Leucine zipper, homeobox-associated,IPR009057 Homeobox-like domain superfamily,IPR017970 Homeobox, conserved site
RC1G0390900	XLOC_004911	XLOC_004911	Chr01:49330323-49332442	P2ABC	P1ABC	OK	41.0246	198.066	-2.27142	6.36562	5e-05	0.000417915	yes	GO:0006633 Biological Process:fatty acid biosynthetic process,GO:0008152 Biological Process:metabolic process,GO:0016020 Cellular Component:membrane,GO:0003824 Molecular Function:catalytic activity,GO:0016747 Molecular Function:transferase activity, transferring acyl groups other than amino-acyl groups	K15397 3-ketoacyl-CoA synthase [EC:2.3.1.199]	IPR012392 Very-long-chain 3-ketoacyl-CoA synthase,IPR013601 FAE1/Type III polyketide synthase-like protein,IPR013747 3-Oxoacyl-[acyl-carrier-protein (ACP)] synthase III, C-terminal,IPR016039 Thiolase-like
RC1G0392200	XLOC_004915	XLOC_004915	Chr01:49625464-49627984	P2ABC	P1ABC	OK	11.3978	17.9352	-0.654038	1.62153	0.01115	0.0379671	yes	GO:0003676 Molecular Function:nucleic acid binding	NA	IPR000504 RNA recognition motif domain,IPR035979 RNA-binding domain superfamily
RC1G0392400	XLOC_007817	XLOC_007817	Chr01:49633591-49637183	P2ABC	P1ABC	OK	3.29218	16.2315	-2.30168	4.48239	5e-05	0.000417915	yes	GO:0004373 Molecular Function:glycogen (starch) synthase activity	K13679 granule-bound starch synthase [EC:2.4.1.242],K13679 granule-bound starch synthase [EC:2.4.1.242]	IPR001296 Glycosyl transferase, family 1,IPR011835 Bacterial/plant glycogen synthase,IPR013534 Starch synthase, catalytic domain
RC1G0393200	XLOC_004920	XLOC_004920	Chr01:49728978-49733083	P2ABC	P1ABC	OK	5.55778	13.3947	-1.26909	2.94988	5e-05	0.000417915	yes	GO:0000160 Biological Process:phosphorelay signal transduction system,GO:0005515 Molecular Function:protein binding	NA	IPR001789 Signal transduction response regulator, receiver domain,IPR010402 CCT domain,IPR011006 CheY-like superfamily
RC1G0393800	XLOC_004926	XLOC_004926	Chr01:49774135-49777479	P2ABC	P1ABC	OK	2.58493	5.23422	-1.01785	1.73915	0.00535	0.021503	yes	GO:0046983 Molecular Function:protein dimerization activity	NA	IPR002912 ACT domain,IPR011598 Myc-type, basic helix-loop-helix (bHLH) domain,IPR036638 Helix-loop-helix DNA-binding domain superfamily
RC1G0394600	XLOC_004930	XLOC_004930	Chr01:49879929-49888670	P2ABC	P1ABC	OK	9.76871	581.478	-5.89541	13.0253	5e-05	0.000417915	yes	GO:0003677 Molecular Function:DNA binding	K12133 MYB-related transcription factor LHY	IPR001005 SANT/Myb domain,IPR006447 Myb domain, plants,IPR009057 Homeobox-like domain superfamily,IPR017930 Myb domain
RC1G0395100	XLOC_004933	XLOC_004933	Chr01:49915891-49918099	P2ABC	P1ABC	OK	35.8053	73.3966	-1.03554	2.65347	5e-05	0.000417915	yes	GO:0006796 Biological Process:phosphate-containing compound metabolic process,GO:0005737 Cellular Component:cytoplasm,GO:0004427 Molecular Function:inorganic diphosphatase activity,GO:0000287 Molecular Function:magnesium ion binding	K01507 inorganic pyrophosphatase [EC:3.6.1.1]	IPR008162 Inorganic pyrophosphatase,IPR036649 Inorganic pyrophosphatase superfamily
RC1G0396700	XLOC_007833	XLOC_007833	Chr01:50005310-50007324	P2ABC	P1ABC	OK	1.90207	14.8985	-2.96953	2.23862	0.01325	0.0433272	yes	NA	NA	NA
RC1G0398200	XLOC_007844	XLOC_007844	Chr01:50088033-50088935	P2ABC	P1ABC	OK	1.30597	6.01186	-2.20269	1.92199	0.0082	0.0301265	yes	NA	NA	NA
RC1G0398400	XLOC_007845	XLOC_007845	Chr01:50096965-50099079	P2ABC	P1ABC	OK	1.09648	5.20771	-2.24776	2.54846	0.0006	0.00367948	yes	GO:0006355 Biological Process:regulation of transcription, DNA-templated,GO:0003677 Molecular Function:DNA binding	NA	IPR003441 NAC domain,IPR036093 NAC domain superfamily
RC1G0398600	XLOC_007846	XLOC_007846	Chr01:50102590-50103690	P2ABC	P1ABC	OK	1.92296	18.4718	-3.26392	3.99646	5e-05	0.000417915	yes	NA	NA	NA
RC1G0398700	XLOC_007847	XLOC_007847	Chr01:50104245-50105675	P2ABC	P1ABC	OK	0.591281	3.0526	-2.36812	2.04737	0.00795	0.0293883	yes	GO:0006355 Biological Process:regulation of transcription, DNA-templated,GO:0003677 Molecular Function:DNA binding	NA	IPR003441 NAC domain,IPR036093 NAC domain superfamily
RC1G0399000	XLOC_007850	XLOC_007850	Chr01:50134601-50137199	P2ABC	P1ABC	OK	8.51202	17.156	-1.01114	2.13958	0.00035	0.00231982	yes	GO:0006355 Biological Process:regulation of transcription, DNA-templated,GO:0003677 Molecular Function:DNA binding	NA	IPR003441 NAC domain,IPR036093 NAC domain superfamily
RC1G0400200	XLOC_004951	XLOC_004951	Chr01:50239192-50243531	P2ABC	P1ABC	OK	235.003	351.697	-0.581657	1.69317	0.00625	0.0242782	yes	GO:0006468 Biological Process:protein phosphorylation,GO:0005524 Molecular Function:ATP binding,GO:0004672 Molecular Function:protein kinase activity	K06276 3-phosphoinositide dependent protein kinase-1 [EC:2.7.11.1],K06276 3-phosphoinositide dependent protein kinase-1 [EC:2.7.11.1],K06276 3-phosphoinositide dependent protein kinase-1 [EC:2.7.11.1]	IPR000719 Protein kinase domain,IPR008271 Serine/threonine-protein kinase, active site,IPR011009 Protein kinase-like domain superfamily,IPR011993 PH-like domain superfamily,IPR033931 PDK1-type, PH domain
RC1G0400300	XLOC_004952	XLOC_004952	Chr01:50244126-50245696	P2ABC	P1ABC	OK	0.837184	5.3041	-2.66349	2.29079	0.0037	0.0160375	yes	GO:0009116 Biological Process:nucleoside metabolic process,GO:0003824 Molecular Function:catalytic activity	NA	IPR000845 Nucleoside phosphorylase domain,IPR035994 Nucleoside phosphorylase superfamily
RC1G0402900,RC1G0403000	XLOC_004965	XLOC_004965	Chr01:50415220-50417060	P2ABC	P1ABC	OK	18.6197	47.7291	-1.35804	2.23787	0.00025	0.00174253	yes	NA	NA	NA
RC1G0403100	XLOC_007870	XLOC_007870	Chr01:50421462-50422620	P2ABC	P1ABC	OK	8.39249	23.4173	-1.4804	3.03856	5e-05	0.000417915	yes	GO:0003676 Molecular Function:nucleic acid binding	NA	IPR013087 Zinc finger C2H2-type,IPR036236 Zinc finger C2H2 superfamily
RC1G0403200	XLOC_007871	XLOC_007871	Chr01:50430296-50430904	P2ABC	P1ABC	OK	31.0869	64.7773	-1.05918	1.58933	0.01275	0.0420521	yes	NA	NA	IPR024561 Alpha-1,6-glucosidases, pullulanase-type, C-terminal
RC1G0403300	XLOC_007872	XLOC_007872	Chr01:50431062-50440850	P2ABC	P1ABC	OK	15.714	28.0152	-0.834163	2.52647	0.00015	0.00111473	yes	GO:0005975 Biological Process:carbohydrate metabolic process,GO:0005975 Biological Process:carbohydrate metabolic process,GO:0004553 Molecular Function:hydrolase activity, hydrolyzing O-glycosyl compounds,GO:0051060 Molecular Function:pullulanase activity	NA	IPR004193 Glycoside hydrolase, family 13, N-terminal,IPR011839 Alpha-1,6-glucosidases, pullulanase-type,IPR013783 Immunoglobulin-like fold,IPR014756 Immunoglobulin E-set,IPR017853 Glycoside hydrolase superfamily,IPR024561 Alpha-1,6-glucosidases, pullulanase-type, C-terminal
RC1G0405200,RC1G0405300	XLOC_007882	XLOC_007882	Chr01:50562046-50567264	P2ABC	P1ABC	OK	9.80228	47.0348	-2.26254	2.37517	0.0004	0.00260508	yes	NA	NA	NA
RC1G0405400	XLOC_007883	XLOC_007883	Chr01:50568228-50571655	P2ABC	P1ABC	OK	0.527806	5.06501	-3.26248	2.97005	0.0011	0.00603857	yes	NA	NA	NA
RC1G0406900	XLOC_004985	XLOC_004985	Chr01:50693222-50696298	P2ABC	P1ABC	OK	6.97886	21.1828	-1.60183	2.51805	0.0003	0.00203805	yes	NA	NA	IPR016621 Uncharacterised conserved protein UCP014543
RC1G0408400	XLOC_004991	XLOC_004991	Chr01:50838930-50845762	P2ABC	P1ABC	OK	14.7059	28.5585	-0.957522	2.66493	5e-05	0.000417915	yes	GO:0006904 Biological Process:vesicle docking involved in exocytosis,GO:0016192 Biological Process:vesicle-mediated transport	K20182 vacuolar protein sorting-associated protein 33,K20182 vacuolar protein sorting-associated protein 33	IPR001619 Sec1-like protein,IPR027121 Vacuolar protein sorting-associated protein 33,IPR036045 Sec1-like superfamily
RC1G0410100	XLOC_005003	XLOC_005003	Chr01:50986220-50988976	P2ABC	P1ABC	OK	5.83656	16.8211	-1.52708	2.51162	0.00025	0.00174253	yes	NA	K20029 palmitoyltransferase ZDHHC3/7/25 [EC:2.3.1.225],K20029 palmitoyltransferase ZDHHC3/7/25 [EC:2.3.1.225]	IPR001594 Palmitoyltransferase, DHHC domain
RC1G0411000	XLOC_005008	XLOC_005008	Chr01:51044358-51051468	P2ABC	P1ABC	OK	8.89337	12.8258	-0.528243	1.49616	0.0158	0.049737	yes	GO:0005524 Molecular Function:ATP binding,GO:0016887 Molecular Function:ATPase activity	NA	IPR003439 ABC transporter-like,IPR017871 ABC transporter, conserved site,IPR027417 P-loop containing nucleoside triphosphate hydrolase
RC1G0412100	XLOC_007908	XLOC_007908	Chr01:51114813-51116859	P2ABC	P1ABC	OK	8.71126	23.5712	-1.43607	3.29057	5e-05	0.000417915	yes	GO:0006559 Biological Process:L-phenylalanine catabolic process,GO:0005737 Cellular Component:cytoplasm,GO:0016841 Molecular Function:ammonia-lyase activity,GO:0003824 Molecular Function:catalytic activity	K10775 phenylalanine ammonia-lyase [EC:4.3.1.24]	IPR001106 Aromatic amino acid lyase,IPR005922 Phenylalanine ammonia-lyase,IPR008948 L-Aspartase-like,IPR022313 Phenylalanine/histidine ammonia-lyases, active site,IPR023144 Phenylalanine ammonia-lyase, shielding domain superfamily,IPR024083 Fumarase/histidase, N-terminal
RC1G0413900	XLOC_005022	XLOC_005022	Chr01:51230756-51237184	P2ABC	P1ABC	OK	20.5082	40.4708	-0.980681	3.10378	5e-05	0.000417915	yes	GO:0008289 Molecular Function:lipid binding	NA	IPR001849 Pleckstrin homology domain,IPR002913 START domain,IPR009769 Protein ENHANCED DISEASE RESISTANCE 2, C-terminal,IPR011993 PH-like domain superfamily,IPR023393 START-like domain superfamily
RC1G0414200	XLOC_005024	XLOC_005024	Chr01:51274797-51277443	P2ABC	P1ABC	OK	3.08425	7.5753	-1.29638	2.38345	0.0004	0.00260508	yes	GO:0006355 Biological Process:regulation of transcription, DNA-templated,GO:0009725 Biological Process:response to hormone,GO:0005634 Cellular Component:nucleus,GO:0003677 Molecular Function:DNA binding,GO:0003677 Molecular Function:DNA binding,GO:0005515 Molecular Function:protein binding	NA	IPR000270 PB1 domain,IPR003340 B3 DNA binding domain,IPR010525 Auxin response factor,IPR015300 DNA-binding pseudobarrel domain superfamily
RC1G0415000	XLOC_005030	XLOC_005030	Chr01:51373450-51376385	P2ABC	P1ABC	OK	383.59	2929.68	-2.9331	5.23846	5e-05	0.000417915	yes	GO:0055085 Biological Process:transmembrane transport,GO:0016020 Cellular Component:membrane,GO:0015267 Molecular Function:channel activity	NA	IPR000425 Major intrinsic protein,IPR022357 Major intrinsic protein, conserved site,IPR023271 Aquaporin-like,IPR034294 Aquaporin transporter
RC1G0415200	XLOC_005031	XLOC_005031	Chr01:51411356-51413582	P2ABC	P1ABC	OK	0.981582	6.21952	-2.66362	3.15917	0.00015	0.00111473	yes	NA	K01054 acylglycerol lipase [EC:3.1.1.23],K01054 acylglycerol lipase [EC:3.1.1.23]	IPR022742 Serine aminopeptidase, S33,IPR029058 Alpha/Beta hydrolase fold
RC1G0416000	XLOC_005034	XLOC_005034	Chr01:51447229-51452408	P2ABC	P1ABC	OK	5.13012	10.1057	-0.978101	2.04201	0.0007	0.00418555	yes	GO:0006629 Biological Process:lipid metabolic process,GO:0008152 Biological Process:metabolic process	NA	IPR002641 Patatin-like phospholipase domain,IPR016035 Acyl transferase/acyl hydrolase/lysophospholipase
RC1G0416100	XLOC_007924	XLOC_007924	Chr01:51461910-51468069	P2ABC	P1ABC	OK	14.1361	25.4698	-0.84941	2.03922	0.001	0.00560262	yes	GO:0009073 Biological Process:aromatic amino acid family biosynthetic process,GO:0005576 Cellular Component:extracellular region,GO:0004107 Molecular Function:chorismate synthase activity,GO:0005185 Molecular Function:neurohypophyseal hormone activity	K01736 chorismate synthase [EC:4.2.3.5]	IPR000453 Chorismate synthase,IPR020541 Chorismate synthase, conserved site,IPR022423 Neurohypophysial hormone, conserved site,IPR035904 Chorismate synthase AroC superfamily
RC1G0417600	XLOC_007931	XLOC_007931	Chr01:51629153-51632579	P2ABC	P1ABC	OK	39.3743	88.9831	-1.17628	3.20865	5e-05	0.000417915	yes	NA	K06688 ubiquitin-conjugating enzyme E2 C [EC:2.3.2.23]	IPR000608 Ubiquitin-conjugating enzyme E2,IPR016135 Ubiquitin-conjugating enzyme/RWD-like,IPR023313 Ubiquitin-conjugating enzyme, active site
RC1G0418300,RC1G0418400,RC1G0418500	XLOC_007936	XLOC_007936	Chr01:51697579-51701527	P2ABC	P1ABC	OK	58.8509	218.636	-1.8934	5.04558	5e-05	0.000417915	yes	NA	NA	NA
RC1G0419200	XLOC_007940	XLOC_007940	Chr01:51758329-51760590	P2ABC	P1ABC	OK	55.9948	120.453	-1.1051	3.38374	5e-05	0.000417915	yes	NA	NA	NA
RC1G0420600	XLOC_005051	XLOC_005051	Chr01:51891772-51895980	P2ABC	P1ABC	OK	2.23662	5.79976	-1.37467	2.49078	0.0001	0.000775227	yes	GO:0005515 Molecular Function:protein binding	NA	IPR000048 IQ motif, EF-hand binding site
RC1G0422300	XLOC_007961	XLOC_007961	Chr01:52030914-52033655	P2ABC	P1ABC	OK	17.5015	32.5734	-0.896214	2.24263	0.00025	0.00174253	yes	GO:0003676 Molecular Function:nucleic acid binding	NA	IPR000504 RNA recognition motif domain,IPR035979 RNA-binding domain superfamily
RC1G0422400	XLOC_007962	XLOC_007962	Chr01:52042390-52045827	P2ABC	P1ABC	OK	68.4822	100.601	-0.554841	1.63058	0.00505	0.0205454	yes	GO:0006355 Biological Process:regulation of transcription, DNA-templated,GO:0005634 Cellular Component:nucleus,GO:0046982 Molecular Function:protein heterodimerization activity,GO:0043565 Molecular Function:sequence-specific DNA binding	K08065 nuclear transcription Y subunit beta	IPR003956 Transcription factor, NFYB/HAP3, conserved site,IPR003958 Transcription factor CBF/NF-Y/archaeal histone domain,IPR009072 Histone-fold
RC1G0423500	XLOC_007969	XLOC_007969	Chr01:52096898-52099889	P2ABC	P1ABC	OK	5.47869	22.97	-2.06785	4.18151	5e-05	0.000417915	yes	GO:0007275 Biological Process:multicellular organism development,GO:0006355 Biological Process:regulation of transcription, DNA-templated,GO:0006355 Biological Process:regulation of transcription, DNA-templated,GO:0003677 Molecular Function:DNA binding,GO:0003700 Molecular Function:DNA binding transcription factor activity	K09284 "AP2-like factor, euAP2 lineage"	IPR001471 AP2/ERF domain,IPR016177 DNA-binding domain superfamily,IPR031112 AP2-like ethylene-responsive transcription factor,IPR036955 AP2/ERF domain superfamily
RC1G0424000,RC1G0424100	XLOC_005063	XLOC_005063	Chr01:52156027-52160303	P2ABC	P1ABC	OK	3.97835	11.6352	-1.54825	1.91971	0.0102	0.0354719	yes	NA	NA	NA
RC1G0424300	XLOC_005064	XLOC_005064	Chr01:52173544-52176878	P2ABC	P1ABC	OK	30.8374	55.4001	-0.845206	2.3173	0.0001	0.000775227	yes	GO:0005515 Molecular Function:protein binding	NA	IPR006594 LIS1 homology motif
RC1G0424400	XLOC_005065	XLOC_005065	Chr01:52177186-52179495	P2ABC	P1ABC	OK	5.53929	13.252	-1.25844	2.09556	0.00115	0.00625759	yes	GO:0006139 Biological Process:nucleobase-containing compound metabolic process,GO:0005524 Molecular Function:ATP binding,GO:0019205 Molecular Function:nucleobase-containing compound kinase activity	K00939 adenylate kinase [EC:2.7.4.3],K00939 adenylate kinase [EC:2.7.4.3]	IPR000850 Adenylate kinase/UMP-CMP kinase,IPR027417 P-loop containing nucleoside triphosphate hydrolase,IPR033690 Adenylate kinase, conserved site
RC1G0424800	XLOC_005067	XLOC_005067	Chr01:52192913-52196781	P2ABC	P1ABC	OK	22.5391	51.608	-1.19517	3.51467	5e-05	0.000417915	yes	GO:0006468 Biological Process:protein phosphorylation,GO:0005524 Molecular Function:ATP binding,GO:0005524 Molecular Function:ATP binding,GO:0004672 Molecular Function:protein kinase activity	NA	IPR000719 Protein kinase domain,IPR001245 Serine-threonine/tyrosine-protein kinase, catalytic domain,IPR008271 Serine/threonine-protein kinase, active site,IPR011009 Protein kinase-like domain superfamily,IPR017441 Protein kinase, ATP binding site
RC1G0429700	XLOC_007991	XLOC_007991	Chr01:52634244-52634814	P2ABC	P1ABC	OK	66.6777	146.558	-1.1362	2.9658	5e-05	0.000417915	yes	NA	NA	IPR023329 Chlorophyll a/b binding domain superfamily
RC1G0430800	XLOC_007998	XLOC_007998	Chr01:52684501-52686152	P2ABC	P1ABC	OK	14.8662	35.7451	-1.26571	2.93844	5e-05	0.000417915	yes	GO:0016872 Molecular Function:intramolecular lyase activity	K01859 chalcone isomerase [EC:5.5.1.6]	IPR016087 Chalcone isomerase,IPR016088 Chalcone isomerase, 3-layer sandwich,IPR016089 Chalcone isomerase, orthogonal bundle domain superfamily,IPR036298 Chalcone isomerase superfamily
RC1G0432000	XLOC_005104	XLOC_005104	Chr01:52806738-52810475	P2ABC	P1ABC	OK	9.41882	22.1873	-1.23611	2.69902	5e-05	0.000417915	yes	NA	K01728 pectate lyase [EC:4.2.2.2]	IPR002022 Pectate lyase,IPR011050 Pectin lyase fold/virulence factor,IPR012334 Pectin lyase fold,IPR018082 AmbAllergen
RC1G0433100	XLOC_005108	XLOC_005108	Chr01:52887270-52889861	P2ABC	P1ABC	OK	11.193	37.6017	-1.7482	3.93739	5e-05	0.000417915	yes	GO:0005515 Molecular Function:protein binding	K21888 glutathione dehydrogenase/transferase [EC:1.8.5.1 2.5.1.18],K21888 glutathione dehydrogenase/transferase [EC:1.8.5.1 2.5.1.18]	IPR004045 Glutathione S-transferase, N-terminal,IPR010987 Glutathione S-transferase, C-terminal-like,IPR036249 Thioredoxin-like superfamily,IPR036282 Glutathione S-transferase, C-terminal domain superfamily
RC1G0436600	XLOC_008026	XLOC_008026	Chr01:53174174-53179895	P2ABC	P1ABC	OK	24.8055	62.9398	-1.34331	2.64487	0.0002	0.00143409	yes	NA	NA	NA
RC1G0443100	XLOC_005162	XLOC_005162	Chr01:53569117-53570116	P2ABC	P1ABC	OK	15.0198	25.5962	-0.769059	1.72605	0.0043	0.0181648	yes	NA	NA	NA
RC1G0443500	XLOC_008059	XLOC_008059	Chr01:53582492-53585358	P2ABC	P1ABC	OK	118.374	168.65	-0.510679	1.50866	0.01035	0.0358686	yes	NA	K03283 heat shock 70kDa protein 1/2/6/8,K03283 heat shock 70kDa protein 1/2/6/8,K03283 heat shock 70kDa protein 1/2/6/8,K03283 heat shock 70kDa protein 1/2/6/8,K03283 heat shock 70kDa protein 1/2/6/8,K03283 heat shock 70kDa protein 1/2/6/8,K03283 heat shock 70kDa protein 1/2/6/8	IPR013126 Heat shock protein 70 family,IPR018181 Heat shock protein 70, conserved site,IPR029047 Heat shock protein 70kD, peptide-binding domain superfamily,IPR029048 Heat shock protein 70kD, C-terminal domain superfamily
RC1G0446700	XLOC_008063	XLOC_008063	Chr01:53850598-53853282	P2ABC	P1ABC	OK	0.740757	3.1681	-2.09655	1.96198	0.0088	0.0316892	yes	NA	NA	NA
RC1G0448000	XLOC_005201	XLOC_005201	Chr01:54022250-54025299	P2ABC	P1ABC	OK	56.5138	85.6636	-0.60008	1.89838	0.00265	0.0123123	yes	GO:0006629 Biological Process:lipid metabolic process,GO:0005737 Cellular Component:cytoplasm,GO:0016021 Cellular Component:integral component of membrane,GO:0016627 Molecular Function:oxidoreductase activity, acting on the CH-CH group of donors,GO:0005515 Molecular Function:protein binding	K10258 very-long-chain enoyl-CoA reductase [EC:1.3.1.93],K10258 very-long-chain enoyl-CoA reductase [EC:1.3.1.93]	IPR000626 Ubiquitin domain,IPR001104 3-oxo-5-alpha-steroid 4-dehydrogenase, C-terminal,IPR029071 Ubiquitin-like domain superfamily
RC1G0448100	XLOC_005202	XLOC_005202	Chr01:54026157-54028900	P2ABC	P1ABC	OK	49.5714	107.684	-1.11922	3.37855	5e-05	0.000417915	yes	NA	NA	IPR004000 Actin family,IPR004001 Actin, conserved site,IPR020902 Actin/actin-like conserved site
RC1G0448300	XLOC_008066	XLOC_008066	Chr01:54040440-54043298	P2ABC	P1ABC	OK	29.6377	53.0467	-0.83983	2.28828	0.00015	0.00111473	yes	NA	K00729 dolichyl-phosphate beta-glucosyltransferase [EC:2.4.1.117],K00729 dolichyl-phosphate beta-glucosyltransferase [EC:2.4.1.117]	IPR001173 Glycosyltransferase 2-like,IPR029044 Nucleotide-diphospho-sugar transferases
RC1G0448500	XLOC_008067	XLOC_008067	Chr01:54046746-54047445	P2ABC	P1ABC	OK	17.0652	36.2391	-1.08649	2.21303	0.0006	0.00367948	yes	NA	NA	NA
RC1G0448600	XLOC_008068	XLOC_008068	Chr01:54052493-54054680	P2ABC	P1ABC	OK	32.9657	109.296	-1.7292	4.97585	5e-05	0.000417915	yes	GO:0005975 Biological Process:carbohydrate metabolic process,GO:0004553 Molecular Function:hydrolase activity, hydrolyzing O-glycosyl compounds	NA	IPR000490 Glycoside hydrolase family 17,IPR012946 X8 domain,IPR017853 Glycoside hydrolase superfamily
RC1G0448700	XLOC_008069	XLOC_008069	Chr01:54063583-54064970	P2ABC	P1ABC	OK	0.940099	6.64798	-2.82203	2.47324	0.0128	0.0421782	yes	NA	NA	IPR012946 X8 domain
RC1G0448800	XLOC_008070	XLOC_008070	Chr01:54070898-54072715	P2ABC	P1ABC	OK	1.43847	10.1829	-2.82354	3.29482	0.0001	0.000775227	yes	NA	NA	IPR012946 X8 domain
RC1G0449300	XLOC_008072	XLOC_008072	Chr01:54120152-54122297	P2ABC	P1ABC	OK	57.8022	152.606	-1.40062	4.0594	5e-05	0.000417915	yes	NA	NA	IPR006502 Protein of unknown function PDDEXK-like
RC1G0449600	XLOC_005208	XLOC_005208	Chr01:54152845-54155887	P2ABC	P1ABC	OK	235.57	355.395	-0.593265	1.72623	0.00265	0.0123123	yes	GO:0006096 Biological Process:glycolytic process,GO:0008152 Biological Process:metabolic process,GO:0003824 Molecular Function:catalytic activity,GO:0004807 Molecular Function:triose-phosphate isomerase activity,GO:0004807 Molecular Function:triose-phosphate isomerase activity	K01803 triosephosphate isomerase (TIM) [EC:5.3.1.1],K01803 triosephosphate isomerase (TIM) [EC:5.3.1.1],K01803 triosephosphate isomerase (TIM) [EC:5.3.1.1],K01803 triosephosphate isomerase (TIM) [EC:5.3.1.1]	IPR000652 Triosephosphate isomerase,IPR013785 Aldolase-type TIM barrel,IPR020861 Triosephosphate isomerase, active site,IPR022896 Triosephosphate isomerase, bacterial/eukaryotic,IPR035990 Triosephosphate isomerase superfamily
RC1G0449800,RC1G0449900,RC1G0450000	XLOC_005210	XLOC_005210	Chr01:54161815-54171601	P2ABC	P1ABC	OK	2.2032	4.76678	-1.11341	1.56264	0.0136	0.0442382	yes	NA	NA	NA
RC1G0452400	XLOC_005226	XLOC_005226	Chr01:54429262-54432295	P2ABC	P1ABC	OK	1.0069	2.41798	-1.26388	1.56858	0.01505	0.0478203	yes	GO:0005515 Molecular Function:protein binding	NA	IPR001611 Leucine-rich repeat,IPR013210 Leucine-rich repeat-containing N-terminal, plant-type,IPR032675 Leucine-rich repeat domain superfamily
RC1G0453500	XLOC_005234	XLOC_005234	Chr01:54570846-54574497	P2ABC	P1ABC	OK	0.448927	4.04983	-3.17331	2.86708	0.00285	0.0130358	yes	GO:0006468 Biological Process:protein phosphorylation,GO:0005524 Molecular Function:ATP binding,GO:0008171 Molecular Function:O-methyltransferase activity,GO:0008168 Molecular Function:methyltransferase activity,GO:0046983 Molecular Function:protein dimerization activity,GO:0004672 Molecular Function:protein kinase activity	NA	IPR000719 Protein kinase domain,IPR001077 O-methyltransferase, family 2,IPR008271 Serine/threonine-protein kinase, active site,IPR011009 Protein kinase-like domain superfamily,IPR012967 Plant methyltransferase dimerisation,IPR016461 O-methyltransferase COMT-type,IPR029063 S-adenosyl-L-methionine-dependent methyltransferase,IPR036388 Winged helix-like DNA-binding domain superfamily,IPR036390 Winge…
RC1G0454400	XLOC_005241	XLOC_005241	Chr01:54616569-54621998	P2ABC	P1ABC	OK	36.088	59.1481	-0.712814	2.25509	0.0002	0.00143409	yes	GO:0003677 Molecular Function:DNA binding	NA	IPR009057 Homeobox-like domain superfamily,IPR017930 Myb domain,IPR029071 Ubiquitin-like domain superfamily
RC1G0456300	XLOC_005253	XLOC_005253	Chr01:54822398-54824600	P2ABC	P1ABC	OK	0.508056	2.01607	-1.98849	1.94175	0.00525	0.0212007	yes	NA	NA	NA
RC1G0456400	XLOC_008091	XLOC_008091	Chr01:54830499-54832191	P2ABC	P1ABC	OK	31.0497	97.3688	-1.64888	4.83514	5e-05	0.000417915	yes	NA	K11982 E3 ubiquitin-protein ligase RNF115/126 [EC:2.3.2.27],K11982 E3 ubiquitin-protein ligase RNF115/126 [EC:2.3.2.27]	IPR001841 Zinc finger, RING-type,IPR010543 Domain of unknown function DUF1117,IPR013083 Zinc finger, RING/FYVE/PHD-type
RC1G0456900	XLOC_008094	XLOC_008094	Chr01:54863451-54865631	P2ABC	P1ABC	OK	11.5661	34.2018	-1.56416	4.16107	5e-05	0.000417915	yes	GO:0006468 Biological Process:protein phosphorylation,GO:0005524 Molecular Function:ATP binding,GO:0005524 Molecular Function:ATP binding,GO:0030246 Molecular Function:carbohydrate binding,GO:0004672 Molecular Function:protein kinase activity	NA	IPR000719 Protein kinase domain,IPR001220 Legume lectin domain,IPR008271 Serine/threonine-protein kinase, active site,IPR011009 Protein kinase-like domain superfamily,IPR013320 Concanavalin A-like lectin/glucanase domain superfamily,IPR017441 Protein kinase, ATP binding site
RC1G0457100	XLOC_008095	XLOC_008095	Chr01:54887107-54890510	P2ABC	P1ABC	OK	0.876071	2.5491	-1.54087	1.73141	0.0087	0.0314299	yes	GO:0005524 Molecular Function:ATP binding	NA	IPR003959 ATPase, AAA-type, core,IPR027417 P-loop containing nucleoside triphosphate hydrolase
RC1G0460200	XLOC_005272	XLOC_005272	Chr01:55177453-55182721	P2ABC	P1ABC	OK	0.43344	14.0183	-5.01534	5.22503	5e-05	0.000417915	yes	NA	NA	IPR000408 Regulator of chromosome condensation, RCC1,IPR009091 Regulator of chromosome condensation 1/beta-lactamase-inhibitor protein II
RC1G0460400	XLOC_005274	XLOC_005274	Chr01:55189977-55192943	P2ABC	P1ABC	OK	79.6697	141.5	-0.828698	2.65594	5e-05	0.000417915	yes	GO:0009058 Biological Process:biosynthetic process,GO:0016779 Molecular Function:nucleotidyltransferase activity	K00966 mannose-1-phosphate guanylyltransferase [EC:2.7.7.13]	IPR001451 Hexapeptide repeat,IPR005835 Nucleotidyl transferase domain,IPR029044 Nucleotide-diphospho-sugar transferases
RC1G0461100	XLOC_008116	XLOC_008116	Chr01:55221646-55222524	P2ABC	P1ABC	OK	9.36633	15.653	-0.740883	1.52804	0.0141	0.045453	yes	NA	NA	NA
RC1G0466900	XLOC_005304	XLOC_005304	Chr01:55676176-55679049	P2ABC	P1ABC	OK	49.1301	103.773	-1.07876	3.45841	5e-05	0.000417915	yes	NA	NA	IPR004853 Sugar phosphate transporter domain
RC1G0467300	XLOC_005306	XLOC_005306	Chr01:55693664-55695073	P2ABC	P1ABC	OK	7.07986	24.4098	-1.78567	3.30174	5e-05	0.000417915	yes	GO:0005975 Biological Process:carbohydrate metabolic process,GO:0004553 Molecular Function:hydrolase activity, hydrolyzing O-glycosyl compounds	NA	IPR000490 Glycoside hydrolase family 17,IPR017853 Glycoside hydrolase superfamily
RC1G0468600,RC1G0468700	XLOC_008153	XLOC_008153	Chr01:55782462-55784465	P2ABC	P1ABC	OK	3.11684	7.34287	-1.23626	1.53438	0.0147	0.046874	yes	NA	NA	NA
RC1G0470000	XLOC_008161	XLOC_008161	Chr01:55896489-55899515	P2ABC	P1ABC	OK	65.89	101.62	-0.625055	1.88541	0.0012	0.00648448	yes	GO:0005838 Cellular Component:proteasome regulatory particle,GO:0005515 Molecular Function:protein binding	K03038 26S proteasome regulatory subunit N8	IPR000555 JAB1/MPN/MOV34 metalloenzyme domain,IPR024969 Rpn11/EIF3F, C-terminal,IPR033858 26S Proteasome non-ATPase regulatory subunit 7/8,IPR037518 MPN domain
RC1G0470300	XLOC_008164	XLOC_008164	Chr01:55911061-55912591	P2ABC	P1ABC	OK	1060.44	3531.01	-1.73541	3.09652	5e-05	0.000417915	yes	GO:0055085 Biological Process:transmembrane transport,GO:0016020 Cellular Component:membrane,GO:0015267 Molecular Function:channel activity	NA	IPR000425 Major intrinsic protein,IPR022357 Major intrinsic protein, conserved site,IPR023271 Aquaporin-like,IPR034294 Aquaporin transporter
RC1G0472100	XLOC_005332	XLOC_005332	Chr01:56037283-56040296	P2ABC	P1ABC	OK	19.2642	37.6308	-0.965989	2.563	0.0001	0.000775227	yes	GO:0006886 Biological Process:intracellular protein transport,GO:0016192 Biological Process:vesicle-mediated transport,GO:0016020 Cellular Component:membrane,GO:0016020 Cellular Component:membrane,GO:0005484 Molecular Function:SNAP receptor activity	K08490 syntaxin 5	IPR000727 Target SNARE coiled-coil homology domain,IPR006012 Syntaxin/epimorphin, conserved site,IPR010989 SNARE,IPR021538 Syntaxin-5, N-terminal, Sly1p-binding domain
RC1G0474900	XLOC_005343	XLOC_005343	Chr01:56248571-56253719	P2ABC	P1ABC	OK	6.15636	11.3906	-0.887692	1.96892	0.00255	0.0119528	yes	NA	K08869 aarF domain-containing kinase	IPR004147 UbiB domain,IPR011009 Protein kinase-like domain superfamily
RC1G0475000,RC1G0475100	XLOC_005344	XLOC_005344	Chr01:56255555-56258521	P2ABC	P1ABC	OK	6.27228	15.0078	-1.25866	1.96623	0.00375	0.0162034	yes	NA	NA	NA
RC1G0477000	XLOC_008192	XLOC_008192	Chr01:56378241-56382223	P2ABC	P1ABC	OK	10.1837	15.6113	-0.616331	1.49073	0.01305	0.0428135	yes	GO:0006468 Biological Process:protein phosphorylation,GO:0005524 Molecular Function:ATP binding,GO:0004672 Molecular Function:protein kinase activity	NA	IPR000719 Protein kinase domain,IPR008271 Serine/threonine-protein kinase, active site,IPR011009 Protein kinase-like domain superfamily
RC1G0477500	XLOC_005357	XLOC_005357	Chr01:56480333-56482915	P2ABC	P1ABC	OK	176.47	480.763	-1.4459	3.83379	5e-05	0.000417915	yes	GO:0046872 Molecular Function:metal ion binding,GO:0005515 Molecular Function:protein binding	NA	IPR000571 Zinc finger, CCCH-type,IPR002110 Ankyrin repeat,IPR020683 Ankyrin repeat-containing domain,IPR036770 Ankyrin repeat-containing domain superfamily,IPR036855 Zinc finger, CCCH-type superfamily
RC1G0477700	XLOC_008194	XLOC_008194	Chr01:56487317-56489685	P2ABC	P1ABC	OK	16.0337	52.42	-1.70901	4.17004	5e-05	0.000417915	yes	GO:0006629 Biological Process:lipid metabolic process,GO:0055114 Biological Process:oxidation-reduction process,GO:0016717 Molecular Function:oxidoreductase activity, acting on paired donors, with oxidation of a pair of donors resulting in the reduction of molecular oxygen to two molecules of water	K10257 acyl-lipid omega-3 desaturase [EC:1.14.19.25 1.14.19.35 1.14.19.36],K10257 acyl-lipid omega-3 desaturase [EC:1.14.19.25 1.14.19.35 1.14.19.36],K10257 acyl-lipid omega-3 desaturase [EC:1.14.19.25 1.14.19.35 1.14.19.36],K10257 acyl-lipid omega-3 desaturase [EC:1.14.19.25 1.14.19.35 1.14.19.36]	IPR005804 Fatty acid desaturase domain,IPR021863 Fatty acid desaturase, N-terminal
RC1G0480400	XLOC_008204	XLOC_008204	Chr01:56740985-56746824	P2ABC	P1ABC	OK	5.92656	13.6993	-1.20884	2.87735	0.0001	0.000775227	yes	GO:0008152 Biological Process:metabolic process,GO:0070569 Molecular Function:uridylyltransferase activity	NA	IPR002618 UDPGP family,IPR029044 Nucleotide-diphospho-sugar transferases
RC1G0481700	XLOC_008213	XLOC_008213	Chr01:56807408-56810861	P2ABC	P1ABC	OK	5.33132	10.775	-1.01513	2.17053	0.00115	0.00625759	yes	GO:0006468 Biological Process:protein phosphorylation,GO:0005524 Molecular Function:ATP binding,GO:0005515 Molecular Function:protein binding,GO:0004672 Molecular Function:protein kinase activity	NA	IPR000719 Protein kinase domain,IPR001245 Serine-threonine/tyrosine-protein kinase, catalytic domain,IPR001611 Leucine-rich repeat,IPR011009 Protein kinase-like domain superfamily,IPR013210 Leucine-rich repeat-containing N-terminal, plant-type,IPR032675 Leucine-rich repeat domain superfamily
RC1G0482400	XLOC_008216	XLOC_008216	Chr01:56832722-56835728	P2ABC	P1ABC	OK	10.0249	21.7884	-1.11997	2.59042	5e-05	0.000417915	yes	GO:0008168 Molecular Function:methyltransferase activity	NA	IPR004159 Putative S-adenosyl-L-methionine-dependent methyltransferase,IPR029063 S-adenosyl-L-methionine-dependent methyltransferase
RC1G0483300	XLOC_005388	XLOC_005388	Chr01:56923631-56924865	P2ABC	P1ABC	OK	10.483	33.9294	-1.69449	2.25101	0.00285	0.0130358	yes	NA	NA	NA
RC1G0484000	XLOC_005392	XLOC_005392	Chr01:56986377-56989365	P2ABC	P1ABC	OK	5.90347	22.6527	-1.94005	4.05119	5e-05	0.000417915	yes	NA	NA	IPR025846 PMR5 N-terminal domain,IPR026057 PC-Esterase,IPR029962 Trichome birefringence-like family,IPR029988 Protein trichome birefringence-like 32/46
RC1G0486400	XLOC_008233	XLOC_008233	Chr01:57138842-57139546	P2ABC	P1ABC	OK	80.9411	141.637	-0.807248	2.20605	0.00025	0.00174253	yes	NA	K20359 PRA1 family protein 1	IPR004895 Prenylated rab acceptor PRA1
RC1G0487500	XLOC_005414	XLOC_005414	Chr01:57185170-57185888	P2ABC	P1ABC	OK	67.7056	224.051	-1.72648	5.17763	5e-05	0.000417915	yes	NA	NA	NA
RC1G0487900	XLOC_005415	XLOC_005415	Chr01:57205095-57207537	P2ABC	P1ABC	OK	3.87428	14.4105	-1.89512	3.36323	5e-05	0.000417915	yes	NA	NA	IPR013057 Amino acid transporter, transmembrane domain
RC1G0488100	XLOC_005417	XLOC_005417	Chr01:57213160-57215129	P2ABC	P1ABC	OK	25.7019	227.204	-3.14404	9.26398	5e-05	0.000417915	yes	NA	NA	IPR013057 Amino acid transporter, transmembrane domain
RC1G0490200	XLOC_008251	XLOC_008251	Chr01:57392634-57393857	P2ABC	P1ABC	OK	1.28616	6.51309	-2.34027	1.95871	0.00865	0.0313249	yes	NA	K07253 phenylpyruvate tautomerase [EC:5.3.2.1],K07253 phenylpyruvate tautomerase [EC:5.3.2.1]	IPR001398 Macrophage migration inhibitory factor,IPR014347 Tautomerase/MIF superfamily
RC1G0491300	XLOC_005431	XLOC_005431	Chr01:57543512-57545979	P2ABC	P1ABC	OK	1.47655	3.37624	-1.19319	1.608	0.0122	0.0406486	yes	NA	NA	IPR008545 WEB family
RC1G0492100	XLOC_005437	XLOC_005437	Chr01:57604336-57606163	P2ABC	P1ABC	OK	18.0008	33.4161	-0.892482	2.53125	0.0001	0.000775227	yes	NA	NA	NA
RC1G0492600	XLOC_005440	XLOC_005440	Chr01:57624778-57628327	P2ABC	P1ABC	OK	72.4114	101.148	-0.482182	1.67692	0.0118	0.0396394	yes	NA	NA	IPR004853 Sugar phosphate transporter domain
RC1G0492700	XLOC_005441	XLOC_005441	Chr01:57647507-57650078	P2ABC	P1ABC	OK	44.7161	65.8526	-0.558446	1.52004	0.0117	0.0394288	yes	GO:0055114 Biological Process:oxidation-reduction process,GO:0006801 Biological Process:superoxide metabolic process,GO:0046872 Molecular Function:metal ion binding,GO:0004784 Molecular Function:superoxide dismutase activity	K04564 "superoxide dismutase, Fe-Mn family [EC:1.15.1.1]"	IPR001189 Manganese/iron superoxide dismutase,IPR019831 Manganese/iron superoxide dismutase, N-terminal,IPR019832 Manganese/iron superoxide dismutase, C-terminal,IPR019833 Manganese/iron superoxide dismutase, binding site,IPR036314 Manganese/iron superoxide dismutase, C-terminal domain superfamily,IPR036324 Manganese/iron superoxide dismutase, N-terminal domain superfamily
RC1G0492900	XLOC_008262	XLOC_008262	Chr01:57652880-57655679	P2ABC	P1ABC	OK	0.69421	2.45792	-1.82399	1.79774	0.00925	0.0329007	yes	GO:0008033 Biological Process:tRNA processing,GO:0003723 Molecular Function:RNA binding,GO:0004809 Molecular Function:tRNA (guanine-N2-)-methyltransferase activity	K00555 tRNA (guanine26-N2/guanine27-N2)-dimethyltransferase [EC:2.1.1.215 2.1.1.216],K00555 tRNA (guanine26-N2/guanine27-N2)-dimethyltransferase [EC:2.1.1.215 2.1.1.216],K00555 tRNA (guanine26-N2/guanine27-N2)-dimethyltransferase [EC:2.1.1.215 2.1.1.216]	IPR002905 tRNA methyltransferase, Trm1,IPR029063 S-adenosyl-L-methionine-dependent methyltransferase
RC1G0493700	XLOC_005449	XLOC_005449	Chr01:57701444-57705900	P2ABC	P1ABC	OK	88.1444	158.768	-0.848981	2.6662	5e-05	0.000417915	yes	GO:0071805 Biological Process:potassium ion transmembrane transport,GO:0016020 Cellular Component:membrane,GO:0015079 Molecular Function:potassium ion transmembrane transporter activity	NA	IPR003855 Potassium transporter
RC1G0494500	XLOC_008267	XLOC_008267	Chr01:57740918-57742535	P2ABC	P1ABC	OK	1.91885	16.1682	-3.07484	3.92553	5e-05	0.000417915	yes	GO:0016872 Molecular Function:intramolecular lyase activity	K01859 chalcone isomerase [EC:5.5.1.6]	IPR016087 Chalcone isomerase,IPR016088 Chalcone isomerase, 3-layer sandwich,IPR016089 Chalcone isomerase, orthogonal bundle domain superfamily,IPR036298 Chalcone isomerase superfamily
RC1G0494900	XLOC_005457	XLOC_005457	Chr01:57752290-57752983	P2ABC	P1ABC	OK	8.58382	16.6591	-0.95662	1.81834	0.0102	0.0354719	yes	NA	NA	NA
RC1G0495200	XLOC_005458	XLOC_005458	Chr01:57768773-57771444	P2ABC	P1ABC	OK	2.69561	11.3885	-2.07889	2.68031	0.0012	0.00648448	yes	GO:0006508 Biological Process:proteolysis,GO:0004252 Molecular Function:serine-type endopeptidase activity	NA	IPR036852 Peptidase S8/S53 domain superfamily
RC1G0495300	XLOC_005459	XLOC_005459	Chr01:57779137-57780525	P2ABC	P1ABC	OK	1.95141	8.94934	-2.19726	1.94023	0.0133	0.0434512	yes	NA	NA	NA
RC1G0498900	XLOC_008283	XLOC_008283	Chr01:58018281-58019794	P2ABC	P1ABC	OK	4.32871	11.3446	-1.39	1.79726	0.00585	0.0230686	yes	GO:0045454 Biological Process:cell redox homeostasis,GO:0006662 Biological Process:glycerol ether metabolic process,GO:0015035 Molecular Function:protein disulfide oxidoreductase activity	NA	IPR005746 Thioredoxin,IPR013766 Thioredoxin domain,IPR036249 Thioredoxin-like superfamily
RC1G0499000	XLOC_008284	XLOC_008284	Chr01:58021972-58025089	P2ABC	P1ABC	OK	1.52381	4.65061	-1.60974	2.20103	0.0012	0.00648448	yes	GO:0006468 Biological Process:protein phosphorylation,GO:0005524 Molecular Function:ATP binding,GO:0005524 Molecular Function:ATP binding,GO:0005515 Molecular Function:protein binding,GO:0004672 Molecular Function:protein kinase activity	NA	IPR000719 Protein kinase domain,IPR001245 Serine-threonine/tyrosine-protein kinase, catalytic domain,IPR001611 Leucine-rich repeat,IPR011009 Protein kinase-like domain superfamily,IPR013210 Leucine-rich repeat-containing N-terminal, plant-type,IPR017441 Protein kinase, ATP binding site,IPR032675 Leucine-rich repeat domain superfamily
RC1G0499500	XLOC_005479	XLOC_005479	Chr01:58038378-58043201	P2ABC	P1ABC	OK	20.5111	33.2621	-0.697472	1.84639	0.00135	0.00713407	yes	NA	K22379 E3 ubiquitin-protein ligase RNFT1 [EC:2.3.2.27]	IPR001841 Zinc finger, RING-type,IPR013083 Zinc finger, RING/FYVE/PHD-type,IPR017907 Zinc finger, RING-type, conserved site
RC1G0502500	XLOC_008301	XLOC_008301	Chr01:58239871-58241392	P2ABC	P1ABC	OK	1.77904	6.6392	-1.89991	2.16329	0.0024	0.0113654	yes	GO:0042545 Biological Process:cell wall modification,GO:0005618 Cellular Component:cell wall,GO:0030599 Molecular Function:pectinesterase activity	K01051 pectinesterase [EC:3.1.1.11]	IPR000070 Pectinesterase, catalytic,IPR011050 Pectin lyase fold/virulence factor,IPR012334 Pectin lyase fold,IPR033131 Pectinesterase, Asp active site
RC1G0508600	XLOC_008323	XLOC_008323	Chr01:58536069-58539629	P2ABC	P1ABC	OK	27.6061	44.8391	-0.69977	1.92438	0.0011	0.00603857	yes	NA	NA	IPR007751 Domain of unknown function DUF676, lipase-like,IPR029058 Alpha/Beta hydrolase fold
RC1G0509500	XLOC_005536	XLOC_005536	Chr01:58594192-58597111	P2ABC	P1ABC	OK	12.6716	23.2726	-0.877033	1.89475	0.0023	0.0109757	yes	NA	K17662 cytochrome b pre-mRNA-processing protein 3,K17662 cytochrome b pre-mRNA-processing protein 3	IPR007129 Ubiquinol-cytochrome c chaperone, CBP3,IPR021150 Ubiquinol-cytochrome c chaperone/UPF0174
RC1G0509800	XLOC_008329	XLOC_008329	Chr01:58609284-58614106	P2ABC	P1ABC	OK	4.21077	9.13399	-1.11716	2.35593	0.0002	0.00143409	yes	GO:0006468 Biological Process:protein phosphorylation,GO:0016567 Biological Process:protein ubiquitination,GO:0005524 Molecular Function:ATP binding,GO:0005524 Molecular Function:ATP binding,GO:0004672 Molecular Function:protein kinase activity,GO:0004842 Molecular Function:ubiquitin-protein transferase activity	NA	IPR000719 Protein kinase domain,IPR001245 Serine-threonine/tyrosine-protein kinase, catalytic domain,IPR003613 U box domain,IPR008271 Serine/threonine-protein kinase, active site,IPR011009 Protein kinase-like domain superfamily,IPR013083 Zinc finger, RING/FYVE/PHD-type,IPR014729 Rossmann-like alpha/beta/alpha sandwich fold,IPR017441 Protein kinase, ATP binding site
RC1G0510200	XLOC_008333	XLOC_008333	Chr01:58636170-58638164	P2ABC	P1ABC	OK	1.84167	6.42238	-1.80209	1.88937	0.0075	0.0280656	yes	NA	K13427 "nitric-oxide synthase, plant [EC:1.14.13.39]",K13427 "nitric-oxide synthase, plant [EC:1.14.13.39]"	NA
RC1G0512000	XLOC_005546	XLOC_005546	Chr01:58746815-58749382	P2ABC	P1ABC	OK	2.16352	5.64808	-1.38438	1.79987	0.00425	0.0179832	yes	GO:0006383 Biological Process:transcription from RNA polymerase III promoter,GO:0005666 Cellular Component:DNA-directed RNA polymerase III complex,GO:0003677 Molecular Function:DNA binding,GO:0003899 Molecular Function:DNA-directed 5'-3' RNA polymerase activity	K03026 DNA-directed RNA polymerase III subunit RPC4	IPR007811 DNA-directed RNA polymerase III subunit RPC4
RC1G0515500	XLOC_005556	XLOC_005556	Chr01:59005483-59007899	P2ABC	P1ABC	OK	28.4175	57.921	-1.02731	2.98669	5e-05	0.000417915	yes	GO:0055085 Biological Process:transmembrane transport,GO:0006810 Biological Process:transport,GO:0016021 Cellular Component:integral component of membrane,GO:0016021 Cellular Component:integral component of membrane,GO:0005215 Molecular Function:transporter activity	NA	IPR000849 Sugar phosphate transporter,IPR011701 Major facilitator superfamily,IPR020846 Major facilitator superfamily domain,IPR036259 MFS transporter superfamily
RC1G0516400	XLOC_005562	XLOC_005562	Chr01:59065495-59069169	P2ABC	P1ABC	OK	83.1636	127.071	-0.611609	1.8978	0.0019	0.00943278	yes	GO:0005975 Biological Process:carbohydrate metabolic process,GO:0004564 Molecular Function:beta-fructofuranosidase activity,GO:0004553 Molecular Function:hydrolase activity, hydrolyzing O-glycosyl compounds,GO:0004575 Molecular Function:sucrose alpha-glucosidase activity	K01193 beta-fructofuranosidase [EC:3.2.1.26]	IPR013148 Glycosyl hydrolase family 32, N-terminal,IPR013189 Glycosyl hydrolase family 32, C-terminal,IPR013320 Concanavalin A-like lectin/glucanase domain superfamily,IPR018053 Glycoside hydrolase, family 32, active site,IPR021792 Beta-fructofuranosidase,IPR023296 Glycosyl hydrolase, five-bladed beta-propellor domain superfamily
RC1G0516600	XLOC_005563	XLOC_005563	Chr01:59088745-59092277	P2ABC	P1ABC	OK	8.68043	17.1795	-0.984851	2.49616	0.00045	0.00287853	yes	GO:0055114 Biological Process:oxidation-reduction process,GO:0005507 Molecular Function:copper ion binding,GO:0005507 Molecular Function:copper ion binding,GO:0016491 Molecular Function:oxidoreductase activity	NA	IPR001117 Multicopper oxidase, type 1,IPR008972 Cupredoxin,IPR011706 Multicopper oxidase, type 2,IPR011707 Multicopper oxidase, type 3
RC1G0520900	XLOC_005587	XLOC_005587	Chr01:59401509-59403976	P2ABC	P1ABC	OK	26.1156	49.1647	-0.912711	2.45072	5e-05	0.000417915	yes	NA	NA	IPR001107 Band 7 domain,IPR036013 Band 7/SPFH domain superfamily
RC1G0521600	XLOC_008394	XLOC_008394	Chr01:59438232-59441683	P2ABC	P1ABC	OK	9.76234	17.2491	-0.821218	2.1251	0.00075	0.0044285	yes	NA	NA	IPR025846 PMR5 N-terminal domain,IPR026057 PC-Esterase,IPR029962 Trichome birefringence-like family,IPR029983 Protein trichome birefringence-like 17/18,IPR036514 SGNH hydrolase superfamily
RC1G0523000	XLOC_005595	XLOC_005595	Chr01:59534792-59536726	P2ABC	P1ABC	OK	6.46504	49.7593	-2.94424	6.75731	5e-05	0.000417915	yes	GO:0006486 Biological Process:protein glycosylation,GO:0016757 Molecular Function:transferase activity, transferring glycosyl groups	NA	IPR004263 Exostosin-like
RC1G0524000,RC1G0524100	XLOC_005605	XLOC_005605	Chr01:59592909-59598528	P2ABC	P1ABC	OK	0.218123	2.85457	-3.71006	1.00719	0.00385	0.0165281	yes	NA	NA	NA
RC1G0527100,RC1G0527200	XLOC_008411	XLOC_008411	Chr01:59830790-59832978	P2ABC	P1ABC	OK	5.9305	19.2031	-1.69511	2.70117	0.00015	0.00111473	yes	NA	NA	NA
RC1G0531700	XLOC_008428	XLOC_008428	Chr01:60171712-60172904	P2ABC	P1ABC	OK	1.44171	4.28604	-1.57186	1.79452	0.0075	0.0280656	yes	GO:0003824 Molecular Function:catalytic activity	NA	IPR015421 Pyridoxal phosphate-dependent transferase, major region, subdomain 1,IPR015422 Pyridoxal phosphate-dependent transferase, subdomain 2,IPR015424 Pyridoxal phosphate-dependent transferase
RC1G0533100	XLOC_005657	XLOC_005657	Chr01:60311863-60315245	P2ABC	P1ABC	OK	19.3151	28.3217	-0.552174	1.6987	0.0099	0.0346906	yes	GO:0006468 Biological Process:protein phosphorylation,GO:0005524 Molecular Function:ATP binding,GO:0005524 Molecular Function:ATP binding,GO:0004672 Molecular Function:protein kinase activity	NA	IPR000719 Protein kinase domain,IPR008271 Serine/threonine-protein kinase, active site,IPR011009 Protein kinase-like domain superfamily,IPR017441 Protein kinase, ATP binding site
RC1G0533400	XLOC_005659	XLOC_005659	Chr01:60323120-60326798	P2ABC	P1ABC	OK	11.517	31.3557	-1.44496	3.75043	5e-05	0.000417915	yes	NA	NA	IPR007217 Per1-like
RC1G0534000	XLOC_008442	XLOC_008442	Chr01:60359864-60360971	P2ABC	P1ABC	OK	32.4286	58.7603	-0.857578	2.24931	0.00015	0.00111473	yes	GO:0006355 Biological Process:regulation of transcription, DNA-templated,GO:0003677 Molecular Function:DNA binding,GO:0003700 Molecular Function:DNA binding transcription factor activity	NA	IPR001471 AP2/ERF domain,IPR016177 DNA-binding domain superfamily,IPR036955 AP2/ERF domain superfamily
RC1G0535900	XLOC_008449	XLOC_008449	Chr01:60546239-60548589	P2ABC	P1ABC	OK	4.06827	20.5631	-2.33757	3.78561	5e-05	0.000417915	yes	GO:0005515 Molecular Function:protein binding	NA	IPR001810 F-box domain,IPR025886 Phloem protein 2-like,IPR036047 F-box-like domain superfamily
RC1G0537400	XLOC_008454	XLOC_008454	Chr01:60656751-60658055	P2ABC	P1ABC	OK	16.7325	48.6765	-1.54057	3.78839	5e-05	0.000417915	yes	GO:0006355 Biological Process:regulation of transcription, DNA-templated,GO:0005634 Cellular Component:nucleus,GO:0003700 Molecular Function:DNA binding transcription factor activity,GO:0043565 Molecular Function:sequence-specific DNA binding	K09419 "heat shock transcription factor, other eukaryote"	IPR000232 Heat shock factor (HSF)-type, DNA-binding,IPR027725 Heat shock transcription factor family,IPR036388 Winged helix-like DNA-binding domain superfamily,IPR036390 Winged helix DNA-binding domain superfamily
RC1G0538000	XLOC_005684	XLOC_005684	Chr01:60675300-60678452	P2ABC	P1ABC	OK	12.2306	19.6696	-0.685474	1.6694	0.01005	0.0350725	yes	GO:0007264 Biological Process:small GTPase mediated signal transduction,GO:0005622 Cellular Component:intracellular,GO:0005525 Molecular Function:GTP binding,GO:0005525 Molecular Function:GTP binding	K07952 ADP-ribosylation factor related protein 1,K07952 ADP-ribosylation factor related protein 1	IPR005225 Small GTP-binding protein domain,IPR006689 Small GTPase superfamily, ARF/SAR type,IPR024156 Small GTPase superfamily, ARF type,IPR027417 P-loop containing nucleoside triphosphate hydrolase
RC1G0538300	XLOC_008460	XLOC_008460	Chr01:60695870-60697759	P2ABC	P1ABC	OK	248.603	421.113	-0.760362	2.32568	5e-05	0.000417915	yes	NA	K17278 membrane-associated progesterone receptor component	IPR001199 Cytochrome b5-like heme/steroid binding domain,IPR036400 Cytochrome b5-like heme/steroid binding domain superfamily
RC1G0539100	XLOC_005688	XLOC_005688	Chr01:60729684-60730897	P2ABC	P1ABC	OK	1.01205	14.6041	-3.85103	4.24078	5e-05	0.000417915	yes	GO:0005515 Molecular Function:protein binding	K10143 E3 ubiquitin-protein ligase RFWD2 [EC:2.3.2.27],K10143 E3 ubiquitin-protein ligase RFWD2 [EC:2.3.2.27]	IPR001680 WD40 repeat,IPR015943 WD40/YVTN repeat-like-containing domain superfamily,IPR017986 WD40-repeat-containing domain,IPR036322 WD40-repeat-containing domain superfamily
RC1G0539900	XLOC_008470	XLOC_008470	Chr01:60781641-60784122	P2ABC	P1ABC	OK	551.468	794.692	-0.527119	1.61708	0.0097	0.0341095	yes	NA	K08360 cytochrome b-561 [EC:1.16.5.1]	IPR006593 Cytochrome b561/ferric reductase transmembrane
RC1G0540400	XLOC_005694	XLOC_005694	Chr01:60807345-60810004	P2ABC	P1ABC	OK	7.41335	62.2457	-3.06978	7.64066	5e-05	0.000417915	yes	GO:0009737 Biological Process:response to abscisic acid,GO:0006950 Biological Process:response to stress	NA	IPR012418 CAP160,IPR037491 Low-temperature-induced 78kDa/65kDa
RC1G0540700	XLOC_008474	XLOC_008474	Chr01:60829732-60830940	P2ABC	P1ABC	OK	34.3053	68.7903	-1.00377	2.68064	5e-05	0.000417915	yes	GO:0030001 Biological Process:metal ion transport,GO:0046872 Molecular Function:metal ion binding	NA	IPR036163 Heavy metal-associated domain superfamily
RC1G0541100	XLOC_008476	XLOC_008476	Chr01:60842242-60843085	P2ABC	P1ABC	OK	0.501229	5.39008	-3.42677	1.59316	0.004	0.0170498	yes	GO:0030042 Biological Process:actin filament depolymerization,GO:0015629 Cellular Component:actin cytoskeleton,GO:0005622 Cellular Component:intracellular,GO:0003779 Molecular Function:actin binding	K05765 cofilin,K05765 cofilin	IPR002108 Actin-depolymerising factor homology domain,IPR017904 ADF/Cofilin,IPR029006 ADF-H/Gelsolin-like domain superfamily
RC1G0542700	XLOC_005704	XLOC_005704	Chr01:60903513-60906299	P2ABC	P1ABC	OK	0.850223	2.64419	-1.63691	1.66947	0.0076	0.0283571	yes	GO:0055114 Biological Process:oxidation-reduction process,GO:0020037 Molecular Function:heme binding,GO:0005506 Molecular Function:iron ion binding,GO:0016705 Molecular Function:oxidoreductase activity, acting on paired donors, with incorporation or reduction of molecular oxygen	NA	IPR001128 Cytochrome P450,IPR002401 Cytochrome P450, E-class, group I,IPR017972 Cytochrome P450, conserved site,IPR036396 Cytochrome P450 superfamily
RC1G0544700	XLOC_005718	XLOC_005718	Chr01:61014350-61017886	P2ABC	P1ABC	OK	1.80508	4.55073	-1.33403	1.7699	0.01405	0.0453488	yes	NA	NA	IPR002347 Short-chain dehydrogenase/reductase SDR,IPR036291 NAD(P)-binding domain superfamily
RC1G0548900	XLOC_005728	XLOC_005728	Chr01:61300196-61303589	P2ABC	P1ABC	OK	2.54561	4.69482	-0.883059	1.66388	0.0071	0.0269335	yes	GO:0006468 Biological Process:protein phosphorylation,GO:0005524 Molecular Function:ATP binding,GO:0005524 Molecular Function:ATP binding,GO:0004672 Molecular Function:protein kinase activity	NA	IPR000719 Protein kinase domain,IPR001245 Serine-threonine/tyrosine-protein kinase, catalytic domain,IPR008271 Serine/threonine-protein kinase, active site,IPR011009 Protein kinase-like domain superfamily,IPR017441 Protein kinase, ATP binding site,IPR024788 Malectin-like carbohydrate-binding domain
RC1G0549000	XLOC_005729	XLOC_005729	Chr01:61306303-61310019	P2ABC	P1ABC	OK	45.4027	75.095	-0.725937	2.07539	0.0006	0.00367948	yes	NA	NA	IPR008580 PPPDE putative peptidase domain
RC1G0553200	XLOC_005749	XLOC_005749	Chr01:61607906-61609913	P2ABC	P1ABC	OK	89.6867	185.734	-1.05027	3.12057	5e-05	0.000417915	yes	GO:0022904 Biological Process:respiratory electron transport chain,GO:0005743 Cellular Component:mitochondrial inner membrane,GO:0016651 Molecular Function:oxidoreductase activity, acting on NAD(P)H	NA	IPR006806 ETC complex I subunit
RC1G0553600	XLOC_005751	XLOC_005751	Chr01:61661182-61662962	P2ABC	P1ABC	OK	5.48161	19.7412	-1.84854	3.56864	5e-05	0.000417915	yes	GO:0008152 Biological Process:metabolic process,GO:0016758 Molecular Function:transferase activity, transferring hexosyl groups	NA	IPR002213 UDP-glucuronosyl/UDP-glucosyltransferase,IPR035595 UDP-glycosyltransferase family, conserved site
RC1G0553700	XLOC_005752	XLOC_005752	Chr01:61663882-61671400	P2ABC	P1ABC	OK	22.1758	44.474	-1.00398	3.08162	5e-05	0.000417915	yes	GO:0008152 Biological Process:metabolic process,GO:0016192 Biological Process:vesicle-mediated transport,GO:0016192 Biological Process:vesicle-mediated transport,GO:0030008 Cellular Component:TRAPP complex,GO:0016758 Molecular Function:transferase activity, transferring hexosyl groups	NA	IPR002213 UDP-glucuronosyl/UDP-glucosyltransferase,IPR007233 Trafficking protein particle complex subunit,IPR011012 Longin-like domain superfamily,IPR035595 UDP-glycosyltransferase family, conserved site
RC1G0553800	XLOC_008541	XLOC_008541	Chr01:61677974-61679939	P2ABC	P1ABC	OK	10.5894	23.2625	-1.13539	2.79449	5e-05	0.000417915	yes	GO:0016020 Cellular Component:membrane,GO:0005524 Molecular Function:ATP binding,GO:0016887 Molecular Function:ATPase activity	NA	IPR003439 ABC transporter-like,IPR013525 ABC-2 type transporter,IPR017871 ABC transporter, conserved site,IPR027417 P-loop containing nucleoside triphosphate hydrolase
RC1G0554200	XLOC_008543	XLOC_008543	Chr01:61716889-61718501	P2ABC	P1ABC	OK	4.52397	10.0643	-1.15359	1.95897	0.0024	0.0113654	yes	NA	NA	NA
RC1G0554700	XLOC_008546	XLOC_008546	Chr01:61738944-61744985	P2ABC	P1ABC	OK	51.2621	89.7714	-0.808363	2.55284	5e-05	0.000417915	yes	GO:0005524 Molecular Function:ATP binding	NA	IPR003959 ATPase, AAA-type, core,IPR003960 ATPase, AAA-type, conserved site,IPR027417 P-loop containing nucleoside triphosphate hydrolase
RC1G0557400	XLOC_008561	XLOC_008561	Chr01:61881491-61888364	P2ABC	P1ABC	OK	28.8112	59.2562	-1.04034	3.55296	5e-05	0.000417915	yes	GO:0055085 Biological Process:transmembrane transport,GO:0016021 Cellular Component:integral component of membrane,GO:0005524 Molecular Function:ATP binding,GO:0016887 Molecular Function:ATPase activity,GO:0042626 Molecular Function:ATPase activity, coupled to transmembrane movement of substances	NA	IPR003439 ABC transporter-like,IPR011527 ABC transporter type 1, transmembrane domain,IPR017871 ABC transporter, conserved site,IPR027417 P-loop containing nucleoside triphosphate hydrolase,IPR036640 ABC transporter type 1, transmembrane domain superfamily
RC1G0558700	XLOC_008569	XLOC_008569	Chr01:61971023-61973202	P2ABC	P1ABC	OK	37.2057	53.7747	-0.531404	1.4607	0.014	0.0452199	yes	GO:0016459 Cellular Component:myosin complex,GO:0003774 Molecular Function:motor activity	NA	IPR010926 Class I myosin tail homology domain
RC1G0558800	XLOC_005770	XLOC_005770	Chr01:61974439-61977188	P2ABC	P1ABC	OK	109.173	238.315	-1.12626	3.4854	5e-05	0.000417915	yes	NA	K06689 ubiquitin-conjugating enzyme E2 D [EC:2.3.2.23]	IPR000608 Ubiquitin-conjugating enzyme E2,IPR016135 Ubiquitin-conjugating enzyme/RWD-like,IPR023313 Ubiquitin-conjugating enzyme, active site
RC1G0559300	XLOC_005772	XLOC_005772	Chr01:62027199-62030705	P2ABC	P1ABC	OK	5.37802	14.9689	-1.47682	2.79228	5e-05	0.000417915	yes	NA	NA	IPR018108 Mitochondrial substrate/solute carrier,IPR023395 Mitochondrial carrier domain superfamily
RC1G0560000	XLOC_005776	XLOC_005776	Chr01:62067642-62070653	P2ABC	P1ABC	OK	3.24841	22.1466	-2.76928	5.08197	5e-05	0.000417915	yes	GO:0006352 Biological Process:DNA-templated transcription, initiation,GO:0006355 Biological Process:regulation of transcription, DNA-templated,GO:0003677 Molecular Function:DNA binding,GO:0003700 Molecular Function:DNA binding transcription factor activity,GO:0016987 Molecular Function:sigma factor activity	K03093 RNA polymerase sigma factor	IPR000943 RNA polymerase sigma-70,IPR007624 RNA polymerase sigma-70 region 3,IPR007627 RNA polymerase sigma-70 region 2,IPR007630 RNA polymerase sigma-70 region 4,IPR013324 RNA polymerase sigma factor, region 3/4,IPR013325 RNA polymerase sigma factor, region 2,IPR014284 RNA polymerase sigma-70 like domain,IPR036388 Winged helix-like DNA-binding domain superfamily
RC1G0560100	XLOC_008576	XLOC_008576	Chr01:62070734-62072496	P2ABC	P1ABC	OK	1.44942	11.3315	-2.96679	2.83811	0.0009	0.00513526	yes	GO:0003677 Molecular Function:DNA binding	K09422 "transcription factor MYB, plant"	IPR001005 SANT/Myb domain,IPR009057 Homeobox-like domain superfamily
RC1G0561000	XLOC_008581	XLOC_008581	Chr01:62166915-62170959	P2ABC	P1ABC	OK	45.1498	97.5363	-1.11122	3.39003	5e-05	0.000417915	yes	GO:0006470 Biological Process:protein dephosphorylation,GO:0003824 Molecular Function:catalytic activity,GO:0043169 Molecular Function:cation binding,GO:0004722 Molecular Function:protein serine/threonine phosphatase activity	K17506 protein phosphatase 1L [EC:3.1.3.16]	IPR000222 PPM-type phosphatase, divalent cation binding,IPR001932 PPM-type phosphatase domain,IPR015655 Protein phosphatase 2C family,IPR036457 PPM-type phosphatase domain superfamily
RC1G0562600	XLOC_008586	XLOC_008586	Chr01:62374212-62375600	P2ABC	P1ABC	OK	7.64373	18.2275	-1.25377	1.8627	0.0031	0.0139835	yes	NA	NA	NA
RC1G0563700	XLOC_008593	XLOC_008593	Chr01:62475847-62479894	P2ABC	P1ABC	OK	1.23333	3.00324	-1.28396	1.55183	0.0124	0.0411546	yes	GO:0004373 Molecular Function:glycogen (starch) synthase activity	K00703 starch synthase [EC:2.4.1.21],K00703 starch synthase [EC:2.4.1.21]	IPR001296 Glycosyl transferase, family 1,IPR011835 Bacterial/plant glycogen synthase,IPR013534 Starch synthase, catalytic domain
RC1G0563900	XLOC_008594	XLOC_008594	Chr01:62482618-62486203	P2ABC	P1ABC	OK	0.990072	3.45644	-1.80368	2.15321	0.0008	0.00465789	yes	GO:0005515 Molecular Function:protein binding	NA	IPR000048 IQ motif, EF-hand binding site,IPR025064 Domain of unknown function DUF4005
RC1G0568800	XLOC_005825	XLOC_005825	Chr01:62799816-62809893	P2ABC	P1ABC	OK	23.043	32.9929	-0.517827	1.58953	0.00865	0.0313249	yes	GO:0006537 Biological Process:glutamate biosynthetic process,GO:0008152 Biological Process:metabolic process,GO:0006807 Biological Process:nitrogen compound metabolic process,GO:0055114 Biological Process:oxidation-reduction process,GO:0010181 Molecular Function:FMN binding,GO:0003824 Molecular Function:catalytic activity,GO:0050660 Molecular Function:flavin adenine dinucleotide binding,GO:001604…	K00264 glutamate synthase (NADPH/NADH) [EC:1.4.1.13 1.4.1.14],K00264 glutamate synthase (NADPH/NADH) [EC:1.4.1.13 1.4.1.14]	IPR002489 Glutamate synthase, alpha subunit, C-terminal,IPR002932 Glutamate synthase domain,IPR006005 Glutamate synthase, NADH/NADPH, small subunit 1,IPR006982 Glutamate synthase, central-N,IPR009051 Alpha-helical ferredoxin,IPR012220 Glutamate synthase, eukaryotic,IPR013785 Aldolase-type TIM barrel,IPR017932 Glutamine amidotransferase type 2 domain,IPR023753 FAD/NAD(P)-binding domain,IPR028261 D…
RC1G0569500	XLOC_005828	XLOC_005828	Chr01:62835062-62839436	P2ABC	P1ABC	OK	26.2756	111.816	-2.08934	6.0643	5e-05	0.000417915	yes	GO:0006595 Biological Process:polyamine metabolic process,GO:0003824 Molecular Function:catalytic activity	K00797 spermidine synthase [EC:2.5.1.16]	IPR001045 Spermidine/spermine synthases,IPR029063 S-adenosyl-L-methionine-dependent methyltransferase,IPR030373 Polyamine biosynthesis domain, conserved site,IPR030374 Polyamine biosynthesis domain,IPR030668 Spermidine/spermine synthase, eukaryotes,IPR035246 Spermidine synthase, tetramerisation domain,IPR037163 Spermidine synthase, tetramerisation domain superfamily
RC1G0569800	XLOC_008621	XLOC_008621	Chr01:62848405-62851126	P2ABC	P1ABC	OK	0.417166	2.39633	-2.52213	2.28701	0.0035	0.0153784	yes	GO:0006811 Biological Process:ion transport,GO:0055085 Biological Process:transmembrane transport,GO:0016020 Cellular Component:membrane,GO:0005216 Molecular Function:ion channel activity	K05391 "cyclic nucleotide gated channel, plant"	IPR000595 Cyclic nucleotide-binding domain,IPR005821 Ion transport domain,IPR014710 RmlC-like jelly roll fold,IPR018490 Cyclic nucleotide-binding-like
RC1G0573500	XLOC_005840	XLOC_005840	Chr01:63250982-63252761	P2ABC	P1ABC	OK	35.0026	55.3328	-0.660674	1.59175	0.00555	0.0221138	yes	NA	NA	NA
RC1G0573600	XLOC_005841	XLOC_005841	Chr01:63257964-63261116	P2ABC	P1ABC	OK	1.1279	3.85865	-1.77446	1.96915	0.0031	0.0139835	yes	GO:0006470 Biological Process:protein dephosphorylation,GO:0003824 Molecular Function:catalytic activity,GO:0043169 Molecular Function:cation binding,GO:0004722 Molecular Function:protein serine/threonine phosphatase activity	K04457 protein phosphatase 1A [EC:3.1.3.16]	IPR000222 PPM-type phosphatase, divalent cation binding,IPR001932 PPM-type phosphatase domain,IPR015655 Protein phosphatase 2C family,IPR036457 PPM-type phosphatase domain superfamily
RC1G0576800	XLOC_005852	XLOC_005852	Chr01:63462540-63468143	P2ABC	P1ABC	OK	11.4428	17.2474	-0.591941	1.59536	0.01205	0.0402683	yes	NA	K07466 replication factor A1	IPR003871 Domain of unknown function DUF223,IPR012340 Nucleic acid-binding, OB-fold
RC1G0578200	XLOC_008670	XLOC_008670	Chr01:63564288-63568022	P2ABC	P1ABC	OK	68.7136	138.883	-1.0152	3.2916	5e-05	0.000417915	yes	GO:0015689 Biological Process:molybdate ion transport,GO:0016021 Cellular Component:integral component of membrane,GO:0015098 Molecular Function:molybdate ion transmembrane transporter activity	NA	IPR008509 Molybdate-anion transporter,IPR036259 MFS transporter superfamily
RC1G0578300	XLOC_005860	XLOC_005860	Chr01:63571242-63572831	P2ABC	P1ABC	OK	19.3523	32.4971	-0.747805	1.74433	0.004	0.0170498	yes	NA	NA	IPR001763 Rhodanese-like domain,IPR036873 Rhodanese-like domain superfamily
RC1G0581800	XLOC_008693	XLOC_008693	Chr01:63758455-63760162	P2ABC	P1ABC	OK	9.41766	20.8815	-1.14879	2.56303	5e-05	0.000417915	yes	GO:0005524 Molecular Function:ATP binding	K08900 mitochondrial chaperone BCS1	IPR003959 ATPase, AAA-type, core,IPR025753 AAA-type ATPase, N-terminal domain,IPR027417 P-loop containing nucleoside triphosphate hydrolase
RC1G0582400	XLOC_008697	XLOC_008697	Chr01:63790262-63792021	P2ABC	P1ABC	OK	1.83891	5.74617	-1.64375	2.01353	0.00265	0.0123123	yes	GO:0055114 Biological Process:oxidation-reduction process,GO:0016491 Molecular Function:oxidoreductase activity	K05275 pyridoxine 4-dehydrogenase [EC:1.1.1.65]	IPR020471 Aldo/keto reductase,IPR023210 NADP-dependent oxidoreductase domain,IPR036812 NADP-dependent oxidoreductase domain superfamily
RC1G0583800	XLOC_005879	XLOC_005879	Chr01:63883084-63884384	P2ABC	P1ABC	OK	71.0102	111.422	-0.64993	1.70128	0.00525	0.0212007	yes	NA	NA	NA
RC1G0586300	XLOC_008716	XLOC_008716	Chr01:63995879-63998562	P2ABC	P1ABC	OK	38.0037	58.1769	-0.614307	1.74458	0.00285	0.0130358	yes	GO:0008171 Molecular Function:O-methyltransferase activity,GO:0008168 Molecular Function:methyltransferase activity,GO:0046983 Molecular Function:protein dimerization activity	K13066 caffeic acid 3-O-methyltransferase [EC:2.1.1.68]	IPR001077 O-methyltransferase, family 2,IPR012967 Plant methyltransferase dimerisation,IPR016461 O-methyltransferase COMT-type,IPR029063 S-adenosyl-L-methionine-dependent methyltransferase,IPR036388 Winged helix-like DNA-binding domain superfamily,IPR036390 Winged helix DNA-binding domain superfamily
RC1G0586800	XLOC_008718	XLOC_008718	Chr01:64020657-64025604	P2ABC	P1ABC	OK	38.6984	53.7533	-0.474082	1.61053	0.01295	0.0425788	yes	NA	NA	NA
RC1G0587500	XLOC_008722	XLOC_008722	Chr01:64048026-64051155	P2ABC	P1ABC	OK	36.721	172.482	-2.23177	6.40856	5e-05	0.000417915	yes	GO:0006355 Biological Process:regulation of transcription, DNA-templated,GO:0003677 Molecular Function:DNA binding	NA	IPR003441 NAC domain,IPR036093 NAC domain superfamily
RC1G0588200	XLOC_008726	XLOC_008726	Chr01:64102800-64105170	P2ABC	P1ABC	OK	0.963299	3.47169	-1.84958	1.84242	0.00935	0.033171	yes	GO:0016021 Cellular Component:integral component of membrane,GO:0016021 Cellular Component:integral component of membrane,GO:0016020 Cellular Component:membrane,GO:0022857 Molecular Function:transmembrane transporter activity	NA	IPR000620 EamA domain,IPR030184 WAT1-related protein
RC1G0588500	XLOC_005902	XLOC_005902	Chr01:64119194-64121315	P2ABC	P1ABC	OK	12.1947	23.7444	-0.961338	2.51307	5e-05	0.000417915	yes	GO:0006468 Biological Process:protein phosphorylation,GO:0005524 Molecular Function:ATP binding,GO:0030246 Molecular Function:carbohydrate binding,GO:0004672 Molecular Function:protein kinase activity	NA	IPR000719 Protein kinase domain,IPR001220 Legume lectin domain,IPR011009 Protein kinase-like domain superfamily,IPR013320 Concanavalin A-like lectin/glucanase domain superfamily
RC1G0589200	XLOC_008727	XLOC_008727	Chr01:64144758-64145670	P2ABC	P1ABC	OK	2.57241	12.2086	-2.24671	2.60533	0.0003	0.00203805	yes	NA	NA	IPR006747 Protein of unknown function DUF599
RC1G0592000	XLOC_008741	XLOC_008741	Chr01:64258322-64261020	P2ABC	P1ABC	OK	13.3858	25.4628	-0.927689	2.55255	0.0003	0.00203805	yes	NA	NA	NA
RC1G0593200,RC1G0593300	XLOC_008745	XLOC_008745	Chr01:64346197-64352454	P2ABC	P1ABC	OK	13.8366	29.9002	-1.11166	2.16522	0.0007	0.00418555	yes	NA	NA	NA
RC1G0593500	XLOC_005931	XLOC_005931	Chr01:64356263-64357949	P2ABC	P1ABC	OK	0.269717	4.1428	-3.94109	3.11929	0.00395	0.0168928	yes	GO:0008152 Biological Process:metabolic process,GO:0016758 Molecular Function:transferase activity, transferring hexosyl groups	K12930 anthocyanidin 3-O-glucosyltransferase [EC:2.4.1.115],K12930 anthocyanidin 3-O-glucosyltransferase [EC:2.4.1.115]	IPR002213 UDP-glucuronosyl/UDP-glucosyltransferase,IPR035595 UDP-glycosyltransferase family, conserved site
RC1G0594400	XLOC_005936	XLOC_005936	Chr01:64419375-64422183	P2ABC	P1ABC	OK	84.6597	128.65	-0.603708	1.79334	0.00165	0.00842447	yes	GO:0016020 Cellular Component:membrane,GO:0008137 Molecular Function:NADH dehydrogenase (ubiquinone) activity,GO:0009055 Molecular Function:electron transfer activity	NA	IPR007763 NADH dehydrogenase [ubiquinone] 1 alpha subcomplex subunit 12
RC1G0595400	XLOC_005943	XLOC_005943	Chr01:64465651-64467172	P2ABC	P1ABC	OK	109.314	175.229	-0.680763	1.97757	0.00095	0.00536601	yes	NA	NA	IPR019401 Zinc finger, CHCC-type
RC1G0595600	XLOC_008755	XLOC_008755	Chr01:64476272-64480354	P2ABC	P1ABC	OK	9.47702	20.0876	-1.0838	2.64917	5e-05	0.000417915	yes	GO:0008152 Biological Process:metabolic process,GO:0003824 Molecular Function:catalytic activity	K01904 4-coumarate--CoA ligase [EC:6.2.1.12]	IPR000873 AMP-dependent synthetase/ligase,IPR020845 AMP-binding, conserved site,IPR025110 AMP-binding enzyme, C-terminal domain
RC1G0596800	XLOC_005950	XLOC_005950	Chr01:64536653-64539580	P2ABC	P1ABC	OK	27.7229	46.3603	-0.741813	2.00179	0.0012	0.00648448	yes	GO:0006886 Biological Process:intracellular protein transport,GO:0016192 Biological Process:vesicle-mediated transport,GO:0016020 Cellular Component:membrane,GO:0016020 Cellular Component:membrane,GO:0005484 Molecular Function:SNAP receptor activity	K08488 syntaxin 7,K08488 syntaxin 7	IPR000727 Target SNARE coiled-coil homology domain,IPR006011 Syntaxin, N-terminal domain,IPR006012 Syntaxin/epimorphin, conserved site,IPR010989 SNARE
RC1G0596900	XLOC_005951	XLOC_005951	Chr01:64540544-64543532	P2ABC	P1ABC	OK	36.3653	52.3337	-0.525178	1.68116	0.00815	0.0299796	yes	GO:0008080 Molecular Function:N-acetyltransferase activity	K21121 N-alpha-acetyltransferase 60 [EC:2.3.1.259]	IPR000182 GNAT domain,IPR016181 Acyl-CoA N-acyltransferase
RC1G0597000	XLOC_005952	XLOC_005952	Chr01:64544439-64545588	P2ABC	P1ABC	OK	3.10637	18.0315	-2.53722	3.66031	5e-05	0.000417915	yes	NA	NA	IPR006766 Protein EXORDIUM-like
RC1G0598600	XLOC_008770	XLOC_008770	Chr01:64646777-64648876	P2ABC	P1ABC	OK	58.042	89.5901	-0.626243	1.76476	0.00385	0.0165281	yes	NA	NA	NA
RC1G0599200	XLOC_005960	XLOC_005960	Chr01:64697821-64702158	P2ABC	P1ABC	OK	1.39926	3.24304	-1.21269	1.66195	0.01125	0.0382279	yes	GO:0006352 Biological Process:DNA-templated transcription, initiation,GO:0006355 Biological Process:regulation of transcription, DNA-templated,GO:0003677 Molecular Function:DNA binding,GO:0003700 Molecular Function:DNA binding transcription factor activity,GO:0016987 Molecular Function:sigma factor activity	K03086 RNA polymerase primary sigma factor	IPR000943 RNA polymerase sigma-70,IPR007624 RNA polymerase sigma-70 region 3,IPR007627 RNA polymerase sigma-70 region 2,IPR007630 RNA polymerase sigma-70 region 4,IPR013324 RNA polymerase sigma factor, region 3/4,IPR013325 RNA polymerase sigma factor, region 2,IPR014284 RNA polymerase sigma-70 like domain,IPR036388 Winged helix-like DNA-binding domain superfamily
RC1G0599300	XLOC_005961	XLOC_005961	Chr01:64703327-64706847	P2ABC	P1ABC	OK	20.7662	34.8216	-0.74575	2.0758	0.0013	0.00691255	yes	NA	NA	IPR034628 Maltose excess protein 1
RC2G0000400	XLOC_008779	XLOC_008779	Chr02:83964-87725	P2ABC	P1ABC	OK	8.27652	15.309	-0.887283	1.75165	0.0053	0.0213593	yes	GO:0000049 Molecular Function:tRNA binding	K15437 aminoacyl tRNA synthase complex-interacting multifunctional protein 1	IPR002547 tRNA-binding domain,IPR012340 Nucleic acid-binding, OB-fold
RC2G0000500	XLOC_012070	XLOC_012070	Chr02:87938-92643	P2ABC	P1ABC	OK	52.4368	100.19	-0.934088	2.85847	5e-05	0.000417915	yes	GO:0006555 Biological Process:methionine metabolic process,GO:0055114 Biological Process:oxidation-reduction process,GO:0004489 Molecular Function:methylenetetrahydrofolate reductase (NAD(P)H) activity	K00297 methylenetetrahydrofolate reductase (NADPH) [EC:1.5.1.20]	IPR003171 Methylenetetrahydrofolate reductase,IPR004621 Eukaryotic-type methylenetetrahydrofolate reductase,IPR029041 FAD-linked oxidoreductase-like
RC2G0001900	XLOC_008785	XLOC_008785	Chr02:195388-197083	P2ABC	P1ABC	OK	2.07522	5.37143	-1.37204	1.71034	0.0106	0.0365165	yes	NA	NA	NA
RC2G0002100	XLOC_012080	XLOC_012080	Chr02:202585-207857	P2ABC	P1ABC	OK	7.28204	15.754	-1.11331	2.59944	0.00015	0.00111473	yes	NA	NA	NA
RC2G0005400	XLOC_012093	XLOC_012093	Chr02:460248-462450	P2ABC	P1ABC	OK	3.57712	12.5289	-1.80839	3.06891	5e-05	0.000417915	yes	GO:0008152 Biological Process:metabolic process,GO:0016758 Molecular Function:transferase activity, transferring hexosyl groups	NA	IPR002213 UDP-glucuronosyl/UDP-glucosyltransferase,IPR035595 UDP-glycosyltransferase family, conserved site
RC2G0005900	XLOC_012096	XLOC_012096	Chr02:506605-508841	P2ABC	P1ABC	OK	35.3152	53.3308	-0.594679	1.76917	0.0036	0.0157217	yes	GO:0008152 Biological Process:metabolic process,GO:0016758 Molecular Function:transferase activity, transferring hexosyl groups	NA	IPR002213 UDP-glucuronosyl/UDP-glucosyltransferase,IPR035595 UDP-glycosyltransferase family, conserved site
RC2G0006200	XLOC_008809	XLOC_008809	Chr02:532983-535419	P2ABC	P1ABC	OK	26.1855	47.2935	-0.852873	2.40045	0.00015	0.00111473	yes	GO:0006355 Biological Process:regulation of transcription, DNA-templated,GO:0005634 Cellular Component:nucleus,GO:0004402 Molecular Function:histone acetyltransferase activity,GO:0005515 Molecular Function:protein binding,GO:0003712 Molecular Function:transcription cofactor activity,GO:0008270 Molecular Function:zinc ion binding	NA	IPR000197 Zinc finger, TAZ-type,IPR000210 BTB/POZ domain,IPR011333 SKP1/BTB/POZ domain superfamily,IPR035898 TAZ domain superfamily
RC2G0006400	XLOC_008810	XLOC_008810	Chr02:537810-540500	P2ABC	P1ABC	OK	27.3395	40.1951	-0.556032	1.61992	0.00915	0.0326485	yes	NA	K17361 acyl-coenzyme A thioesterase 9 [EC:3.1.2.-],K17361 acyl-coenzyme A thioesterase 9 [EC:3.1.2.-]	IPR029069 HotDog domain superfamily,IPR033120 Hotdog acyl-CoA thioesterase (ACOT)-type domain
RC2G0006500	XLOC_012099	XLOC_012099	Chr02:540915-545081	P2ABC	P1ABC	OK	9.0921	19.6132	-1.10914	2.94706	5e-05	0.000417915	yes	NA	NA	IPR015425 Formin, FH2 domain
RC2G0008400	XLOC_008821	XLOC_008821	Chr02:719784-721066	P2ABC	P1ABC	OK	1.17578	5.66712	-2.269	2.43151	0.0014	0.00735072	yes	NA	NA	IPR002885 Pentatricopeptide repeat
RC2G0011400	XLOC_012124	XLOC_012124	Chr02:878735-879316	P2ABC	P1ABC	OK	148.025	243.084	-0.715615	1.99481	0.00065	0.00394036	yes	GO:0016021 Cellular Component:integral component of membrane	NA	IPR000612 Proteolipid membrane potential modulator
RC2G0011500	XLOC_008834	XLOC_008834	Chr02:891798-892949	P2ABC	P1ABC	OK	0.688933	3.82961	-2.47476	1.92861	0.0095	0.0336102	yes	NA	NA	NA
RC2G0012500	XLOC_012131	XLOC_012131	Chr02:947073-950849	P2ABC	P1ABC	OK	6.26195	10.2619	-0.712616	1.66793	0.01055	0.0363792	yes	GO:0016021 Cellular Component:integral component of membrane	K17086 transmembrane 9 superfamily member 2/4	IPR004240 Nonaspanin (TM9SF),IPR036259 MFS transporter superfamily
RC2G0012600	XLOC_012132	XLOC_012132	Chr02:955566-957486	P2ABC	P1ABC	OK	16.4428	35.2314	-1.09941	2.59471	5e-05	0.000417915	yes	NA	NA	IPR036691 Endonuclease/exonuclease/phosphatase superfamily
RC2G0014100	XLOC_012141	XLOC_012141	Chr02:1043859-1047296	P2ABC	P1ABC	OK	18.2078	71.7538	-1.9785	5.47722	5e-05	0.000417915	yes	GO:0006629 Biological Process:lipid metabolic process	K10255 acyl-lipid omega-6 desaturase (Delta-12 desaturase) [EC:1.14.19.23 1.14.19.45],K10255 acyl-lipid omega-6 desaturase (Delta-12 desaturase) [EC:1.14.19.23 1.14.19.45],K10255 acyl-lipid omega-6 desaturase (Delta-12 desaturase) [EC:1.14.19.23 1.14.19.45]	IPR005804 Fatty acid desaturase domain
RC2G0015500	XLOC_012147	XLOC_012147	Chr02:1169660-1172952	P2ABC	P1ABC	OK	2.19667	21.4824	-3.28976	5.55054	5e-05	0.000417915	yes	GO:0008152 Biological Process:metabolic process,GO:0055114 Biological Process:oxidation-reduction process,GO:0016491 Molecular Function:oxidoreductase activity	K00131 glyceraldehyde-3-phosphate dehydrogenase (NADP+) [EC:1.2.1.9]	IPR015590 Aldehyde dehydrogenase domain,IPR016160 Aldehyde dehydrogenase, cysteine active site,IPR016161 Aldehyde/histidinol dehydrogenase,IPR016162 Aldehyde dehydrogenase, N-terminal,IPR029510 Aldehyde dehydrogenase, glutamic acid active site
RC2G0016300	XLOC_012150	XLOC_012150	Chr02:1211804-1215282	P2ABC	P1ABC	OK	1.65899	5.46104	-1.71887	2.33643	0.00115	0.00625759	yes	GO:0006629 Biological Process:lipid metabolic process,GO:0008081 Molecular Function:phosphoric diester hydrolase activity	NA	IPR017946 PLC-like phosphodiesterase, TIM beta/alpha-barrel domain superfamily,IPR030395 Glycerophosphodiester phosphodiesterase domain
RC2G0017900	XLOC_008863	XLOC_008863	Chr02:1324225-1331870	P2ABC	P1ABC	OK	6.00767	14.1028	-1.2311	3.56876	5e-05	0.000417915	yes	GO:0005975 Biological Process:carbohydrate metabolic process,GO:0006468 Biological Process:protein phosphorylation,GO:0005524 Molecular Function:ATP binding,GO:0004672 Molecular Function:protein kinase activity	NA	IPR000719 Protein kinase domain,IPR001223 Glycoside hydrolase family 18, catalytic domain,IPR001245 Serine-threonine/tyrosine-protein kinase, catalytic domain,IPR008271 Serine/threonine-protein kinase, active site,IPR011009 Protein kinase-like domain superfamily,IPR017853 Glycoside hydrolase superfamily,IPR029070 Chitinase insertion domain superfamily
RC2G0019300	XLOC_008874	XLOC_008874	Chr02:1475394-1480166	P2ABC	P1ABC	OK	3.77647	17.6839	-2.22732	4.28841	5e-05	0.000417915	yes	GO:0006754 Biological Process:ATP biosynthetic process,GO:0016021 Cellular Component:integral component of membrane,GO:0016021 Cellular Component:integral component of membrane,GO:0016887 Molecular Function:ATPase activity,GO:0000166 Molecular Function:nucleotide binding	K01535 H+-transporting ATPase [EC:3.6.3.6]	IPR001757 P-type ATPase,IPR004014 Cation-transporting P-type ATPase, N-terminal,IPR006534 P-type ATPase, subfamily IIIA,IPR008250 P-type ATPase, A domain superfamily,IPR018303 P-type ATPase, phosphorylation site,IPR023298 P-type ATPase, transmembrane domain superfamily,IPR023299 P-type ATPase, cytoplasmic domain N,IPR036412 HAD-like superfamily
RC2G0020000	XLOC_012166	XLOC_012166	Chr02:1516982-1525498	P2ABC	P1ABC	OK	2.02847	6.60997	-1.70425	2.92213	5e-05	0.000417915	yes	GO:0008289 Molecular Function:lipid binding	NA	IPR002913 START domain,IPR009769 Protein ENHANCED DISEASE RESISTANCE 2, C-terminal,IPR023393 START-like domain superfamily
RC2G0022000	XLOC_008887	XLOC_008887	Chr02:1623339-1625564	P2ABC	P1ABC	OK	4.25798	17.1363	-2.00881	3.55573	5e-05	0.000417915	yes	GO:0006355 Biological Process:regulation of transcription, DNA-templated,GO:0005634 Cellular Component:nucleus,GO:0003677 Molecular Function:DNA binding,GO:0003677 Molecular Function:DNA binding	NA	IPR001356 Homeobox domain,IPR005539 ELK domain,IPR005540 KNOX1,IPR005541 KNOX2,IPR008422 Homeobox KN domain,IPR009057 Homeobox-like domain superfamily
RC2G0022600	XLOC_008889	XLOC_008889	Chr02:1652689-1653763	P2ABC	P1ABC	OK	46.2369	66.244	-0.518746	1.45329	0.01415	0.0455815	yes	NA	NA	IPR001841 Zinc finger, RING-type,IPR013083 Zinc finger, RING/FYVE/PHD-type
RC2G0023300	XLOC_012183	XLOC_012183	Chr02:1683169-1685525	P2ABC	P1ABC	OK	9.0553	28.564	-1.65736	3.57478	5e-05	0.000417915	yes	GO:0006470 Biological Process:protein dephosphorylation,GO:0003824 Molecular Function:catalytic activity,GO:0043169 Molecular Function:cation binding,GO:0004722 Molecular Function:protein serine/threonine phosphatase activity	K14803 protein phosphatase PTC2/3 [EC:3.1.3.16]	IPR000222 PPM-type phosphatase, divalent cation binding,IPR001932 PPM-type phosphatase domain,IPR015655 Protein phosphatase 2C family,IPR036457 PPM-type phosphatase domain superfamily
RC2G0024100	XLOC_008896	XLOC_008896	Chr02:1753949-1757748	P2ABC	P1ABC	OK	19.4366	44.6064	-1.19847	3.38896	5e-05	0.000417915	yes	NA	NA	NA
RC2G0024500	XLOC_008897	XLOC_008897	Chr02:1787904-1788703	P2ABC	P1ABC	OK	4.8228	21.991	-2.18897	2.27245	0.00715	0.027066	yes	NA	NA	NA
RC2G0027200	XLOC_012200	XLOC_012200	Chr02:1937437-1943850	P2ABC	P1ABC	OK	5.16295	16.5703	-1.68234	3.53655	5e-05	0.000417915	yes	GO:0055085 Biological Process:transmembrane transport,GO:0016021 Cellular Component:integral component of membrane	NA	IPR011701 Major facilitator superfamily,IPR020846 Major facilitator superfamily domain,IPR027378 Cyclic nucleotide-regulated ion channel, N-terminal,IPR036259 MFS transporter superfamily
RC2G0028300	XLOC_008922	XLOC_008922	Chr02:2008649-2011051	P2ABC	P1ABC	OK	15.1443	32.9678	-1.12228	2.65985	5e-05	0.000417915	yes	NA	NA	IPR001841 Zinc finger, RING-type,IPR013083 Zinc finger, RING/FYVE/PHD-type,IPR027370 RING-type zinc-finger, LisH dimerisation motif
RC2G0028600	XLOC_008924	XLOC_008924	Chr02:2034034-2036785	P2ABC	P1ABC	OK	10.4103	22.3974	-1.10532	2.54136	5e-05	0.000417915	yes	GO:0009247 Biological Process:glycolipid biosynthetic process,GO:0016758 Molecular Function:transferase activity, transferring hexosyl groups	K03715 "1,2-diacylglycerol 3-beta-galactosyltransferase [EC:2.4.1.46]",K03715 "1,2-diacylglycerol 3-beta-galactosyltransferase [EC:2.4.1.46]"	IPR007235 Glycosyl transferase, family 28, C-terminal,IPR009695 Diacylglycerol glucosyltransferase, N-terminal
RC2G0030000	XLOC_008931	XLOC_008931	Chr02:2117602-2123954	P2ABC	P1ABC	OK	43.4021	84.5124	-0.961397	2.937	5e-05	0.000417915	yes	GO:0005985 Biological Process:sucrose metabolic process,GO:0016157 Molecular Function:sucrose synthase activity,GO:0046524 Molecular Function:sucrose-phosphate synthase activity	K00696 sucrose-phosphate synthase [EC:2.4.1.14]	IPR000368 Sucrose synthase,IPR001296 Glycosyl transferase, family 1,IPR006380 Sucrose-phosphatase-like, N-terminal,IPR012819 Sucrose phosphate synthase, plant
RC2G0030100	XLOC_008932	XLOC_008932	Chr02:2124922-2127163	P2ABC	P1ABC	OK	12.52	42.6504	-1.76832	4.0367	5e-05	0.000417915	yes	GO:0016021 Cellular Component:integral component of membrane	NA	IPR004254 AdipoR/Haemolysin-III-related
RC2G0030700	XLOC_008937	XLOC_008937	Chr02:2167338-2172503	P2ABC	P1ABC	OK	62.125	99.7271	-0.68281	2.25776	0.00035	0.00231982	yes	GO:0048268 Biological Process:clathrin coat assembly,GO:0030136 Cellular Component:clathrin-coated vesicle,GO:0005545 Molecular Function:1-phosphatidylinositol binding,GO:0030276 Molecular Function:clathrin binding,GO:0005543 Molecular Function:phospholipid binding	NA	IPR008942 ENTH/VHS,IPR011417 AP180 N-terminal homology (ANTH) domain,IPR013809 ENTH domain,IPR014712 Phosphoinositide-binding clathrin adaptor, domain 2
RC2G0030800	XLOC_008938	XLOC_008938	Chr02:2173390-2174431	P2ABC	P1ABC	OK	5.9854	16.9727	-1.5037	2.10609	0.001	0.00560262	yes	NA	NA	IPR005607 BSD domain,IPR035925 BSD domain superfamily
RC2G0031000	XLOC_008939	XLOC_008939	Chr02:2202665-2204276	P2ABC	P1ABC	OK	229.342	451.219	-0.976326	2.90714	5e-05	0.000417915	yes	NA	NA	IPR027923 Hydrophobic seed protein,IPR036312 Bifunctional inhibitor/plant lipid transfer protein/seed storage helical domain superfamily
RC2G0031600	XLOC_012215	XLOC_012215	Chr02:2251173-2256172	P2ABC	P1ABC	OK	8.15668	13.2057	-0.695111	1.84595	0.00265	0.0123123	yes	GO:0003677 Molecular Function:DNA binding,GO:0046983 Molecular Function:protein dimerization activity	NA	IPR003656 Zinc finger, BED-type,IPR008906 HAT, C-terminal dimerisation domain,IPR012337 Ribonuclease H-like superfamily,IPR025525 hAT-like transposase, RNase-H fold,IPR036236 Zinc finger C2H2 superfamily
RC2G0032400	XLOC_012218	XLOC_012218	Chr02:2315969-2316822	P2ABC	P1ABC	OK	15.1396	31.2324	-1.04471	2.19973	0.00015	0.00111473	yes	GO:0005509 Molecular Function:calcium ion binding	NA	IPR002048 EF-hand domain,IPR011992 EF-hand domain pair,IPR018247 EF-Hand 1, calcium-binding site
RC2G0033000	XLOC_008948	XLOC_008948	Chr02:2464930-2470827	P2ABC	P1ABC	OK	30.9362	45.464	-0.555426	1.66408	0.0052	0.0210318	yes	NA	K20168 TBC1 domain family member 15	IPR000195 Rab-GTPase-TBC domain,IPR021935 Domain of unknown function DUF3548,IPR035969 Rab-GTPase-TBC domain superfamily
RC2G0033900	XLOC_008953	XLOC_008953	Chr02:2519972-2522161	P2ABC	P1ABC	OK	10.6546	22.9835	-1.10913	2.85916	5e-05	0.000417915	yes	GO:0048268 Biological Process:clathrin coat assembly,GO:0030136 Cellular Component:clathrin-coated vesicle,GO:0005545 Molecular Function:1-phosphatidylinositol binding,GO:0030276 Molecular Function:clathrin binding,GO:0005543 Molecular Function:phospholipid binding	K20043 clathrin coat assembly protein AP180	IPR008942 ENTH/VHS,IPR011417 AP180 N-terminal homology (ANTH) domain,IPR013809 ENTH domain,IPR014712 Phosphoinositide-binding clathrin adaptor, domain 2
RC2G0035800	XLOC_012238	XLOC_012238	Chr02:2661447-2665052	P2ABC	P1ABC	OK	26.4271	43.7806	-0.728273	2.24809	0.00035	0.00231982	yes	GO:0005975 Biological Process:carbohydrate metabolic process,GO:0004553 Molecular Function:hydrolase activity, hydrolyzing O-glycosyl compounds	NA	IPR000490 Glycoside hydrolase family 17,IPR017853 Glycoside hydrolase superfamily
RC2G0035900	XLOC_008959	XLOC_008959	Chr02:2669325-2671395	P2ABC	P1ABC	OK	2.43573	7.44476	-1.61187	1.89223	0.00585	0.0230686	yes	NA	NA	NA
RC2G0036400	XLOC_012241	XLOC_012241	Chr02:2734141-2735812	P2ABC	P1ABC	OK	0.509007	2.82481	-2.4724	2.34879	0.0026	0.012146	yes	NA	NA	IPR001251 CRAL-TRIO lipid binding domain,IPR011074 CRAL/TRIO, N-terminal domain,IPR036273 CRAL/TRIO, N-terminal domain superfamily,IPR036865 CRAL-TRIO lipid binding domain superfamily
RC2G0037700	XLOC_008964	XLOC_008964	Chr02:2858787-2860307	P2ABC	P1ABC	OK	1.20382	4.26614	-1.82531	1.72974	0.0089	0.0319596	yes	GO:0055114 Biological Process:oxidation-reduction process,GO:0006979 Biological Process:response to oxidative stress,GO:0020037 Molecular Function:heme binding,GO:0004601 Molecular Function:peroxidase activity	K00430 peroxidase [EC:1.11.1.7]	IPR000823 Plant peroxidase,IPR002016 Haem peroxidase, plant/fungal/bacterial,IPR010255 Haem peroxidase,IPR019793 Peroxidases heam-ligand binding site,IPR019794 Peroxidase, active site
RC2G0041000	XLOC_012265	XLOC_012265	Chr02:3080458-3083896	P2ABC	P1ABC	OK	0.379819	1.81478	-2.25641	2.06242	0.0081	0.0298507	yes	GO:0005524 Molecular Function:ATP binding,GO:0003676 Molecular Function:nucleic acid binding	K11594 ATP-dependent RNA helicase DDX3X [EC:3.6.4.13],K11594 ATP-dependent RNA helicase DDX3X [EC:3.6.4.13],K11594 ATP-dependent RNA helicase DDX3X [EC:3.6.4.13],K11594 ATP-dependent RNA helicase DDX3X [EC:3.6.4.13]	IPR001650 Helicase, C-terminal,IPR011545 DEAD/DEAH box helicase domain,IPR014001 Helicase superfamily 1/2, ATP-binding domain,IPR014014 RNA helicase, DEAD-box type, Q motif,IPR027417 P-loop containing nucleoside triphosphate hydrolase
RC2G0041700	XLOC_012269	XLOC_012269	Chr02:3132319-3134304	P2ABC	P1ABC	OK	6.42911	26.3914	-2.03738	3.35774	5e-05	0.000417915	yes	NA	K00894 ethanolamine kinase [EC:2.7.1.82]	IPR011009 Protein kinase-like domain superfamily
RC2G0042600	XLOC_008987	XLOC_008987	Chr02:3248971-3252039	P2ABC	P1ABC	OK	7.03546	16.4123	-1.22206	2.36952	0.00045	0.00287853	yes	NA	K00894 ethanolamine kinase [EC:2.7.1.82]	IPR011009 Protein kinase-like domain superfamily
RC2G0043100	XLOC_008991	XLOC_008991	Chr02:3279664-3280424	P2ABC	P1ABC	OK	58.2529	88.032	-0.595698	1.6247	0.00775	0.0287972	yes	NA	NA	NA
RC2G0043500	XLOC_012277	XLOC_012277	Chr02:3296306-3298442	P2ABC	P1ABC	OK	32.957	69.7636	-1.08189	3.1344	5e-05	0.000417915	yes	GO:0016787 Molecular Function:hydrolase activity,GO:0016787 Molecular Function:hydrolase activity,GO:0046872 Molecular Function:metal ion binding	K03426 NAD+ diphosphatase [EC:3.6.1.22]	IPR000086 NUDIX hydrolase domain,IPR015375 NADH pyrophosphatase-like, N-terminal,IPR015376 Zinc ribbon, NADH pyrophosphatase,IPR015797 NUDIX hydrolase-like domain superfamily,IPR020084 NUDIX hydrolase, conserved site,IPR020476 NUDIX hydrolase
RC2G0044600	XLOC_008998	XLOC_008998	Chr02:3358768-3361190	P2ABC	P1ABC	OK	54.2988	83.704	-0.624377	1.85835	0.00195	0.00963044	yes	NA	NA	IPR008580 PPPDE putative peptidase domain
RC2G0046100	XLOC_009005	XLOC_009005	Chr02:3452203-3454096	P2ABC	P1ABC	OK	57.5804	86.8234	-0.592508	1.58519	0.01255	0.041522	yes	NA	NA	NA
RC2G0047100	XLOC_012294	XLOC_012294	Chr02:3564767-3567596	P2ABC	P1ABC	OK	0.510572	13.3519	-4.70879	3.97567	0.0008	0.00465789	yes	NA	NA	IPR006917 SOUL haem-binding protein,IPR011256 Regulatory factor, effector binding domain superfamily,IPR018790 Protein of unknown function DUF2358,IPR032710 NTF2-like domain superfamily
RC2G0047300	XLOC_009012	XLOC_009012	Chr02:3588819-3591333	P2ABC	P1ABC	OK	76.9183	140.429	-0.868445	2.88771	5e-05	0.000417915	yes	GO:0015780 Biological Process:nucleotide-sugar transport,GO:0005794 Cellular Component:Golgi apparatus,GO:0005457 Molecular Function:GDP-fucose transmembrane transporter activity	NA	IPR004853 Sugar phosphate transporter domain,IPR029663 GDP-fucose transporter 1, plant
RC2G0048800	XLOC_012301	XLOC_012301	Chr02:3707803-3714963	P2ABC	P1ABC	OK	21.9659	48.5307	-1.14363	3.61926	5e-05	0.000417915	yes	GO:0016020 Cellular Component:membrane,GO:0005524 Molecular Function:ATP binding,GO:0016887 Molecular Function:ATPase activity	NA	IPR003439 ABC transporter-like,IPR013525 ABC-2 type transporter,IPR013581 Plant PDR ABC transporter associated,IPR027417 P-loop containing nucleoside triphosphate hydrolase,IPR029481 ABC-transporter N-terminal domain
RC2G0049500	XLOC_012303	XLOC_012303	Chr02:3755164-3759098	P2ABC	P1ABC	OK	154.716	378.798	-1.2918	3.65262	5e-05	0.000417915	yes	GO:0006633 Biological Process:fatty acid biosynthetic process,GO:0016790 Molecular Function:thiolester hydrolase activity	K10781 fatty acyl-ACP thioesterase B [EC:3.1.2.14 3.1.2.21],K10781 fatty acyl-ACP thioesterase B [EC:3.1.2.14 3.1.2.21],K10781 fatty acyl-ACP thioesterase B [EC:3.1.2.14 3.1.2.21]	IPR002864 Acyl-ACP thioesterase,IPR021113 Acyl-ACP-thioesterase, N-terminal,IPR029069 HotDog domain superfamily
RC2G0052300	XLOC_009039	XLOC_009039	Chr02:4004483-4006013	P2ABC	P1ABC	OK	11.9925	23.7503	-0.985811	2.02165	0.0007	0.00418555	yes	NA	NA	IPR004864 Late embryogenesis abundant protein, LEA-14,IPR013783 Immunoglobulin-like fold
RC2G0052400	XLOC_012317	XLOC_012317	Chr02:4006207-4008750	P2ABC	P1ABC	OK	11.0627	18.9641	-0.777571	1.54361	0.0093	0.0330066	yes	GO:0006508 Biological Process:proteolysis,GO:0016021 Cellular Component:integral component of membrane,GO:0016020 Cellular Component:membrane,GO:0008236 Molecular Function:serine-type peptidase activity	K03100 signal peptidase I [EC:3.4.21.89],K03100 signal peptidase I [EC:3.4.21.89]	IPR000223 Peptidase S26A, signal peptidase I,IPR019533 Peptidase S26,IPR019756 Peptidase S26A, signal peptidase I, serine active site,IPR019758 Peptidase S26A, signal peptidase I, conserved site,IPR036286 LexA/Signal peptidase-like superfamily
RC2G0053300	XLOC_009043	XLOC_009043	Chr02:4067886-4071133	P2ABC	P1ABC	OK	20.1032	40.1505	-0.99799	2.84203	5e-05	0.000417915	yes	GO:0005524 Molecular Function:ATP binding,GO:0005515 Molecular Function:protein binding	NA	IPR000641 CbxX/CfqX,IPR002110 Ankyrin repeat,IPR003959 ATPase, AAA-type, core,IPR020683 Ankyrin repeat-containing domain,IPR027417 P-loop containing nucleoside triphosphate hydrolase,IPR036770 Ankyrin repeat-containing domain superfamily
RC2G0053700	XLOC_009046	XLOC_009046	Chr02:4080846-4082740	P2ABC	P1ABC	OK	9.60889	55.9217	-2.54097	6.13179	5e-05	0.000417915	yes	GO:0055085 Biological Process:transmembrane transport,GO:0016021 Cellular Component:integral component of membrane,GO:0016020 Cellular Component:membrane,GO:0022857 Molecular Function:transmembrane transporter activity,GO:0005215 Molecular Function:transporter activity	NA	IPR003663 Sugar/inositol transporter,IPR005828 Major facilitator, sugar transporter-like,IPR005829 Sugar transporter, conserved site,IPR020846 Major facilitator superfamily domain,IPR036259 MFS transporter superfamily
RC2G0055400	XLOC_009055	XLOC_009055	Chr02:4239393-4242796	P2ABC	P1ABC	OK	53.2029	92.9745	-0.80533	2.48203	5e-05	0.000417915	yes	GO:0015031 Biological Process:protein transport	NA	IPR005061 Vacuolar protein sorting-associated protein Ist1
RC2G0056300	XLOC_009059	XLOC_009059	Chr02:4299574-4300135	P2ABC	P1ABC	OK	372.437	651.612	-0.807017	2.37416	5e-05	0.000417915	yes	NA	NA	IPR009424 Arabinogalactan peptide, AGP
RC2G0056400	XLOC_009060	XLOC_009060	Chr02:4306752-4313361	P2ABC	P1ABC	OK	35.7411	49.3548	-0.465605	1.44863	0.01355	0.0440995	yes	GO:0006468 Biological Process:protein phosphorylation,GO:0005524 Molecular Function:ATP binding,GO:0005524 Molecular Function:ATP binding,GO:0004672 Molecular Function:protein kinase activity	NA	IPR000719 Protein kinase domain,IPR008271 Serine/threonine-protein kinase, active site,IPR011009 Protein kinase-like domain superfamily,IPR017441 Protein kinase, ATP binding site
RC2G0058200	XLOC_009070	XLOC_009070	Chr02:4564038-4564957	P2ABC	P1ABC	OK	67.8469	166.037	-1.29115	3.75342	5e-05	0.000417915	yes	GO:0005515 Molecular Function:protein binding	NA	IPR001611 Leucine-rich repeat,IPR013210 Leucine-rich repeat-containing N-terminal, plant-type,IPR032675 Leucine-rich repeat domain superfamily
RC2G0058300	XLOC_012343	XLOC_012343	Chr02:4564958-4566036	P2ABC	P1ABC	OK	39.7851	104.598	-1.39456	3.79204	5e-05	0.000417915	yes	NA	NA	NA
RC2G0058400	XLOC_009071	XLOC_009071	Chr02:4574191-4577695	P2ABC	P1ABC	OK	2.58544	10.0973	-1.96549	3.25807	5e-05	0.000417915	yes	GO:0016020 Cellular Component:membrane	NA	IPR005016 Serine incorporator/TMS membrane protein
RC2G0059000	XLOC_009076	XLOC_009076	Chr02:4608123-4610688	P2ABC	P1ABC	OK	119.863	184.235	-0.620159	1.98466	0.0019	0.00943278	yes	NA	NA	IPR007493 Protein of unknown function DUF538,IPR036758 At5g01610-like superfamily
RC2G0059300	XLOC_009079	XLOC_009079	Chr02:4640051-4641861	P2ABC	P1ABC	OK	0.840321	3.72229	-2.14718	1.9344	0.01115	0.0379671	yes	NA	NA	IPR000073 Alpha/beta hydrolase fold-1,IPR029058 Alpha/Beta hydrolase fold
RC2G0061000	XLOC_012351	XLOC_012351	Chr02:4725240-4727064	P2ABC	P1ABC	OK	72.1555	138.332	-0.938956	2.74968	5e-05	0.000417915	yes	GO:0045454 Biological Process:cell redox homeostasis,GO:0016491 Molecular Function:oxidoreductase activity	NA	IPR013740 Redoxin,IPR013766 Thioredoxin domain,IPR036249 Thioredoxin-like superfamily
RC2G0061800	XLOC_012356	XLOC_012356	Chr02:4776589-4779960	P2ABC	P1ABC	OK	10.0815	25.2348	-1.3237	3.10975	5e-05	0.000417915	yes	GO:0046983 Molecular Function:protein dimerization activity	NA	IPR011598 Myc-type, basic helix-loop-helix (bHLH) domain,IPR036638 Helix-loop-helix DNA-binding domain superfamily
RC2G0062700	XLOC_009095	XLOC_009095	Chr02:4880247-4882495	P2ABC	P1ABC	OK	7.66147	29.0316	-1.92193	3.74805	5e-05	0.000417915	yes	NA	K20929 glyoxal/methylglyoxal oxidase [EC:1.2.3.15]	IPR009880 Glyoxal oxidase, N-terminal,IPR011043 Galactose oxidase/kelch, beta-propeller,IPR013783 Immunoglobulin-like fold,IPR014756 Immunoglobulin E-set,IPR015202 Galactose oxidase-like, Early set domain,IPR037293 Galactose oxidase, beta-propeller
RC2G0063200	XLOC_012361	XLOC_012361	Chr02:4895418-4898865	P2ABC	P1ABC	OK	2.30628	5.95805	-1.36927	1.71729	0.01325	0.0433272	yes	GO:0008168 Molecular Function:methyltransferase activity	K15190 7SK snRNA methylphosphate capping enzyme [EC:2.1.1.-],K15190 7SK snRNA methylphosphate capping enzyme [EC:2.1.1.-]	IPR010675 RNA methyltransferase bin3, C-terminal,IPR024160 Bin3-type S-adenosyl-L-methionine binding domain,IPR029063 S-adenosyl-L-methionine-dependent methyltransferase
RC2G0063700	XLOC_012365	XLOC_012365	Chr02:4949982-4953215	P2ABC	P1ABC	OK	26.7745	47.829	-0.837026	2.47382	5e-05	0.000417915	yes	GO:0007165 Biological Process:signal transduction	NA	IPR031307 Ninja family,IPR032308 Jas TPL-binding domain
RC2G0064400	XLOC_009104	XLOC_009104	Chr02:4989622-4993606	P2ABC	P1ABC	OK	3.02881	6.68364	-1.14188	1.93681	0.00365	0.0158706	yes	NA	NA	IPR029058 Alpha/Beta hydrolase fold
RC2G0065100,RC2G0065200	XLOC_012369	XLOC_012369	Chr02:5087520-5095620	P2ABC	P1ABC	OK	27.7338	41.8892	-0.594932	1.56665	0.01295	0.0425788	yes	NA	NA	NA
RC2G0065300	XLOC_012370	XLOC_012370	Chr02:5096302-5099367	P2ABC	P1ABC	OK	12.0534	24.9803	-1.05135	2.23202	0.0004	0.00260508	yes	NA	NA	IPR019587 Polyketide cyclase/dehydrase,IPR023393 START-like domain superfamily
RC2G0066300	XLOC_012373	XLOC_012373	Chr02:5227057-5229578	P2ABC	P1ABC	OK	10.0593	17.7069	-0.815782	1.5919	0.00925	0.0329007	yes	GO:0055114 Biological Process:oxidation-reduction process,GO:0016491 Molecular Function:oxidoreductase activity	NA	IPR005123 Oxoglutarate/iron-dependent dioxygenase,IPR026992 Non-haem dioxygenase N-terminal domain,IPR027443 Isopenicillin N synthase-like
RC2G0067200	XLOC_012378	XLOC_012378	Chr02:5325455-5327994	P2ABC	P1ABC	OK	7.10637	18.1115	-1.34972	2.98565	5e-05	0.000417915	yes	NA	NA	IPR009686 Senescence/spartin-associated
RC2G0067400	XLOC_012379	XLOC_012379	Chr02:5339260-5344964	P2ABC	P1ABC	OK	75.4911	127.046	-0.750968	2.53451	0.0003	0.00203805	yes	GO:0016757 Molecular Function:transferase activity, transferring glycosyl groups	NA	IPR025993 Ceramide glucosyltransferase,IPR029044 Nucleotide-diphospho-sugar transferases
RC2G0068700	XLOC_009125	XLOC_009125	Chr02:5426687-5428560	P2ABC	P1ABC	OK	0.750771	4.22412	-2.49221	2.66651	0.00095	0.00536601	yes	GO:0005515 Molecular Function:protein binding	NA	IPR000048 IQ motif, EF-hand binding site,IPR025064 Domain of unknown function DUF4005
RC2G0068800	XLOC_012387	XLOC_012387	Chr02:5433102-5435869	P2ABC	P1ABC	OK	7.49673	13.2621	-0.822977	1.63809	0.0086	0.0312067	yes	GO:0042545 Biological Process:cell wall modification,GO:0005618 Cellular Component:cell wall,GO:0030599 Molecular Function:pectinesterase activity	K01051 pectinesterase [EC:3.1.1.11]	IPR000070 Pectinesterase, catalytic,IPR011050 Pectin lyase fold/virulence factor,IPR012334 Pectin lyase fold,IPR033131 Pectinesterase, Asp active site
RC2G0070300	XLOC_012397	XLOC_012397	Chr02:5500283-5501434	P2ABC	P1ABC	OK	181.081	281.49	-0.636451	1.93109	0.0007	0.00418555	yes	GO:0003779 Molecular Function:actin binding	K05759 profilin,K05759 profilin	IPR005455 Profilin,IPR027310 Profilin conserved site,IPR036140 Profilin superfamily
RC2G0071800	XLOC_012404	XLOC_012404	Chr02:5606645-5617324	P2ABC	P1ABC	OK	7.359	10.7889	-0.551967	1.56699	0.0126	0.0416338	yes	NA	NA	NA
RC2G0072500,RC2G0072600	XLOC_009141	XLOC_009141	Chr02:5762460-5765726	P2ABC	P1ABC	OK	0.671817	41.2542	-5.94033	4.49311	5e-05	0.000417915	yes	NA	NA	NA
RC2G0072700	XLOC_012408	XLOC_012408	Chr02:5766315-5769355	P2ABC	P1ABC	OK	163.958	230.434	-0.491025	1.46088	0.01195	0.0400459	yes	GO:0007034 Biological Process:vacuolar transport	K12194 charged multivesicular body protein 4,K12194 charged multivesicular body protein 4,K12194 charged multivesicular body protein 4,K12194 charged multivesicular body protein 4	IPR005024 Snf7 family
RC2G0074300	XLOC_012415	XLOC_012415	Chr02:5861679-5862943	P2ABC	P1ABC	OK	0.603155	4.95208	-3.03743	2.27815	0.01225	0.0407547	yes	GO:0008171 Molecular Function:O-methyltransferase activity	K00588 caffeoyl-CoA O-methyltransferase [EC:2.1.1.104]	IPR002935 O-methyltransferase, family 3,IPR029063 S-adenosyl-L-methionine-dependent methyltransferase
RC2G0074400,RC2G0074500	XLOC_012416	XLOC_012416	Chr02:5865666-5871673	P2ABC	P1ABC	OK	16.6071	47.8021	-1.52528	3.56545	5e-05	0.000417915	yes	NA	NA	NA
RC2G0074600	XLOC_012417	XLOC_012417	Chr02:5873090-5874591	P2ABC	P1ABC	OK	42.2407	67.3806	-0.673699	1.82674	0.0017	0.00861608	yes	GO:0008171 Molecular Function:O-methyltransferase activity	K00588 caffeoyl-CoA O-methyltransferase [EC:2.1.1.104]	IPR002935 O-methyltransferase, family 3,IPR029063 S-adenosyl-L-methionine-dependent methyltransferase
RC2G0076400	XLOC_012431	XLOC_012431	Chr02:6049603-6054812	P2ABC	P1ABC	OK	8.89441	21.9189	-1.3012	3.75785	5e-05	0.000417915	yes	GO:0015031 Biological Process:protein transport	NA	IPR005061 Vacuolar protein sorting-associated protein Ist1
RC2G0076700	XLOC_012434	XLOC_012434	Chr02:6071073-6073323	P2ABC	P1ABC	OK	169.036	259.785	-0.619989	1.9736	0.00175	0.00881478	yes	GO:0015986 Biological Process:ATP synthesis coupled proton transport,GO:0000276 Cellular Component:mitochondrial proton-transporting ATP synthase complex, coupling factor F(o),GO:0015078 Molecular Function:hydrogen ion transmembrane transporter activity	NA	IPR006808 ATP synthase, F0 complex, subunit G, mitochondrial
RC2G0078300	XLOC_009161	XLOC_009161	Chr02:6180382-6181826	P2ABC	P1ABC	OK	17.1483	31.2804	-0.867194	1.82717	0.0026	0.012146	yes	GO:0016791 Molecular Function:phosphatase activity	K13248 pyridoxal phosphate phosphatase PHOSPHO2 [EC:3.1.3.74]	IPR006384 Pyridoxal phosphate phosphatase-related,IPR016965 Phosphatase PHOSPHO-type,IPR023214 HAD superfamily,IPR036412 HAD-like superfamily
RC2G0078400	XLOC_009162	XLOC_009162	Chr02:6182529-6185005	P2ABC	P1ABC	OK	4.98399	9.36744	-0.910355	1.6093	0.01245	0.0412596	yes	GO:0055085 Biological Process:transmembrane transport,GO:0005743 Cellular Component:mitochondrial inner membrane	NA	IPR002067 Mitochondrial carrier protein,IPR002167 Graves disease carrier protein,IPR018108 Mitochondrial substrate/solute carrier,IPR023395 Mitochondrial carrier domain superfamily
RC2G0078600	XLOC_012445	XLOC_012445	Chr02:6187888-6189155	P2ABC	P1ABC	OK	61.5511	93.8822	-0.609068	1.75676	0.00305	0.013796	yes	GO:0006535 Biological Process:cysteine biosynthetic process from serine,GO:0005737 Cellular Component:cytoplasm,GO:0009001 Molecular Function:serine O-acetyltransferase activity,GO:0016740 Molecular Function:transferase activity	K00640 serine O-acetyltransferase [EC:2.3.1.30]	IPR001451 Hexapeptide repeat,IPR005881 Serine O-acetyltransferase,IPR010493 Serine acetyltransferase, N-terminal,IPR011004 Trimeric LpxA-like superfamily,IPR018357 Hexapeptide transferase, conserved site
RC2G0080200	XLOC_012456	XLOC_012456	Chr02:6283282-6285949	P2ABC	P1ABC	OK	20.4763	64.2453	-1.64963	4.36363	5e-05	0.000417915	yes	GO:0045454 Biological Process:cell redox homeostasis	NA	IPR013766 Thioredoxin domain,IPR017937 Thioredoxin, conserved site,IPR036249 Thioredoxin-like superfamily
RC2G0080400	XLOC_012457	XLOC_012457	Chr02:6293805-6295426	P2ABC	P1ABC	OK	6.49404	14.9118	-1.19926	2.20218	0.0007	0.00418555	yes	GO:0008152 Biological Process:metabolic process,GO:0003824 Molecular Function:catalytic activity,GO:0003824 Molecular Function:catalytic activity	K01513 ectonucleotide pyrophosphatase/phosphodiesterase family member 1/3 [EC:3.1.4.1 3.6.1.9],K01513 ectonucleotide pyrophosphatase/phosphodiesterase 1 [HSA:5167],K01513 ectonucleotide pyrophosphatase/phosphodiesterase 3 [HSA:5169],K01513 ectonucleotide pyrophosphatase/phosphodiesterase family member 1/3 [EC:3.1.4.1 3.6.1.9],K01513 ectonucleotide pyrophosphatase/phosphodiesterase family member 1…	IPR002591 Type I phosphodiesterase/nucleotide pyrophosphatase/phosphate transferase,IPR017849 Alkaline phosphatase-like, alpha/beta/alpha,IPR017850 Alkaline-phosphatase-like, core domain superfamily
RC2G0084600	XLOC_012487	XLOC_012487	Chr02:6610565-6613133	P2ABC	P1ABC	OK	12.6092	25.1615	-0.99674	2.14716	0.00055	0.00342311	yes	NA	NA	IPR022742 Serine aminopeptidase, S33,IPR029058 Alpha/Beta hydrolase fold
RC2G0086600	XLOC_012496	XLOC_012496	Chr02:6744172-6748594	P2ABC	P1ABC	OK	11.2054	22.7742	-1.0232	2.54941	0.00025	0.00174253	yes	GO:0019432 Biological Process:triglyceride biosynthetic process,GO:0008374 Molecular Function:O-acyltransferase activity,GO:0004144 Molecular Function:diacylglycerol O-acyltransferase activity	K11155 diacylglycerol O-acyltransferase 1 [EC:2.3.1.20 2.3.1.75 2.3.1.76],K11155 diacylglycerol O-acyltransferase 1 [EC:2.3.1.20 2.3.1.75 2.3.1.76],K11155 diacylglycerol O-acyltransferase 1 [EC:2.3.1.20 2.3.1.75 2.3.1.76]	IPR004299 Membrane bound O-acyl transferase, MBOAT,IPR014371 Sterol O-acyltransferase, ACAT/DAG/ARE types,IPR027251 Diacylglycerol O-acyltransferase 1
RC2G0087300	XLOC_009193	XLOC_009193	Chr02:6779141-6780530	P2ABC	P1ABC	OK	0.313468	2.29126	-2.86975	1.81668	0.0109	0.0372996	yes	GO:0008152 Biological Process:metabolic process,GO:0016758 Molecular Function:transferase activity, transferring hexosyl groups	NA	IPR002213 UDP-glucuronosyl/UDP-glucosyltransferase
RC2G0088300	XLOC_012505	XLOC_012505	Chr02:6864441-6865507	P2ABC	P1ABC	OK	1.985	8.98622	-2.17857	2.27821	0.00325	0.0145251	yes	NA	NA	NA
RC2G0088700	XLOC_012508	XLOC_012508	Chr02:6890418-6891525	P2ABC	P1ABC	OK	75.6038	324.53	-2.10182	5.69527	5e-05	0.000417915	yes	NA	NA	NA
RC2G0090200	XLOC_009206	XLOC_009206	Chr02:6982147-6983949	P2ABC	P1ABC	OK	14.9088	26.5221	-0.831026	2.11044	0.00045	0.00287853	yes	GO:0006520 Biological Process:cellular amino acid metabolic process,GO:0030170 Molecular Function:pyridoxal phosphate binding	K01733 threonine synthase [EC:4.2.3.1]	IPR000634 Serine/threonine dehydratase, pyridoxal-phosphate-binding site,IPR001926 Pyridoxal-phosphate dependent enzyme,IPR004450 Threonine synthase-like,IPR036052 Tryptophan synthase beta subunit-like PLP-dependent enzyme
RC2G0090300,RC2G0090400	XLOC_012515	XLOC_012515	Chr02:6985014-6988003	P2ABC	P1ABC	OK	33.7329	62.4496	-0.888536	2.2153	0.00035	0.00231982	yes	NA	NA	NA
RC2G0090500	XLOC_009207	XLOC_009207	Chr02:6992378-6996621	P2ABC	P1ABC	OK	3.77854	6.27404	-0.731565	1.69112	0.0043	0.0181648	yes	NA	NA	IPR018392 LysM domain,IPR019448 EEIG1/EHBP1 N-terminal domain,IPR036779 LysM domain superfamily
RC2G0091200	XLOC_012522	XLOC_012522	Chr02:7037379-7041970	P2ABC	P1ABC	OK	5.6964	9.18099	-0.688601	1.51651	0.01145	0.0387827	yes	GO:0006629 Biological Process:lipid metabolic process,GO:0008374 Molecular Function:O-acyltransferase activity	K00679 phospholipid:diacylglycerol acyltransferase [EC:2.3.1.158]	IPR003386 Lecithin:cholesterol/phospholipid:diacylglycerol acyltransferase,IPR029058 Alpha/Beta hydrolase fold
RC2G0091500	XLOC_009210	XLOC_009210	Chr02:7075283-7077227	P2ABC	P1ABC	OK	54.3269	126.868	-1.22358	3.45338	5e-05	0.000417915	yes	GO:0007034 Biological Process:vacuolar transport	K12191 charged multivesicular body protein 2A,K12191 charged multivesicular body protein 2A,K12191 charged multivesicular body protein 2A,K12191 charged multivesicular body protein 2A	IPR005024 Snf7 family
RC2G0092200	XLOC_009214	XLOC_009214	Chr02:7115454-7117482	P2ABC	P1ABC	OK	6.39616	15.0965	-1.23894	1.95167	0.00385	0.0165281	yes	NA	NA	NA
RC2G0092300	XLOC_009215	XLOC_009215	Chr02:7139824-7140628	P2ABC	P1ABC	OK	19.9508	41.1069	-1.04294	2.23373	0.00025	0.00174253	yes	NA	NA	IPR011008 Dimeric alpha-beta barrel,IPR013097 Stress responsive alpha-beta barrel
RC2G0092400	XLOC_009216	XLOC_009216	Chr02:7141835-7142639	P2ABC	P1ABC	OK	8.67869	16.8333	-0.955768	1.59302	0.00775	0.0287972	yes	NA	NA	IPR011008 Dimeric alpha-beta barrel,IPR013097 Stress responsive alpha-beta barrel
RC2G0094500	XLOC_009230	XLOC_009230	Chr02:7382965-7385028	P2ABC	P1ABC	OK	1.17644	6.52114	-2.47069	2.61642	0.00035	0.00231982	yes	GO:0055114 Biological Process:oxidation-reduction process,GO:0010181 Molecular Function:FMN binding,GO:0003824 Molecular Function:catalytic activity,GO:0016491 Molecular Function:oxidoreductase activity	K05894 12-oxophytodienoic acid reductase [EC:1.3.1.42]	IPR001155 NADH:flavin oxidoreductase/NADH oxidase, N-terminal,IPR013785 Aldolase-type TIM barrel
RC2G0094600	XLOC_009231	XLOC_009231	Chr02:7385653-7387880	P2ABC	P1ABC	OK	55.8007	106.221	-0.928707	2.86196	5e-05	0.000417915	yes	GO:0055114 Biological Process:oxidation-reduction process,GO:0010181 Molecular Function:FMN binding,GO:0003824 Molecular Function:catalytic activity,GO:0016491 Molecular Function:oxidoreductase activity	K05894 12-oxophytodienoic acid reductase [EC:1.3.1.42]	IPR001155 NADH:flavin oxidoreductase/NADH oxidase, N-terminal,IPR013785 Aldolase-type TIM barrel
RC2G0095800	XLOC_009236	XLOC_009236	Chr02:7531857-7534280	P2ABC	P1ABC	OK	44.5598	88.3681	-0.987783	2.87699	5e-05	0.000417915	yes	NA	NA	IPR005301 MOB kinase activator family,IPR036703 MOB kinase activator superfamily
RC2G0095900	XLOC_012540	XLOC_012540	Chr02:7534711-7538685	P2ABC	P1ABC	OK	19.5122	28.807	-0.562046	1.64953	0.00745	0.0279426	yes	NA	NA	IPR019378 GDP-fucose protein O-fucosyltransferase,IPR024709 Putative O-fucosyltransferase, plant
RC2G0096700	XLOC_012542	XLOC_012542	Chr02:7582524-7585383	P2ABC	P1ABC	OK	8.21332	16.2335	-0.982934	2.2928	0.0006	0.00367948	yes	GO:0008080 Molecular Function:N-acetyltransferase activity	NA	IPR000182 GNAT domain,IPR016181 Acyl-CoA N-acyltransferase
RC2G0100500	XLOC_009254	XLOC_009254	Chr02:8085339-8086491	P2ABC	P1ABC	OK	4.01261	8.47239	-1.07823	1.52252	0.0146	0.0466545	yes	NA	NA	IPR007612 LURP-one-related,IPR025659 Tubby-like, C-terminal
RC2G0101300	XLOC_009257	XLOC_009257	Chr02:8142342-8146485	P2ABC	P1ABC	OK	13.8845	34.1114	-1.29677	3.42229	5e-05	0.000417915	yes	NA	NA	IPR025846 PMR5 N-terminal domain,IPR026057 PC-Esterase
RC2G0101400	XLOC_009258	XLOC_009258	Chr02:8147497-8152914	P2ABC	P1ABC	OK	5.33567	11.9759	-1.16639	2.67331	5e-05	0.000417915	yes	NA	NA	IPR002035 von Willebrand factor, type A,IPR036465 von Willebrand factor A-like domain superfamily
RC2G0102100	XLOC_009262	XLOC_009262	Chr02:8209054-8210724	P2ABC	P1ABC	OK	15.8557	338.087	-4.41432	10.6906	5e-05	0.000417915	yes	NA	NA	IPR010399 Tify domain,IPR018467 CO/COL/TOC1, conserved site
RC2G0102300	XLOC_012574	XLOC_012574	Chr02:8222805-8224415	P2ABC	P1ABC	OK	1.81454	10.3117	-2.50661	3.33758	5e-05	0.000417915	yes	NA	NA	IPR007650 Zf-FLZ domain
RC2G0102500	XLOC_012575	XLOC_012575	Chr02:8244639-8246705	P2ABC	P1ABC	OK	51.7165	132.672	-1.35916	4.16559	5e-05	0.000417915	yes	NA	NA	NA
RC2G0102600	XLOC_009265	XLOC_009265	Chr02:8246773-8250010	P2ABC	P1ABC	OK	11.2838	22.3798	-0.987943	2.60663	0.0001	0.000775227	yes	GO:0005524 Molecular Function:ATP binding,GO:0003676 Molecular Function:nucleic acid binding	K14806 ATP-dependent RNA helicase DDX31/DBP7 [EC:3.6.4.13],K14806 ATP-dependent RNA helicase DDX31/DBP7 [EC:3.6.4.13]	IPR000629 ATP-dependent RNA helicase DEAD-box, conserved site,IPR001650 Helicase, C-terminal,IPR011545 DEAD/DEAH box helicase domain,IPR014001 Helicase superfamily 1/2, ATP-binding domain,IPR014014 RNA helicase, DEAD-box type, Q motif,IPR025313 Domain of unknown function DUF4217,IPR027417 P-loop containing nucleoside triphosphate hydrolase
RC2G0102800	XLOC_009267	XLOC_009267	Chr02:8273309-8279762	P2ABC	P1ABC	OK	56.3264	127.731	-1.18122	3.76831	5e-05	0.000417915	yes	GO:0006355 Biological Process:regulation of transcription, DNA-templated,GO:0009725 Biological Process:response to hormone,GO:0005634 Cellular Component:nucleus,GO:0003677 Molecular Function:DNA binding,GO:0003677 Molecular Function:DNA binding,GO:0005515 Molecular Function:protein binding	NA	IPR000270 PB1 domain,IPR003340 B3 DNA binding domain,IPR010525 Auxin response factor,IPR015300 DNA-binding pseudobarrel domain superfamily,IPR033389 AUX/IAA domain
RC2G0103200	XLOC_009270	XLOC_009270	Chr02:8328312-8328945	P2ABC	P1ABC	OK	17.8453	81.4033	-2.18954	4.68688	5e-05	0.000417915	yes	GO:0006355 Biological Process:regulation of transcription, DNA-templated,GO:0003677 Molecular Function:DNA binding,GO:0003700 Molecular Function:DNA binding transcription factor activity	NA	IPR001471 AP2/ERF domain,IPR016177 DNA-binding domain superfamily,IPR036955 AP2/ERF domain superfamily
RC2G0103700	XLOC_009272	XLOC_009272	Chr02:8378622-8385138	P2ABC	P1ABC	OK	6.70616	11.4552	-0.772444	1.79171	0.00285	0.0130358	yes	GO:0006633 Biological Process:fatty acid biosynthetic process,GO:0008152 Biological Process:metabolic process,GO:0003824 Molecular Function:catalytic activity,GO:0016747 Molecular Function:transferase activity, transferring acyl groups other than amino-acyl groups	K09458 3-oxoacyl-[acyl-carrier-protein] synthase II [EC:2.3.1.179],K09458 3-oxoacyl-[acyl-carrier-protein] synthase II [EC:2.3.1.179]	IPR014030 Beta-ketoacyl synthase, N-terminal,IPR014031 Beta-ketoacyl synthase, C-terminal,IPR016039 Thiolase-like,IPR017568 3-oxoacyl-[acyl-carrier-protein] synthase 2,IPR018201 Beta-ketoacyl synthase, active site
RC2G0104500	XLOC_012585	XLOC_012585	Chr02:8511314-8511887	P2ABC	P1ABC	OK	3.04502	47.6041	-3.96656	4.46603	0.00015	0.00111473	yes	NA	NA	NA
RC2G0105200	XLOC_009279	XLOC_009279	Chr02:8590871-8592971	P2ABC	P1ABC	OK	1.35728	7.46897	-2.46019	2.84853	0.0007	0.00418555	yes	GO:0009733 Biological Process:response to auxin	NA	IPR003676 Small auxin-up RNA
RC2G0106100	XLOC_012592	XLOC_012592	Chr02:8707484-8715305	P2ABC	P1ABC	OK	45.3643	86.2935	-0.927695	3.07468	5e-05	0.000417915	yes	GO:0036092 Biological Process:phosphatidylinositol-3-phosphate biosynthetic process,GO:0007033 Biological Process:vacuole organization,GO:0042578 Molecular Function:phosphoric ester hydrolase activity	NA	IPR002013 SAC domain,IPR030213 Phosphoinositide phosphatase SAC, plants
RC2G0107800	XLOC_012597	XLOC_012597	Chr02:8815673-8824014	P2ABC	P1ABC	OK	14.91	21.8223	-0.549527	1.5924	0.0096	0.0338573	yes	GO:0006886 Biological Process:intracellular protein transport,GO:0005801 Cellular Component:cis-Golgi network,GO:0016020 Cellular Component:membrane	K20290 conserved oligomeric Golgi complex subunit 3	IPR007265 Conserved oligomeric Golgi complex, subunit 3
RC2G0108900	XLOC_012604	XLOC_012604	Chr02:8886820-8889840	P2ABC	P1ABC	OK	2.62891	6.78959	-1.36886	1.95273	0.0028	0.0128562	yes	GO:0006259 Biological Process:DNA metabolic process,GO:0006281 Biological Process:DNA repair,GO:0000724 Biological Process:double-strand break repair via homologous recombination,GO:1990426 Biological Process:mitotic recombination-dependent replication fork processing,GO:0005524 Molecular Function:ATP binding,GO:0003677 Molecular Function:DNA binding,GO:0008094 Molecular Function:DNA-dependent AT…	K04482 DNA repair protein RAD51	IPR010995 DNA repair Rad51/transcription factor NusA, alpha-helical,IPR011941 DNA recombination/repair protein Rad51,IPR013632 DNA recombination and repair protein Rad51-like, C-terminal,IPR016467 DNA recombination and repair protein, RecA-like,IPR020587 DNA recombination and repair protein RecA, monomer-monomer interface,IPR020588 DNA recombination and repair protein RecA-like, ATP-binding domai…
RC2G0109700	XLOC_009301	XLOC_009301	Chr02:8996392-8999574	P2ABC	P1ABC	OK	2.95008	5.59002	-0.922101	1.53346	0.0104	0.0359932	yes	NA	NA	NA
RC2G0110800	XLOC_012617	XLOC_012617	Chr02:9077287-9077988	P2ABC	P1ABC	OK	54.2179	171.265	-1.65939	4.57737	5e-05	0.000417915	yes	NA	NA	IPR001841 Zinc finger, RING-type,IPR013083 Zinc finger, RING/FYVE/PHD-type
RC2G0111000	XLOC_009304	XLOC_009304	Chr02:9092926-9095162	P2ABC	P1ABC	OK	25.6591	146.255	-2.51094	6.8552	5e-05	0.000417915	yes	NA	NA	IPR010399 Tify domain,IPR018467 CO/COL/TOC1, conserved site
RC2G0111400	XLOC_009306	XLOC_009306	Chr02:9156238-9164032	P2ABC	P1ABC	OK	16.7564	34.5569	-1.04426	3.31033	5e-05	0.000417915	yes	GO:0007018 Biological Process:microtubule-based movement,GO:0007018 Biological Process:microtubule-based movement,GO:0055114 Biological Process:oxidation-reduction process,GO:0005856 Cellular Component:cytoskeleton,GO:0005524 Molecular Function:ATP binding,GO:0003824 Molecular Function:catalytic activity,GO:0008017 Molecular Function:microtubule binding,GO:0003777 Molecular Function:microtubule m…	NA	IPR000299 FERM domain,IPR000857 MyTH4 domain,IPR001752 Kinesin motor domain,IPR011254 Prismane-like superfamily,IPR011993 PH-like domain superfamily,IPR014352 FERM/acyl-CoA-binding protein superfamily,IPR018979 FERM, N-terminal,IPR019748 FERM central domain,IPR019821 Kinesin motor domain, conserved site,IPR027417 P-loop containing nucleoside triphosphate hydrolase,IPR027640 Kinesin-like protein,I…
RC2G0111600	XLOC_012621	XLOC_012621	Chr02:9168970-9171857	P2ABC	P1ABC	OK	0.930784	4.35456	-2.22601	2.74796	0.00015	0.00111473	yes	GO:0006468 Biological Process:protein phosphorylation,GO:0005524 Molecular Function:ATP binding,GO:0005524 Molecular Function:ATP binding,GO:0030246 Molecular Function:carbohydrate binding,GO:0004672 Molecular Function:protein kinase activity	NA	IPR000719 Protein kinase domain,IPR001220 Legume lectin domain,IPR001245 Serine-threonine/tyrosine-protein kinase, catalytic domain,IPR008271 Serine/threonine-protein kinase, active site,IPR011009 Protein kinase-like domain superfamily,IPR013320 Concanavalin A-like lectin/glucanase domain superfamily,IPR017441 Protein kinase, ATP binding site
RC2G0111700	XLOC_012622	XLOC_012622	Chr02:9177649-9177956	P2ABC	P1ABC	OK	4.62645	91.6193	-4.30767	3.71659	0.0003	0.00203805	yes	NA	NA	NA
RC2G0112000	XLOC_009309	XLOC_009309	Chr02:9188617-9190895	P2ABC	P1ABC	OK	129.672	261.786	-1.01353	3.22474	5e-05	0.000417915	yes	NA	NA	NA
RC2G0112300	XLOC_009312	XLOC_009312	Chr02:9203468-9206796	P2ABC	P1ABC	OK	116.47	204.13	-0.809532	2.68269	5e-05	0.000417915	yes	GO:0016747 Molecular Function:transferase activity, transferring acyl groups other than amino-acyl groups	K14457 2-acylglycerol O-acyltransferase 2 [EC:2.3.1.22]	IPR007130 Diacylglycerol acyltransferase
RC2G0113700	XLOC_009319	XLOC_009319	Chr02:9395932-9398459	P2ABC	P1ABC	OK	9.50074	29.0269	-1.61128	4.04795	5e-05	0.000417915	yes	GO:0005515 Molecular Function:protein binding	NA	IPR001611 Leucine-rich repeat,IPR032675 Leucine-rich repeat domain superfamily
RC2G0114500	XLOC_012631	XLOC_012631	Chr02:9454442-9460124	P2ABC	P1ABC	OK	65.8771	126.332	-0.939366	3.01064	5e-05	0.000417915	yes	GO:0006952 Biological Process:defense response,GO:0016021 Cellular Component:integral component of membrane	K08472 mlo protein	IPR004326 Mlo-related protein
RC2G0114800	XLOC_009326	XLOC_009326	Chr02:9490688-9495786	P2ABC	P1ABC	OK	20.5655	69.0958	-1.74838	4.99715	5e-05	0.000417915	yes	GO:0055085 Biological Process:transmembrane transport,GO:0016021 Cellular Component:integral component of membrane	NA	IPR004776 Membrane transport protein
RC2G0115900	XLOC_009332	XLOC_009332	Chr02:9573648-9576363	P2ABC	P1ABC	OK	0.374782	1.91334	-2.35197	1.97152	0.00665	0.0254794	yes	GO:0006470 Biological Process:protein dephosphorylation,GO:0003824 Molecular Function:catalytic activity,GO:0043169 Molecular Function:cation binding,GO:0004722 Molecular Function:protein serine/threonine phosphatase activity	K14803 protein phosphatase PTC2/3 [EC:3.1.3.16]	IPR000222 PPM-type phosphatase, divalent cation binding,IPR001932 PPM-type phosphatase domain,IPR015655 Protein phosphatase 2C family,IPR036457 PPM-type phosphatase domain superfamily
RC2G0116300	XLOC_009335	XLOC_009335	Chr02:9589817-9592366	P2ABC	P1ABC	OK	30.8329	45.6072	-0.564791	1.62835	0.0066	0.025331	yes	GO:0006468 Biological Process:protein phosphorylation,GO:0005524 Molecular Function:ATP binding,GO:0005524 Molecular Function:ATP binding,GO:0004672 Molecular Function:protein kinase activity	K08832 serine/threonine-protein kinase SRPK3 [EC:2.7.11.1],K08832 serine/threonine-protein kinase SRPK3 [EC:2.7.11.1]	IPR000719 Protein kinase domain,IPR008271 Serine/threonine-protein kinase, active site,IPR011009 Protein kinase-like domain superfamily,IPR017441 Protein kinase, ATP binding site
RC2G0117600	XLOC_012644	XLOC_012644	Chr02:9663722-9665361	P2ABC	P1ABC	OK	221.768	384.783	-0.794994	2.33185	0.0001	0.000775227	yes	NA	K11296 high mobility group protein B3	IPR009071 High mobility group box domain,IPR036910 High mobility group box domain superfamily
RC2G0118800	XLOC_009349	XLOC_009349	Chr02:9776280-9778973	P2ABC	P1ABC	OK	6.11188	13.9806	-1.19373	2.10476	0.00065	0.00394036	yes	GO:0006468 Biological Process:protein phosphorylation,GO:0005524 Molecular Function:ATP binding,GO:0005524 Molecular Function:ATP binding,GO:0004672 Molecular Function:protein kinase activity	NA	IPR000719 Protein kinase domain,IPR001245 Serine-threonine/tyrosine-protein kinase, catalytic domain,IPR008271 Serine/threonine-protein kinase, active site,IPR011009 Protein kinase-like domain superfamily,IPR017441 Protein kinase, ATP binding site
RC2G0118900	XLOC_009350	XLOC_009350	Chr02:9822230-9824318	P2ABC	P1ABC	OK	4.23539	22.7153	-2.4231	4.32951	5e-05	0.000417915	yes	GO:0016765 Molecular Function:transferase activity, transferring alkyl or aryl (other than methyl) groups	K11778 "ditrans,polycis-polyprenyl diphosphate synthase [EC:2.5.1.87]",K11778 "ditrans,polycis-polyprenyl diphosphate synthase [EC:2.5.1.87]"	IPR001441 Decaprenyl diphosphate synthase-like,IPR018520 Di-trans-poly-cis-decaprenylcistransferase-like, conserved site,IPR036424 Decaprenyl diphosphate synthase-like superfamily
RC2G0119100	XLOC_012648	XLOC_012648	Chr02:9826340-9832879	P2ABC	P1ABC	OK	29.5028	47.7242	-0.693868	2.1415	0.00035	0.00231982	yes	GO:0052866 Molecular Function:phosphatidylinositol phosphate phosphatase activity,GO:0042578 Molecular Function:phosphoric ester hydrolase activity	K21797 phosphatidylinositol 4-phosphatase [EC:3.1.3.-]	IPR002013 SAC domain,IPR030069 Phosphoinositide phosphatase SAC6/7/8
RC2G0119600	XLOC_009355	XLOC_009355	Chr02:9876313-9877763	P2ABC	P1ABC	OK	20.7198	35.1272	-0.76158	1.95725	0.0004	0.00260508	yes	GO:0006564 Biological Process:L-serine biosynthetic process,GO:0004648 Molecular Function:O-phospho-L-serine:2-oxoglutarate aminotransferase activity,GO:0003824 Molecular Function:catalytic activity	K00831 phosphoserine aminotransferase [EC:2.6.1.52],K00831 phosphoserine aminotransferase [EC:2.6.1.52]	IPR000192 Aminotransferase class V domain,IPR015421 Pyridoxal phosphate-dependent transferase, major region, subdomain 1,IPR015422 Pyridoxal phosphate-dependent transferase, subdomain 2,IPR015424 Pyridoxal phosphate-dependent transferase,IPR020578 Aminotransferase class-V, pyridoxal-phosphate binding site,IPR022278 Phosphoserine aminotransferase
RC2G0119800	XLOC_012651	XLOC_012651	Chr02:9886415-9889382	P2ABC	P1ABC	OK	12.9119	100.655	-2.96265	7.44717	5e-05	0.000417915	yes	GO:0006535 Biological Process:cysteine biosynthetic process from serine,GO:0005737 Cellular Component:cytoplasm,GO:0009001 Molecular Function:serine O-acetyltransferase activity,GO:0016740 Molecular Function:transferase activity	K00640 serine O-acetyltransferase [EC:2.3.1.30]	IPR001451 Hexapeptide repeat,IPR010493 Serine acetyltransferase, N-terminal,IPR011004 Trimeric LpxA-like superfamily,IPR018357 Hexapeptide transferase, conserved site
RC2G0125000	XLOC_009390	XLOC_009390	Chr02:10321545-10323644	P2ABC	P1ABC	OK	7.00895	20.828	-1.57126	3.08243	5e-05	0.000417915	yes	GO:0005515 Molecular Function:protein binding	NA	IPR005174 Domain unknown function DUF295,IPR032675 Leucine-rich repeat domain superfamily,IPR036047 F-box-like domain superfamily
RC2G0127000	XLOC_012682	XLOC_012682	Chr02:10405775-10411551	P2ABC	P1ABC	OK	17.5913	28.9112	-0.716766	2.12014	0.00055	0.00342311	yes	GO:0046470 Biological Process:phosphatidylcholine metabolic process,GO:0016020 Cellular Component:membrane,GO:0005509 Molecular Function:calcium ion binding,GO:0003824 Molecular Function:catalytic activity,GO:0004630 Molecular Function:phospholipase D activity	K01115 phospholipase D1/2 [EC:3.1.4.4],K01115 phospholipase D1/2 [EC:3.1.4.4],K01115 phospholipase D1/2 [EC:3.1.4.4]	IPR000008 C2 domain,IPR001736 Phospholipase D/Transphosphatidylase,IPR011402 Phospholipase D, plant,IPR015679 Phospholipase D family,IPR024632 Phospholipase D, C-terminal,IPR035892 C2 domain superfamily
RC2G0127500	XLOC_009397	XLOC_009397	Chr02:10500102-10500501	P2ABC	P1ABC	OK	52.6681	133.82	-1.34529	3.07351	5e-05	0.000417915	yes	NA	NA	IPR011057 Mss4-like superfamily
RC2G0128000	XLOC_009401	XLOC_009401	Chr02:10524166-10526215	P2ABC	P1ABC	OK	12.7111	26.3112	-1.04959	2.183	0.0003	0.00203805	yes	NA	NA	IPR001841 Zinc finger, RING-type,IPR013083 Zinc finger, RING/FYVE/PHD-type
RC2G0130000	XLOC_009415	XLOC_009415	Chr02:10822780-10824504	P2ABC	P1ABC	OK	6.72577	18.0491	-1.42416	2.2246	0.0006	0.00367948	yes	NA	NA	IPR014729 Rossmann-like alpha/beta/alpha sandwich fold
RC2G0131100	XLOC_012700	XLOC_012700	Chr02:10874847-10879908	P2ABC	P1ABC	OK	45.1234	71.27	-0.659421	1.98943	0.00065	0.00394036	yes	NA	NA	IPR006461 PLAC8 motif-containing protein
RC2G0131400	XLOC_009420	XLOC_009420	Chr02:10908011-10910037	P2ABC	P1ABC	OK	5.96361	20.7951	-1.80199	3.45272	5e-05	0.000417915	yes	GO:0006629 Biological Process:lipid metabolic process,GO:0016788 Molecular Function:hydrolase activity, acting on ester bonds,GO:0016298 Molecular Function:lipase activity	NA	IPR001087 GDSL lipase/esterase,IPR008265 Lipase, GDSL, active site,IPR036514 SGNH hydrolase superfamily
RC2G0132400	XLOC_009426	XLOC_009426	Chr02:11063943-11065261	P2ABC	P1ABC	OK	12.7637	42.3533	-1.73043	2.04927	0.0031	0.0139835	yes	NA	NA	NA
RC2G0132600	XLOC_009428	XLOC_009428	Chr02:11065677-11067296	P2ABC	P1ABC	OK	11.9343	18.2794	-0.615102	1.47512	0.0117	0.0394288	yes	NA	NA	NA
RC2G0135100	XLOC_012722	XLOC_012722	Chr02:11267672-11269161	P2ABC	P1ABC	OK	50.3358	149.636	-1.57181	4.71973	5e-05	0.000417915	yes	NA	NA	IPR001763 Rhodanese-like domain,IPR036873 Rhodanese-like domain superfamily
RC2G0136200	XLOC_012727	XLOC_012727	Chr02:11316659-11319380	P2ABC	P1ABC	OK	7.55194	20.6139	-1.4487	3.05769	5e-05	0.000417915	yes	GO:0055114 Biological Process:oxidation-reduction process,GO:0016491 Molecular Function:oxidoreductase activity	K02641 ferredoxin--NADP+ reductase [EC:1.18.1.2]	IPR001433 Oxidoreductase FAD/NAD(P)-binding,IPR001709 Flavoprotein pyridine nucleotide cytochrome reductase,IPR015701 Ferredoxin--NADP reductase,IPR017927 Ferredoxin reductase-type FAD-binding domain,IPR017938 Riboflavin synthase-like beta-barrel,IPR035442 Ferredoxin--NADP reductase, plant and Cyanobacteria type
RC2G0136300	XLOC_012728	XLOC_012728	Chr02:11325845-11327902	P2ABC	P1ABC	OK	17.9216	32.7921	-0.871651	2.41684	5e-05	0.000417915	yes	GO:0005488 Molecular Function:binding,GO:0005515 Molecular Function:protein binding	NA	IPR000225 Armadillo,IPR011989 Armadillo-like helical,IPR016024 Armadillo-type fold
RC2G0138500	XLOC_009451	XLOC_009451	Chr02:11525919-11526255	P2ABC	P1ABC	OK	8.66055	26.3094	-1.60305	1.74216	0.00725	0.0273523	yes	GO:0009733 Biological Process:response to auxin	NA	IPR003676 Small auxin-up RNA
RC2G0138800	XLOC_009452	XLOC_009452	Chr02:11563814-11565351	P2ABC	P1ABC	OK	91.0713	151.336	-0.732684	2.22659	0.0002	0.00143409	yes	GO:0019673 Biological Process:GDP-mannose metabolic process,GO:0008446 Molecular Function:GDP-mannose 4,6-dehydratase activity	K01711 "GDPmannose 4,6-dehydratase [EC:4.2.1.47]"	IPR006368 GDP-mannose 4,6-dehydratase,IPR016040 NAD(P)-binding domain,IPR036291 NAD(P)-binding domain superfamily
RC2G0139300	XLOC_009455	XLOC_009455	Chr02:11597346-11598716	P2ABC	P1ABC	OK	169.231	294.975	-0.801603	2.39426	0.0001	0.000775227	yes	GO:0015991 Biological Process:ATP hydrolysis coupled proton transport,GO:0033179 Cellular Component:proton-transporting V-type ATPase, V0 domain,GO:0033177 Cellular Component:proton-transporting two-sector ATPase complex, proton-transporting domain,GO:0015078 Molecular Function:hydrogen ion transmembrane transporter activity	NA	IPR000245 V-ATPase proteolipid subunit,IPR002379 V-ATPase proteolipid subunit C-like domain,IPR011555 V-ATPase proteolipid subunit C, eukaryotic,IPR035921 F1F0 ATP synthase subunit C superfamily
RC2G0139700	XLOC_012744	XLOC_012744	Chr02:11639144-11642183	P2ABC	P1ABC	OK	4.49455	9.66567	-1.10469	2.04399	0.0032	0.0143445	yes	NA	NA	IPR007573 QWRF family
RC2G0139800	XLOC_009456	XLOC_009456	Chr02:11644718-11648529	P2ABC	P1ABC	OK	4.34521	8.04482	-0.888635	1.96732	0.0011	0.00603857	yes	NA	NA	IPR004360 Glyoxalase/fosfomycin resistance/dioxygenase domain,IPR029068 Glyoxalase/Bleomycin resistance protein/Dihydroxybiphenyl dioxygenase,IPR037523 Vicinal oxygen chelate (VOC) domain
RC2G0139900	XLOC_009457	XLOC_009457	Chr02:11653011-11655635	P2ABC	P1ABC	OK	30.4279	193.078	-2.66572	7.25828	5e-05	0.000417915	yes	GO:0005622 Cellular Component:intracellular,GO:0008270 Molecular Function:zinc ion binding	NA	IPR000315 B-box-type zinc finger
RC2G0140000	XLOC_009458	XLOC_009458	Chr02:11656437-11660537	P2ABC	P1ABC	OK	65.8987	105.9	-0.684377	2.21729	0.0003	0.00203805	yes	GO:0006508 Biological Process:proteolysis,GO:0008236 Molecular Function:serine-type peptidase activity	NA	IPR008758 Peptidase S28,IPR029058 Alpha/Beta hydrolase fold
RC2G0141400	XLOC_009464	XLOC_009464	Chr02:11734317-11737268	P2ABC	P1ABC	OK	7.45242	18.2391	-1.29126	2.32543	0.00045	0.00287853	yes	NA	NA	IPR024461 Coiled-coil domain-containing protein 90-like
RC2G0141500	XLOC_012753	XLOC_012753	Chr02:11752064-11754058	P2ABC	P1ABC	OK	3.29062	27.9676	-3.08732	5.51869	5e-05	0.000417915	yes	GO:0055114 Biological Process:oxidation-reduction process,GO:0020037 Molecular Function:heme binding,GO:0005506 Molecular Function:iron ion binding,GO:0016705 Molecular Function:oxidoreductase activity, acting on paired donors, with incorporation or reduction of molecular oxygen	K09755 ferulate-5-hydroxylase [EC:1.14.-.-],K09755 ferulate-5-hydroxylase [EC:1.14.-.-]	IPR001128 Cytochrome P450,IPR002401 Cytochrome P450, E-class, group I,IPR017972 Cytochrome P450, conserved site,IPR036396 Cytochrome P450 superfamily
RC2G0142500	XLOC_009468	XLOC_009468	Chr02:11895376-11898526	P2ABC	P1ABC	OK	16.7898	27.641	-0.719223	1.94631	0.00155	0.00800952	yes	GO:0006081 Biological Process:cellular aldehyde metabolic process,GO:0008152 Biological Process:metabolic process,GO:0055114 Biological Process:oxidation-reduction process,GO:0004030 Molecular Function:aldehyde dehydrogenase [NAD(P)+] activity,GO:0016491 Molecular Function:oxidoreductase activity	K00128 aldehyde dehydrogenase (NAD+) [EC:1.2.1.3]	IPR012394 Aldehyde dehydrogenase NAD(P)-dependent,IPR015590 Aldehyde dehydrogenase domain,IPR016161 Aldehyde/histidinol dehydrogenase,IPR016162 Aldehyde dehydrogenase, N-terminal
RC2G0142800	XLOC_012762	XLOC_012762	Chr02:11921025-11926184	P2ABC	P1ABC	OK	18.3357	46.0604	-1.32887	3.96445	5e-05	0.000417915	yes	GO:0055114 Biological Process:oxidation-reduction process,GO:0003824 Molecular Function:catalytic activity,GO:0050660 Molecular Function:flavin adenine dinucleotide binding,GO:0050660 Molecular Function:flavin adenine dinucleotide binding,GO:0016491 Molecular Function:oxidoreductase activity,GO:0016614 Molecular Function:oxidoreductase activity, acting on CH-OH group of donors	K18204 D-2-hydroxyglutarate dehydrogenase [EC:1.1.99.39]	IPR004113 FAD-linked oxidase, C-terminal,IPR006094 FAD linked oxidase, N-terminal,IPR016164 FAD-linked oxidase-like, C-terminal,IPR016166 FAD-binding, type 2,IPR016167 FAD-binding, type 2, subdomain 1,IPR016169 CO dehydrogenase flavoprotein-like, FAD-binding, subdomain 2,IPR016171 Vanillyl-alcohol oxidase, C-terminal subdomain 2,IPR036318 FAD-binding, type 2-like superfamily
RC2G0142900	XLOC_009469	XLOC_009469	Chr02:11926328-11929171	P2ABC	P1ABC	OK	7.79259	12.8295	-0.719295	1.62305	0.00765	0.0285022	yes	GO:0006400 Biological Process:tRNA modification,GO:0051539 Molecular Function:4 iron, 4 sulfur cluster binding,GO:0003824 Molecular Function:catalytic activity,GO:0051536 Molecular Function:iron-sulfur cluster binding,GO:0016740 Molecular Function:transferase activity	NA	IPR002792 TRAM domain,IPR005839 Methylthiotransferase,IPR007197 Radical SAM,IPR013848 Methylthiotransferase, N-terminal,IPR020612 Methylthiotransferase, conserved site,IPR023404 Radical SAM, alpha/beta horseshoe
RC2G0143000	XLOC_009470	XLOC_009470	Chr02:11935068-11940132	P2ABC	P1ABC	OK	17.7635	38.8085	-1.12746	3.2172	5e-05	0.000417915	yes	GO:0055114 Biological Process:oxidation-reduction process,GO:0020037 Molecular Function:heme binding,GO:0005506 Molecular Function:iron ion binding,GO:0016705 Molecular Function:oxidoreductase activity, acting on paired donors, with incorporation or reduction of molecular oxygen	K12637 3-epi-6-deoxocathasterone 23-monooxygenase [EC:1.14.13.112],K12637 3-epi-6-deoxocathasterone 23-monooxygenase [EC:1.14.13.112]	IPR001128 Cytochrome P450,IPR002401 Cytochrome P450, E-class, group I,IPR017972 Cytochrome P450, conserved site,IPR036396 Cytochrome P450 superfamily
RC2G0145200	XLOC_012776	XLOC_012776	Chr02:12103676-12105127	P2ABC	P1ABC	OK	0.819666	4.25377	-2.37563	2.10326	0.01005	0.0350725	yes	GO:0055114 Biological Process:oxidation-reduction process,GO:0006979 Biological Process:response to oxidative stress,GO:0020037 Molecular Function:heme binding,GO:0004601 Molecular Function:peroxidase activity	K00430 peroxidase [EC:1.11.1.7]	IPR000823 Plant peroxidase,IPR002016 Haem peroxidase, plant/fungal/bacterial,IPR010255 Haem peroxidase,IPR019793 Peroxidases heam-ligand binding site,IPR019794 Peroxidase, active site
RC2G0147700	XLOC_009486	XLOC_009486	Chr02:12322372-12324254	P2ABC	P1ABC	OK	8.78226	18.7075	-1.09095	2.39262	5e-05	0.000417915	yes	GO:0005524 Molecular Function:ATP binding	K08900 mitochondrial chaperone BCS1	IPR003959 ATPase, AAA-type, core,IPR003960 ATPase, AAA-type, conserved site,IPR025753 AAA-type ATPase, N-terminal domain,IPR027417 P-loop containing nucleoside triphosphate hydrolase
RC2G0148100	XLOC_012793	XLOC_012793	Chr02:12333146-12335759	P2ABC	P1ABC	OK	8.9433	39.8677	-2.15634	5.36715	5e-05	0.000417915	yes	GO:0043531 Molecular Function:ADP binding	NA	IPR002182 NB-ARC,IPR027417 P-loop containing nucleoside triphosphate hydrolase,IPR032675 Leucine-rich repeat domain superfamily,IPR036388 Winged helix-like DNA-binding domain superfamily
RC2G0150500	XLOC_012810	XLOC_012810	Chr02:12521033-12524774	P2ABC	P1ABC	OK	15.168	26.2395	-0.790711	1.99915	0.00095	0.00536601	yes	NA	NA	NA
RC2G0150700	XLOC_012812	XLOC_012812	Chr02:12543505-12545037	P2ABC	P1ABC	OK	52.9886	78.7381	-0.571382	1.60464	0.0055	0.0219584	yes	NA	NA	IPR001451 Hexapeptide repeat,IPR011004 Trimeric LpxA-like superfamily
RC2G0151700	XLOC_012819	XLOC_012819	Chr02:12590270-12593376	P2ABC	P1ABC	OK	1.29506	5.8904	-2.18534	2.81481	0.00015	0.00111473	yes	NA	NA	IPR000073 Alpha/beta hydrolase fold-1,IPR029058 Alpha/Beta hydrolase fold
RC2G0152300	XLOC_009503	XLOC_009503	Chr02:12625851-12627835	P2ABC	P1ABC	OK	0.512699	2.42339	-2.24084	1.71512	0.0117	0.0394288	yes	NA	NA	IPR008547 Protein of unknown function DUF829, TMEM53,IPR029058 Alpha/Beta hydrolase fold
RC2G0152600	XLOC_012822	XLOC_012822	Chr02:12632855-12636500	P2ABC	P1ABC	OK	9.2901	21.4455	-1.20691	2.46316	5e-05	0.000417915	yes	GO:0005975 Biological Process:carbohydrate metabolic process,GO:0030246 Molecular Function:carbohydrate binding,GO:0003824 Molecular Function:catalytic activity,GO:0016853 Molecular Function:isomerase activity	K01792 glucose-6-phosphate 1-epimerase [EC:5.1.3.15]	IPR008183 Aldose 1-/Glucose-6-phosphate 1-epimerase,IPR011013 Galactose mutarotase-like domain superfamily,IPR014718 Glycoside hydrolase-type carbohydrate-binding,IPR025532 Glucose-6-phosphate 1-epimerase
RC2G0153100	XLOC_009508	XLOC_009508	Chr02:12671604-12674202	P2ABC	P1ABC	OK	43.8241	81.879	-0.90177	2.75187	5e-05	0.000417915	yes	GO:0005515 Molecular Function:protein binding	NA	IPR000007 Tubby, C-terminal,IPR001810 F-box domain,IPR018066 Tubby, C-terminal, conserved site,IPR025659 Tubby-like, C-terminal,IPR036047 F-box-like domain superfamily
RC2G0153600	XLOC_009509	XLOC_009509	Chr02:12688100-12689364	P2ABC	P1ABC	OK	2.19382	41.7122	-4.24895	4.10851	5e-05	0.000417915	yes	GO:0003677 Molecular Function:DNA binding	NA	IPR001005 SANT/Myb domain,IPR009057 Homeobox-like domain superfamily,IPR017884 SANT domain
RC2G0156000	XLOC_012840	XLOC_012840	Chr02:12928935-12930675	P2ABC	P1ABC	OK	31.0761	71.2294	-1.19667	3.31448	5e-05	0.000417915	yes	NA	NA	IPR001251 CRAL-TRIO lipid binding domain,IPR011074 CRAL/TRIO, N-terminal domain,IPR036273 CRAL/TRIO, N-terminal domain superfamily,IPR036865 CRAL-TRIO lipid binding domain superfamily
RC2G0156300	XLOC_012843	XLOC_012843	Chr02:12950285-12951945	P2ABC	P1ABC	OK	278.143	449.181	-0.691472	2.25798	0.0004	0.00260508	yes	NA	NA	NA
RC2G0157700	XLOC_012854	XLOC_012854	Chr02:13027579-13032937	P2ABC	P1ABC	OK	2.5346	5.89405	-1.2175	1.93128	0.00475	0.0196408	yes	GO:0055114 Biological Process:oxidation-reduction process,GO:0020037 Molecular Function:heme binding,GO:0005506 Molecular Function:iron ion binding,GO:0016705 Molecular Function:oxidoreductase activity, acting on paired donors, with incorporation or reduction of molecular oxygen	K09587 steroid 22-alpha-hydroxylase [EC:1.14.13.-],K09587 steroid 22-alpha-hydroxylase [EC:1.14.13.-]	IPR001128 Cytochrome P450,IPR002401 Cytochrome P450, E-class, group I,IPR017972 Cytochrome P450, conserved site,IPR036396 Cytochrome P450 superfamily
RC2G0158000	XLOC_012856	XLOC_012856	Chr02:13065458-13068375	P2ABC	P1ABC	OK	0.454007	5.75674	-3.66446	3.34355	0.00065	0.00394036	yes	GO:0016021 Cellular Component:integral component of membrane	NA	IPR002781 Transmembrane protein TauE-like
RC2G0158200	XLOC_012858	XLOC_012858	Chr02:13077633-13081448	P2ABC	P1ABC	OK	1.63819	6.44181	-1.97536	2.88036	0.0002	0.00143409	yes	GO:0006468 Biological Process:protein phosphorylation,GO:0005524 Molecular Function:ATP binding,GO:0005524 Molecular Function:ATP binding,GO:0004672 Molecular Function:protein kinase activity	NA	IPR000719 Protein kinase domain,IPR001245 Serine-threonine/tyrosine-protein kinase, catalytic domain,IPR008271 Serine/threonine-protein kinase, active site,IPR011009 Protein kinase-like domain superfamily,IPR017441 Protein kinase, ATP binding site
RC2G0160800	XLOC_009536	XLOC_009536	Chr02:13292609-13294176	P2ABC	P1ABC	OK	2.04618	5.38681	-1.3965	1.56418	0.01515	0.04807	yes	GO:0030001 Biological Process:metal ion transport,GO:0046872 Molecular Function:metal ion binding	NA	IPR036163 Heavy metal-associated domain superfamily
RC2G0161300	XLOC_009538	XLOC_009538	Chr02:13346490-13350340	P2ABC	P1ABC	OK	19.4693	38.47	-0.982533	2.79453	5e-05	0.000417915	yes	GO:0003824 Molecular Function:catalytic activity	K17508 protein phosphatase PTC7 [EC:3.1.3.16]	IPR001932 PPM-type phosphatase domain,IPR036457 PPM-type phosphatase domain superfamily
RC2G0161700	XLOC_009540	XLOC_009540	Chr02:13396039-13398045	P2ABC	P1ABC	OK	11.2147	20.718	-0.885488	2.17039	0.0002	0.00143409	yes	NA	NA	IPR005202 Transcription factor GRAS
RC2G0161800	XLOC_009541	XLOC_009541	Chr02:13401284-13404135	P2ABC	P1ABC	OK	9.80207	23.9782	-1.29057	2.3963	0.00055	0.00342311	yes	NA	K17279 receptor expression-enhancing protein 5/6	IPR004345 TB2/DP1/HVA22-related protein
RC2G0163100	XLOC_012881	XLOC_012881	Chr02:13481461-13483090	P2ABC	P1ABC	OK	4.3664	13.7664	-1.65663	3.04778	5e-05	0.000417915	yes	GO:0008152 Biological Process:metabolic process,GO:0016758 Molecular Function:transferase activity, transferring hexosyl groups	K12356 coniferyl-alcohol glucosyltransferase [EC:2.4.1.111],K12356 coniferyl-alcohol glucosyltransferase [EC:2.4.1.111]	IPR002213 UDP-glucuronosyl/UDP-glucosyltransferase,IPR035595 UDP-glycosyltransferase family, conserved site
RC2G0167800	XLOC_009567	XLOC_009567	Chr02:14275998-14276847	P2ABC	P1ABC	OK	398.81	953.534	-1.25758	3.4931	5e-05	0.000417915	yes	GO:0005509 Molecular Function:calcium ion binding	NA	IPR002048 EF-hand domain,IPR011992 EF-hand domain pair,IPR018247 EF-Hand 1, calcium-binding site
RC2G0168500	XLOC_012910	XLOC_012910	Chr02:14333311-14337690	P2ABC	P1ABC	OK	0.969418	5.99294	-2.62807	2.67027	0.00215	0.0104317	yes	NA	NA	NA
RC2G0170000	XLOC_012919	XLOC_012919	Chr02:14507829-14508514	P2ABC	P1ABC	OK	5.15898	14.4617	-1.48708	2.03385	0.0034	0.0150421	yes	NA	NA	IPR001283 Cysteine-rich secretory protein, allergen V5/Tpx-1-related,IPR014044 CAP domain,IPR035940 CAP superfamily
RC2G0171500	XLOC_012933	XLOC_012933	Chr02:14594426-14597540	P2ABC	P1ABC	OK	1.12911	5.04344	-2.15922	3.24561	5e-05	0.000417915	yes	GO:0005515 Molecular Function:protein binding	NA	IPR000210 BTB/POZ domain,IPR011333 SKP1/BTB/POZ domain superfamily,IPR027356 NPH3 domain
RC2G0173300	XLOC_012942	XLOC_012942	Chr02:14764524-14767371	P2ABC	P1ABC	OK	15.3172	29.3685	-0.939114	2.39091	0.0002	0.00143409	yes	GO:0003677 Molecular Function:DNA binding	NA	IPR003340 B3 DNA binding domain,IPR015300 DNA-binding pseudobarrel domain superfamily
RC2G0179500,RC2G0179600	XLOC_009616	XLOC_009616	Chr02:15397425-15405360	P2ABC	P1ABC	OK	4.27658	7.64117	-0.837336	1.7466	0.00445	0.0186319	yes	NA	NA	NA
RC2G0181300	XLOC_009631	XLOC_009631	Chr02:15551312-15554880	P2ABC	P1ABC	OK	0.290194	2.80754	-3.27422	3.01375	0.00075	0.0044285	yes	GO:0043531 Molecular Function:ADP binding	NA	IPR002182 NB-ARC,IPR008808 Powdery mildew resistance protein, RPW8 domain,IPR027417 P-loop containing nucleoside triphosphate hydrolase,IPR032675 Leucine-rich repeat domain superfamily,IPR036388 Winged helix-like DNA-binding domain superfamily
RC2G0182300	XLOC_012980	XLOC_012980	Chr02:15666203-15667902	P2ABC	P1ABC	OK	50.156	86.5624	-0.787319	2.35531	0.00035	0.00231982	yes	NA	NA	IPR000073 Alpha/beta hydrolase fold-1,IPR029058 Alpha/Beta hydrolase fold
RC2G0185500	XLOC_009656	XLOC_009656	Chr02:16003214-16007314	P2ABC	P1ABC	OK	36.7159	54.3096	-0.5648	1.72559	0.00375	0.0162034	yes	GO:0006468 Biological Process:protein phosphorylation,GO:0005524 Molecular Function:ATP binding,GO:0005524 Molecular Function:ATP binding,GO:0004672 Molecular Function:protein kinase activity	K00924 kinase [EC:2.7.1.-]	IPR000719 Protein kinase domain,IPR008271 Serine/threonine-protein kinase, active site,IPR011009 Protein kinase-like domain superfamily,IPR011992 EF-hand domain pair,IPR017441 Protein kinase, ATP binding site
RC2G0186400	XLOC_012995	XLOC_012995	Chr02:16143762-16147532	P2ABC	P1ABC	OK	14.5106	29.2868	-1.01315	2.6688	5e-05	0.000417915	yes	GO:0008146 Molecular Function:sulfotransferase activity	NA	IPR000863 Sulfotransferase domain,IPR027417 P-loop containing nucleoside triphosphate hydrolase
RC2G0187400	XLOC_013002	XLOC_013002	Chr02:16286878-16289747	P2ABC	P1ABC	OK	2.76769	8.75605	-1.6616	2.69374	5e-05	0.000417915	yes	NA	NA	NA
RC2G0192700	XLOC_009682	XLOC_009682	Chr02:16769195-16771061	P2ABC	P1ABC	OK	2.40325	12.3765	-2.36454	3.77997	5e-05	0.000417915	yes	NA	NA	IPR005516 Remorin, C-terminal
RC2G0194900	XLOC_009691	XLOC_009691	Chr02:17037969-17039862	P2ABC	P1ABC	OK	27.7018	102.351	-1.88547	5.17251	5e-05	0.000417915	yes	GO:0005515 Molecular Function:protein binding	NA	IPR001810 F-box domain,IPR032675 Leucine-rich repeat domain superfamily,IPR036047 F-box-like domain superfamily
RC2G0196800	XLOC_013055	XLOC_013055	Chr02:17395403-17401080	P2ABC	P1ABC	OK	0.472858	2.04653	-2.1137	2.59684	0.00115	0.00625759	yes	NA	NA	IPR008587 Filament-like plant protein
RC2G0197000	XLOC_013056	XLOC_013056	Chr02:17461202-17464445	P2ABC	P1ABC	OK	25.5556	48.3323	-0.919349	2.69817	5e-05	0.000417915	yes	GO:0007275 Biological Process:multicellular organism development,GO:0006355 Biological Process:regulation of transcription, DNA-templated,GO:0006355 Biological Process:regulation of transcription, DNA-templated,GO:0003677 Molecular Function:DNA binding,GO:0003700 Molecular Function:DNA binding transcription factor activity	K09284 "AP2-like factor, euAP2 lineage"	IPR001471 AP2/ERF domain,IPR016177 DNA-binding domain superfamily,IPR031112 AP2-like ethylene-responsive transcription factor,IPR036955 AP2/ERF domain superfamily
RC2G0198900	XLOC_009708	XLOC_009708	Chr02:17612013-17615824	P2ABC	P1ABC	OK	29.5145	48.3842	-0.713112	2.03056	0.00075	0.0044285	yes	GO:0016020 Cellular Component:membrane,GO:0015018 Molecular Function:galactosylgalactosylxylosylprotein 3-beta-glucuronosyltransferase activity	K20871 "putative beta-1,4-xylosyltransferase IRX14 [EC:2.4.2.-]",K20871 "putative beta-1,4-xylosyltransferase IRX14 [EC:2.4.2.-]"	IPR005027 Glycosyl transferase, family 43,IPR029044 Nucleotide-diphospho-sugar transferases
RC2G0199500	XLOC_013068	XLOC_013068	Chr02:17649278-17650478	P2ABC	P1ABC	OK	65.0933	112.988	-0.795592	2.28672	0.0002	0.00143409	yes	GO:0016021 Cellular Component:integral component of membrane	NA	IPR004932 Retrieval of early ER protein Rer1
RC2G0199600	XLOC_013069	XLOC_013069	Chr02:17655724-17657164	P2ABC	P1ABC	OK	42.243	70.6181	-0.741328	2.03738	0.001	0.00560262	yes	GO:0016021 Cellular Component:integral component of membrane	NA	IPR004932 Retrieval of early ER protein Rer1
RC2G0200300	XLOC_013075	XLOC_013075	Chr02:17741251-17743478	P2ABC	P1ABC	OK	19.877	66.1809	-1.73532	4.94461	5e-05	0.000417915	yes	GO:0005515 Molecular Function:protein binding	NA	IPR001611 Leucine-rich repeat,IPR001810 F-box domain,IPR032675 Leucine-rich repeat domain superfamily,IPR036047 F-box-like domain superfamily
RC2G0203700	XLOC_009722	XLOC_009722	Chr02:18028795-18029460	P2ABC	P1ABC	OK	2.11175	9.07949	-2.10417	1.95552	0.00355	0.0155601	yes	NA	K13260 isoflavone/4'-methoxyisoflavone 2'-hydroxylase [EC:1.14.13.89 1.14.13.53],K13260 isoflavone/4'-methoxyisoflavone 2'-hydroxylase [EC:1.14.13.89 1.14.13.53],K13260 isoflavone/4'-methoxyisoflavone 2'-hydroxylase [EC:1.14.13.89 1.14.13.53]	NA
RC2G0205400	XLOC_009728	XLOC_009728	Chr02:18224120-18224753	P2ABC	P1ABC	OK	16.8951	46.6993	-1.46679	2.99598	5e-05	0.000417915	yes	GO:0003676 Molecular Function:nucleic acid binding	NA	IPR013087 Zinc finger C2H2-type,IPR036236 Zinc finger C2H2 superfamily
RC2G0206700	XLOC_013112	XLOC_013112	Chr02:18352338-18352891	P2ABC	P1ABC	OK	123.362	445.324	-1.85196	5.40347	5e-05	0.000417915	yes	NA	NA	NA
RC2G0206900	XLOC_013113	XLOC_013113	Chr02:18364125-18368381	P2ABC	P1ABC	OK	12.709	20.4008	-0.682773	1.69978	0.00455	0.018971	yes	NA	NA	NA
RC2G0207500	XLOC_013118	XLOC_013118	Chr02:18434637-18435140	P2ABC	P1ABC	OK	14.7624	73.726	-2.32024	4.06952	5e-05	0.000417915	yes	NA	NA	IPR018930 Late embryogenesis abundant protein, LEA-18
RC2G0208000	XLOC_013120	XLOC_013120	Chr02:18454073-18455687	P2ABC	P1ABC	OK	9.81994	41.075	-2.06448	3.83279	5e-05	0.000417915	yes	NA	NA	IPR009631 CGLD27-like
RC2G0209500	XLOC_013128	XLOC_013128	Chr02:18586887-18588286	P2ABC	P1ABC	OK	0.927008	3.44405	-1.89345	1.86181	0.00965	0.0339803	yes	GO:0070461 Cellular Component:SAGA-type complex	NA	IPR024738 Transcriptional coactivator Hfi1/Transcriptional adapter 1
RC2G0211100	XLOC_013135	XLOC_013135	Chr02:18898862-18903648	P2ABC	P1ABC	OK	12.7026	20.6888	-0.703728	1.98166	0.0007	0.00418555	yes	GO:0005515 Molecular Function:protein binding	NA	IPR000210 BTB/POZ domain,IPR011333 SKP1/BTB/POZ domain superfamily,IPR027356 NPH3 domain
RC2G0212000	XLOC_013142	XLOC_013142	Chr02:19079406-19083463	P2ABC	P1ABC	OK	19.7349	38.6575	-0.969997	2.63606	5e-05	0.000417915	yes	GO:0006355 Biological Process:regulation of transcription, DNA-templated,GO:0005634 Cellular Component:nucleus,GO:0004402 Molecular Function:histone acetyltransferase activity,GO:0005515 Molecular Function:protein binding,GO:0003712 Molecular Function:transcription cofactor activity,GO:0008270 Molecular Function:zinc ion binding	NA	IPR000197 Zinc finger, TAZ-type,IPR000210 BTB/POZ domain,IPR011333 SKP1/BTB/POZ domain superfamily,IPR035898 TAZ domain superfamily
RC2G0213700	XLOC_013154	XLOC_013154	Chr02:19280866-19285257	P2ABC	P1ABC	OK	1.17491	4.53696	-1.94918	2.86721	0.0001	0.000775227	yes	GO:0070588 Biological Process:calcium ion transmembrane transport,GO:0016021 Cellular Component:integral component of membrane,GO:0016020 Cellular Component:membrane,GO:0005524 Molecular Function:ATP binding,GO:0005388 Molecular Function:calcium-transporting ATPase activity,GO:0005516 Molecular Function:calmodulin binding,GO:0000166 Molecular Function:nucleotide binding	K01537 Ca2+-transporting ATPase [EC:3.6.3.8]	IPR001757 P-type ATPase,IPR004014 Cation-transporting P-type ATPase, N-terminal,IPR006068 Cation-transporting P-type ATPase, C-terminal,IPR006408 P-type ATPase, subfamily IIB,IPR008250 P-type ATPase, A domain superfamily,IPR018303 P-type ATPase, phosphorylation site,IPR023298 P-type ATPase, transmembrane domain superfamily,IPR023299 P-type ATPase, cytoplasmic domain N,IPR024750 Calcium-transporti…
RC2G0213900	XLOC_009763	XLOC_009763	Chr02:19304377-19306986	P2ABC	P1ABC	OK	78.9934	149.662	-0.9219	2.9543	5e-05	0.000417915	yes	GO:0098656 Biological Process:anion transmembrane transport,GO:0055085 Biological Process:transmembrane transport,GO:0005741 Cellular Component:mitochondrial outer membrane,GO:0008308 Molecular Function:voltage-gated anion channel activity	K15040 voltage-dependent anion channel protein 2	IPR001925 Porin, eukaryotic type,IPR027246 Eukaryotic porin/Tom40
RC2G0214200	XLOC_009765	XLOC_009765	Chr02:19322584-19325637	P2ABC	P1ABC	OK	15.0014	32.5879	-1.11924	2.45531	5e-05	0.000417915	yes	GO:0000103 Biological Process:sulfate assimilation,GO:0005524 Molecular Function:ATP binding,GO:0004020 Molecular Function:adenylylsulfate kinase activity	K00860 adenylylsulfate kinase [EC:2.7.1.25]	IPR002891 Adenylyl-sulfate kinase,IPR027417 P-loop containing nucleoside triphosphate hydrolase
RC2G0214500	XLOC_009767	XLOC_009767	Chr02:19345049-19346582	P2ABC	P1ABC	OK	1.07569	8.47688	-2.97828	3.45693	5e-05	0.000417915	yes	GO:0008356 Biological Process:asymmetric cell division,GO:0048366 Biological Process:leaf development,GO:0009956 Biological Process:radial pattern formation,GO:0005634 Cellular Component:nucleus,GO:0003700 Molecular Function:DNA binding transcription factor activity,GO:0005515 Molecular Function:protein binding,GO:0043565 Molecular Function:sequence-specific DNA binding	NA	IPR005202 Transcription factor GRAS,IPR015943 WD40/YVTN repeat-like-containing domain superfamily,IPR030019 Protein short-root
RC2G0214600	XLOC_009768	XLOC_009768	Chr02:19374937-19378706	P2ABC	P1ABC	OK	41.0406	60.9529	-0.570643	1.73737	0.0029	0.0132308	yes	GO:0000398 Biological Process:mRNA splicing, via spliceosome,GO:0000244 Biological Process:spliceosomal tri-snRNP complex assembly,GO:0046540 Cellular Component:U4/U6 x U5 tri-snRNP complex	K12844 U4/U6 small nuclear ribonucleoprotein PRP31	IPR002687 Nop domain,IPR019175 Prp31 C-terminal,IPR027105 U4/U6 small nuclear ribonucleoprotein Prp31,IPR036070 Nop domain superfamily
RC2G0214700	XLOC_013158	XLOC_013158	Chr02:19380559-19384456	P2ABC	P1ABC	OK	8.49547	18.1235	-1.0931	2.49124	0.0001	0.000775227	yes	GO:0005975 Biological Process:carbohydrate metabolic process,GO:0004553 Molecular Function:hydrolase activity, hydrolyzing O-glycosyl compounds	NA	IPR006710 Glycoside hydrolase, family 43,IPR023296 Glycosyl hydrolase, five-bladed beta-propellor domain superfamily
RC2G0216200	XLOC_009775	XLOC_009775	Chr02:19487712-19490227	P2ABC	P1ABC	OK	67.9047	116.399	-0.777491	2.22724	0.0001	0.000775227	yes	GO:0022900 Biological Process:electron transport chain,GO:0016651 Molecular Function:oxidoreductase activity, acting on NAD(P)H	NA	IPR006885 NADH dehydrogenase ubiquinone Fe-S protein 4, mitochondrial
RC2G0216400	XLOC_013168	XLOC_013168	Chr02:19506555-19507888	P2ABC	P1ABC	OK	153.409	362.937	-1.24233	3.85319	5e-05	0.000417915	yes	NA	NA	NA
RC2G0217000	XLOC_013170	XLOC_013170	Chr02:19545480-19548857	P2ABC	P1ABC	OK	13.7235	36.5229	-1.41215	3.49538	5e-05	0.000417915	yes	NA	NA	IPR025322 Protein of unknown function DUF4228, plant
RC2G0219000	XLOC_013182	XLOC_013182	Chr02:19725329-19725809	P2ABC	P1ABC	OK	30.1971	70.7827	-1.22899	2.13817	0.0007	0.00418555	yes	GO:0008283 Biological Process:cell proliferation,GO:0005576 Cellular Component:extracellular region,GO:0008083 Molecular Function:growth factor activity	NA	IPR009438 Phytosulfokine
RC2G0219600	XLOC_013188	XLOC_013188	Chr02:19753418-19761438	P2ABC	P1ABC	OK	3.06547	7.82279	-1.35157	2.82822	5e-05	0.000417915	yes	GO:0043531 Molecular Function:ADP binding	NA	IPR002182 NB-ARC,IPR027417 P-loop containing nucleoside triphosphate hydrolase,IPR032675 Leucine-rich repeat domain superfamily,IPR036388 Winged helix-like DNA-binding domain superfamily
RC2G0220200	XLOC_009790	XLOC_009790	Chr02:19835917-19836544	P2ABC	P1ABC	OK	10.5349	22.9692	-1.12452	1.82957	0.00295	0.0134147	yes	GO:0006355 Biological Process:regulation of transcription, DNA-templated,GO:0003700 Molecular Function:DNA binding transcription factor activity	NA	IPR004827 Basic-leucine zipper domain
RC2G0221300	XLOC_009797	XLOC_009797	Chr02:20044697-20046622	P2ABC	P1ABC	OK	1.66119	8.41754	-2.34118	2.3071	0.00245	0.0115655	yes	GO:0042823 Biological Process:pyridoxal phosphate biosynthetic process,GO:0042819 Biological Process:vitamin B6 biosynthetic process	K06215 pyridoxal 5'-phosphate synthase pdxS subunit [EC:4.3.3.6]	IPR001852 Pyridoxal 5'-phosphate synthase subunit PdxS/SNZ
RC2G0222300	XLOC_009802	XLOC_009802	Chr02:20145404-20149102	P2ABC	P1ABC	OK	32.8404	59.7509	-0.863488	2.6686	5e-05	0.000417915	yes	GO:0055114 Biological Process:oxidation-reduction process,GO:0016021 Cellular Component:integral component of membrane,GO:0050660 Molecular Function:flavin adenine dinucleotide binding,GO:0004506 Molecular Function:squalene monooxygenase activity	K00511 squalene monooxygenase [EC:1.14.14.17]	IPR013698 Squalene epoxidase,IPR036188 FAD/NAD(P)-binding domain superfamily
RC2G0223600	XLOC_009809	XLOC_009809	Chr02:20254329-20257028	P2ABC	P1ABC	OK	157.058	230.098	-0.550952	1.7128	0.00335	0.0148611	yes	NA	NA	IPR029063 S-adenosyl-L-methionine-dependent methyltransferase
RC2G0225000	XLOC_013213	XLOC_013213	Chr02:20471130-20474085	P2ABC	P1ABC	OK	46.9091	73.3321	-0.644578	1.89579	0.00265	0.0123123	yes	NA	K10573 ubiquitin-conjugating enzyme E2 A [EC:2.3.2.23]	IPR000608 Ubiquitin-conjugating enzyme E2,IPR016135 Ubiquitin-conjugating enzyme/RWD-like
RC2G0225900	XLOC_013216	XLOC_013216	Chr02:20562583-20565001	P2ABC	P1ABC	OK	154.127	257.555	-0.740767	2.26949	5e-05	0.000417915	yes	GO:0005743 Cellular Component:mitochondrial inner membrane,GO:0005751 Cellular Component:mitochondrial respiratory chain complex IV,GO:0004129 Molecular Function:cytochrome-c oxidase activity	NA	IPR001349 Cytochrome c oxidase, subunit VIa,IPR036418 Cytochrome c oxidase, subunit VIa superfamily
RC2G0231000	XLOC_009841	XLOC_009841	Chr02:21124200-21125557	P2ABC	P1ABC	OK	8.71299	49.2642	-2.4993	3.88669	5e-05	0.000417915	yes	NA	NA	IPR028144 Cysteine-rich transmembrane CYSTM domain
RC2G0231800	XLOC_013252	XLOC_013252	Chr02:21212930-21214041	P2ABC	P1ABC	OK	48.7164	78.8291	-0.694319	1.61933	0.00725	0.0273523	yes	GO:0007015 Biological Process:actin filament organization,GO:0031209 Cellular Component:SCAR complex,GO:0032403 Molecular Function:protein complex binding	NA	IPR033378 Protein BRICK1
RC2G0232100	XLOC_013254	XLOC_013254	Chr02:21223507-21229147	P2ABC	P1ABC	OK	6.95921	12.647	-0.861796	1.87319	0.00235	0.0111669	yes	GO:0006545 Biological Process:glycine biosynthetic process,GO:0035999 Biological Process:tetrahydrofolate interconversion,GO:0003824 Molecular Function:catalytic activity,GO:0004372 Molecular Function:glycine hydroxymethyltransferase activity,GO:0030170 Molecular Function:pyridoxal phosphate binding	K00600 glycine hydroxymethyltransferase [EC:2.1.2.1]	IPR001085 Serine hydroxymethyltransferase,IPR015421 Pyridoxal phosphate-dependent transferase, major region, subdomain 1,IPR015422 Pyridoxal phosphate-dependent transferase, subdomain 2,IPR015424 Pyridoxal phosphate-dependent transferase,IPR019798 Serine hydroxymethyltransferase, pyridoxal phosphate binding site
RC2G0240100	XLOC_013286	XLOC_013286	Chr02:22372589-22374020	P2ABC	P1ABC	OK	2.15861	11.0309	-2.35338	3.38942	5e-05	0.000417915	yes	GO:0008152 Biological Process:metabolic process,GO:0016758 Molecular Function:transferase activity, transferring hexosyl groups	NA	IPR002213 UDP-glucuronosyl/UDP-glucosyltransferase,IPR035595 UDP-glycosyltransferase family, conserved site
RC2G0240800	XLOC_009891	XLOC_009891	Chr02:22429514-22432870	P2ABC	P1ABC	OK	7.42697	22.486	-1.59818	3.78938	5e-05	0.000417915	yes	GO:0006468 Biological Process:protein phosphorylation,GO:0005524 Molecular Function:ATP binding,GO:0004672 Molecular Function:protein kinase activity	NA	IPR000719 Protein kinase domain,IPR008271 Serine/threonine-protein kinase, active site,IPR011009 Protein kinase-like domain superfamily
RC2G0242900	XLOC_013298	XLOC_013298	Chr02:22589302-22594286	P2ABC	P1ABC	OK	15.9303	37.5418	-1.23673	3.50825	5e-05	0.000417915	yes	NA	NA	IPR019378 GDP-fucose protein O-fucosyltransferase,IPR024709 Putative O-fucosyltransferase, plant
RC2G0243000	XLOC_009904	XLOC_009904	Chr02:22616514-22620304	P2ABC	P1ABC	OK	14.6133	23.4654	-0.683254	1.85623	0.0063	0.0244091	yes	NA	K10703 very-long-chain (3R)-3-hydroxyacyl-CoA dehydratase [EC:4.2.1.134],K10703 very-long-chain (3R)-3-hydroxyacyl-CoA dehydratase [EC:4.2.1.134]	IPR007482 Protein-tyrosine phosphatase-like, PTPLA
RC2G0245700	XLOC_013314	XLOC_013314	Chr02:23021947-23024481	P2ABC	P1ABC	OK	0.942735	3.46627	-1.87846	2.19766	0.00195	0.00963044	yes	GO:0005515 Molecular Function:protein binding	NA	IPR001810 F-box domain,IPR006527 F-box associated domain, type 1,IPR009097 Cyclic phosphodiesterase,IPR017451 F-box associated interaction domain,IPR036047 F-box-like domain superfamily
RC2G0246300	XLOC_013319	XLOC_013319	Chr02:23093050-23094594	P2ABC	P1ABC	OK	122.633	492.621	-2.00613	5.70726	5e-05	0.000417915	yes	NA	NA	NA
RC2G0248200	XLOC_013332	XLOC_013332	Chr02:23436637-23441620	P2ABC	P1ABC	OK	3.10618	7.91104	-1.34873	2.32401	0.0008	0.00465789	yes	GO:0006002 Biological Process:fructose 6-phosphate metabolic process,GO:0006096 Biological Process:glycolytic process,GO:0003872 Molecular Function:6-phosphofructokinase activity,GO:0005524 Molecular Function:ATP binding	K00850 6-phosphofructokinase 1 [EC:2.7.1.11],K00850 6-phosphofructokinase 1 [EC:2.7.1.11],K00850 6-phosphofructokinase 1 [EC:2.7.1.11]	IPR000023 Phosphofructokinase domain,IPR012004 Pyrophosphate-dependent phosphofructokinase TP0108-type,IPR022953 ATP-dependent 6-phosphofructokinase,IPR035966 Phosphofructokinase superfamily
RC2G0248400	XLOC_013333	XLOC_013333	Chr02:23470520-23473445	P2ABC	P1ABC	OK	175.426	343.297	-0.968589	2.9116	5e-05	0.000417915	yes	GO:0046274 Biological Process:lignin catabolic process,GO:0055114 Biological Process:oxidation-reduction process,GO:0048046 Cellular Component:apoplast,GO:0005507 Molecular Function:copper ion binding,GO:0005507 Molecular Function:copper ion binding,GO:0052716 Molecular Function:hydroquinone:oxygen oxidoreductase activity,GO:0016491 Molecular Function:oxidoreductase activity	K05909 laccase [EC:1.10.3.2]	IPR001117 Multicopper oxidase, type 1,IPR002355 Multicopper oxidase, copper-binding site,IPR008972 Cupredoxin,IPR011706 Multicopper oxidase, type 2,IPR011707 Multicopper oxidase, type 3,IPR017761 Laccase,IPR033138 Multicopper oxidases, conserved site
RC2G0249600	XLOC_009927	XLOC_009927	Chr02:23654158-23660007	P2ABC	P1ABC	OK	23.1415	57.4326	-1.31138	3.86106	5e-05	0.000417915	yes	GO:0006855 Biological Process:drug transmembrane transport,GO:0055085 Biological Process:transmembrane transport,GO:0016020 Cellular Component:membrane,GO:0015297 Molecular Function:antiporter activity,GO:0015238 Molecular Function:drug transmembrane transporter activity	NA	IPR002528 Multi antimicrobial extrusion protein
RC2G0250600	XLOC_009929	XLOC_009929	Chr02:23777846-23778471	P2ABC	P1ABC	OK	6.64838	26.4679	-1.99317	2.31532	0.0007	0.00418555	yes	NA	NA	NA
RC2G0250800	XLOC_009931	XLOC_009931	Chr02:23815858-23820704	P2ABC	P1ABC	OK	4.6297	9.29229	-1.00512	2.41716	0.00035	0.00231982	yes	GO:0015693 Biological Process:magnesium ion transport,GO:0016021 Cellular Component:integral component of membrane,GO:0015444 Molecular Function:magnesium-importing ATPase activity,GO:0000166 Molecular Function:nucleotide binding	NA	IPR001757 P-type ATPase,IPR004014 Cation-transporting P-type ATPase, N-terminal,IPR006068 Cation-transporting P-type ATPase, C-terminal,IPR006415 P-type ATPase, subfamily IIIB,IPR008250 P-type ATPase, A domain superfamily,IPR018303 P-type ATPase, phosphorylation site,IPR023298 P-type ATPase, transmembrane domain superfamily,IPR023299 P-type ATPase, cytoplasmic domain N,IPR036412 HAD-like superfam…
RC2G0251400	XLOC_009934	XLOC_009934	Chr02:23946906-23949497	P2ABC	P1ABC	OK	8.62556	23.7435	-1.46084	3.06262	5e-05	0.000417915	yes	NA	NA	NA
RC2G0255200	XLOC_013366	XLOC_013366	Chr02:24565829-24569208	P2ABC	P1ABC	OK	56.6407	115.239	-1.02472	3.05724	5e-05	0.000417915	yes	GO:0009073 Biological Process:aromatic amino acid family biosynthetic process,GO:0003849 Molecular Function:3-deoxy-7-phosphoheptulonate synthase activity,GO:0003824 Molecular Function:catalytic activity	K01626 3-deoxy-7-phosphoheptulonate synthase [EC:2.5.1.54]	IPR002480 DAHP synthetase, class II,IPR013785 Aldolase-type TIM barrel
RC2G0255600	XLOC_013367	XLOC_013367	Chr02:24606257-24608979	P2ABC	P1ABC	OK	12.7546	23.1489	-0.859931	2.01626	0.00125	0.00670825	yes	NA	NA	IPR032675 Leucine-rich repeat domain superfamily
RC2G0258300	XLOC_009968	XLOC_009968	Chr02:25022214-25030771	P2ABC	P1ABC	OK	27.8912	41.01	-0.556164	1.78163	0.00485	0.0199486	yes	GO:0006468 Biological Process:protein phosphorylation,GO:0005524 Molecular Function:ATP binding,GO:0005524 Molecular Function:ATP binding,GO:0005515 Molecular Function:protein binding,GO:0004672 Molecular Function:protein kinase activity	NA	IPR000719 Protein kinase domain,IPR001611 Leucine-rich repeat,IPR008271 Serine/threonine-protein kinase, active site,IPR011009 Protein kinase-like domain superfamily,IPR013210 Leucine-rich repeat-containing N-terminal, plant-type,IPR017441 Protein kinase, ATP binding site,IPR032675 Leucine-rich repeat domain superfamily
RC2G0258400	XLOC_013384	XLOC_013384	Chr02:25032609-25033267	P2ABC	P1ABC	OK	0.92421	9.73911	-3.3975	2.86605	0.0113	0.038376	yes	NA	NA	NA
RC2G0265000	XLOC_009996	XLOC_009996	Chr02:25753888-25760571	P2ABC	P1ABC	OK	11.5476	21.8604	-0.920725	2.28316	0.00035	0.00231982	yes	GO:0006529 Biological Process:asparagine biosynthetic process,GO:0004066 Molecular Function:asparagine synthase (glutamine-hydrolyzing) activity	K01953 asparagine synthase (glutamine-hydrolysing) [EC:6.3.5.4],K01953 asparagine synthase (glutamine-hydrolysing) [EC:6.3.5.4]	IPR001962 Asparagine synthase,IPR014729 Rossmann-like alpha/beta/alpha sandwich fold,IPR017932 Glutamine amidotransferase type 2 domain,IPR029055 Nucleophile aminohydrolases, N-terminal
RC2G0269200	XLOC_010012	XLOC_010012	Chr02:26165634-26168587	P2ABC	P1ABC	OK	148.508	263.182	-0.82552	2.51573	5e-05	0.000417915	yes	GO:0005509 Molecular Function:calcium ion binding,GO:0005544 Molecular Function:calcium-dependent phospholipid binding	NA	IPR001464 Annexin,IPR009118 Annexin D, plant,IPR018252 Annexin repeat, conserved site,IPR018502 Annexin repeat,IPR037104 Annexin superfamily
RC2G0269900	XLOC_010015	XLOC_010015	Chr02:26230986-26232484	P2ABC	P1ABC	OK	2.44034	16.587	-2.7649	4.05724	5e-05	0.000417915	yes	GO:0006486 Biological Process:protein glycosylation,GO:0016757 Molecular Function:transferase activity, transferring glycosyl groups	K20888 xyloglucan galactosyltransferase MUR3 [EC:2.4.1.-],K20888 xyloglucan galactosyltransferase MUR3 [EC:2.4.1.-]	IPR004263 Exostosin-like
RC2G0270000	XLOC_013450	XLOC_013450	Chr02:26236640-26237046	P2ABC	P1ABC	OK	43.1414	142.613	-1.72496	2.73308	0.0001	0.000775227	yes	NA	NA	IPR028144 Cysteine-rich transmembrane CYSTM domain
RC2G0273200	XLOC_010029	XLOC_010029	Chr02:26614223-26616651	P2ABC	P1ABC	OK	1.90687	10.1482	-2.41195	3.84381	5e-05	0.000417915	yes	GO:0005515 Molecular Function:protein binding	NA	IPR001440 Tetratricopeptide repeat 1,IPR011990 Tetratricopeptide-like helical domain superfamily,IPR013026 Tetratricopeptide repeat-containing domain,IPR019734 Tetratricopeptide repeat
RC2G0273600	XLOC_013467	XLOC_013467	Chr02:26716303-26719125	P2ABC	P1ABC	OK	15.0519	35.3006	-1.22974	3.26955	5e-05	0.000417915	yes	GO:0005992 Biological Process:trehalose biosynthetic process,GO:0003824 Molecular Function:catalytic activity	K01087 trehalose 6-phosphate phosphatase [EC:3.1.3.12]	IPR003337 Trehalose-phosphatase,IPR006379 HAD-superfamily hydrolase, subfamily IIB,IPR023214 HAD superfamily,IPR036412 HAD-like superfamily
RC2G0275500	XLOC_013477	XLOC_013477	Chr02:26978655-26981179	P2ABC	P1ABC	OK	1.70397	4.17025	-1.29123	1.83273	0.00485	0.0199486	yes	NA	NA	IPR010369 Protein of unknown function DUF966,IPR021182 Upstream of FLC
RC2G0276300	XLOC_013481	XLOC_013481	Chr02:27109903-27112618	P2ABC	P1ABC	OK	27.3982	1090.59	-5.31488	12.1777	5e-05	0.000417915	yes	GO:0006021 Biological Process:inositol biosynthetic process,GO:0008654 Biological Process:phospholipid biosynthetic process,GO:0004512 Molecular Function:inositol-3-phosphate synthase activity	K01858 myo-inositol-1-phosphate synthase [EC:5.5.1.4]	IPR002587 Myo-inositol-1-phosphate synthase,IPR013021 Myo-inositol-1-phosphate synthase, GAPDH-like,IPR036291 NAD(P)-binding domain superfamily
RC2G0282100	XLOC_013514	XLOC_013514	Chr02:27877492-27879929	P2ABC	P1ABC	OK	4.54123	10.985	-1.27438	1.89111	0.003	0.0136007	yes	NA	NA	NA
RC2G0284400	XLOC_013527	XLOC_013527	Chr02:28295845-28308392	P2ABC	P1ABC	OK	1.41087	10.375	-2.87846	5.12157	5e-05	0.000417915	yes	NA	NA	IPR004147 UbiB domain,IPR011009 Protein kinase-like domain superfamily
RC2G0286200	XLOC_010084	XLOC_010084	Chr02:28477842-28478607	P2ABC	P1ABC	OK	1.37665	5.99166	-2.1218	1.94758	0.01305	0.0428135	yes	NA	NA	IPR006460 Protein MIZU-KUSSEI 1-like, plant
RC2G0286300	XLOC_010085	XLOC_010085	Chr02:28480032-28481115	P2ABC	P1ABC	OK	13.1204	26.4238	-1.01003	2.08535	0.00055	0.00342311	yes	NA	NA	IPR023329 Chlorophyll a/b binding domain superfamily
RC2G0286400	XLOC_010086	XLOC_010086	Chr02:28483654-28488225	P2ABC	P1ABC	OK	19.8394	43.9113	-1.14622	3.26868	5e-05	0.000417915	yes	GO:0005975 Biological Process:carbohydrate metabolic process,GO:0004134 Molecular Function:4-alpha-glucanotransferase activity	K00705 4-alpha-glucanotransferase [EC:2.4.1.25]	IPR003385 Glycoside hydrolase, family 77,IPR017853 Glycoside hydrolase superfamily
RC2G0288600	XLOC_010094	XLOC_010094	Chr02:28880050-28887090	P2ABC	P1ABC	OK	14.206	24.7315	-0.799849	2.47327	0.0001	0.000775227	yes	GO:0030244 Biological Process:cellulose biosynthetic process,GO:0016020 Cellular Component:membrane,GO:0016760 Molecular Function:cellulose synthase (UDP-forming) activity	K10999 cellulose synthase A [EC:2.4.1.12],K10999 cellulose synthase A [EC:2.4.1.12]	IPR001841 Zinc finger, RING-type,IPR005150 Cellulose synthase,IPR013083 Zinc finger, RING/FYVE/PHD-type,IPR027934 Cellulose synthase, RING-type zinc finger,IPR029044 Nucleotide-diphospho-sugar transferases
RC2G0294300	XLOC_013571	XLOC_013571	Chr02:29638336-29638685	P2ABC	P1ABC	OK	3.75017	31.3375	-3.06286	2.13573	0.0115	0.0389154	yes	NA	NA	NA
RC2G0296700	XLOC_010142	XLOC_010142	Chr02:30001060-30006212	P2ABC	P1ABC	OK	35.3931	49.7059	-0.489947	1.52349	0.01145	0.0387827	yes	GO:0006468 Biological Process:protein phosphorylation,GO:0005524 Molecular Function:ATP binding,GO:0005524 Molecular Function:ATP binding,GO:0004672 Molecular Function:protein kinase activity	NA	IPR000719 Protein kinase domain,IPR011009 Protein kinase-like domain superfamily,IPR017441 Protein kinase, ATP binding site
RC2G0297900	XLOC_013588	XLOC_013588	Chr02:30235737-30239575	P2ABC	P1ABC	OK	26.3997	43.7267	-0.727995	1.54633	0.0089	0.0319596	yes	NA	K12624 U6 snRNA-associated Sm-like protein LSm5,K12624 U6 snRNA-associated Sm-like protein LSm5,K12624 U6 snRNA-associated Sm-like protein LSm5	IPR001163 LSM domain, eukaryotic/archaea-type,IPR010920 LSM domain superfamily,IPR033871 Sm-like protein LSm5
RC2G0299800	XLOC_010157	XLOC_010157	Chr02:30591871-30593832	P2ABC	P1ABC	OK	3.43807	72.7931	-4.40413	8.27691	5e-05	0.000417915	yes	GO:0016020 Cellular Component:membrane,GO:0005524 Molecular Function:ATP binding,GO:0016887 Molecular Function:ATPase activity	NA	IPR003439 ABC transporter-like,IPR013525 ABC-2 type transporter,IPR017871 ABC transporter, conserved site,IPR027417 P-loop containing nucleoside triphosphate hydrolase
RC2G0301100	XLOC_013602	XLOC_013602	Chr02:30837594-30842621	P2ABC	P1ABC	OK	17.0023	35.4438	-1.05981	3.01859	5e-05	0.000417915	yes	GO:0043048 Biological Process:dolichyl monophosphate biosynthetic process,GO:0004168 Molecular Function:dolichol kinase activity	K00902 dolichol kinase [EC:2.7.1.108]	IPR026566 Dolichol kinase,IPR032974 Polyprenol kinase family
RC2G0306000,RC2G0306100	XLOC_010185	XLOC_010185	Chr02:31583445-31588881	P2ABC	P1ABC	OK	6.28758	16.9213	-1.42826	1.81251	0.00345	0.0152071	yes	NA	NA	NA
RC2G0309000	XLOC_013644	XLOC_013644	Chr02:32022935-32024728	P2ABC	P1ABC	OK	2.38835	6.72657	-1.49385	2.15336	0.001	0.00560262	yes	GO:0006629 Biological Process:lipid metabolic process,GO:0008970 Molecular Function:phosphatidylcholine 1-acylhydrolase activity	NA	IPR002921 Fungal lipase-like domain,IPR029058 Alpha/Beta hydrolase fold,IPR033556 Phospholipase A1-II
RC2G0309400	XLOC_010199	XLOC_010199	Chr02:32074718-32076377	P2ABC	P1ABC	OK	1.45944	7.30406	-2.32328	2.57692	0.0021	0.0102361	yes	NA	NA	NA
RC2G0310100	XLOC_013650	XLOC_013650	Chr02:32138277-32144385	P2ABC	P1ABC	OK	11.1145	16.994	-0.612578	1.56216	0.01305	0.0428135	yes	GO:0006081 Biological Process:cellular aldehyde metabolic process,GO:0008152 Biological Process:metabolic process,GO:0055114 Biological Process:oxidation-reduction process,GO:0004030 Molecular Function:aldehyde dehydrogenase [NAD(P)+] activity,GO:0016491 Molecular Function:oxidoreductase activity	K00128 aldehyde dehydrogenase (NAD+) [EC:1.2.1.3]	IPR012394 Aldehyde dehydrogenase NAD(P)-dependent,IPR015590 Aldehyde dehydrogenase domain,IPR016160 Aldehyde dehydrogenase, cysteine active site,IPR016161 Aldehyde/histidinol dehydrogenase,IPR016162 Aldehyde dehydrogenase, N-terminal,IPR029510 Aldehyde dehydrogenase, glutamic acid active site
RC2G0312700	XLOC_013662	XLOC_013662	Chr02:32562633-32569082	P2ABC	P1ABC	OK	24.653	48.8081	-0.985357	2.76105	5e-05	0.000417915	yes	GO:0006886 Biological Process:intracellular protein transport,GO:0005622 Cellular Component:intracellular	NA	IPR002014 VHS domain,IPR004152 GAT domain,IPR008942 ENTH/VHS
RC2G0314700	XLOC_010226	XLOC_010226	Chr02:32926030-32932827	P2ABC	P1ABC	OK	6.02603	11.0877	-0.879676	1.9334	0.00315	0.0141699	yes	GO:0004040 Molecular Function:amidase activity	NA	IPR000120 Amidase,IPR020556 Amidase, conserved site,IPR023631 Amidase signature domain,IPR036928 Amidase signature (AS) superfamily
RC2G0315500	XLOC_010233	XLOC_010233	Chr02:32986775-32992299	P2ABC	P1ABC	OK	14.32	29.9912	-1.06651	2.92827	5e-05	0.000417915	yes	GO:0035556 Biological Process:intracellular signal transduction,GO:0008152 Biological Process:metabolic process,GO:0007205 Biological Process:protein kinase C-activating G-protein coupled receptor signaling pathway,GO:0003951 Molecular Function:NAD+ kinase activity,GO:0004143 Molecular Function:diacylglycerol kinase activity,GO:0016301 Molecular Function:kinase activity	K00901 diacylglycerol kinase (ATP) [EC:2.7.1.107]	IPR000756 Diacylglycerol kinase, accessory domain,IPR001206 Diacylglycerol kinase, catalytic domain,IPR002219 Protein kinase C-like, phorbol ester/diacylglycerol-binding domain,IPR016064 NAD kinase/diacylglycerol kinase-like domain superfamily,IPR017438 Inorganic polyphosphate/ATP-NAD kinase, N-terminal
RC2G0315600	XLOC_010234	XLOC_010234	Chr02:32993622-32994410	P2ABC	P1ABC	OK	37.8346	133.457	-1.8186	4.7104	5e-05	0.000417915	yes	NA	NA	NA
RC2G0321300	XLOC_013704	XLOC_013704	Chr02:34012320-34012764	P2ABC	P1ABC	OK	7.02415	21.1475	-1.59009	1.86524	0.00565	0.0224426	yes	NA	K18999 RNA polymerase II C-terminal domain phosphatase-like 3/4 [EC:3.1.3.16],K18999 RNA polymerase II C-terminal domain phosphatase-like 3/4 [EC:3.1.3.16]	IPR004274 FCP1 homology domain,IPR023214 HAD superfamily,IPR036412 HAD-like superfamily
RC2G0321900	XLOC_013708	XLOC_013708	Chr02:34075940-34077865	P2ABC	P1ABC	OK	22.7137	58.9717	-1.37646	3.66567	5e-05	0.000417915	yes	GO:0005634 Cellular Component:nucleus,GO:0004721 Molecular Function:phosphoprotein phosphatase activity	K18999 RNA polymerase II C-terminal domain phosphatase-like 3/4 [EC:3.1.3.16],K18999 RNA polymerase II C-terminal domain phosphatase-like 3/4 [EC:3.1.3.16]	IPR004274 FCP1 homology domain,IPR011947 FCP1-like phosphatase, phosphatase domain,IPR023214 HAD superfamily,IPR036412 HAD-like superfamily
RC2G0322800	XLOC_013712	XLOC_013712	Chr02:34124334-34124586	P2ABC	P1ABC	OK	5.07869	65.3138	-3.68486	2.92606	0.0033	0.0147047	yes	GO:0009733 Biological Process:response to auxin	NA	IPR003676 Small auxin-up RNA
RC2G0322900	XLOC_013713	XLOC_013713	Chr02:34127693-34128512	P2ABC	P1ABC	OK	6.57717	13.9934	-1.08921	1.51395	0.01025	0.0356044	yes	GO:0005634 Cellular Component:nucleus,GO:0004721 Molecular Function:phosphoprotein phosphatase activity	K18999 RNA polymerase II C-terminal domain phosphatase-like 3/4 [EC:3.1.3.16],K18999 RNA polymerase II C-terminal domain phosphatase-like 3/4 [EC:3.1.3.16]	IPR004274 FCP1 homology domain,IPR011947 FCP1-like phosphatase, phosphatase domain,IPR023214 HAD superfamily,IPR036412 HAD-like superfamily
RC2G0325000	XLOC_013722	XLOC_013722	Chr02:34388661-34389414	P2ABC	P1ABC	OK	1.88142	12.5509	-2.7379	2.73339	0.0013	0.00691255	yes	NA	NA	IPR013783 Immunoglobulin-like fold
RC2G0326500	XLOC_010284	XLOC_010284	Chr02:34684024-34684694	P2ABC	P1ABC	OK	140.357	311.382	-1.14959	3.59181	5e-05	0.000417915	yes	GO:0005509 Molecular Function:calcium ion binding	NA	IPR002048 EF-hand domain,IPR011992 EF-hand domain pair,IPR018247 EF-Hand 1, calcium-binding site
RC2G0327100	XLOC_010289	XLOC_010289	Chr02:34886609-34887462	P2ABC	P1ABC	OK	21.3188	84.8872	-1.99342	3.61485	5e-05	0.000417915	yes	NA	NA	IPR028144 Cysteine-rich transmembrane CYSTM domain
RC2G0334900	XLOC_013778	XLOC_013778	Chr02:36320088-36326276	P2ABC	P1ABC	OK	22.7545	40.5311	-0.832875	2.22231	0.0008	0.00465789	yes	GO:0005515 Molecular Function:protein binding	NA	IPR009060 UBA-like superfamily,IPR015940 Ubiquitin-associated domain,IPR035952 Rhomboid-like superfamily
RC2G0335400	XLOC_010321	XLOC_010321	Chr02:36386601-36393407	P2ABC	P1ABC	OK	3.72264	11.9789	-1.6861	3.84413	5e-05	0.000417915	yes	GO:0005975 Biological Process:carbohydrate metabolic process,GO:0005975 Biological Process:carbohydrate metabolic process,GO:0030246 Molecular Function:carbohydrate binding,GO:0003824 Molecular Function:catalytic activity,GO:0004553 Molecular Function:hydrolase activity, hydrolyzing O-glycosyl compounds	NA	IPR000322 Glycoside hydrolase family 31,IPR011013 Galactose mutarotase-like domain superfamily,IPR017853 Glycoside hydrolase superfamily
RC2G0336800	XLOC_013786	XLOC_013786	Chr02:36861220-36865266	P2ABC	P1ABC	OK	1.53335	3.7072	-1.27365	2.08703	0.0019	0.00943278	yes	NA	NA	IPR025486 Domain of unknown function DUF4378,IPR032795 DUF3741-associated sequence motif
RC2G0337100	XLOC_013788	XLOC_013788	Chr02:36963307-36964621	P2ABC	P1ABC	OK	11.2975	35.4907	-1.65144	3.3139	5e-05	0.000417915	yes	NA	K01602 ribulose-bisphosphate carboxylase small chain [EC:4.1.1.39]	IPR000894 Ribulose bisphosphate carboxylase small chain, domain,IPR024680 Ribulose-1,5-bisphosphate carboxylase small subunit, N-terminal,IPR024681 Ribulose bisphosphate carboxylase, small chain,IPR036385 Ribulose bisphosphate carboxylase, small subunit superfamily
RC2G0339100	XLOC_010336	XLOC_010336	Chr02:37371876-37378509	P2ABC	P1ABC	OK	6.42276	12.653	-0.978215	2.89481	5e-05	0.000417915	yes	GO:0006075 Biological Process:(1->3)-beta-D-glucan biosynthetic process,GO:0000148 Cellular Component:1,3-beta-D-glucan synthase complex,GO:0016020 Cellular Component:membrane,GO:0003843 Molecular Function:1,3-beta-D-glucan synthase activity	K11000 callose synthase [EC:2.4.1.-],K11000 callose synthase [EC:2.4.1.-]	IPR003440 Glycosyl transferase, family 48,IPR026899 1,3-beta-glucan synthase subunit FKS1-like, domain-1
RC2G0339600	XLOC_013800	XLOC_013800	Chr02:37540126-37544236	P2ABC	P1ABC	OK	39.7214	67.9877	-0.775358	2.45607	0.0001	0.000775227	yes	NA	K10581 ubiquitin-conjugating enzyme E2 O [EC:2.3.2.24]	IPR000608 Ubiquitin-conjugating enzyme E2,IPR016135 Ubiquitin-conjugating enzyme/RWD-like
RC2G0346000	XLOC_010370	XLOC_010370	Chr02:38537875-38540802	P2ABC	P1ABC	OK	0.578003	3.31433	-2.51957	2.42095	0.0017	0.00861608	yes	GO:0009058 Biological Process:biosynthetic process,GO:0006520 Biological Process:cellular amino acid metabolic process,GO:0003824 Molecular Function:catalytic activity,GO:0030170 Molecular Function:pyridoxal phosphate binding,GO:0008483 Molecular Function:transaminase activity	K00815 tyrosine aminotransferase [EC:2.6.1.5],K00815 tyrosine aminotransferase [EC:2.6.1.5]	IPR004839 Aminotransferase, class I/classII,IPR005958 Tyrosine/nicotianamine aminotransferase,IPR015421 Pyridoxal phosphate-dependent transferase, major region, subdomain 1,IPR015422 Pyridoxal phosphate-dependent transferase, subdomain 2,IPR015424 Pyridoxal phosphate-dependent transferase
RC2G0347700	XLOC_013839	XLOC_013839	Chr02:38776931-38781539	P2ABC	P1ABC	OK	1.04722	15.9243	-3.9266	5.01778	5e-05	0.000417915	yes	GO:0003677 Molecular Function:DNA binding	NA	IPR001005 SANT/Myb domain,IPR006447 Myb domain, plants,IPR009057 Homeobox-like domain superfamily,IPR017930 Myb domain
RC2G0347800	XLOC_013840	XLOC_013840	Chr02:38797982-38799634	P2ABC	P1ABC	OK	13.978	25.8241	-0.885566	1.72321	0.0032	0.0143445	yes	NA	NA	IPR019191 Essential protein Yae1, N-terminal
RC2G0347900	XLOC_010380	XLOC_010380	Chr02:38816472-38817510	P2ABC	P1ABC	OK	21.7378	104.763	-2.26886	5.2213	5e-05	0.000417915	yes	NA	NA	NA
RC2G0348900	XLOC_010386	XLOC_010386	Chr02:39093066-39094532	P2ABC	P1ABC	OK	23.6317	148.937	-2.6559	7.3258	5e-05	0.000417915	yes	GO:0008171 Molecular Function:O-methyltransferase activity,GO:0008168 Molecular Function:methyltransferase activity,GO:0046983 Molecular Function:protein dimerization activity	K16040 trans-resveratrol di-O-methyltransferase [EC:2.1.1.240]	IPR001077 O-methyltransferase, family 2,IPR012967 Plant methyltransferase dimerisation,IPR016461 O-methyltransferase COMT-type,IPR029063 S-adenosyl-L-methionine-dependent methyltransferase,IPR036388 Winged helix-like DNA-binding domain superfamily,IPR036390 Winged helix DNA-binding domain superfamily
RC2G0349700	XLOC_010391	XLOC_010391	Chr02:39324640-39326245	P2ABC	P1ABC	OK	0.390908	3.43255	-3.13438	2.33179	0.01355	0.0440995	yes	GO:0008171 Molecular Function:O-methyltransferase activity,GO:0008168 Molecular Function:methyltransferase activity,GO:0046983 Molecular Function:protein dimerization activity	K16040 trans-resveratrol di-O-methyltransferase [EC:2.1.1.240]	IPR001077 O-methyltransferase, family 2,IPR012967 Plant methyltransferase dimerisation,IPR016461 O-methyltransferase COMT-type,IPR029063 S-adenosyl-L-methionine-dependent methyltransferase,IPR036388 Winged helix-like DNA-binding domain superfamily,IPR036390 Winged helix DNA-binding domain superfamily
RC2G0353300	XLOC_010409	XLOC_010409	Chr02:39746533-39749860	P2ABC	P1ABC	OK	2.73325	9.12712	-1.73954	2.7018	0.0001	0.000775227	yes	NA	NA	IPR018108 Mitochondrial substrate/solute carrier,IPR023395 Mitochondrial carrier domain superfamily
RC2G0353700	XLOC_013868	XLOC_013868	Chr02:39778287-39780364	P2ABC	P1ABC	OK	23.569	47.0495	-0.997284	2.65806	5e-05	0.000417915	yes	GO:0016787 Molecular Function:hydrolase activity	NA	IPR000086 NUDIX hydrolase domain,IPR015797 NUDIX hydrolase-like domain superfamily,IPR020084 NUDIX hydrolase, conserved site,IPR020476 NUDIX hydrolase,IPR022927 RNA pyrophosphohydrolase RppH
RC2G0354200	XLOC_013872	XLOC_013872	Chr02:39803603-39805220	P2ABC	P1ABC	OK	4.1889	32.3234	-2.94793	2.48365	0.00265	0.0123123	yes	NA	K17908 autophagy-related protein 18,K17908 autophagy-related protein 18	NA
RC2G0354600	XLOC_010413	XLOC_010413	Chr02:39819623-39820859	P2ABC	P1ABC	OK	3.36184	8.24395	-1.29408	1.60481	0.0097	0.0341095	yes	NA	NA	NA
RC2G0355100	XLOC_013879	XLOC_013879	Chr02:39850487-39857254	P2ABC	P1ABC	OK	21.4619	34.4344	-0.682071	2.02142	0.0015	0.00778474	yes	GO:0005525 Molecular Function:GTP binding,GO:0003924 Molecular Function:GTPase activity	NA	IPR001806 Small GTPase superfamily,IPR027417 P-loop containing nucleoside triphosphate hydrolase
RC2G0358400	XLOC_013897	XLOC_013897	Chr02:40138322-40139893	P2ABC	P1ABC	OK	1.3799	4.3122	-1.64386	1.86865	0.0091	0.0325217	yes	GO:0005975 Biological Process:carbohydrate metabolic process,GO:0004553 Molecular Function:hydrolase activity, hydrolyzing O-glycosyl compounds	NA	IPR000490 Glycoside hydrolase family 17,IPR012946 X8 domain,IPR017853 Glycoside hydrolase superfamily
RC2G0360500	XLOC_010434	XLOC_010434	Chr02:40538319-40541929	P2ABC	P1ABC	OK	2.20818	7.29901	-1.72485	2.19988	0.0021	0.0102361	yes	GO:0006355 Biological Process:regulation of transcription, DNA-templated,GO:0003700 Molecular Function:DNA binding transcription factor activity,GO:0043565 Molecular Function:sequence-specific DNA binding	NA	IPR003657 WRKY domain,IPR036576 WRKY domain superfamily
RC2G0361000	XLOC_013913	XLOC_013913	Chr02:40627884-40631947	P2ABC	P1ABC	OK	35.493	56.6727	-0.675122	2.20677	0.00015	0.00111473	yes	GO:0006468 Biological Process:protein phosphorylation,GO:0005524 Molecular Function:ATP binding,GO:0005524 Molecular Function:ATP binding,GO:0005515 Molecular Function:protein binding,GO:0004672 Molecular Function:protein kinase activity	K13415 protein brassinosteroid insensitive 1 [EC:2.7.10.1 2.7.11.1],K13415 protein brassinosteroid insensitive 1 [EC:2.7.10.1 2.7.11.1],K13415 protein brassinosteroid insensitive 1 [EC:2.7.10.1 2.7.11.1]	IPR000719 Protein kinase domain,IPR001611 Leucine-rich repeat,IPR008271 Serine/threonine-protein kinase, active site,IPR011009 Protein kinase-like domain superfamily,IPR013210 Leucine-rich repeat-containing N-terminal, plant-type,IPR017441 Protein kinase, ATP binding site,IPR032675 Leucine-rich repeat domain superfamily
RC2G0361100	XLOC_013914	XLOC_013914	Chr02:40641107-40645535	P2ABC	P1ABC	OK	82.4633	122.719	-0.573537	1.86896	0.00265	0.0123123	yes	NA	NA	IPR004853 Sugar phosphate transporter domain
RC2G0362100	XLOC_010442	XLOC_010442	Chr02:40723286-40724282	P2ABC	P1ABC	OK	27.495	62.0404	-1.17404	2.52585	0.00025	0.00174253	yes	NA	NA	IPR013057 Amino acid transporter, transmembrane domain
RC2G0364700	XLOC_010455	XLOC_010455	Chr02:41004436-41006903	P2ABC	P1ABC	OK	4.32598	11.1304	-1.36341	1.73128	0.00925	0.0329007	yes	GO:0005515 Molecular Function:protein binding	K03035 26S proteasome regulatory subunit N5	IPR000717 Proteasome component (PCI) domain,IPR035297 26S Proteasome non-ATPase regulatory subunit 12,IPR036388 Winged helix-like DNA-binding domain superfamily,IPR036390 Winged helix DNA-binding domain superfamily
RC2G0370800	XLOC_010490	XLOC_010490	Chr02:41482094-41488175	P2ABC	P1ABC	OK	4.22116	13.6784	-1.69619	3.79567	5e-05	0.000417915	yes	NA	NA	IPR010341 Protein of unknown function DUF936, plant
RC2G0371600	XLOC_013959	XLOC_013959	Chr02:41624219-41629771	P2ABC	P1ABC	OK	19.1051	35.7044	-0.902147	2.34156	0.0005	0.00314791	yes	GO:0016226 Biological Process:iron-sulfur cluster assembly,GO:0005506 Molecular Function:iron ion binding,GO:0051536 Molecular Function:iron-sulfur cluster binding	K22074 "NFU1 iron-sulfur cluster scaffold homolog, mitochondrial"	IPR001075 NIF system FeS cluster assembly, NifU, C-terminal,IPR014824 Scaffold protein Nfu/NifU, N-terminal,IPR034904 Fe-S cluster assembly domain superfamily,IPR035433 NFU1-like,IPR036498 Scaffold protein Nfu/NifU, N-terminal domain superfamily
RC2G0373400	XLOC_013966	XLOC_013966	Chr02:41840865-41842740	P2ABC	P1ABC	OK	4.43023	13.407	-1.59754	2.53178	0.00055	0.00342311	yes	NA	NA	IPR006843 Plastid lipid-associated protein/fibrillin conserved domain
RC2G0374200	XLOC_010510	XLOC_010510	Chr02:41935660-41938833	P2ABC	P1ABC	OK	6.54115	25.162	-1.94363	3.47066	5e-05	0.000417915	yes	NA	NA	NA
RC2G0374300	XLOC_013969	XLOC_013969	Chr02:41939272-41943977	P2ABC	P1ABC	OK	1.6149	5.74476	-1.8308	2.27067	0.0022	0.0106227	yes	GO:0016021 Cellular Component:integral component of membrane,GO:0016021 Cellular Component:integral component of membrane,GO:0016020 Cellular Component:membrane,GO:0022857 Molecular Function:transmembrane transporter activity	NA	IPR000620 EamA domain,IPR030184 WAT1-related protein
RC2G0374900	XLOC_010514	XLOC_010514	Chr02:42093791-42095284	P2ABC	P1ABC	OK	550.101	2696.89	-2.29353	4.44249	5e-05	0.000417915	yes	GO:0008171 Molecular Function:O-methyltransferase activity,GO:0008168 Molecular Function:methyltransferase activity,GO:0046983 Molecular Function:protein dimerization activity	K16040 trans-resveratrol di-O-methyltransferase [EC:2.1.1.240]	IPR001077 O-methyltransferase, family 2,IPR012967 Plant methyltransferase dimerisation,IPR016461 O-methyltransferase COMT-type,IPR029063 S-adenosyl-L-methionine-dependent methyltransferase,IPR036388 Winged helix-like DNA-binding domain superfamily,IPR036390 Winged helix DNA-binding domain superfamily
RC2G0375900	XLOC_013975	XLOC_013975	Chr02:42212988-42216278	P2ABC	P1ABC	OK	3.66085	6.99775	-0.934713	1.76886	0.01245	0.0412596	yes	GO:0055114 Biological Process:oxidation-reduction process,GO:0006571 Biological Process:tyrosine biosynthetic process,GO:0008977 Molecular Function:prephenate dehydrogenase (NAD+) activity,GO:0004665 Molecular Function:prephenate dehydrogenase (NADP+) activity	K15227 "arogenate dehydrogenase (NADP+), plant [EC:1.3.1.78]"	IPR003099 Prephenate dehydrogenase,IPR008927 6-phosphogluconate dehydrogenase-like, C-terminal domain superfamily,IPR028939 Pyrroline-5-carboxylate reductase, catalytic, N-terminal,IPR029752 D-isomer specific 2-hydroxyacid dehydrogenase, NAD-binding domain conserved site 1,IPR036291 NAD(P)-binding domain superfamily
RC2G0377000	XLOC_013982	XLOC_013982	Chr02:42307360-42312335	P2ABC	P1ABC	OK	351.016	528.649	-0.590775	1.47618	0.0139	0.0449616	yes	GO:0006635 Biological Process:fatty acid beta-oxidation,GO:0006631 Biological Process:fatty acid metabolic process,GO:0008152 Biological Process:metabolic process,GO:0055114 Biological Process:oxidation-reduction process,GO:0005777 Cellular Component:peroxisome,GO:0071949 Molecular Function:FAD binding,GO:0003997 Molecular Function:acyl-CoA oxidase activity,GO:0050660 Molecular Function:flavin ad…	K00232 acyl-CoA oxidase [EC:1.3.3.6]	IPR002655 Acyl-CoA oxidase, C-terminal,IPR006091 Acyl-CoA oxidase/dehydrogenase, central domain,IPR009075 Acyl-CoA dehydrogenase/oxidase C-terminal,IPR009100 Acyl-CoA dehydrogenase/oxidase, N-terminal and middle domain superfamily,IPR012258 Acyl-CoA oxidase,IPR036250 Acyl-CoA dehydrogenase-like, C-terminal,IPR037069 Acyl-CoA dehydrogenase/oxidase, N-terminal domain superfamily
RC2G0377100	XLOC_013983	XLOC_013983	Chr02:42321824-42335290	P2ABC	P1ABC	OK	6.9552	11.2092	-0.688515	1.57215	0.01055	0.0363792	yes	GO:0005525 Molecular Function:GTP binding,GO:0003924 Molecular Function:GTPase activity	NA	IPR000640 Elongation factor EFG, domain V-like,IPR000795 Transcription factor, GTP-binding domain,IPR004161 Translation elongation factor EFTu-like, domain 2,IPR005225 Small GTP-binding protein domain,IPR006298 GTP-binding protein TypA,IPR009000 Translation protein, beta-barrel domain superfamily,IPR027417 P-loop containing nucleoside triphosphate hydrolase,IPR031157 Tr-type G domain, conserved s…
RC2G0383700	XLOC_014017	XLOC_014017	Chr02:43431923-43435526	P2ABC	P1ABC	OK	4.11294	7.97359	-0.95506	1.63711	0.0071	0.0269335	yes	GO:0008152 Biological Process:metabolic process,GO:0009231 Biological Process:riboflavin biosynthetic process,GO:0016787 Molecular Function:hydrolase activity,GO:0008531 Molecular Function:riboflavin kinase activity	K20884 riboflavin kinase / FMN hydrolase [EC:2.7.1.26 3.1.3.102],K20884 riboflavin kinase / FMN hydrolase [EC:2.7.1.26 3.1.3.102]	IPR006439 HAD hydrolase, subfamily IA,IPR023198 Phosphoglycolate phosphatase, domain 2,IPR023214 HAD superfamily,IPR023465 Riboflavin kinase domain superfamily,IPR023468 Riboflavin kinase,IPR036412 HAD-like superfamily
RC2G0384500	XLOC_014021	XLOC_014021	Chr02:43569260-43569738	P2ABC	P1ABC	OK	3.07203	23.8825	-2.95869	2.91415	0.00225	0.0107858	yes	GO:0009733 Biological Process:response to auxin	NA	IPR003676 Small auxin-up RNA
RC2G0385300	XLOC_014026	XLOC_014026	Chr02:43640293-43645625	P2ABC	P1ABC	OK	11.0639	17.568	-0.667092	1.91171	0.00215	0.0104317	yes	GO:0015977 Biological Process:carbon fixation,GO:0006099 Biological Process:tricarboxylic acid cycle,GO:0003824 Molecular Function:catalytic activity,GO:0008964 Molecular Function:phosphoenolpyruvate carboxylase activity	K01595 phosphoenolpyruvate carboxylase [EC:4.1.1.31]	IPR015813 Pyruvate/Phosphoenolpyruvate kinase-like domain superfamily,IPR018129 Phosphoenolpyruvate carboxylase, Lys active site,IPR021135 Phosphoenolpyruvate carboxylase,IPR022805 Phosphoenolpyruvate carboxylase, bacterial/plant-type,IPR033129 Phosphoenolpyruvate carboxylase, His active site
RC2G0387200	XLOC_014039	XLOC_014039	Chr02:44147108-44155120	P2ABC	P1ABC	OK	44.3271	75.8862	-0.775651	2.45356	0.0001	0.000775227	yes	GO:0055114 Biological Process:oxidation-reduction process,GO:0016702 Molecular Function:oxidoreductase activity, acting on single donors with incorporation of molecular oxygen, incorporation of two atoms of oxygen	K10712 cysteamine dioxygenase [EC:1.13.11.19]	IPR011051 RmlC-like cupin domain superfamily,IPR012864 Cysteine oxygenase/2-aminoethanethiol dioxygenase,IPR014710 RmlC-like jelly roll fold
RC2G0388300	XLOC_014043	XLOC_014043	Chr02:44320796-44322974	P2ABC	P1ABC	OK	0.734936	5.46196	-2.89373	2.76203	0.0139	0.0449616	yes	NA	NA	IPR036514 SGNH hydrolase superfamily
RC2G0390100	XLOC_014050	XLOC_014050	Chr02:44574997-44581338	P2ABC	P1ABC	OK	6.08232	11.3146	-0.895495	1.89	0.0025	0.0117583	yes	GO:0009058 Biological Process:biosynthetic process,GO:0006520 Biological Process:cellular amino acid metabolic process,GO:0003824 Molecular Function:catalytic activity,GO:0003824 Molecular Function:catalytic activity,GO:0030170 Molecular Function:pyridoxal phosphate binding,GO:0008483 Molecular Function:transaminase activity	K14455 "aspartate aminotransferase, mitochondrial [EC:2.6.1.1]",K14455 "aspartate aminotransferase, mitochondrial [EC:2.6.1.1]"	IPR000796 Aspartate/other aminotransferase,IPR004838 Aminotransferases, class-I, pyridoxal-phosphate-binding site,IPR004839 Aminotransferase, class I/classII,IPR015422 Pyridoxal phosphate-dependent transferase, subdomain 2,IPR015424 Pyridoxal phosphate-dependent transferase
RC2G0390600	XLOC_014054	XLOC_014054	Chr02:44677804-44685479	P2ABC	P1ABC	OK	2.24863	4.96489	-1.14272	1.92581	0.0055	0.0219584	yes	GO:0015991 Biological Process:ATP hydrolysis coupled proton transport,GO:0033178 Cellular Component:proton-transporting two-sector ATPase complex, catalytic domain,GO:0046961 Molecular Function:proton-transporting ATPase activity, rotational mechanism	NA	IPR002842 ATPase, V1/A1 complex, subunit E
RC2G0391400	XLOC_010592	XLOC_010592	Chr02:44772005-44775083	P2ABC	P1ABC	OK	2.43081	5.29072	-1.12203	1.85105	0.00575	0.0227593	yes	GO:0006468 Biological Process:protein phosphorylation,GO:0048544 Biological Process:recognition of pollen,GO:0005524 Molecular Function:ATP binding,GO:0005524 Molecular Function:ATP binding,GO:0004672 Molecular Function:protein kinase activity	NA	IPR000719 Protein kinase domain,IPR000858 S-locus glycoprotein domain,IPR001245 Serine-threonine/tyrosine-protein kinase, catalytic domain,IPR003609 PAN/Apple domain,IPR008271 Serine/threonine-protein kinase, active site,IPR011009 Protein kinase-like domain superfamily,IPR017441 Protein kinase, ATP binding site
RC2G0394100	XLOC_014064	XLOC_014064	Chr02:45141517-45145655	P2ABC	P1ABC	OK	28.3883	56.8985	-1.00309	3.06618	5e-05	0.000417915	yes	GO:0006508 Biological Process:proteolysis,GO:0016020 Cellular Component:membrane,GO:0005524 Molecular Function:ATP binding,GO:0005524 Molecular Function:ATP binding,GO:0004222 Molecular Function:metalloendopeptidase activity	K03798 cell division protease FtsH [EC:3.4.24.-],K03798 cell division protease FtsH [EC:3.4.24.-]	IPR000642 Peptidase M41,IPR003959 ATPase, AAA-type, core,IPR003960 ATPase, AAA-type, conserved site,IPR005936 Peptidase, FtsH,IPR027417 P-loop containing nucleoside triphosphate hydrolase,IPR037219 Peptidase M41-like
RC2G0394700	XLOC_010613	XLOC_010613	Chr02:45185136-45187755	P2ABC	P1ABC	OK	12.6798	27.3962	-1.11144	2.58784	0.0001	0.000775227	yes	NA	NA	NA
RC2G0394800	XLOC_010614	XLOC_010614	Chr02:45227340-45229608	P2ABC	P1ABC	OK	8.18475	17.6763	-1.1108	1.94381	0.00645	0.0248669	yes	NA	NA	NA
RC2G0395200	XLOC_014071	XLOC_014071	Chr02:45271095-45272229	P2ABC	P1ABC	OK	31.0253	75.4546	-1.28216	3.59734	5e-05	0.000417915	yes	NA	NA	NA
RC2G0399200	XLOC_010635	XLOC_010635	Chr02:45845520-45848699	P2ABC	P1ABC	OK	25.7981	122.328	-2.24542	5.94688	5e-05	0.000417915	yes	NA	NA	NA
RC2G0401400	XLOC_014104	XLOC_014104	Chr02:46039762-46041147	P2ABC	P1ABC	OK	9.72387	18.5816	-0.934269	1.68781	0.0114	0.0386571	yes	NA	NA	NA
RC2G0401600	XLOC_014106	XLOC_014106	Chr02:46049908-46052803	P2ABC	P1ABC	OK	1.86913	4.76296	-1.34949	2.27274	0.00035	0.00231982	yes	GO:0043531 Molecular Function:ADP binding,GO:0005515 Molecular Function:protein binding	NA	IPR001611 Leucine-rich repeat,IPR002182 NB-ARC,IPR027417 P-loop containing nucleoside triphosphate hydrolase,IPR032675 Leucine-rich repeat domain superfamily,IPR036388 Winged helix-like DNA-binding domain superfamily
RC2G0404200	XLOC_010646	XLOC_010646	Chr02:46228890-46232109	P2ABC	P1ABC	OK	32.0256	58.3567	-0.865672	2.031	0.0009	0.00513526	yes	NA	NA	NA
RC2G0405600	XLOC_014130	XLOC_014130	Chr02:46450559-46454382	P2ABC	P1ABC	OK	2.72391	7.8812	-1.53274	2.13879	0.00225	0.0107858	yes	NA	NA	NA
RC2G0406600	XLOC_014136	XLOC_014136	Chr02:46605515-46607692	P2ABC	P1ABC	OK	41.4647	61.3582	-0.565374	1.82753	0.00565	0.0224426	yes	GO:0006508 Biological Process:proteolysis,GO:0004190 Molecular Function:aspartic-type endopeptidase activity	NA	IPR001461 Aspartic peptidase A1 family,IPR001969 Aspartic peptidase, active site,IPR021109 Aspartic peptidase domain superfamily,IPR032799 Xylanase inhibitor, C-terminal,IPR032861 Xylanase inhibitor, N-terminal,IPR033121 Peptidase family A1 domain
RC2G0406800	XLOC_014137	XLOC_014137	Chr02:46634379-46636680	P2ABC	P1ABC	OK	37.4489	59.865	-0.676788	1.68391	0.0059	0.0232098	yes	NA	NA	NA
RC2G0408400	XLOC_010666	XLOC_010666	Chr02:46945368-46949966	P2ABC	P1ABC	OK	1.30364	3.74686	-1.52313	2.15698	0.0017	0.00861608	yes	NA	K13065 shikimate O-hydroxycinnamoyltransferase [EC:2.3.1.133]	NA
RC2G0413200	XLOC_010689	XLOC_010689	Chr02:47597352-47602962	P2ABC	P1ABC	OK	6.34622	11.6221	-0.872906	1.89977	0.00455	0.018971	yes	GO:0030001 Biological Process:metal ion transport,GO:0016020 Cellular Component:membrane,GO:0046873 Molecular Function:metal ion transmembrane transporter activity	NA	IPR001046 NRAMP family
RC2G0413300	XLOC_014169	XLOC_014169	Chr02:47620860-47625281	P2ABC	P1ABC	OK	5.5061	12.1184	-1.1381	2.03745	0.00125	0.00670825	yes	GO:0003824 Molecular Function:catalytic activity,GO:0050662 Molecular Function:coenzyme binding	K09753 cinnamoyl-CoA reductase [EC:1.2.1.44]	IPR001509 NAD-dependent epimerase/dehydratase,IPR036291 NAD(P)-binding domain superfamily
RC2G0413900	XLOC_014174	XLOC_014174	Chr02:47713076-47714345	P2ABC	P1ABC	OK	55.2724	91.6957	-0.730294	2.21802	0.00035	0.00231982	yes	GO:0003676 Molecular Function:nucleic acid binding	K12581 CCR4-NOT transcription complex subunit 7/8,K12581 CCR4-NOT transcription complex subunit 7/8	IPR006941 Ribonuclease CAF1,IPR012337 Ribonuclease H-like superfamily,IPR036397 Ribonuclease H superfamily
RC2G0414500	XLOC_010692	XLOC_010692	Chr02:47813483-47816728	P2ABC	P1ABC	OK	14.1881	81.7275	-2.52614	7.21276	5e-05	0.000417915	yes	GO:0055085 Biological Process:transmembrane transport,GO:0016020 Cellular Component:membrane,GO:0015267 Molecular Function:channel activity	NA	IPR000425 Major intrinsic protein,IPR022357 Major intrinsic protein, conserved site,IPR023271 Aquaporin-like,IPR034294 Aquaporin transporter
RC2G0416200	XLOC_010699	XLOC_010699	Chr02:48091201-48095730	P2ABC	P1ABC	OK	1.35984	6.20587	-2.1902	2.96596	5e-05	0.000417915	yes	GO:0006754 Biological Process:ATP biosynthetic process,GO:0016021 Cellular Component:integral component of membrane,GO:0016021 Cellular Component:integral component of membrane,GO:0016887 Molecular Function:ATPase activity,GO:0000166 Molecular Function:nucleotide binding	K01535 H+-transporting ATPase [EC:3.6.3.6]	IPR001757 P-type ATPase,IPR004014 Cation-transporting P-type ATPase, N-terminal,IPR006534 P-type ATPase, subfamily IIIA,IPR008250 P-type ATPase, A domain superfamily,IPR018303 P-type ATPase, phosphorylation site,IPR023298 P-type ATPase, transmembrane domain superfamily,IPR023299 P-type ATPase, cytoplasmic domain N,IPR036412 HAD-like superfamily
RC2G0422300	XLOC_010730	XLOC_010730	Chr02:49165155-49170263	P2ABC	P1ABC	OK	1.04863	8.94826	-3.0931	4.13538	5e-05	0.000417915	yes	NA	NA	IPR010658 Nodulin-like,IPR036259 MFS transporter superfamily
RC2G0422400	XLOC_010731	XLOC_010731	Chr02:49170771-49171716	P2ABC	P1ABC	OK	14.3112	39.8886	-1.47883	3.18821	5e-05	0.000417915	yes	NA	NA	NA
RC2G0423600	XLOC_014225	XLOC_014225	Chr02:49380761-49381420	P2ABC	P1ABC	OK	2.84008	11.2276	-1.98305	2.11154	0.0056	0.0222933	yes	GO:0003676 Molecular Function:nucleic acid binding	K12581 CCR4-NOT transcription complex subunit 7/8,K12581 CCR4-NOT transcription complex subunit 7/8	IPR006941 Ribonuclease CAF1,IPR012337 Ribonuclease H-like superfamily,IPR036397 Ribonuclease H superfamily
RC2G0424000	XLOC_014228	XLOC_014228	Chr02:49406830-49411655	P2ABC	P1ABC	OK	72.6297	123.63	-0.767402	2.52293	0.0001	0.000775227	yes	GO:0055114 Biological Process:oxidation-reduction process,GO:0016491 Molecular Function:oxidoreductase activity	K03943 NADH dehydrogenase (ubiquinone) flavoprotein 2 [EC:1.6.5.3 1.6.99.3],K03943 NADH dehydrogenase (ubiquinone) flavoprotein 2 [EC:1.6.5.3 1.6.99.3]	IPR002023 NADH-quinone oxidoreductase subunit E-like,IPR036249 Thioredoxin-like superfamily
RC2G0424900	XLOC_010743	XLOC_010743	Chr02:49558039-49558724	P2ABC	P1ABC	OK	7.35806	21.5604	-1.55098	2.24151	0.0013	0.00691255	yes	GO:0006412 Biological Process:translation,GO:0005840 Cellular Component:ribosome,GO:0003735 Molecular Function:structural constituent of ribosome	NA	IPR001971 Ribosomal protein S11,IPR036967 Ribosomal protein S11 superfamily
RC2G0426100	XLOC_014236	XLOC_014236	Chr02:49688894-49698402	P2ABC	P1ABC	OK	0.618016	4.18559	-2.75972	4.13397	5e-05	0.000417915	yes	GO:0005515 Molecular Function:protein binding	K03255 protein TIF31	IPR011990 Tetratricopeptide-like helical domain superfamily,IPR013026 Tetratricopeptide repeat-containing domain,IPR019734 Tetratricopeptide repeat,IPR023231 GSKIP domain superfamily,IPR025697 CLU domain,IPR028275 Clustered mitochondria protein, N-terminal,IPR033646 CLU central domain,IPR036388 Winged helix-like DNA-binding domain superfamily
RC2G0427200	XLOC_014241	XLOC_014241	Chr02:49797764-49799574	P2ABC	P1ABC	OK	3.12394	6.78018	-1.11796	1.65412	0.01145	0.0387827	yes	NA	NA	IPR001229 Jacalin-like lectin domain,IPR036404 Jacalin-like lectin domain superfamily
RC2G0428200	XLOC_014247	XLOC_014247	Chr02:49894771-49895982	P2ABC	P1ABC	OK	1.91811	4.98451	-1.37777	1.64767	0.00895	0.0321006	yes	GO:0043531 Molecular Function:ADP binding	NA	IPR002182 NB-ARC,IPR027417 P-loop containing nucleoside triphosphate hydrolase
RC2G0428400	XLOC_010759	XLOC_010759	Chr02:49901389-49902391	P2ABC	P1ABC	OK	29.964	47.0028	-0.64952	1.7543	0.00655	0.0251822	yes	GO:0003677 Molecular Function:DNA binding	NA	IPR001356 Homeobox domain,IPR009057 Homeobox-like domain superfamily
RC2G0431300	XLOC_010772	XLOC_010772	Chr02:50106694-50108603	P2ABC	P1ABC	OK	9.21448	28.945	-1.65134	3.52504	5e-05	0.000417915	yes	NA	NA	NA
RC2G0432800	XLOC_014271	XLOC_014271	Chr02:50341266-50342469	P2ABC	P1ABC	OK	16.4998	28.6507	-0.796125	1.67936	0.00385	0.0165281	yes	NA	NA	NA
RC2G0432900	XLOC_014272	XLOC_014272	Chr02:50358342-50363670	P2ABC	P1ABC	OK	108.406	194.769	-0.845324	3.02019	0.0001	0.000775227	yes	NA	NA	NA
RC2G0433900	XLOC_014280	XLOC_014280	Chr02:50586753-50588743	P2ABC	P1ABC	OK	0.778554	4.14281	-2.41174	2.5359	0.0018	0.00902361	yes	GO:0005975 Biological Process:carbohydrate metabolic process,GO:0004553 Molecular Function:hydrolase activity, hydrolyzing O-glycosyl compounds	NA	IPR000490 Glycoside hydrolase family 17,IPR017853 Glycoside hydrolase superfamily
RC2G0434700	XLOC_014283	XLOC_014283	Chr02:50708478-50710455	P2ABC	P1ABC	OK	13.9719	37.8174	-1.43652	3.30477	5e-05	0.000417915	yes	GO:0005515 Molecular Function:protein binding	NA	IPR011990 Tetratricopeptide-like helical domain superfamily,IPR013026 Tetratricopeptide repeat-containing domain,IPR019734 Tetratricopeptide repeat
RC2G0435800	XLOC_014290	XLOC_014290	Chr02:50855244-50856015	P2ABC	P1ABC	OK	22.388	262.337	-3.55063	7.93958	5e-05	0.000417915	yes	NA	NA	NA
RC2G0435900	XLOC_010792	XLOC_010792	Chr02:50856451-50857051	P2ABC	P1ABC	OK	12.1382	46.9321	-1.95101	3.12485	5e-05	0.000417915	yes	NA	NA	NA
RC2G0436000	XLOC_010793	XLOC_010793	Chr02:50858701-50859741	P2ABC	P1ABC	OK	21.9705	57.8158	-1.3959	2.47963	0.0002	0.00143409	yes	NA	NA	NA
RC2G0436500	XLOC_010795	XLOC_010795	Chr02:50938802-50940166	P2ABC	P1ABC	OK	11.0825	25.1138	-1.18019	2.41816	0.0001	0.000775227	yes	GO:0006355 Biological Process:regulation of transcription, DNA-templated,GO:0003677 Molecular Function:DNA binding,GO:0003700 Molecular Function:DNA binding transcription factor activity,GO:0003700 Molecular Function:DNA binding transcription factor activity	NA	IPR001471 AP2/ERF domain,IPR016177 DNA-binding domain superfamily,IPR017392 AP2/ERF transcription factor ERF/PTI6,IPR036955 AP2/ERF domain superfamily
RC2G0436900	XLOC_014294	XLOC_014294	Chr02:50988391-50992935	P2ABC	P1ABC	OK	9.09629	21.1703	-1.21869	2.03625	0.0049	0.0200807	yes	NA	K03025 DNA-directed RNA polymerase III subunit RPC6	NA
RC2G0437000	XLOC_010799	XLOC_010799	Chr02:50993453-50995070	P2ABC	P1ABC	OK	48.7946	136.319	-1.48219	4.24315	5e-05	0.000417915	yes	GO:0005515 Molecular Function:protein binding	NA	IPR010417 Embryo-specific ATS3,IPR036392 PLAT/LH2 domain superfamily
RC2G0437600	XLOC_010804	XLOC_010804	Chr02:51031226-51032678	P2ABC	P1ABC	OK	1.59793	5.91929	-1.88922	1.93896	0.00755	0.0282175	yes	GO:0006508 Biological Process:proteolysis,GO:0016021 Cellular Component:integral component of membrane,GO:0004252 Molecular Function:serine-type endopeptidase activity	NA	IPR002610 Peptidase S54, rhomboid,IPR022764 Peptidase S54, rhomboid domain,IPR035952 Rhomboid-like superfamily
RC2G0437700	XLOC_014296	XLOC_014296	Chr02:51033383-51034989	P2ABC	P1ABC	OK	10.7229	25.3828	-1.24316	2.26086	0.0007	0.00418555	yes	NA	NA	IPR007263 Protein of unknown function DUF393
RC2G0440800	XLOC_010817	XLOC_010817	Chr02:51465067-51466185	P2ABC	P1ABC	OK	22.6308	263.639	-3.54221	8.87483	5e-05	0.000417915	yes	NA	NA	NA
RC2G0441100	XLOC_014315	XLOC_014315	Chr02:51493017-51493757	P2ABC	P1ABC	OK	26.4411	52.6047	-0.992407	2.21983	0.00065	0.00394036	yes	NA	NA	NA
RC2G0441300	XLOC_014317	XLOC_014317	Chr02:51505471-51508682	P2ABC	P1ABC	OK	129.191	216.533	-0.745079	2.26446	0.0001	0.000775227	yes	GO:0003676 Molecular Function:nucleic acid binding	NA	IPR002775 DNA/RNA-binding protein Alba-like,IPR014560 Uncharacterised conserved protein UCP030333, DNA/RNA-binding Alba-related,IPR036882 Alba-like domain superfamily
RC2G0443000	XLOC_010829	XLOC_010829	Chr02:51674808-51677154	P2ABC	P1ABC	OK	10.1122	27.9951	-1.46907	3.53511	5e-05	0.000417915	yes	GO:0006520 Biological Process:cellular amino acid metabolic process,GO:0008152 Biological Process:metabolic process,GO:0006807 Biological Process:nitrogen compound metabolic process,GO:0036361 Molecular Function:racemase activity, acting on amino acids and derivatives,GO:0016855 Molecular Function:racemase and epimerase activity, acting on amino acids and derivatives	NA	IPR001920 Asp/Glu racemase,IPR004380 Aspartate racemase,IPR015942 Asp/Glu/hydantoin racemase
RC2G0444400	XLOC_010833	XLOC_010833	Chr02:51759168-51766608	P2ABC	P1ABC	OK	80.2109	155.595	-0.955929	2.4749	0.0002	0.00143409	yes	NA	NA	NA
RC2G0444600	XLOC_014333	XLOC_014333	Chr02:51783273-51784398	P2ABC	P1ABC	OK	5.72262	41.1209	-2.84512	4.02637	5e-05	0.000417915	yes	NA	NA	NA
RC2G0445200	XLOC_010839	XLOC_010839	Chr02:51818820-51821264	P2ABC	P1ABC	OK	50.9928	80.1946	-0.653211	1.78157	0.00455	0.018971	yes	GO:0045454 Biological Process:cell redox homeostasis,GO:0015036 Molecular Function:disulfide oxidoreductase activity,GO:0009055 Molecular Function:electron transfer activity,GO:0015035 Molecular Function:protein disulfide oxidoreductase activity	K07390 monothiol glutaredoxin	IPR002109 Glutaredoxin,IPR004480 Monothiol glutaredoxin-related,IPR014434 Monothiol glutaredoxin,IPR036249 Thioredoxin-like superfamily
RC2G0448300	XLOC_014357	XLOC_014357	Chr02:52224727-52229942	P2ABC	P1ABC	OK	11.7913	21.2207	-0.847748	2.14442	0.00075	0.0044285	yes	GO:0003824 Molecular Function:catalytic activity	NA	IPR000073 Alpha/beta hydrolase fold-1,IPR000639 Epoxide hydrolase-like,IPR029058 Alpha/Beta hydrolase fold
RC2G0452400	XLOC_014372	XLOC_014372	Chr02:52753235-52754522	P2ABC	P1ABC	OK	3.65782	58.2805	-3.99396	5.94994	5e-05	0.000417915	yes	GO:0006355 Biological Process:regulation of transcription, DNA-templated,GO:0005634 Cellular Component:nucleus,GO:0005515 Molecular Function:protein binding	NA	IPR000270 PB1 domain,IPR003311 AUX/IAA protein,IPR033389 AUX/IAA domain
RC2G0452500	XLOC_014373	XLOC_014373	Chr02:52765618-52768988	P2ABC	P1ABC	OK	71.1389	158.368	-1.15457	3.50972	5e-05	0.000417915	yes	GO:0006355 Biological Process:regulation of transcription, DNA-templated,GO:0005634 Cellular Component:nucleus,GO:0005515 Molecular Function:protein binding	NA	IPR000270 PB1 domain,IPR003311 AUX/IAA protein,IPR033389 AUX/IAA domain
RC2G0452900	XLOC_010875	XLOC_010875	Chr02:52855382-52856873	P2ABC	P1ABC	OK	21.0719	41.8775	-0.990857	2.48242	5e-05	0.000417915	yes	GO:0006725 Biological Process:cellular aromatic compound metabolic process,GO:0008198 Molecular Function:ferrous iron binding,GO:0016491 Molecular Function:oxidoreductase activity	K15777 "4,5-DOPA dioxygenase extradiol [EC:1.13.11.-]"	IPR004183 Extradiol ring-cleavage dioxygenase, class III enzyme, subunit B
RC2G0456700	XLOC_010896	XLOC_010896	Chr02:53333590-53338488	P2ABC	P1ABC	OK	1.81768	8.8069	-2.27654	3.52947	5e-05	0.000417915	yes	GO:1902358 Biological Process:sulfate transmembrane transport,GO:0008272 Biological Process:sulfate transport,GO:0008272 Biological Process:sulfate transport,GO:0055085 Biological Process:transmembrane transport,GO:0016021 Cellular Component:integral component of membrane,GO:0016020 Cellular Component:membrane,GO:0008271 Molecular Function:secondary active sulfate transmembrane transporter activi…	NA	IPR001902 SLC26A/SulP transporter,IPR002645 STAS domain,IPR011547 SLC26A/SulP transporter domain,IPR018045 Sulphate anion transporter, conserved site,IPR030317 Sulfate transporter 3.4,IPR036513 STAS domain superfamily
RC2G0458800	XLOC_010906	XLOC_010906	Chr02:53554114-53558260	P2ABC	P1ABC	OK	22.2291	37.8197	-0.76669	2.11933	0.00105	0.00583362	yes	GO:0005525 Molecular Function:GTP binding,GO:0003924 Molecular Function:GTPase activity	K07889 Ras-related protein Rab-5C,K07889 Ras-related protein Rab-5C,K07889 Ras-related protein Rab-5C,K07889 Ras-related protein Rab-5C,K07889 Ras-related protein Rab-5C,K07889 Ras-related protein Rab-5C,K07889 Ras-related protein Rab-5C	IPR001806 Small GTPase superfamily,IPR005225 Small GTP-binding protein domain,IPR027417 P-loop containing nucleoside triphosphate hydrolase
RC2G0459200	XLOC_014404	XLOC_014404	Chr02:53606349-53609727	P2ABC	P1ABC	OK	1.34652	7.57638	-2.49227	3.35625	5e-05	0.000417915	yes	GO:0015031 Biological Process:protein transport	NA	IPR005061 Vacuolar protein sorting-associated protein Ist1
RC2G0460200	XLOC_010909	XLOC_010909	Chr02:53679260-53680831	P2ABC	P1ABC	OK	1103.37	1661.24	-0.590348	1.57772	0.0081	0.0298507	yes	NA	NA	IPR015157 Translation machinery associated TMA7
RC2G0460400	XLOC_014414	XLOC_014414	Chr02:53729581-53730508	P2ABC	P1ABC	OK	7.24926	25.944	-1.83949	3.0672	5e-05	0.000417915	yes	NA	NA	NA
RC2G0460900	XLOC_010911	XLOC_010911	Chr02:53777326-53780391	P2ABC	P1ABC	OK	1.78788	18.0032	-3.33193	4.95205	5e-05	0.000417915	yes	GO:0055085 Biological Process:transmembrane transport	NA	IPR002067 Mitochondrial carrier protein,IPR018108 Mitochondrial substrate/solute carrier,IPR023395 Mitochondrial carrier domain superfamily
RC2G0461000	XLOC_014418	XLOC_014418	Chr02:53781031-53782283	P2ABC	P1ABC	OK	9.21402	18.7342	-1.02377	2.04987	0.0005	0.00314791	yes	GO:0008152 Biological Process:metabolic process,GO:0042823 Biological Process:pyridoxal phosphate biosynthetic process,GO:0042819 Biological Process:vitamin B6 biosynthetic process,GO:0003824 Molecular Function:catalytic activity,GO:0003824 Molecular Function:catalytic activity	K06215 pyridoxal 5'-phosphate synthase pdxS subunit [EC:4.3.3.6]	IPR001852 Pyridoxal 5'-phosphate synthase subunit PdxS/SNZ,IPR011060 Ribulose-phosphate binding barrel,IPR013785 Aldolase-type TIM barrel,IPR033755 PdxS/SNZ N-terminal domain
RC2G0461700	XLOC_014422	XLOC_014422	Chr02:53861612-53868170	P2ABC	P1ABC	OK	12.3903	22.4986	-0.860618	2.66172	5e-05	0.000417915	yes	GO:0035091 Molecular Function:phosphatidylinositol binding	NA	IPR001683 Phox homologous domain,IPR003114 Phox-associated domain,IPR013937 Sorting nexin, C-terminal,IPR036871 PX domain superfamily
RC2G0464200	XLOC_010930	XLOC_010930	Chr02:54122502-54126376	P2ABC	P1ABC	OK	95.4777	149.985	-0.65158	2.03729	0.0009	0.00513526	yes	GO:0005525 Molecular Function:GTP binding,GO:0003924 Molecular Function:GTPase activity	K07897 Ras-related protein Rab-7A,K07897 Ras-related protein Rab-7A,K07897 Ras-related protein Rab-7A,K07897 Ras-related protein Rab-7A,K07897 Ras-related protein Rab-7A,K07897 Ras-related protein Rab-7A	IPR001806 Small GTPase superfamily,IPR005225 Small GTP-binding protein domain,IPR027417 P-loop containing nucleoside triphosphate hydrolase
RC2G0464600	XLOC_010932	XLOC_010932	Chr02:54144964-54149825	P2ABC	P1ABC	OK	4.03764	15.3505	-1.9267	3.64553	5e-05	0.000417915	yes	GO:0016021 Cellular Component:integral component of membrane	NA	IPR002781 Transmembrane protein TauE-like
RC2G0465100	XLOC_010935	XLOC_010935	Chr02:54214909-54218766	P2ABC	P1ABC	OK	3.8206	8.00366	-1.06686	1.86553	0.00235	0.0111669	yes	GO:0046983 Molecular Function:protein dimerization activity	NA	IPR008906 HAT, C-terminal dimerisation domain
RC2G0465200	XLOC_010936	XLOC_010936	Chr02:54219736-54225760	P2ABC	P1ABC	OK	12.983	19.9372	-0.618842	1.51212	0.0105	0.0362555	yes	GO:0045454 Biological Process:cell redox homeostasis	K09580 protein disulfide-isomerase A1 [EC:5.3.4.1],K09580 protein disulfide-isomerase A1 [EC:5.3.4.1],K09580 protein disulfide-isomerase A1 [EC:5.3.4.1],K09580 protein disulfide-isomerase A1 [EC:5.3.4.1],K09580 protein disulfide-isomerase A1 [EC:5.3.4.1]	IPR013766 Thioredoxin domain,IPR017937 Thioredoxin, conserved site,IPR036249 Thioredoxin-like superfamily
RC2G0465600	XLOC_014436	XLOC_014436	Chr02:54243744-54245683	P2ABC	P1ABC	OK	32.8294	61.6448	-0.90899	2.34551	5e-05	0.000417915	yes	GO:0008152 Biological Process:metabolic process,GO:0055114 Biological Process:oxidation-reduction process,GO:0051287 Molecular Function:NAD binding,GO:0016616 Molecular Function:oxidoreductase activity, acting on the CH-OH group of donors, NAD or NADP as acceptor	NA	IPR006139 D-isomer specific 2-hydroxyacid dehydrogenase, catalytic domain,IPR006140 D-isomer specific 2-hydroxyacid dehydrogenase, NAD-binding domain,IPR036291 NAD(P)-binding domain superfamily
RC2G0466700	XLOC_014441	XLOC_014441	Chr02:54307983-54310337	P2ABC	P1ABC	OK	9.68813	16.994	-0.810735	1.65571	0.0059	0.0232098	yes	GO:0008152 Biological Process:metabolic process,GO:0055114 Biological Process:oxidation-reduction process,GO:0051287 Molecular Function:NAD binding,GO:0016616 Molecular Function:oxidoreductase activity, acting on the CH-OH group of donors, NAD or NADP as acceptor	NA	IPR006139 D-isomer specific 2-hydroxyacid dehydrogenase, catalytic domain,IPR006140 D-isomer specific 2-hydroxyacid dehydrogenase, NAD-binding domain,IPR036291 NAD(P)-binding domain superfamily
RC2G0467100,RC2G0467200	XLOC_014443	XLOC_014443	Chr02:54366632-54370784	P2ABC	P1ABC	OK	39.1597	68.2591	-0.801652	1.71165	0.00355	0.0155601	yes	NA	NA	NA
RC2G0469500	XLOC_014453	XLOC_014453	Chr02:54646698-54649184	P2ABC	P1ABC	OK	16.7853	37.9973	-1.17869	2.49914	0.0001	0.000775227	yes	GO:0008152 Biological Process:metabolic process,GO:0003824 Molecular Function:catalytic activity	NA	IPR000868 Isochorismatase-like,IPR036380 Isochorismatase-like superfamily
RC2G0469600	XLOC_014454	XLOC_014454	Chr02:54664165-54667409	P2ABC	P1ABC	OK	10.6592	19.0708	-0.839262	1.97809	0.0014	0.00735072	yes	GO:0046983 Molecular Function:protein dimerization activity	NA	IPR011598 Myc-type, basic helix-loop-helix (bHLH) domain,IPR036638 Helix-loop-helix DNA-binding domain superfamily
RC2G0471800	XLOC_010965	XLOC_010965	Chr02:54851710-54854263	P2ABC	P1ABC	OK	180.452	733.146	-2.02249	5.88068	5e-05	0.000417915	yes	GO:0055085 Biological Process:transmembrane transport,GO:0016020 Cellular Component:membrane,GO:0015267 Molecular Function:channel activity	NA	IPR000425 Major intrinsic protein,IPR022357 Major intrinsic protein, conserved site,IPR023271 Aquaporin-like,IPR034294 Aquaporin transporter
RC2G0473000	XLOC_014474	XLOC_014474	Chr02:54945879-54949126	P2ABC	P1ABC	OK	2.02565	4.99754	-1.30283	1.71987	0.0141	0.045453	yes	GO:0016021 Cellular Component:integral component of membrane	NA	IPR009637 Lung seven transmembrane receptor-like
RC2G0476900	XLOC_014489	XLOC_014489	Chr02:55254651-55256384	P2ABC	P1ABC	OK	4.43434	30.8051	-2.79638	4.38787	5e-05	0.000417915	yes	NA	NA	NA
RC2G0477000	XLOC_014490	XLOC_014490	Chr02:55269472-55271070	P2ABC	P1ABC	OK	34.002	52.4307	-0.62479	1.76058	0.0035	0.0153784	yes	GO:0045893 Biological Process:positive regulation of transcription, DNA-templated,GO:0006355 Biological Process:regulation of transcription, DNA-templated,GO:0005634 Cellular Component:nucleus,GO:0003677 Molecular Function:DNA binding,GO:0003700 Molecular Function:DNA binding transcription factor activity,GO:0043565 Molecular Function:sequence-specific DNA binding,GO:0008270 Molecular Function:zi…	NA	IPR000679 Zinc finger, GATA-type,IPR013088 Zinc finger, NHR/GATA-type,IPR016679 Transcription factor, GATA, plant
RC2G0480300,RC2G0480400	XLOC_014509	XLOC_014509	Chr02:55901159-55907986	P2ABC	P1ABC	OK	11.0483	24.7415	-1.1631	2.58266	0.00025	0.00174253	yes	NA	NA	NA
RC2G0480500	XLOC_014510	XLOC_014510	Chr02:55930226-55932251	P2ABC	P1ABC	OK	13.3771	34.8582	-1.38173	3.44858	5e-05	0.000417915	yes	GO:0006629 Biological Process:lipid metabolic process,GO:0016788 Molecular Function:hydrolase activity, acting on ester bonds,GO:0016298 Molecular Function:lipase activity	NA	IPR001087 GDSL lipase/esterase,IPR008265 Lipase, GDSL, active site,IPR036514 SGNH hydrolase superfamily
RC2G0480700	XLOC_014512	XLOC_014512	Chr02:55950177-55952562	P2ABC	P1ABC	OK	16.4718	30.7993	-0.902902	2.38063	5e-05	0.000417915	yes	GO:0016788 Molecular Function:hydrolase activity, acting on ester bonds	NA	IPR001087 GDSL lipase/esterase,IPR036514 SGNH hydrolase superfamily
RC2G0484100	XLOC_014537	XLOC_014537	Chr02:56427067-56430583	P2ABC	P1ABC	OK	143.128	216.11	-0.594461	1.7526	0.0034	0.0150421	yes	GO:0006355 Biological Process:regulation of transcription, DNA-templated,GO:0003677 Molecular Function:DNA binding,GO:0003700 Molecular Function:DNA binding transcription factor activity	K09286 EREBP-like factor	IPR001471 AP2/ERF domain,IPR016177 DNA-binding domain superfamily,IPR036955 AP2/ERF domain superfamily
RC2G0484200	XLOC_014538	XLOC_014538	Chr02:56467935-56470630	P2ABC	P1ABC	OK	20.58	38.2367	-0.893716	2.56866	5e-05	0.000417915	yes	GO:0006508 Biological Process:proteolysis,GO:0004252 Molecular Function:serine-type endopeptidase activity	NA	IPR000209 Peptidase S8/S53 domain,IPR003137 PA domain,IPR009020 Protease propeptides/proteinase inhibitor I9,IPR010259 Peptidase S8 propeptide/proteinase inhibitor I9,IPR015500 Peptidase S8, subtilisin-related,IPR023828 Peptidase S8, subtilisin, Ser-active site,IPR036852 Peptidase S8/S53 domain superfamily,IPR037045 Peptidase S8 propeptide/proteinase inhibitor I9 superfamily
RC2G0484700	XLOC_014541	XLOC_014541	Chr02:56513166-56513942	P2ABC	P1ABC	OK	4.60421	79.4347	-4.10874	5.77078	5e-05	0.000417915	yes	NA	NA	IPR007650 Zf-FLZ domain
RC2G0485400	XLOC_011018	XLOC_011018	Chr02:56636751-56645342	P2ABC	P1ABC	OK	2.25491	4.70206	-1.06022	2.41354	0.00035	0.00231982	yes	GO:0046488 Biological Process:phosphatidylinositol metabolic process,GO:0005524 Molecular Function:ATP binding,GO:0046872 Molecular Function:metal ion binding,GO:0016307 Molecular Function:phosphatidylinositol phosphate kinase activity	K00921 1-phosphatidylinositol-3-phosphate 5-kinase [EC:2.7.1.150],K00921 1-phosphatidylinositol-3-phosphate 5-kinase [EC:2.7.1.150],K00921 1-phosphatidylinositol-3-phosphate 5-kinase [EC:2.7.1.150]	IPR000306 FYVE zinc finger,IPR002423 Chaperonin Cpn60/TCP-1 family,IPR002498 Phosphatidylinositol-4-phosphate 5-kinase, core,IPR011011 Zinc finger, FYVE/PHD-type,IPR013083 Zinc finger, RING/FYVE/PHD-type,IPR017455 Zinc finger, FYVE-related,IPR027409 GroEL-like apical domain superfamily,IPR027410 TCP-1-like chaperonin intermediate domain superfamily,IPR027483 Phosphatidylinositol-4-phosphate 5-kin…
RC2G0487400	XLOC_011026	XLOC_011026	Chr02:56950179-56954578	P2ABC	P1ABC	OK	131.836	190.554	-0.531462	1.73055	0.0052	0.0210318	yes	NA	K04554 ubiquitin-conjugating enzyme E2 J2 [EC:2.3.2.23]	IPR000608 Ubiquitin-conjugating enzyme E2,IPR016135 Ubiquitin-conjugating enzyme/RWD-like
RC2G0490000	XLOC_011042	XLOC_011042	Chr02:57247071-57251524	P2ABC	P1ABC	OK	77.4797	160.696	-1.05244	3.3641	5e-05	0.000417915	yes	GO:0047262 Molecular Function:polygalacturonate 4-alpha-galacturonosyltransferase activity,GO:0016757 Molecular Function:transferase activity, transferring glycosyl groups	K20867 galacturonosyltransferase 12/13/14/15 [EC:2.4.1.-],K20867 galacturonosyltransferase 12/13/14/15 [EC:2.4.1.-]	IPR002495 Glycosyl transferase, family 8,IPR029044 Nucleotide-diphospho-sugar transferases,IPR029993 Plant galacturonosyltransferase GAUT
RC2G0490900	XLOC_014571	XLOC_014571	Chr02:57310081-57317611	P2ABC	P1ABC	OK	1.77165	3.51734	-0.989391	1.828	0.0059	0.0232098	yes	NA	NA	NA
RC2G0491200	XLOC_014573	XLOC_014573	Chr02:57371746-57377240	P2ABC	P1ABC	OK	12.2672	18.5176	-0.594099	1.58034	0.0092	0.0327813	yes	GO:0006468 Biological Process:protein phosphorylation,GO:0005524 Molecular Function:ATP binding,GO:0005515 Molecular Function:protein binding,GO:0004672 Molecular Function:protein kinase activity	NA	IPR000719 Protein kinase domain,IPR001245 Serine-threonine/tyrosine-protein kinase, catalytic domain,IPR002110 Ankyrin repeat,IPR011009 Protein kinase-like domain superfamily,IPR020683 Ankyrin repeat-containing domain,IPR036770 Ankyrin repeat-containing domain superfamily
RC2G0491300	XLOC_011048	XLOC_011048	Chr02:57402184-57405076	P2ABC	P1ABC	OK	0.382986	3.21375	-3.06889	2.23607	0.00795	0.0293883	yes	GO:0005622 Cellular Component:intracellular,GO:0008270 Molecular Function:zinc ion binding	NA	IPR000315 B-box-type zinc finger,IPR013083 Zinc finger, RING/FYVE/PHD-type
RC2G0493300	XLOC_014582	XLOC_014582	Chr02:57623446-57625935	P2ABC	P1ABC	OK	33.0875	73.2832	-1.1472	3.13271	5e-05	0.000417915	yes	GO:0006357 Biological Process:regulation of transcription from RNA polymerase II promoter,GO:0070449 Cellular Component:elongin complex,GO:0005634 Cellular Component:nucleus	NA	IPR010684 RNA polymerase II transcription factor SIII, subunit A
RC2G0495800	XLOC_014600	XLOC_014600	Chr02:57920267-57922162	P2ABC	P1ABC	OK	29.7144	73.0678	-1.29808	3.71312	5e-05	0.000417915	yes	GO:0006468 Biological Process:protein phosphorylation,GO:0005524 Molecular Function:ATP binding,GO:0005524 Molecular Function:ATP binding,GO:0004672 Molecular Function:protein kinase activity	K13413 mitogen-activated protein kinase kinase 4/5 [EC:2.7.12.2],K13413 mitogen-activated protein kinase kinase 4/5 [EC:2.7.12.2]	IPR000719 Protein kinase domain,IPR008271 Serine/threonine-protein kinase, active site,IPR011009 Protein kinase-like domain superfamily,IPR017441 Protein kinase, ATP binding site
RC2G0496100	XLOC_011065	XLOC_011065	Chr02:57950369-57954229	P2ABC	P1ABC	OK	71.6112	107.695	-0.5887	1.80341	0.0021	0.0102361	yes	GO:0006564 Biological Process:L-serine biosynthetic process,GO:0008152 Biological Process:metabolic process,GO:0055114 Biological Process:oxidation-reduction process,GO:0051287 Molecular Function:NAD binding,GO:0016616 Molecular Function:oxidoreductase activity, acting on the CH-OH group of donors, NAD or NADP as acceptor,GO:0004617 Molecular Function:phosphoglycerate dehydrogenase activity	K00058 D-3-phosphoglycerate dehydrogenase / 2-oxoglutarate reductase [EC:1.1.1.95 1.1.1.399],K00058 D-3-phosphoglycerate dehydrogenase / 2-oxoglutarate reductase [EC:1.1.1.95 1.1.1.399],K00058 D-3-phosphoglycerate dehydrogenase / 2-oxoglutarate reductase [EC:1.1.1.95 1.1.1.399]	IPR002912 ACT domain,IPR006139 D-isomer specific 2-hydroxyacid dehydrogenase, catalytic domain,IPR006140 D-isomer specific 2-hydroxyacid dehydrogenase, NAD-binding domain,IPR006236 D-3-phosphoglycerate dehydrogenase,IPR029009 Allosteric substrate binding domain superfamily,IPR029752 D-isomer specific 2-hydroxyacid dehydrogenase, NAD-binding domain conserved site 1,IPR029753 D-isomer specific 2-hy…
RC2G0497100	XLOC_011070	XLOC_011070	Chr02:58029868-58031432	P2ABC	P1ABC	OK	4.90619	10.2044	-1.05652	1.8561	0.00445	0.0186319	yes	NA	NA	NA
RC2G0497200	XLOC_014607	XLOC_014607	Chr02:58031632-58032008	P2ABC	P1ABC	OK	153.967	296.085	-0.943394	2.4531	5e-05	0.000417915	yes	GO:0015986 Biological Process:ATP synthesis coupled proton transport,GO:0000275 Cellular Component:mitochondrial proton-transporting ATP synthase complex, catalytic core F(1),GO:0046933 Molecular Function:proton-transporting ATP synthase activity, rotational mechanism	NA	IPR006721 ATP synthase, F1 complex, epsilon subunit, mitochondrial,IPR036742 ATP synthase, F1 complex, epsilon subunit superfamily, mitochondrial
RC2G0497600	XLOC_011071	XLOC_011071	Chr02:58051928-58055354	P2ABC	P1ABC	OK	19.1081	113.833	-2.57465	7.48939	5e-05	0.000417915	yes	NA	NA	IPR001173 Glycosyltransferase 2-like,IPR029044 Nucleotide-diphospho-sugar transferases
RC2G0499800	XLOC_014621	XLOC_014621	Chr02:58206695-58209468	P2ABC	P1ABC	OK	3.49455	11.0198	-1.65692	2.12824	0.00185	0.00923047	yes	GO:0006412 Biological Process:translation,GO:0005840 Cellular Component:ribosome,GO:0003735 Molecular Function:structural constituent of ribosome	K02946 small subunit ribosomal protein S10,K02946 small subunit ribosomal protein S10,K02946 small subunit ribosomal protein S10	IPR001848 Ribosomal protein S10,IPR027486 Ribosomal protein S10 domain,IPR036838 Ribosomal protein S10 domain superfamily
RC2G0499900	XLOC_011081	XLOC_011081	Chr02:58223176-58226736	P2ABC	P1ABC	OK	38.4225	92.5261	-1.26791	3.91711	5e-05	0.000417915	yes	NA	NA	IPR019378 GDP-fucose protein O-fucosyltransferase,IPR024709 Putative O-fucosyltransferase, plant
RC2G0500600	XLOC_014624	XLOC_014624	Chr02:58323083-58324009	P2ABC	P1ABC	OK	26.9379	140.897	-2.38693	5.98726	5e-05	0.000417915	yes	NA	NA	NA
RC2G0503200	XLOC_014636	XLOC_014636	Chr02:58515101-58521693	P2ABC	P1ABC	OK	10.5669	18.1895	-0.783559	1.70047	0.0063	0.0244091	yes	GO:0008270 Molecular Function:zinc ion binding	NA	IPR011016 Zinc finger, RING-CH-type,IPR013083 Zinc finger, RING/FYVE/PHD-type,IPR033275 E3 ubiquitin-protein ligase MARCH-like
RC2G0503700	XLOC_014638	XLOC_014638	Chr02:58567779-58573580	P2ABC	P1ABC	OK	86.2446	161.686	-0.906687	2.84304	5e-05	0.000417915	yes	GO:0015991 Biological Process:ATP hydrolysis coupled proton transport,GO:0046034 Biological Process:ATP metabolic process,GO:0015992 Biological Process:proton transport,GO:0033180 Cellular Component:proton-transporting V-type ATPase, V1 domain,GO:0005524 Molecular Function:ATP binding,GO:0046961 Molecular Function:proton-transporting ATPase activity, rotational mechanism	K02145 V-type H+-transporting ATPase subunit A [EC:3.6.3.14]	IPR000194 ATPase, F1/V1/A1 complex, alpha/beta subunit, nucleotide-binding domain,IPR004100 ATPase, F1/V1/A1 complex, alpha/beta subunit, N-terminal domain,IPR005725 ATPase, V1 complex, subunit A,IPR020003 ATPase, alpha/beta subunit, nucleotide-binding domain, active site,IPR022878 V-type ATP synthase catalytic alpha chain,IPR024034 ATPase, F1/V1 complex, beta/alpha subunit, C-terminal,IPR027417 …
RC2G0507400	XLOC_014655	XLOC_014655	Chr02:58917311-58920474	P2ABC	P1ABC	OK	4.90388	16.9408	-1.78851	3.15437	5e-05	0.000417915	yes	GO:0003860 Molecular Function:3-hydroxyisobutyryl-CoA hydrolase activity	K05605 3-hydroxyisobutyryl-CoA hydrolase [EC:3.1.2.4]	IPR029045 ClpP/crotonase-like domain superfamily,IPR032259 Enoyl-CoA hydratase/isomerase, HIBYL-CoA-H type
RC2G0507600	XLOC_014657	XLOC_014657	Chr02:58925851-58928061	P2ABC	P1ABC	OK	3.15041	11.2452	-1.8357	3.05971	5e-05	0.000417915	yes	GO:0006508 Biological Process:proteolysis,GO:0004190 Molecular Function:aspartic-type endopeptidase activity	NA	IPR001461 Aspartic peptidase A1 family,IPR001969 Aspartic peptidase, active site,IPR021109 Aspartic peptidase domain superfamily,IPR032799 Xylanase inhibitor, C-terminal,IPR032861 Xylanase inhibitor, N-terminal,IPR033121 Peptidase family A1 domain
RC2G0507800	XLOC_014658	XLOC_014658	Chr02:58967069-58970026	P2ABC	P1ABC	OK	19.862	47.9991	-1.273	3.4228	5e-05	0.000417915	yes	NA	K17725 sulfur dioxygenase [EC:1.13.11.18],K17725 sulfur dioxygenase [EC:1.13.11.18]	IPR001279 Metallo-beta-lactamase,IPR036866 Metallo-hydrolase/oxidoreductase superfamily
RC2G0507900	XLOC_014659	XLOC_014659	Chr02:58981353-58982536	P2ABC	P1ABC	OK	21.8154	61.2189	-1.48863	3.67852	5e-05	0.000417915	yes	GO:0005975 Biological Process:carbohydrate metabolic process,GO:0042546 Biological Process:cell wall biogenesis,GO:0006073 Biological Process:cellular glucan metabolic process,GO:0010411 Biological Process:xyloglucan metabolic process,GO:0048046 Cellular Component:apoplast,GO:0005618 Cellular Component:cell wall,GO:0004553 Molecular Function:hydrolase activity, hydrolyzing O-glycosyl compounds,GO…	K08235 xyloglucan:xyloglucosyl transferase [EC:2.4.1.207]	IPR000757 Glycoside hydrolase family 16,IPR008263 Glycoside hydrolase, family 16, active site,IPR010713 Xyloglucan endo-transglycosylase, C-terminal,IPR013320 Concanavalin A-like lectin/glucanase domain superfamily,IPR016455 Xyloglucan endotransglucosylase/hydrolase
RC2G0510300	XLOC_011134	XLOC_011134	Chr02:59198721-59201640	P2ABC	P1ABC	OK	165.497	386.475	-1.22357	3.56752	5e-05	0.000417915	yes	GO:0009058 Biological Process:biosynthetic process,GO:0016740 Molecular Function:transferase activity,GO:0016765 Molecular Function:transferase activity, transferring alkyl or aryl (other than methyl) groups	K02291 15-cis-phytoene/all-trans-phytoene synthase [EC:2.5.1.32 2.5.1.99],K02291 15-cis-phytoene/all-trans-phytoene synthase [EC:2.5.1.32 2.5.1.99],K02291 15-cis-phytoene/all-trans-phytoene synthase [EC:2.5.1.32 2.5.1.99]	IPR002060 Squalene/phytoene synthase,IPR008949 Isoprenoid synthase domain superfamily,IPR019845 Squalene/phytoene synthase, conserved site
RC2G0511200	XLOC_011136	XLOC_011136	Chr02:59281038-59281591	P2ABC	P1ABC	OK	11.0464	28.8196	-1.38347	1.88603	0.0086	0.0312067	yes	NA	NA	NA
RC2G0511700	XLOC_011139	XLOC_011139	Chr02:59333112-59333482	P2ABC	P1ABC	OK	896.938	2341.46	-1.38433	3.95315	5e-05	0.000417915	yes	NA	NA	NA
RC2G0511800	XLOC_011140	XLOC_011140	Chr02:59333483-59336891	P2ABC	P1ABC	OK	715.377	2270.45	-1.6662	3.28188	5e-05	0.000417915	yes	GO:0055114 Biological Process:oxidation-reduction process,GO:0016491 Molecular Function:oxidoreductase activity	NA	IPR018170 Aldo/keto reductase, conserved site,IPR020471 Aldo/keto reductase,IPR023210 NADP-dependent oxidoreductase domain,IPR036812 NADP-dependent oxidoreductase domain superfamily
RC2G0512300	XLOC_014682	XLOC_014682	Chr02:59381487-59386368	P2ABC	P1ABC	OK	2.33522	8.06815	-1.78868	3.28897	5e-05	0.000417915	yes	GO:0005515 Molecular Function:protein binding	K21843 tetratricopeptide repeat protein 7	IPR011990 Tetratricopeptide-like helical domain superfamily,IPR013026 Tetratricopeptide repeat-containing domain,IPR019734 Tetratricopeptide repeat
RC2G0513200	XLOC_011148	XLOC_011148	Chr02:59486807-59490667	P2ABC	P1ABC	OK	1.54475	3.2942	-1.09256	1.71262	0.01045	0.0361315	yes	NA	NA	NA
RC2G0515200	XLOC_014702	XLOC_014702	Chr02:59788560-59797758	P2ABC	P1ABC	OK	49.3015	76.5992	-0.635698	2.00155	0.00125	0.00670825	yes	GO:0006355 Biological Process:regulation of transcription, DNA-templated,GO:0009725 Biological Process:response to hormone,GO:0005634 Cellular Component:nucleus,GO:0003677 Molecular Function:DNA binding,GO:0003677 Molecular Function:DNA binding,GO:0005515 Molecular Function:protein binding	NA	IPR000270 PB1 domain,IPR003340 B3 DNA binding domain,IPR010525 Auxin response factor,IPR015300 DNA-binding pseudobarrel domain superfamily,IPR015943 WD40/YVTN repeat-like-containing domain superfamily,IPR033389 AUX/IAA domain
RC2G0516600	XLOC_011158	XLOC_011158	Chr02:60027466-60033035	P2ABC	P1ABC	OK	192.754	497.925	-1.36917	3.90403	5e-05	0.000417915	yes	GO:0016020 Cellular Component:membrane,GO:0005524 Molecular Function:ATP binding,GO:0016887 Molecular Function:ATPase activity	NA	IPR003439 ABC transporter-like,IPR013525 ABC-2 type transporter,IPR017871 ABC transporter, conserved site,IPR027417 P-loop containing nucleoside triphosphate hydrolase
RC2G0517900	XLOC_014717	XLOC_014717	Chr02:60105133-60106619	P2ABC	P1ABC	OK	1.16577	3.33515	-1.51646	1.58805	0.0107	0.0367553	yes	GO:0008152 Biological Process:metabolic process,GO:0016758 Molecular Function:transferase activity, transferring hexosyl groups	NA	IPR002213 UDP-glucuronosyl/UDP-glucosyltransferase
RC2G0521700	XLOC_014734	XLOC_014734	Chr02:60450826-60451048	P2ABC	P1ABC	OK	16.2228	115.979	-2.83777	2.73273	0.00105	0.00583362	yes	NA	NA	IPR028144 Cysteine-rich transmembrane CYSTM domain
RC2G0522100	XLOC_014736	XLOC_014736	Chr02:60485931-60486150	P2ABC	P1ABC	OK	107.205	257.262	-1.26286	2.16774	0.00045	0.00287853	yes	NA	NA	IPR028144 Cysteine-rich transmembrane CYSTM domain
RC2G0522300	XLOC_014737	XLOC_014737	Chr02:60507370-60508422	P2ABC	P1ABC	OK	1.70393	6.46808	-1.92447	2.0626	0.00575	0.0227593	yes	NA	NA	NA
RC2G0524000	XLOC_011200	XLOC_011200	Chr02:60681172-60682815	P2ABC	P1ABC	OK	3.35517	7.35141	-1.13164	1.71411	0.00925	0.0329007	yes	GO:0008152 Biological Process:metabolic process,GO:0016758 Molecular Function:transferase activity, transferring hexosyl groups	K21374 7-deoxyloganetin glucosyltransferase [EC:2.4.1.324],K21374 7-deoxyloganetin glucosyltransferase [EC:2.4.1.324]	IPR002213 UDP-glucuronosyl/UDP-glucosyltransferase,IPR035595 UDP-glycosyltransferase family, conserved site
RC2G0524300	XLOC_011203	XLOC_011203	Chr02:60740629-60742450	P2ABC	P1ABC	OK	2.53911	12.9019	-2.34518	3.8644	5e-05	0.000417915	yes	GO:0008152 Biological Process:metabolic process,GO:0016758 Molecular Function:transferase activity, transferring hexosyl groups	K21374 7-deoxyloganetin glucosyltransferase [EC:2.4.1.324],K21374 7-deoxyloganetin glucosyltransferase [EC:2.4.1.324]	IPR002213 UDP-glucuronosyl/UDP-glucosyltransferase,IPR035595 UDP-glycosyltransferase family, conserved site
RC2G0525200	XLOC_014748	XLOC_014748	Chr02:60820018-60821783	P2ABC	P1ABC	OK	3.34974	16.8443	-2.33014	4.12653	5e-05	0.000417915	yes	GO:0008152 Biological Process:metabolic process,GO:0016758 Molecular Function:transferase activity, transferring hexosyl groups	K21374 7-deoxyloganetin glucosyltransferase [EC:2.4.1.324],K21374 7-deoxyloganetin glucosyltransferase [EC:2.4.1.324]	IPR002213 UDP-glucuronosyl/UDP-glucosyltransferase
RC2G0525300	XLOC_011207	XLOC_011207	Chr02:60823658-60826036	P2ABC	P1ABC	OK	9.88654	47.0566	-2.25086	5.91719	5e-05	0.000417915	yes	NA	NA	IPR029472 Gag-polypeptide of LTR copia-type
RC2G0531000	XLOC_014786	XLOC_014786	Chr02:61312773-61314982	P2ABC	P1ABC	OK	58.0102	134.114	-1.20908	2.66378	5e-05	0.000417915	yes	NA	NA	NA
RC2G0534000	XLOC_011240	XLOC_011240	Chr02:61668352-61669175	P2ABC	P1ABC	OK	8.00671	24.0047	-1.58403	2.54272	0.0004	0.00260508	yes	NA	NA	NA
RC2G0534500	XLOC_011242	XLOC_011242	Chr02:61701987-61705551	P2ABC	P1ABC	OK	0.353315	4.25187	-3.58907	3.1518	0.00085	0.00490765	yes	GO:0005975 Biological Process:carbohydrate metabolic process,GO:0003824 Molecular Function:catalytic activity,GO:0004553 Molecular Function:hydrolase activity, hydrolyzing O-glycosyl compounds	NA	IPR001701 Glycoside hydrolase family 9,IPR008928 Six-hairpin glycosidase-like,IPR018221 Glycoside hydrolase family 9, His active site
RC2G0534800	XLOC_011244	XLOC_011244	Chr02:61722157-61724633	P2ABC	P1ABC	OK	1.95038	30.9245	-3.98692	6.45935	5e-05	0.000417915	yes	GO:0055085 Biological Process:transmembrane transport,GO:0016020 Cellular Component:membrane,GO:0022857 Molecular Function:transmembrane transporter activity	NA	IPR000109 Proton-dependent oligopeptide transporter family,IPR036259 MFS transporter superfamily
RC2G0534900	XLOC_014804	XLOC_014804	Chr02:61724995-61726605	P2ABC	P1ABC	OK	10.5911	21.4805	-1.02018	1.74468	0.0087	0.0314299	yes	GO:0006412 Biological Process:translation,GO:0015934 Cellular Component:large ribosomal subunit,GO:0003735 Molecular Function:structural constituent of ribosome	K02907 large subunit ribosomal protein L30,K02907 large subunit ribosomal protein L30,K02907 large subunit ribosomal protein L30	IPR005996 Ribosomal protein L30, bacterial-type,IPR016082 Ribosomal protein L30, ferredoxin-like fold domain,IPR036919 Ribosomal protein L30, ferredoxin-like fold domain superfamily
RC2G0536000	XLOC_011254	XLOC_011254	Chr02:61775669-61779774	P2ABC	P1ABC	OK	1.76664	3.94996	-1.16083	1.49874	0.01295	0.0425788	yes	NA	NA	IPR036188 FAD/NAD(P)-binding domain superfamily
RC2G0539500	XLOC_011273	XLOC_011273	Chr02:62045123-62046392	P2ABC	P1ABC	OK	6.74303	14.0164	-1.05565	2.00848	0.00105	0.00583362	yes	GO:0006468 Biological Process:protein phosphorylation,GO:0005524 Molecular Function:ATP binding,GO:0005524 Molecular Function:ATP binding,GO:0004672 Molecular Function:protein kinase activity	K20716 mitogen-activated protein kinase kinase kinase 17/18	IPR000719 Protein kinase domain,IPR001245 Serine-threonine/tyrosine-protein kinase, catalytic domain,IPR008271 Serine/threonine-protein kinase, active site,IPR011009 Protein kinase-like domain superfamily,IPR017441 Protein kinase, ATP binding site
RC2G0541100	XLOC_011276	XLOC_011276	Chr02:62160823-62161549	P2ABC	P1ABC	OK	41.9153	128.677	-1.61821	4.20775	5e-05	0.000417915	yes	GO:0055085 Biological Process:transmembrane transport,GO:0016020 Cellular Component:membrane,GO:0015267 Molecular Function:channel activity	NA	IPR000425 Major intrinsic protein,IPR023271 Aquaporin-like,IPR034294 Aquaporin transporter
RC2G0542200	XLOC_014837	XLOC_014837	Chr02:62279248-62283508	P2ABC	P1ABC	OK	7.2056	13.7883	-0.936259	1.96788	0.00175	0.00881478	yes	GO:0055114 Biological Process:oxidation-reduction process	NA	IPR011032 GroES-like superfamily,IPR013149 Alcohol dehydrogenase, C-terminal,IPR036291 NAD(P)-binding domain superfamily
RC2G0545900	XLOC_011300	XLOC_011300	Chr02:62705353-62710904	P2ABC	P1ABC	OK	11.2349	19.933	-0.827173	2.42657	0.00025	0.00174253	yes	GO:0016020 Cellular Component:membrane,GO:0004970 Molecular Function:ionotropic glutamate receptor activity	K05387 "glutamate receptor, ionotropic, plant"	IPR001320 Ionotropic glutamate receptor,IPR001638 Solute-binding protein family 3/N-terminal domain of MltF,IPR001828 Receptor, ligand binding region,IPR017103 Ionotropic glutamate receptor, plant,IPR028082 Periplasmic binding protein-like I
RC2G0547900	XLOC_014863	XLOC_014863	Chr02:62889502-62890280	P2ABC	P1ABC	OK	6.52893	15.7962	-1.27466	1.95103	0.0112	0.0380796	yes	NA	NA	NA
RC2G0548500	XLOC_014865	XLOC_014865	Chr02:63024746-63026738	P2ABC	P1ABC	OK	21.4242	44.9248	-1.06827	2.19364	0.0004	0.00260508	yes	GO:0006413 Biological Process:translational initiation,GO:0003743 Molecular Function:translation initiation factor activity,GO:0003743 Molecular Function:translation initiation factor activity	K03113 translation initiation factor 1	IPR001950 SUI1 domain,IPR005874 Eukaryotic translation initiation factor SUI1,IPR036877 SUI1 domain superfamily
RC2G0550300	XLOC_014875	XLOC_014875	Chr02:63129807-63134480	P2ABC	P1ABC	OK	20.136	34.7393	-0.786793	2.02295	0.0016	0.00821824	yes	GO:0016021 Cellular Component:integral component of membrane	NA	IPR004342 EXS, C-terminal
RC2G0552700	XLOC_011340	XLOC_011340	Chr02:63322700-63324122	P2ABC	P1ABC	OK	2.17583	45.1486	-4.37504	5.88201	5e-05	0.000417915	yes	GO:0008152 Biological Process:metabolic process,GO:0016829 Molecular Function:lyase activity,GO:0010333 Molecular Function:terpene synthase activity	K20979 geranyl diphosphate diphosphatase [EC:3.1.7.11]	IPR001906 Terpene synthase, N-terminal domain,IPR008930 Terpenoid cyclases/protein prenyltransferase alpha-alpha toroid,IPR036965 Terpene synthase, N-terminal domain superfamily
RC2G0552900	XLOC_011341	XLOC_011341	Chr02:63330846-63332568	P2ABC	P1ABC	OK	3.57376	54.4887	-3.93044	6.30514	5e-05	0.000417915	yes	GO:0016829 Molecular Function:lyase activity,GO:0000287 Molecular Function:magnesium ion binding,GO:0010333 Molecular Function:terpene synthase activity	K20979 geranyl diphosphate diphosphatase [EC:3.1.7.11]	IPR005630 Terpene synthase, metal-binding domain,IPR008949 Isoprenoid synthase domain superfamily
RC2G0553100	XLOC_014886	XLOC_014886	Chr02:63358215-63359753	P2ABC	P1ABC	OK	3.12529	13.3647	-2.09636	2.75684	0.0001	0.000775227	yes	NA	NA	IPR009606 Protein of unknown function DUF1218
RC2G0553700	XLOC_011343	XLOC_011343	Chr02:63404791-63407366	P2ABC	P1ABC	OK	2.2288	8.15682	-1.87174	2.76153	0.0001	0.000775227	yes	NA	NA	IPR027356 NPH3 domain
RC2G0553800	XLOC_014891	XLOC_014891	Chr02:63421332-63426175	P2ABC	P1ABC	OK	18.0194	64.1886	-1.83277	4.80429	5e-05	0.000417915	yes	GO:0008152 Biological Process:metabolic process,GO:0016829 Molecular Function:lyase activity,GO:0000287 Molecular Function:magnesium ion binding,GO:0010333 Molecular Function:terpene synthase activity	K12742 isoprene synthase [EC:4.2.3.27]	IPR001906 Terpene synthase, N-terminal domain,IPR005630 Terpene synthase, metal-binding domain,IPR008930 Terpenoid cyclases/protein prenyltransferase alpha-alpha toroid,IPR008949 Isoprenoid synthase domain superfamily,IPR036965 Terpene synthase, N-terminal domain superfamily
RC2G0554500	XLOC_011348	XLOC_011348	Chr02:63522629-63523098	P2ABC	P1ABC	OK	8.98339	52.0629	-2.53492	3.59989	5e-05	0.000417915	yes	NA	NA	NA
RC2G0554600	XLOC_011349	XLOC_011349	Chr02:63544800-63548283	P2ABC	P1ABC	OK	7.87316	12.2329	-0.635748	1.60756	0.00925	0.0329007	yes	GO:0006468 Biological Process:protein phosphorylation,GO:0048544 Biological Process:recognition of pollen,GO:0005524 Molecular Function:ATP binding,GO:0004672 Molecular Function:protein kinase activity,GO:0004674 Molecular Function:protein serine/threonine kinase activity	NA	IPR000719 Protein kinase domain,IPR000858 S-locus glycoprotein domain,IPR001245 Serine-threonine/tyrosine-protein kinase, catalytic domain,IPR001480 Bulb-type lectin domain,IPR003609 PAN/Apple domain,IPR008271 Serine/threonine-protein kinase, active site,IPR011009 Protein kinase-like domain superfamily,IPR024171 S-receptor-like serine/threonine-protein kinase,IPR036426 Bulb-type lectin domain sup…
RC2G0556100	XLOC_014899	XLOC_014899	Chr02:63684503-63684895	P2ABC	P1ABC	OK	25.9126	59.1699	-1.19121	2.17185	0.00035	0.00231982	yes	GO:0005509 Molecular Function:calcium ion binding	NA	IPR002048 EF-hand domain,IPR011992 EF-hand domain pair,IPR018247 EF-Hand 1, calcium-binding site
RC2G0558900	XLOC_011364	XLOC_011364	Chr02:64087301-64088912	P2ABC	P1ABC	OK	7.26799	80.972	-3.4778	7.45167	5e-05	0.000417915	yes	GO:0005622 Cellular Component:intracellular,GO:0008270 Molecular Function:zinc ion binding	NA	IPR000315 B-box-type zinc finger
RC2G0559000	XLOC_014921	XLOC_014921	Chr02:64106184-64108417	P2ABC	P1ABC	OK	3.48841	13.2348	-1.92369	2.36225	0.0017	0.00861608	yes	GO:0016226 Biological Process:iron-sulfur cluster assembly,GO:0055114 Biological Process:oxidation-reduction process,GO:0005739 Cellular Component:mitochondrion,GO:0008199 Molecular Function:ferric iron binding,GO:0004322 Molecular Function:ferroxidase activity	K19054 frataxin [EC:1.16.3.1],K19054 frataxin [EC:1.16.3.1]	IPR002908 Frataxin/CyaY,IPR017789 Frataxin,IPR020895 Frataxin conserved site,IPR036524 Frataxin/CyaY superfamily
RC2G0559100	XLOC_011365	XLOC_011365	Chr02:64112193-64116048	P2ABC	P1ABC	OK	29.2145	60.6797	-1.05453	3.3165	5e-05	0.000417915	yes	GO:0005515 Molecular Function:protein binding	NA	IPR001611 Leucine-rich repeat,IPR032675 Leucine-rich repeat domain superfamily
RC2G0559200	XLOC_014922	XLOC_014922	Chr02:64116429-64117467	P2ABC	P1ABC	OK	10.4242	41.8637	-2.00577	3.5994	5e-05	0.000417915	yes	GO:0006950 Biological Process:response to stress	NA	IPR006015 Universal stress protein A,IPR006016 UspA,IPR014729 Rossmann-like alpha/beta/alpha sandwich fold
RC2G0559400	XLOC_011367	XLOC_011367	Chr02:64147986-64150512	P2ABC	P1ABC	OK	1.91723	4.86957	-1.34477	2.21479	0.00105	0.00583362	yes	GO:0006468 Biological Process:protein phosphorylation,GO:0048544 Biological Process:recognition of pollen,GO:0005524 Molecular Function:ATP binding,GO:0005524 Molecular Function:ATP binding,GO:0004672 Molecular Function:protein kinase activity,GO:0004674 Molecular Function:protein serine/threonine kinase activity	NA	IPR000719 Protein kinase domain,IPR000858 S-locus glycoprotein domain,IPR001480 Bulb-type lectin domain,IPR003609 PAN/Apple domain,IPR008271 Serine/threonine-protein kinase, active site,IPR011009 Protein kinase-like domain superfamily,IPR017441 Protein kinase, ATP binding site,IPR021157 Cytochrome c1, transmembrane anchor, C-terminal,IPR024171 S-receptor-like serine/threonine-protein kinase,IPR03…
RC2G0560500	XLOC_011376	XLOC_011376	Chr02:64294654-64297823	P2ABC	P1ABC	OK	19.5744	42.6985	-1.12522	3.02795	5e-05	0.000417915	yes	GO:1901642 Biological Process:nucleoside transmembrane transport,GO:0016021 Cellular Component:integral component of membrane,GO:0005337 Molecular Function:nucleoside transmembrane transporter activity	NA	IPR002259 Equilibrative nucleoside transporter,IPR030200 Nucleoside transporter, plants
RC2G0561000	XLOC_014926	XLOC_014926	Chr02:64312998-64314102	P2ABC	P1ABC	OK	9.7601	29.7399	-1.60743	3.08147	5e-05	0.000417915	yes	NA	NA	NA
RC2G0561100	XLOC_011380	XLOC_011380	Chr02:64314242-64315467	P2ABC	P1ABC	OK	4.1662	13.9667	-1.74519	1.97553	0.00945	0.0334795	yes	NA	NA	NA
RC2G0561200	XLOC_014927	XLOC_014927	Chr02:64322293-64323751	P2ABC	P1ABC	OK	2.47797	7.47619	-1.59314	1.95718	0.00355	0.0155601	yes	NA	NA	NA
RC2G0561400,RC2G0561500	XLOC_011381	XLOC_011381	Chr02:64363021-64367765	P2ABC	P1ABC	OK	116.717	197.533	-0.759076	1.94149	0.0011	0.00603857	yes	NA	NA	NA
RC2G0566700	XLOC_011407	XLOC_011407	Chr02:64832651-64834916	P2ABC	P1ABC	OK	7.19287	12.5791	-0.806392	1.77189	0.0049	0.0200807	yes	GO:0047262 Molecular Function:polygalacturonate 4-alpha-galacturonosyltransferase activity,GO:0016757 Molecular Function:transferase activity, transferring glycosyl groups	K13648 "alpha-1,4-galacturonosyltransferase [EC:2.4.1.43]",K13648 "alpha-1,4-galacturonosyltransferase [EC:2.4.1.43]"	IPR002495 Glycosyl transferase, family 8,IPR029044 Nucleotide-diphospho-sugar transferases,IPR029993 Plant galacturonosyltransferase GAUT
RC2G0567100	XLOC_011411	XLOC_011411	Chr02:64841928-64843916	P2ABC	P1ABC	OK	210.309	313.699	-0.576865	1.80825	0.0026	0.012146	yes	NA	NA	NA
RC2G0570400	XLOC_011427	XLOC_011427	Chr02:65091838-65092960	P2ABC	P1ABC	OK	24.6166	57.2202	-1.2169	2.40305	0.00035	0.00231982	yes	NA	NA	NA
RC2G0570500	XLOC_014970	XLOC_014970	Chr02:65093335-65094012	P2ABC	P1ABC	OK	91.599	448.216	-2.29079	5.98331	5e-05	0.000417915	yes	NA	NA	IPR034565 Putative cell wall protein
RC2G0571200	XLOC_011430	XLOC_011430	Chr02:65198446-65214908	P2ABC	P1ABC	OK	2.16659	6.45625	-1.57527	1.83373	0.0088	0.0316892	yes	NA	NA	NA
RC2G0575300	XLOC_014997	XLOC_014997	Chr02:65664830-65665847	P2ABC	P1ABC	OK	0.760875	4.21009	-2.46812	1.90494	0.0074	0.0277898	yes	GO:0008152 Biological Process:metabolic process,GO:0016787 Molecular Function:hydrolase activity	NA	IPR013094 Alpha/beta hydrolase fold-3,IPR029058 Alpha/Beta hydrolase fold
RC2G0577100	XLOC_015008	XLOC_015008	Chr02:65814684-65815815	P2ABC	P1ABC	OK	3.35687	75.0275	-4.48223	6.07782	5e-05	0.000417915	yes	GO:0009507 Cellular Component:chloroplast,GO:0016853 Molecular Function:isomerase activity	K10525 allene oxide cyclase [EC:5.3.99.6]	IPR009410 Allene oxide cyclase,IPR034871 Allene oxide cyclase/dirigent protein
RC2G0578700	XLOC_015015	XLOC_015015	Chr02:65887816-65888928	P2ABC	P1ABC	OK	7.75697	40.3776	-2.37999	3.8197	5e-05	0.000417915	yes	NA	NA	IPR012946 X8 domain
RC2G0579900	XLOC_015021	XLOC_015021	Chr02:65987824-65991622	P2ABC	P1ABC	OK	9.76181	63.8332	-2.70909	6.50301	5e-05	0.000417915	yes	GO:0008152 Biological Process:metabolic process,GO:0016787 Molecular Function:hydrolase activity	K15889 prenylcysteine alpha-carboxyl methylesterase [EC:3.1.1.-]	IPR013094 Alpha/beta hydrolase fold-3,IPR029058 Alpha/Beta hydrolase fold
RC2G0580000	XLOC_015022	XLOC_015022	Chr02:65992626-65996912	P2ABC	P1ABC	OK	81.1446	127.936	-0.65686	2.04271	0.00045	0.00287853	yes	GO:0016021 Cellular Component:integral component of membrane	K20724 transmembrane protein 33	IPR005344 TMEM33/Pom33 family
RC2G0580700	XLOC_015026	XLOC_015026	Chr02:66026734-66029712	P2ABC	P1ABC	OK	23.085	33.5537	-0.539517	1.65	0.0064	0.0247166	yes	GO:0052861 Molecular Function:glucan endo-1,3-beta-glucanase activity, C-3 substituted reducing group	K01180 "endo-1,3(4)-beta-glucanase [EC:3.2.1.6]"	IPR005200 Endo-1,3(4)-beta-glucanase
RC2G0581400	XLOC_011472	XLOC_011472	Chr02:66062516-66063814	P2ABC	P1ABC	OK	7.26183	23.677	-1.70508	3.39913	5e-05	0.000417915	yes	NA	NA	IPR008998 Agglutinin domain,IPR036242 Agglutinin domain superfamily
RC2G0582100	XLOC_011477	XLOC_011477	Chr02:66111394-66113038	P2ABC	P1ABC	OK	1.18823	3.43827	-1.53287	1.75787	0.00865	0.0313249	yes	NA	NA	IPR004991 Aerolysin-like toxin,IPR008998 Agglutinin domain,IPR036242 Agglutinin domain superfamily
RC2G0582700	XLOC_015033	XLOC_015033	Chr02:66130035-66131853	P2ABC	P1ABC	OK	6.41968	23.308	-1.86025	4.11394	5e-05	0.000417915	yes	NA	NA	IPR025846 PMR5 N-terminal domain,IPR026057 PC-Esterase,IPR029962 Trichome birefringence-like family
RC2G0583700	XLOC_015042	XLOC_015042	Chr02:66188985-66189759	P2ABC	P1ABC	OK	7.17751	37.3959	-2.38133	2.97692	0.0003	0.00203805	yes	NA	NA	NA
RC2G0584000	XLOC_011482	XLOC_011482	Chr02:66237296-66240349	P2ABC	P1ABC	OK	4.0759	44.7596	-3.45701	6.79691	5e-05	0.000417915	yes	GO:0006562 Biological Process:proline catabolic process,GO:0004657 Molecular Function:proline dehydrogenase activity	K00318 proline dehydrogenase [EC:1.5.-.-]	IPR002872 Proline dehydrogenase domain,IPR015659 Proline oxidase family,IPR029041 FAD-linked oxidoreductase-like
RC2G0584800	XLOC_011487	XLOC_011487	Chr02:66271819-66272359	P2ABC	P1ABC	OK	2.98395	28.3562	-3.24837	3.17154	0.0006	0.00367948	yes	NA	NA	NA
RC2G0586200	XLOC_015051	XLOC_015051	Chr02:66429934-66432944	P2ABC	P1ABC	OK	24.0619	35.9461	-0.579083	1.70927	0.00445	0.0186319	yes	GO:0047262 Molecular Function:polygalacturonate 4-alpha-galacturonosyltransferase activity,GO:0016757 Molecular Function:transferase activity, transferring glycosyl groups	K13648 "alpha-1,4-galacturonosyltransferase [EC:2.4.1.43]",K13648 "alpha-1,4-galacturonosyltransferase [EC:2.4.1.43]"	IPR002495 Glycosyl transferase, family 8,IPR029044 Nucleotide-diphospho-sugar transferases,IPR029993 Plant galacturonosyltransferase GAUT
RC2G0586600	XLOC_015054	XLOC_015054	Chr02:66498155-66501337	P2ABC	P1ABC	OK	8.32087	77.927	-3.22732	9.28238	5e-05	0.000417915	yes	NA	K07305 peptide-methionine (R)-S-oxide reductase [EC:1.8.4.12]	NA
RC2G0587600	XLOC_015061	XLOC_015061	Chr02:66549707-66553029	P2ABC	P1ABC	OK	75.464	141.941	-0.91143	3.16502	5e-05	0.000417915	yes	NA	NA	IPR013057 Amino acid transporter, transmembrane domain
RC2G0588900	XLOC_015067	XLOC_015067	Chr02:66642707-66643187	P2ABC	P1ABC	OK	5.95163	25.4632	-2.09706	2.01348	0.007	0.0266047	yes	NA	NA	NA
RC2G0590000	XLOC_015073	XLOC_015073	Chr02:66715227-66717187	P2ABC	P1ABC	OK	5.28069	10.0124	-0.922985	1.89812	0.0017	0.00861608	yes	GO:0016301 Molecular Function:kinase activity	NA	IPR000403 Phosphatidylinositol 3-/4-kinase, catalytic domain,IPR029071 Ubiquitin-like domain superfamily
RC2G0590900	XLOC_015077	XLOC_015077	Chr02:66827496-66829874	P2ABC	P1ABC	OK	7.26199	23.4639	-1.69201	3.82091	5e-05	0.000417915	yes	NA	NA	IPR019378 GDP-fucose protein O-fucosyltransferase,IPR024709 Putative O-fucosyltransferase, plant
RC2G0592500	XLOC_011525	XLOC_011525	Chr02:67003381-67006921	P2ABC	P1ABC	OK	10.3167	17.7935	-0.786369	1.81271	0.00625	0.0242782	yes	GO:0008270 Molecular Function:zinc ion binding	NA	IPR001841 Zinc finger, RING-type,IPR013083 Zinc finger, RING/FYVE/PHD-type,IPR024766 Zinc finger, RING-H2-type
RC2G0592700	XLOC_015087	XLOC_015087	Chr02:67009068-67011616	P2ABC	P1ABC	OK	15.8951	27.7311	-0.802917	1.80912	0.00225	0.0107858	yes	GO:0015035 Molecular Function:protein disulfide oxidoreductase activity	NA	IPR001853 DSBA-like thioredoxin domain,IPR036249 Thioredoxin-like superfamily
RC2G0594900	XLOC_011536	XLOC_011536	Chr02:67226990-67229542	P2ABC	P1ABC	OK	16.4007	59.3152	-1.85465	4.93886	5e-05	0.000417915	yes	GO:0055114 Biological Process:oxidation-reduction process,GO:0020037 Molecular Function:heme binding,GO:0005506 Molecular Function:iron ion binding,GO:0016705 Molecular Function:oxidoreductase activity, acting on paired donors, with incorporation or reduction of molecular oxygen	K09590 brassinosteroid-6-oxidase 1 [EC:1.14.-.-],K09590 brassinosteroid-6-oxidase 1 [EC:1.14.-.-]	IPR001128 Cytochrome P450,IPR002401 Cytochrome P450, E-class, group I,IPR017972 Cytochrome P450, conserved site,IPR036396 Cytochrome P450 superfamily
RC2G0595600	XLOC_011540	XLOC_011540	Chr02:67271505-67272687	P2ABC	P1ABC	OK	9.16253	49.5472	-2.43499	2.88055	0.00045	0.00287853	yes	NA	NA	NA
RC2G0598000	XLOC_015115	XLOC_015115	Chr02:67428702-67434055	P2ABC	P1ABC	OK	2.46135	5.81992	-1.24155	2.08987	0.0017	0.00861608	yes	GO:0005515 Molecular Function:protein binding	K15030 translation initiation factor 3 subunit M	IPR000717 Proteasome component (PCI) domain,IPR036388 Winged helix-like DNA-binding domain superfamily
RC2G0599000	XLOC_015119	XLOC_015119	Chr02:67511095-67512526	P2ABC	P1ABC	OK	28.9076	69.6345	-1.26836	3.31991	5e-05	0.000417915	yes	NA	NA	NA
RC2G0599700	XLOC_015123	XLOC_015123	Chr02:67562510-67564774	P2ABC	P1ABC	OK	10.9837	17.2945	-0.654948	1.61418	0.0095	0.0336102	yes	NA	NA	IPR005333 Transcription factor, TCP,IPR017887 Transcription factor TCP subgroup
RC2G0601300	XLOC_015124	XLOC_015124	Chr02:67726481-67731322	P2ABC	P1ABC	OK	6.89938	10.6276	-0.623279	1.70661	0.0064	0.0247166	yes	GO:0006468 Biological Process:protein phosphorylation,GO:0005524 Molecular Function:ATP binding,GO:0005524 Molecular Function:ATP binding,GO:0005515 Molecular Function:protein binding,GO:0004672 Molecular Function:protein kinase activity	NA	IPR000719 Protein kinase domain,IPR001611 Leucine-rich repeat,IPR008271 Serine/threonine-protein kinase, active site,IPR011009 Protein kinase-like domain superfamily,IPR013210 Leucine-rich repeat-containing N-terminal, plant-type,IPR017441 Protein kinase, ATP binding site,IPR032675 Leucine-rich repeat domain superfamily
RC2G0606300	XLOC_015148	XLOC_015148	Chr02:68088148-68094833	P2ABC	P1ABC	OK	0.927634	2.59671	-1.48506	2.13026	0.0019	0.00943278	yes	GO:0005975 Biological Process:carbohydrate metabolic process,GO:0008184 Molecular Function:glycogen phosphorylase activity,GO:0004645 Molecular Function:phosphorylase activity,GO:0030170 Molecular Function:pyridoxal phosphate binding	K00688 glycogen phosphorylase [EC:2.4.1.1]	IPR000811 Glycosyl transferase, family 35,IPR011833 Glycogen/starch/alpha-glucan phosphorylase,IPR035090 Phosphorylase pyridoxal-phosphate attachment site
RC2G0607100	XLOC_011603	XLOC_011603	Chr02:68138049-68142912	P2ABC	P1ABC	OK	25.5037	41.3102	-0.695795	2.22708	0.0005	0.00314791	yes	GO:0047262 Molecular Function:polygalacturonate 4-alpha-galacturonosyltransferase activity,GO:0016757 Molecular Function:transferase activity, transferring glycosyl groups	K20867 galacturonosyltransferase 12/13/14/15 [EC:2.4.1.-],K20867 galacturonosyltransferase 12/13/14/15 [EC:2.4.1.-]	IPR002495 Glycosyl transferase, family 8,IPR029044 Nucleotide-diphospho-sugar transferases,IPR029993 Plant galacturonosyltransferase GAUT
RC2G0608000	XLOC_015155	XLOC_015155	Chr02:68197499-68200679	P2ABC	P1ABC	OK	4.48479	11.1601	-1.31523	2.60556	5e-05	0.000417915	yes	GO:0005516 Molecular Function:calmodulin binding	NA	IPR012417 Calmodulin-binding domain, plant
RC2G0608200	XLOC_015157	XLOC_015157	Chr02:68207668-68209300	P2ABC	P1ABC	OK	14.7657	29.7979	-1.01296	2.28296	0.0002	0.00143409	yes	NA	NA	IPR001841 Zinc finger, RING-type,IPR013083 Zinc finger, RING/FYVE/PHD-type,IPR017907 Zinc finger, RING-type, conserved site,IPR027370 RING-type zinc-finger, LisH dimerisation motif
RC2G0608400	XLOC_011610	XLOC_011610	Chr02:68236455-68240183	P2ABC	P1ABC	OK	63.2026	90.3949	-0.516258	1.5956	0.00535	0.021503	yes	GO:0006811 Biological Process:ion transport,GO:0055085 Biological Process:transmembrane transport,GO:0016020 Cellular Component:membrane,GO:0005216 Molecular Function:ion channel activity	K05391 "cyclic nucleotide gated channel, plant"	IPR000595 Cyclic nucleotide-binding domain,IPR005821 Ion transport domain,IPR014710 RmlC-like jelly roll fold,IPR018490 Cyclic nucleotide-binding-like
RC2G0608600	XLOC_011612	XLOC_011612	Chr02:68265668-68268541	P2ABC	P1ABC	OK	1.29457	5.49343	-2.08523	2.16496	0.00265	0.0123123	yes	GO:0005515 Molecular Function:protein binding	NA	IPR000608 Ubiquitin-conjugating enzyme E2,IPR000717 Proteasome component (PCI) domain,IPR016135 Ubiquitin-conjugating enzyme/RWD-like,IPR036388 Winged helix-like DNA-binding domain superfamily,IPR036390 Winged helix DNA-binding domain superfamily
RC2G0610100	XLOC_011618	XLOC_011618	Chr02:68511883-68513587	P2ABC	P1ABC	OK	675.405	1077.16	-0.673406	2.20114	0.00105	0.00583362	yes	NA	NA	NA
RC2G0610300	XLOC_015168	XLOC_015168	Chr02:68598582-68598967	P2ABC	P1ABC	OK	5.1033	32.9473	-2.69066	2.21846	0.00285	0.0130358	yes	NA	NA	NA
RC2G0611200	XLOC_011623	XLOC_011623	Chr02:68679445-68681075	P2ABC	P1ABC	OK	9.83985	23.729	-1.26994	2.52863	5e-05	0.000417915	yes	GO:0009055 Molecular Function:electron transfer activity	NA	IPR003245 Phytocyanin domain,IPR006311 Twin-arginine translocation pathway, signal sequence,IPR008972 Cupredoxin
RC2G0611900	XLOC_011627	XLOC_011627	Chr02:68720250-68723506	P2ABC	P1ABC	OK	2.18677	8.05036	-1.88025	3.18823	5e-05	0.000417915	yes	GO:0006468 Biological Process:protein phosphorylation,GO:0005524 Molecular Function:ATP binding,GO:0005524 Molecular Function:ATP binding,GO:0004672 Molecular Function:protein kinase activity	NA	IPR000719 Protein kinase domain,IPR008271 Serine/threonine-protein kinase, active site,IPR011009 Protein kinase-like domain superfamily,IPR017441 Protein kinase, ATP binding site
RC2G0612200	XLOC_015175	XLOC_015175	Chr02:68741981-68746856	P2ABC	P1ABC	OK	9.15136	37.9505	-2.05206	5.6824	5e-05	0.000417915	yes	NA	NA	IPR009769 Protein ENHANCED DISEASE RESISTANCE 2, C-terminal
RC2G0612300	XLOC_011630	XLOC_011630	Chr02:68752616-68754832	P2ABC	P1ABC	OK	38.01	91.1868	-1.26245	3.64609	5e-05	0.000417915	yes	NA	NA	IPR008590 Protein of unknown function DUF872, transmembrane
RC2G0612900	XLOC_015178	XLOC_015178	Chr02:68791974-68796827	P2ABC	P1ABC	OK	7.15429	11.4682	-0.680759	1.55293	0.01465	0.0467561	yes	GO:0016020 Cellular Component:membrane	NA	IPR003864 Calcium-dependent channel, 7TM region, putative phosphate,IPR027815 10TM putative phosphate transporter, cytosolic domain,IPR032880 Calcium permeable stress-gated cation channel 1, N-terminal transmembrane domain
RC2G0614500	XLOC_015184	XLOC_015184	Chr02:68912155-68913394	P2ABC	P1ABC	OK	229.711	405.251	-0.818994	2.58096	5e-05	0.000417915	yes	NA	NA	IPR018971 Protein of unknown function DUF1997
RC2G0615200	XLOC_011647	XLOC_011647	Chr02:68951739-68955877	P2ABC	P1ABC	OK	2.24628	4.31303	-0.941163	1.59967	0.0083	0.0303944	yes	GO:0016021 Cellular Component:integral component of membrane	NA	IPR004331 SPX domain,IPR004342 EXS, C-terminal
RC2G0615500	XLOC_015190	XLOC_015190	Chr02:68960307-68971497	P2ABC	P1ABC	OK	81.3644	119.13	-0.550067	1.7268	0.0049	0.0200807	yes	GO:0003824 Molecular Function:catalytic activity,GO:0030170 Molecular Function:pyridoxal phosphate binding	K01739 cystathionine gamma-synthase [EC:2.5.1.48]	IPR000277 Cys/Met metabolism, pyridoxal phosphate-dependent enzyme,IPR015421 Pyridoxal phosphate-dependent transferase, major region, subdomain 1,IPR015422 Pyridoxal phosphate-dependent transferase, subdomain 2,IPR015424 Pyridoxal phosphate-dependent transferase
RC2G0617400	XLOC_011655	XLOC_011655	Chr02:69131042-69134697	P2ABC	P1ABC	OK	22.9193	32.8723	-0.520309	1.49681	0.01025	0.0356044	yes	GO:0003723 Molecular Function:RNA binding	K21444 poly(rC)-binding protein 3/4	IPR004088 K Homology domain, type 1,IPR036612 K Homology domain, type 1 superfamily
RC2G0617700,RC2G0617800,RC2G0617900	XLOC_011658	XLOC_011658	Chr02:69145481-69149664	P2ABC	P1ABC	OK	37.5737	91.3385	-1.2815	3.33281	5e-05	0.000417915	yes	NA	NA	NA
RC2G0618000	XLOC_011659	XLOC_011659	Chr02:69154150-69156085	P2ABC	P1ABC	OK	775.468	2641.73	-1.76834	3.25178	5e-05	0.000417915	yes	GO:0009664 Biological Process:plant-type cell wall organization,GO:0005576 Cellular Component:extracellular region	NA	IPR002963 Expansin,IPR007112 Expansin/pollen allergen, DPBB domain,IPR007117 Expansin, cellulose-binding-like domain,IPR007118 Expansin/Lol pI,IPR009009 RlpA-like protein, double-psi beta-barrel domain,IPR036749 Expansin, cellulose-binding-like domain superfamily,IPR036908 RlpA-like domain superfamily
RC2G0618600	XLOC_015206	XLOC_015206	Chr02:69168529-69169513	P2ABC	P1ABC	OK	87.8661	145.673	-0.729359	2.15019	0.00045	0.00287853	yes	NA	NA	NA
RC2G0618700	XLOC_015207	XLOC_015207	Chr02:69174869-69177580	P2ABC	P1ABC	OK	8.69973	17.1244	-0.97701	2.17962	0.0005	0.00314791	yes	GO:0006355 Biological Process:regulation of transcription, DNA-templated,GO:0003677 Molecular Function:DNA binding	NA	IPR003851 Zinc finger, Dof-type
RC2G0618800	XLOC_011661	XLOC_011661	Chr02:69181288-69182449	P2ABC	P1ABC	OK	30.0299	50.1184	-0.738939	1.99436	0.0007	0.00418555	yes	GO:0006412 Biological Process:translation,GO:0005622 Cellular Component:intracellular,GO:0005840 Cellular Component:ribosome,GO:0003735 Molecular Function:structural constituent of ribosome	NA	IPR008195 Ribosomal protein L34Ae
RC2G0620400	XLOC_015216	XLOC_015216	Chr02:69491051-69491570	P2ABC	P1ABC	OK	113.278	162.226	-0.518131	1.45432	0.01315	0.0430787	yes	NA	K06689 ubiquitin-conjugating enzyme E2 D [EC:2.3.2.23]	IPR000608 Ubiquitin-conjugating enzyme E2,IPR016135 Ubiquitin-conjugating enzyme/RWD-like,IPR023313 Ubiquitin-conjugating enzyme, active site
RC2G0623400	XLOC_015233	XLOC_015233	Chr02:69788671-69790548	P2ABC	P1ABC	OK	1.5348	16.5594	-3.43153	4.27306	5e-05	0.000417915	yes	NA	NA	IPR013057 Amino acid transporter, transmembrane domain
RC2G0626700	XLOC_011696	XLOC_011696	Chr02:70143905-70145270	P2ABC	P1ABC	OK	2.47768	10.2581	-2.0497	2.20674	0.00075	0.0044285	yes	NA	NA	NA
RC2G0627000	XLOC_011698	XLOC_011698	Chr02:70158606-70165479	P2ABC	P1ABC	OK	15.374	30.6891	-0.997229	3.07336	5e-05	0.000417915	yes	GO:0055085 Biological Process:transmembrane transport,GO:0016021 Cellular Component:integral component of membrane,GO:0005524 Molecular Function:ATP binding,GO:0016887 Molecular Function:ATPase activity,GO:0042626 Molecular Function:ATPase activity, coupled to transmembrane movement of substances	K05658 "ATP-binding cassette, sub-family B (MDR/TAP), member 1 [HSA:5243]",K05658 "ATP-binding cassette, subfamily B (MDR/TAP), member 1 [EC:3.6.3.44]",K05658 "ATP-binding cassette, subfamily B (MDR/TAP), member 1 [EC:3.6.3.44]"	IPR003439 ABC transporter-like,IPR011527 ABC transporter type 1, transmembrane domain,IPR017871 ABC transporter, conserved site,IPR027417 P-loop containing nucleoside triphosphate hydrolase,IPR036640 ABC transporter type 1, transmembrane domain superfamily
RC2G0627100	XLOC_011699	XLOC_011699	Chr02:70182396-70184199	P2ABC	P1ABC	OK	230.527	349.54	-0.600526	1.97028	0.0018	0.00902361	yes	GO:0046983 Molecular Function:protein dimerization activity	NA	IPR011598 Myc-type, basic helix-loop-helix (bHLH) domain,IPR036638 Helix-loop-helix DNA-binding domain superfamily
RC2G0627600	XLOC_011701	XLOC_011701	Chr02:70215891-70217958	P2ABC	P1ABC	OK	75.9315	261.966	-1.78661	5.46085	5e-05	0.000417915	yes	GO:0006355 Biological Process:regulation of transcription, DNA-templated,GO:0003677 Molecular Function:DNA binding,GO:0003700 Molecular Function:DNA binding transcription factor activity,GO:0043565 Molecular Function:sequence-specific DNA binding	K09338 homeobox-leucine zipper protein	IPR000047 Helix-turn-helix motif,IPR001356 Homeobox domain,IPR003106 Leucine zipper, homeobox-associated,IPR009057 Homeobox-like domain superfamily,IPR017970 Homeobox, conserved site
RC2G0627800	XLOC_015253	XLOC_015253	Chr02:70226044-70229096	P2ABC	P1ABC	OK	1.67543	4.23245	-1.33696	1.8096	0.0054	0.02167	yes	GO:0009073 Biological Process:aromatic amino acid family biosynthetic process,GO:0055114 Biological Process:oxidation-reduction process,GO:0003856 Molecular Function:3-dehydroquinate synthase activity,GO:0016491 Molecular Function:oxidoreductase activity	NA	IPR002812 3-dehydroquinate synthase
RC2G0629200	XLOC_011711	XLOC_011711	Chr02:70349054-70352870	P2ABC	P1ABC	OK	87.0515	150.773	-0.792436	2.63748	5e-05	0.000417915	yes	GO:0015991 Biological Process:ATP hydrolysis coupled proton transport,GO:0033179 Cellular Component:proton-transporting V-type ATPase, V0 domain,GO:0015078 Molecular Function:hydrogen ion transmembrane transporter activity	NA	IPR002843 ATPase, V0 complex, c/d subunit,IPR016727 ATPase, V0 complex, subunit d,IPR035067 V-type ATPase subunit c,IPR036079 V-type ATP synthase subunit C-like
RC2G0629800	XLOC_015259	XLOC_015259	Chr02:70400884-70402650	P2ABC	P1ABC	OK	2.55665	7.82938	-1.61464	2.34586	0.0005	0.00314791	yes	GO:0030570 Molecular Function:pectate lyase activity	K01728 pectate lyase [EC:4.2.2.2]	IPR002022 Pectate lyase,IPR007524 Pectate lyase, N-terminal,IPR011050 Pectin lyase fold/virulence factor,IPR012334 Pectin lyase fold,IPR018082 AmbAllergen
RC2G0631000	XLOC_011719	XLOC_011719	Chr02:70468209-70469071	P2ABC	P1ABC	OK	194.843	270.284	-0.472161	1.39872	0.0149	0.047394	yes	GO:0045454 Biological Process:cell redox homeostasis,GO:0006662 Biological Process:glycerol ether metabolic process,GO:0015035 Molecular Function:protein disulfide oxidoreductase activity	NA	IPR005746 Thioredoxin,IPR013766 Thioredoxin domain,IPR017937 Thioredoxin, conserved site,IPR036249 Thioredoxin-like superfamily
RC2G0632000	XLOC_015272	XLOC_015272	Chr02:70524900-70528820	P2ABC	P1ABC	OK	0.351501	2.28201	-2.6987	2.1741	0.0099	0.0346906	yes	NA	NA	IPR007679 Domain of unknown function DUF569,IPR008999 Actin-crosslinking
RC2G0634200	XLOC_015277	XLOC_015277	Chr02:70808526-70817417	P2ABC	P1ABC	OK	2.1729	5.34344	-1.29814	1.92303	0.00225	0.0107858	yes	GO:0005524 Molecular Function:ATP binding	K08900 mitochondrial chaperone BCS1	IPR003959 ATPase, AAA-type, core,IPR003960 ATPase, AAA-type, conserved site,IPR025753 AAA-type ATPase, N-terminal domain,IPR027417 P-loop containing nucleoside triphosphate hydrolase
RC2G0634600	XLOC_011741	XLOC_011741	Chr02:70829198-70851950	P2ABC	P1ABC	OK	5.33946	11.069	-1.05176	2.26006	0.0003	0.00203805	yes	NA	K08900 mitochondrial chaperone BCS1	NA
RC2G0634900	XLOC_015282	XLOC_015282	Chr02:70871794-70872880	P2ABC	P1ABC	OK	2.76998	12.5934	-2.18472	2.76206	0.0002	0.00143409	yes	NA	NA	IPR001938 Thaumatin,IPR037176 Osmotin/thaumatin-like superfamily
RC2G0637500	XLOC_011760	XLOC_011760	Chr02:71074456-71075693	P2ABC	P1ABC	OK	166.015	517.383	-1.63992	4.61732	5e-05	0.000417915	yes	GO:0016757 Molecular Function:transferase activity, transferring glycosyl groups	NA	IPR002495 Glycosyl transferase, family 8,IPR029044 Nucleotide-diphospho-sugar transferases
RC2G0637800	XLOC_015289	XLOC_015289	Chr02:71081997-71084642	P2ABC	P1ABC	OK	45.0672	79.4804	-0.818522	2.48808	0.00015	0.00111473	yes	NA	NA	IPR008479 Protein of unknown function DUF760
RC2G0638900	XLOC_015293	XLOC_015293	Chr02:71180485-71181881	P2ABC	P1ABC	OK	6.80302	17.5433	-1.36668	2.30258	0.0019	0.00943278	yes	GO:0006508 Biological Process:proteolysis,GO:0031012 Cellular Component:extracellular matrix,GO:0004222 Molecular Function:metalloendopeptidase activity,GO:0008237 Molecular Function:metallopeptidase activity,GO:0008270 Molecular Function:zinc ion binding	NA	IPR001818 Peptidase M10, metallopeptidase,IPR002477 Peptidoglycan binding-like,IPR021158 Peptidase M10A, cysteine switch, zinc binding site,IPR021190 Peptidase M10A,IPR024079 Metallopeptidase, catalytic domain superfamily,IPR036365 PGBD-like superfamily
RC2G0639200	XLOC_015295	XLOC_015295	Chr02:71196444-71196905	P2ABC	P1ABC	OK	314.915	692.119	-1.13606	4.77896	5e-05	0.000417915	yes	NA	NA	NA
RC2G0640000	XLOC_011771	XLOC_011771	Chr02:71260454-71261788	P2ABC	P1ABC	OK	65.6982	101.02	-0.620712	1.60656	0.00595	0.0233604	yes	GO:0006406 Biological Process:mRNA export from nucleus,GO:0043248 Biological Process:proteasome assembly,GO:0008541 Cellular Component:proteasome regulatory particle, lid subcomplex	NA	IPR007834 DSS1/SEM1
RC2G0640700	XLOC_015305	XLOC_015305	Chr02:71304866-71306294	P2ABC	P1ABC	OK	9.68188	66.1751	-2.77293	6.303	5e-05	0.000417915	yes	GO:0008152 Biological Process:metabolic process,GO:0016758 Molecular Function:transferase activity, transferring hexosyl groups	NA	IPR002213 UDP-glucuronosyl/UDP-glucosyltransferase,IPR002999 Tudor domain,IPR035595 UDP-glycosyltransferase family, conserved site
RC2G0641000	XLOC_011775	XLOC_011775	Chr02:71332120-71335799	P2ABC	P1ABC	OK	13.7721	31.3665	-1.18747	3.30367	5e-05	0.000417915	yes	GO:0005488 Molecular Function:binding	NA	IPR011989 Armadillo-like helical,IPR016024 Armadillo-type fold,IPR024395 CLASP N-terminal domain
RC2G0641100	XLOC_011776	XLOC_011776	Chr02:71337563-71349478	P2ABC	P1ABC	OK	4.1482	7.10116	-0.775569	2.16561	0.00055	0.00342311	yes	GO:0005634 Cellular Component:nucleus,GO:0003677 Molecular Function:DNA binding,GO:0003677 Molecular Function:DNA binding,GO:0005515 Molecular Function:protein binding	NA	IPR001487 Bromodomain,IPR001739 Methyl-CpG DNA binding,IPR003888 FY-rich, N-terminal,IPR003889 FY-rich, C-terminal,IPR011011 Zinc finger, FYVE/PHD-type,IPR013083 Zinc finger, RING/FYVE/PHD-type,IPR016177 DNA-binding domain superfamily,IPR019786 Zinc finger, PHD-type, conserved site,IPR019787 Zinc finger, PHD-finger,IPR028942 WHIM1 domain,IPR036427 Bromodomain-like superfamily
RC2G0643300	XLOC_011787	XLOC_011787	Chr02:71546844-71549105	P2ABC	P1ABC	OK	26.7719	64.5222	-1.26908	2.79631	5e-05	0.000417915	yes	NA	NA	NA
RC2G0643900	XLOC_015318	XLOC_015318	Chr02:71621717-71626507	P2ABC	P1ABC	OK	1.22366	3.45808	-1.49877	2.00457	0.0046	0.0191572	yes	NA	NA	IPR003607 HD/PDEase domain,IPR006674 HD domain
RC2G0646700	XLOC_015334	XLOC_015334	Chr02:71812552-71814873	P2ABC	P1ABC	OK	6.53133	20.2623	-1.63335	2.77111	5e-05	0.000417915	yes	GO:0007017 Biological Process:microtubule-based process,GO:0005874 Cellular Component:microtubule	K07374 tubulin alpha,K07374 tubulin alpha,K07374 tubulin alpha,K07374 tubulin alpha	IPR000217 Tubulin,IPR008280 Tubulin/FtsZ, C-terminal
RC2G0646900	XLOC_015335	XLOC_015335	Chr02:71826698-71827804	P2ABC	P1ABC	OK	8.95433	21.3858	-1.25599	2.11149	0.0036	0.0157217	yes	GO:0016788 Molecular Function:hydrolase activity, acting on ester bonds	NA	IPR001087 GDSL lipase/esterase,IPR036514 SGNH hydrolase superfamily
RC2G0647000	XLOC_015336	XLOC_015336	Chr02:71828563-71833354	P2ABC	P1ABC	OK	6.71643	22.9934	-1.77545	4.42618	5e-05	0.000417915	yes	GO:0009435 Biological Process:NAD biosynthetic process,GO:0055114 Biological Process:oxidation-reduction process,GO:0005737 Cellular Component:cytoplasm,GO:0008734 Molecular Function:L-aspartate oxidase activity,GO:0016491 Molecular Function:oxidoreductase activity	K00278 L-aspartate oxidase [EC:1.4.3.16]	IPR003953 FAD-dependent oxidoreductase 2, FAD binding domain,IPR005288 L-aspartate oxidase,IPR015939 Fumarate reductase/succinate dehydrogenase flavoprotein-like, C-terminal,IPR027477 Succinate dehydrogenase/fumarate reductase flavoprotein, catalytic domain superfamily,IPR036188 FAD/NAD(P)-binding domain superfamily,IPR037099 Fumarate reductase/succinate dehydrogenase flavoprotein-like, C-termina…
RC2G0647200	XLOC_011804	XLOC_011804	Chr02:71845342-71848775	P2ABC	P1ABC	OK	37.2055	55.5334	-0.577838	1.68069	0.0052	0.0210318	yes	GO:0006508 Biological Process:proteolysis,GO:0005515 Molecular Function:protein binding,GO:0004252 Molecular Function:serine-type endopeptidase activity	NA	IPR001478 PDZ domain,IPR001940 Peptidase S1C,IPR009003 Peptidase S1, PA clan,IPR036034 PDZ superfamily
RC2G0649400	XLOC_011814	XLOC_011814	Chr02:72063295-72065103	P2ABC	P1ABC	OK	3.93906	9.35833	-1.2484	1.70849	0.01035	0.0358686	yes	NA	NA	NA
RC2G0651200	XLOC_015354	XLOC_015354	Chr02:72225453-72226289	P2ABC	P1ABC	OK	19.0318	73.5996	-1.95129	4.57019	5e-05	0.000417915	yes	NA	NA	IPR012442 Protein of unknown function DUF1645, plant
RC2G0651900	XLOC_011828	XLOC_011828	Chr02:72281426-72283267	P2ABC	P1ABC	OK	20.108	33.5537	-0.738705	1.54341	0.0064	0.0247166	yes	GO:0006950 Biological Process:response to stress	NA	IPR006015 Universal stress protein A,IPR006016 UspA,IPR014729 Rossmann-like alpha/beta/alpha sandwich fold
RC2G0652500	XLOC_011830	XLOC_011830	Chr02:72300197-72300723	P2ABC	P1ABC	OK	16.9758	147.776	-3.12186	4.11773	5e-05	0.000417915	yes	NA	NA	NA
RC2G0652600	XLOC_015361	XLOC_015361	Chr02:72304318-72308803	P2ABC	P1ABC	OK	649.165	1336.7	-1.04202	2.6173	5e-05	0.000417915	yes	GO:0003677 Molecular Function:DNA binding	K09422 "transcription factor MYB, plant"	IPR001005 SANT/Myb domain,IPR009057 Homeobox-like domain superfamily,IPR017930 Myb domain
RC2G0652700	XLOC_015362	XLOC_015362	Chr02:72312834-72315754	P2ABC	P1ABC	OK	483.974	814.666	-0.751278	2.10726	0.0004	0.00260508	yes	GO:0007264 Biological Process:small GTPase mediated signal transduction,GO:0005622 Cellular Component:intracellular,GO:0005525 Molecular Function:GTP binding,GO:0005525 Molecular Function:GTP binding	K07937 ADP-ribosylation factor 1,K07937 ADP-ribosylation factor 1,K07937 ADP-ribosylation factor 1,K07937 ADP-ribosylation factor 1,K07937 ADP-ribosylation factor 1	IPR005225 Small GTP-binding protein domain,IPR006689 Small GTPase superfamily, ARF/SAR type,IPR024156 Small GTPase superfamily, ARF type,IPR027417 P-loop containing nucleoside triphosphate hydrolase
[truncated: 4,547 more rows]

## Sheet: 8hE AZ vs 8hE petal (Rb)
								Manuscript Title
[truncated: 12,193 more rows]

[truncated: 1 more sheets: 8hE Rb vs 8hE Rh (AZ)]
