# Supplementary material for: Petal abscission in fragrant roses is associated with large scale differential regulation of the abscission zone transcriptome
Source: Sci Rep. 2020 Oct 14;10:17196. doi: 10.1038/s41598-020-74144-3 (PMC7566604; doi:10.1038/s41598-020-74144-3)
Supplement: Supplementary file 4 — Supplementary Information 4 [file 41598_2020_74144_MOESM4_ESM.xlsx]

## Sheet: transcription factor
								Manuscript Title
	Petal abscission in fragrant roses is associated with large scale differential regulation of the abscission zone transcriptome
gene	test_id	gene_id	locus	8 hE RB AZ	0 hE RB AZ	status	8 hE RB AZ	0 hE RB AZ	0hE vs 8hE (Rosa bourboniana AZ) LOG2FC	test_stat	p_value	q_value	significant	GoAnnotation	KeggAnnotation	IrpAnnotation
ZF
RC4G0435500	XLOC_021793	XLOC_021793	Chr04:54018776-54025335	P2ABC	P1ABC	OK	0.948877	2.09418	-1.14209	1.62159	0.00995	0.0348182	yes	GO:0046872 Molecular Function:metal ion binding	NA	IPR000306 FYVE zinc finger,IPR000408 Regulator of chromosome condensation, RCC1,IPR009091 Regulator of chromosome condensation 1/beta-lactamase-inhibitor protein II,IPR011011 Zinc finger, FYVE/PHD-type,IPR011993 PH-like domain superfamily,IPR013083 Zinc finger, RING/FYVE/PHD-type,IPR013591 Brevis radix (BRX) domain,IPR017455 Zinc finger, FYVE-related,IPR027988 Transcription factor BREVIS RADIX, N…
RC1G0086300	XLOC_006423	XLOC_006423	Chr01:10585998-10597500	P2ABC	P1ABC	OK	1.80972	0.815718	1.14962	-1.46915	0.01315	0.0430787	yes	GO:0046872 Molecular Function:metal ion binding	NA	IPR000306 FYVE zinc finger,IPR000408 Regulator of chromosome condensation, RCC1,IPR009091 Regulator of chromosome condensation 1/beta-lactamase-inhibitor protein II,IPR011011 Zinc finger, FYVE/PHD-type,IPR011993 PH-like domain superfamily,IPR013083 Zinc finger, RING/FYVE/PHD-type,IPR013591 Brevis radix (BRX) domain,IPR017455 Zinc finger, FYVE-related,IPR027988 Transcription factor BREVIS RADIX, N…
RC5G0377000	XLOC_026348	XLOC_026348	Chr05:37088803-37092109	P2ABC	P1ABC	OK	2.39482	4.92309	-1.03965	1.79153	0.01355	0.0440995	yes	GO:0005515 Molecular Function:protein binding,GO:0008270 Molecular Function:zinc ion binding	NA	IPR000270 PB1 domain,IPR004332 Transposase, MuDR, plant,IPR007527 Zinc finger, SWIM-type,IPR018289 MULE transposase domain
RC6G0069500	XLOC_032088	XLOC_032088	Chr06:7491612-7494189	P2ABC	P1ABC	OK	2.73779	0.782238	1.80733	-1.74698	0.01	0.0349455	yes	GO:0006355 Biological Process:regulation of transcription, DNA-templated,GO:0003677 Molecular Function:DNA binding,GO:0043565 Molecular Function:sequence-specific DNA binding,GO:0008270 Molecular Function:zinc ion binding	NA	IPR000286 Histone deacetylase superfamily,IPR001356 Homeobox domain,IPR001607 Zinc finger, UBP-type,IPR009057 Homeobox-like domain superfamily,IPR013083 Zinc finger, RING/FYVE/PHD-type,IPR017970 Homeobox, conserved site
RC2G0112400	XLOC_012624	XLOC_012624	Chr02:9207099-9210019	P2ABC	P1ABC	OK	3.84585	1.34885	1.51157	-2.00215	0.0019	0.00943278	yes	GO:0006355 Biological Process:regulation of transcription, DNA-templated,GO:0008270 Molecular Function:zinc ion binding	NA	IPR004330 FAR1 DNA binding domain,IPR007527 Zinc finger, SWIM-type,IPR018289 MULE transposase domain,IPR031052 FHY3/FAR1 family
RC6G0460800	XLOC_033966	XLOC_033966	Chr06:56600919-56604349	P2ABC	P1ABC	OK	2.25121	0.856754	1.39375	-1.63006	0.00945	0.0334795	yes	GO:0006355 Biological Process:regulation of transcription, DNA-templated,GO:0008270 Molecular Function:zinc ion binding	K17604 zinc finger SWIM domain-containing protein 3	IPR004330 FAR1 DNA binding domain,IPR007527 Zinc finger, SWIM-type,IPR018289 MULE transposase domain,IPR031052 FHY3/FAR1 family
RC5G0345500	XLOC_026183	XLOC_026183	Chr05:32709989-32715294	P2ABC	P1ABC	OK	3.99714	1.71929	1.21716	-2.02445	0.00085	0.00490765	yes	GO:0006355 Biological Process:regulation of transcription, DNA-templated,GO:0008270 Molecular Function:zinc ion binding	NA	IPR004330 FAR1 DNA binding domain,IPR007527 Zinc finger, SWIM-type,IPR018289 MULE transposase domain,IPR031052 FHY3/FAR1 family
RC3G0393300	XLOC_019502	XLOC_019502	Chr03:44892441-44895959	P2ABC	P1ABC	OK	4.37593	2.0887	1.06698	-1.79356	0.00945	0.0334795	yes	GO:0008270 Molecular Function:zinc ion binding	NA	IPR004332 Transposase, MuDR, plant,IPR007527 Zinc finger, SWIM-type,IPR018289 MULE transposase domain
RC2G0549600	XLOC_014869	XLOC_014869	Chr02:63080747-63084026	P2ABC	P1ABC	OK	9.70863	4.69036	1.04957	-1.9712	0.00265	0.0123123	yes	GO:0005515 Molecular Function:protein binding	NA	IPR001214 SET domain,IPR002893 Zinc finger, MYND-type
RC6G0194900	XLOC_032698	XLOC_032698	Chr06:22345963-22350161	P2ABC	P1ABC	OK	2.30001	5.28111	-1.1992	2.47312	0.00015	0.00111473	yes	GO:0006313 Biological Process:transposition, DNA-mediated,GO:0003677 Molecular Function:DNA binding,GO:0003676 Molecular Function:nucleic acid binding,GO:0004803 Molecular Function:transposase activity,GO:0008270 Molecular Function:zinc ion binding	NA	IPR001207 Transposase, mutator type,IPR004332 Transposase, MuDR, plant,IPR007527 Zinc finger, SWIM-type,IPR018289 MULE transposase domain,IPR036875 Zinc finger, CCHC-type superfamily
RC5G0374100	XLOC_029926	XLOC_029926	Chr05:36647580-36648563	P2ABC	P1ABC	OK	11.004	36.3587	-1.72427	3.46538	5e-05	0.000417915	yes	GO:0003677 Molecular Function:DNA binding,GO:0008270 Molecular Function:zinc ion binding	NA	IPR000058 Zinc finger, AN1-type,IPR002653 Zinc finger, A20-type,IPR035896 AN1-like Zinc finger
RC1G0012100	XLOC_006017	XLOC_006017	Chr01:1723149-1723690	P2ABC	P1ABC	OK	165.692	411.981	-1.31407	3.97573	5e-05	0.000417915	yes	GO:0003677 Molecular Function:DNA binding,GO:0008270 Molecular Function:zinc ion binding	NA	IPR000058 Zinc finger, AN1-type,IPR002653 Zinc finger, A20-type,IPR035896 AN1-like Zinc finger
RC0G0177100	XLOC_000861	XLOC_000861	Chr00:22883555-22884450	P2ABC	P1ABC	OK	27.5197	92.6414	-1.75119	4.44366	5e-05	0.000417915	yes	GO:0008270 Molecular Function:zinc ion binding	NA	IPR000058 Zinc finger, AN1-type,IPR035896 AN1-like Zinc finger
RC2G0558900	XLOC_011364	XLOC_011364	Chr02:64087301-64088912	P2ABC	P1ABC	OK	7.26799	80.972	-3.47779	7.45167	5e-05	0.000417915	yes	GO:0005622 Cellular Component:intracellular,GO:0008270 Molecular Function:zinc ion binding	NA	IPR000315 B-box-type zinc finger
RC2G0139900	XLOC_009457	XLOC_009457	Chr02:11653011-11655635	P2ABC	P1ABC	OK	30.4279	193.078	-2.66572	7.25828	5e-05	0.000417915	yes	GO:0005622 Cellular Component:intracellular,GO:0008270 Molecular Function:zinc ion binding	NA	IPR000315 B-box-type zinc finger
RC0G0138600	XLOC_002134	XLOC_002134	Chr00:17414183-17416216	P2ABC	P1ABC	OK	28.6244	181.44	-2.66418	7.3827	5e-05	0.000417915	yes	GO:0005622 Cellular Component:intracellular,GO:0008270 Molecular Function:zinc ion binding	NA	IPR000315 B-box-type zinc finger
RC4G0385900	XLOC_023969	XLOC_023969	Chr04:49862325-49862904	P2ABC	P1ABC	OK	98.9043	198.842	-1.00752	2.7935	5e-05	0.000417915	yes	GO:0005622 Cellular Component:intracellular,GO:0008270 Molecular Function:zinc ion binding	NA	IPR000315 B-box-type zinc finger
RC5G0319200	XLOC_029656	XLOC_029656	Chr05:29061735-29062603	P2ABC	P1ABC	OK	51.6931	15.8058	1.70952	-3.86986	5e-05	0.000417915	yes	GO:0005622 Cellular Component:intracellular,GO:0008270 Molecular Function:zinc ion binding	NA	IPR000315 B-box-type zinc finger
RC0G0110200	XLOC_000544	XLOC_000544	Chr00:13204518-13205726	P2ABC	P1ABC	OK	63.6532	220.229	-1.7907	4.90552	5e-05	0.000417915	yes	GO:0005622 Cellular Component:intracellular,GO:0005515 Molecular Function:protein binding,GO:0008270 Molecular Function:zinc ion binding	NA	IPR000315 B-box-type zinc finger,IPR010402 CCT domain
RC0G0003800	XLOC_000015	XLOC_000015	Chr00:350773-354991	P2ABC	P1ABC	OK	35.6974	15.8433	1.17195	-3.07945	5e-05	0.000417915	yes	GO:0005622 Cellular Component:intracellular,GO:0005515 Molecular Function:protein binding,GO:0008270 Molecular Function:zinc ion binding	NA	IPR000315 B-box-type zinc finger,IPR010402 CCT domain
RC6G0448100	XLOC_033903	XLOC_033903	Chr06:55381120-55382633	P2ABC	P1ABC	OK	29.6743	61.1519	-1.04318	2.97122	5e-05	0.000417915	yes	GO:0005622 Cellular Component:intracellular,GO:0005515 Molecular Function:protein binding,GO:0008270 Molecular Function:zinc ion binding	NA	IPR000315 B-box-type zinc finger,IPR010402 CCT domain,IPR013083 Zinc finger, RING/FYVE/PHD-type
RC2G0491300	XLOC_011048	XLOC_011048	Chr02:57402184-57405076	P2ABC	P1ABC	OK	0.382986	3.21375	-3.06889	2.23607	0.00795	0.0293883	yes	GO:0005622 Cellular Component:intracellular,GO:0008270 Molecular Function:zinc ion binding	NA	IPR000315 B-box-type zinc finger,IPR013083 Zinc finger, RING/FYVE/PHD-type
RC0G0076000	XLOC_001811	XLOC_001811	Chr00:8857086-8861079	P2ABC	P1ABC	OK	32.8052	98.1278	-1.58074	4.9272	5e-05	0.000417915	yes	GO:0008270 Molecular Function:zinc ion binding	NA	IPR000433 Zinc finger, ZZ-type,IPR001841 Zinc finger, RING-type,IPR013083 Zinc finger, RING/FYVE/PHD-type,IPR017907 Zinc finger, RING-type, conserved site,IPR027370 RING-type zinc-finger, LisH dimerisation motif
RC4G0025400	XLOC_022281	XLOC_022281	Chr04:2465617-2472083	P2ABC	P1ABC	OK	1.51418	7.69433	-2.34526	4.19543	5e-05	0.000417915	yes	GO:0016567 Biological Process:protein ubiquitination,GO:0005488 Molecular Function:binding,GO:0005515 Molecular Function:protein binding,GO:0004842 Molecular Function:ubiquitin-protein transferase activity	NA	IPR000225 Armadillo,IPR003613 U box domain,IPR011989 Armadillo-like helical,IPR013083 Zinc finger, RING/FYVE/PHD-type,IPR016024 Armadillo-type fold
RC0G0177000	XLOC_002322	XLOC_002322	Chr00:22879071-22880742	P2ABC	P1ABC	OK	4.50962	11.6415	-1.3682	2.50247	0.0002	0.00143409	yes	GO:0016567 Biological Process:protein ubiquitination,GO:0005488 Molecular Function:binding,GO:0005515 Molecular Function:protein binding,GO:0004842 Molecular Function:ubiquitin-protein transferase activity	NA	IPR000225 Armadillo,IPR003613 U box domain,IPR011989 Armadillo-like helical,IPR013083 Zinc finger, RING/FYVE/PHD-type,IPR016024 Armadillo-type fold
RC6G0311300	XLOC_033242	XLOC_033242	Chr06:41390285-41393424	P2ABC	P1ABC	OK	9.81183	24.7795	-1.33655	3.53352	5e-05	0.000417915	yes	GO:0016567 Biological Process:protein ubiquitination,GO:0005488 Molecular Function:binding,GO:0005515 Molecular Function:protein binding,GO:0004842 Molecular Function:ubiquitin-protein transferase activity	NA	IPR000225 Armadillo,IPR003613 U box domain,IPR011989 Armadillo-like helical,IPR013083 Zinc finger, RING/FYVE/PHD-type,IPR016024 Armadillo-type fold
RC4G0409200	XLOC_024076	XLOC_024076	Chr04:52034500-52038388	P2ABC	P1ABC	OK	12.9615	30.0391	-1.21261	3.70344	5e-05	0.000417915	yes	GO:0016567 Biological Process:protein ubiquitination,GO:0005488 Molecular Function:binding,GO:0005515 Molecular Function:protein binding,GO:0004842 Molecular Function:ubiquitin-protein transferase activity	NA	IPR000225 Armadillo,IPR003613 U box domain,IPR011989 Armadillo-like helical,IPR013083 Zinc finger, RING/FYVE/PHD-type,IPR016024 Armadillo-type fold
RC5G0110300	XLOC_025023	XLOC_025023	Chr05:8030142-8032387	P2ABC	P1ABC	OK	24.3255	53.3545	-1.13314	3.23191	5e-05	0.000417915	yes	GO:0016567 Biological Process:protein ubiquitination,GO:0005488 Molecular Function:binding,GO:0005515 Molecular Function:protein binding,GO:0004842 Molecular Function:ubiquitin-protein transferase activity	NA	IPR000225 Armadillo,IPR003613 U box domain,IPR011989 Armadillo-like helical,IPR013083 Zinc finger, RING/FYVE/PHD-type,IPR016024 Armadillo-type fold
RC6G0335800	XLOC_036354	XLOC_036354	Chr06:44001287-44003637	P2ABC	P1ABC	OK	16.191	33.6965	-1.05741	2.88315	5e-05	0.000417915	yes	GO:0016567 Biological Process:protein ubiquitination,GO:0005488 Molecular Function:binding,GO:0005515 Molecular Function:protein binding,GO:0004842 Molecular Function:ubiquitin-protein transferase activity	NA	IPR000225 Armadillo,IPR003613 U box domain,IPR011989 Armadillo-like helical,IPR013083 Zinc finger, RING/FYVE/PHD-type,IPR016024 Armadillo-type fold
RC5G0389600	XLOC_030002	XLOC_030002	Chr05:38589025-38593146	P2ABC	P1ABC	OK	8.76926	4.20734	1.05955	-1.97781	0.0023	0.0109757	yes	GO:0046872 Molecular Function:metal ion binding,GO:0003676 Molecular Function:nucleic acid binding	NA	IPR000504 RNA recognition motif domain,IPR000571 Zinc finger, CCCH-type,IPR025605 OST-HTH/LOTUS domain,IPR035979 RNA-binding domain superfamily
RC0G0012200	XLOC_001503	XLOC_001503	Chr00:993095-997236	P2ABC	P1ABC	OK	9.96702	35.611	-1.83709	4.8286	5e-05	0.000417915	yes	GO:0046872 Molecular Function:metal ion binding,GO:0003676 Molecular Function:nucleic acid binding	NA	IPR000504 RNA recognition motif domain,IPR000571 Zinc finger, CCCH-type,IPR025605 OST-HTH/LOTUS domain,IPR035979 RNA-binding domain superfamily,IPR036855 Zinc finger, CCCH-type superfamily
RC0G0197600	XLOC_000965	XLOC_000965	Chr00:26061612-26065851	P2ABC	P1ABC	OK	2.7216	1.12177	1.27868	-1.58004	0.0117	0.0394288	yes	GO:0046872 Molecular Function:metal ion binding,GO:0003676 Molecular Function:nucleic acid binding	NA	IPR000504 RNA recognition motif domain,IPR000571 Zinc finger, CCCH-type,IPR035979 RNA-binding domain superfamily,IPR036855 Zinc finger, CCCH-type superfamily
RC3G0362600	XLOC_017177	XLOC_017177	Chr03:42911871-42914135	P2ABC	P1ABC	OK	66.9344	169.766	-1.34273	3.98272	5e-05	0.000417915	yes	GO:0003676 Molecular Function:nucleic acid binding,GO:0003676 Molecular Function:nucleic acid binding,GO:0008270 Molecular Function:zinc ion binding	K12885 heterogeneous nuclear ribonucleoprotein G	IPR000504 RNA recognition motif domain,IPR001878 Zinc finger, CCHC-type,IPR035979 RNA-binding domain superfamily,IPR036875 Zinc finger, CCHC-type superfamily
RC4G0471100	XLOC_024380	XLOC_024380	Chr04:56695023-56700250	P2ABC	P1ABC	OK	27.0341	12.8081	1.07772	-2.78992	5e-05	0.000417915	yes	GO:0003676 Molecular Function:nucleic acid binding,GO:0003676 Molecular Function:nucleic acid binding,GO:0008270 Molecular Function:zinc ion binding	K12896 "splicing factor, arginine/serine-rich 7"	IPR000504 RNA recognition motif domain,IPR001878 Zinc finger, CCHC-type,IPR035979 RNA-binding domain superfamily,IPR036875 Zinc finger, CCHC-type superfamily
RC6G0433000	XLOC_033835	XLOC_033835	Chr06:54207075-54213816	P2ABC	P1ABC	OK	2.78464	1.29448	1.10512	-1.63992	0.01175	0.039575	yes	GO:0005524 Molecular Function:ATP binding,GO:0046872 Molecular Function:metal ion binding,GO:0003676 Molecular Function:nucleic acid binding	NA	IPR000571 Zinc finger, CCCH-type,IPR001650 Helicase, C-terminal,IPR011545 DEAD/DEAH box helicase domain,IPR014001 Helicase superfamily 1/2, ATP-binding domain,IPR027417 P-loop containing nucleoside triphosphate hydrolase,IPR036855 Zinc finger, CCCH-type superfamily
RC1G0477500	XLOC_005357	XLOC_005357	Chr01:56480333-56482915	P2ABC	P1ABC	OK	176.47	480.763	-1.4459	3.83379	5e-05	0.000417915	yes	GO:0046872 Molecular Function:metal ion binding,GO:0005515 Molecular Function:protein binding	NA	IPR000571 Zinc finger, CCCH-type,IPR002110 Ankyrin repeat,IPR020683 Ankyrin repeat-containing domain,IPR036770 Ankyrin repeat-containing domain superfamily,IPR036855 Zinc finger, CCCH-type superfamily
RC6G0424500	XLOC_036792	XLOC_036792	Chr06:53525757-53529513	P2ABC	P1ABC	OK	14.4507	32.6807	-1.1773	2.9259	5e-05	0.000417915	yes	GO:0046872 Molecular Function:metal ion binding	NA	IPR000571 Zinc finger, CCCH-type,IPR036855 Zinc finger, CCCH-type superfamily
RC0G0025700	XLOC_001573	XLOC_001573	Chr00:2158923-2163097	P2ABC	P1ABC	OK	17.5185	37.8097	-1.10988	3.10231	5e-05	0.000417915	yes	GO:0046872 Molecular Function:metal ion binding	NA	IPR000571 Zinc finger, CCCH-type,IPR036855 Zinc finger, CCCH-type superfamily
RC0G0112900	XLOC_002004	XLOC_002004	Chr00:13544196-13549923	P2ABC	P1ABC	OK	12.1831	6.01812	1.0175	-2.0023	0.00105	0.00583362	yes	GO:0046872 Molecular Function:metal ion binding	NA	IPR000571 Zinc finger, CCCH-type,IPR036855 Zinc finger, CCCH-type superfamily
RC6G0550900	XLOC_037381	XLOC_037381	Chr06:63198571-63200203	P2ABC	P1ABC	OK	29.5763	10.8131	1.45166	-3.29107	5e-05	0.000417915	yes	GO:0045893 Biological Process:positive regulation of transcription, DNA-templated,GO:0006355 Biological Process:regulation of transcription, DNA-templated,GO:0005634 Cellular Component:nucleus,GO:0003677 Molecular Function:DNA binding,GO:0003700 Molecular Function:DNA binding transcription factor activity,GO:0043565 Molecular Function:sequence-specific DNA binding,GO:0008270 Molecular Function:zi…	NA	IPR000679 Zinc finger, GATA-type,IPR013088 Zinc finger, NHR/GATA-type,IPR016679 Transcription factor, GATA, plant
RC6G0371700	XLOC_036523	XLOC_036523	Chr06:48222053-48227841	P2ABC	P1ABC	OK	1.77112	4.09797	-1.21025	1.81326	0.00445	0.0186319	yes	GO:0006281 Biological Process:DNA repair,GO:0006974 Biological Process:cellular response to DNA damage stimulus	K10683 BRCA1-associated RING domain protein 1	IPR001357 BRCT domain,IPR001841 Zinc finger, RING-type,IPR013083 Zinc finger, RING/FYVE/PHD-type,IPR017907 Zinc finger, RING-type, conserved site,IPR031099 BRCA1-associated,IPR034732 Extended PHD (ePHD) domain,IPR036420 BRCT domain superfamily
RC7G0198100	XLOC_038652	XLOC_038652	Chr07:16350917-16352942	P2ABC	P1ABC	OK	4.36098	17.8902	-2.03645	3.07489	5e-05	0.000417915	yes	NA	K09377 cysteine and glycine-rich protein	IPR001781 Zinc finger, LIM-type
RC6G0578400	XLOC_034551	XLOC_034551	Chr06:65226812-65228605	P2ABC	P1ABC	OK	5.27192	14.4837	-1.45803	2.22054	0.00105	0.00583362	yes	NA	K09377 cysteine and glycine-rich protein	IPR001781 Zinc finger, LIM-type
RC6G0075600	XLOC_032122	XLOC_032122	Chr06:8064200-8066676	P2ABC	P1ABC	OK	3.45045	9.42296	-1.4494	2.24088	0.00075	0.0044285	yes	NA	K09377 cysteine and glycine-rich protein	IPR001781 Zinc finger, LIM-type
RC5G0552300	XLOC_027216	XLOC_027216	Chr05:64491972-64494940	P2ABC	P1ABC	OK	52.104	10.6757	2.28706	-5.68342	5e-05	0.000417915	yes	GO:0005515 Molecular Function:protein binding	NA	IPR001841 Zinc finger, RING-type,IPR002110 Ankyrin repeat,IPR013083 Zinc finger, RING/FYVE/PHD-type,IPR020683 Ankyrin repeat-containing domain,IPR036770 Ankyrin repeat-containing domain superfamily
RC6G0512700	XLOC_037204	XLOC_037204	Chr06:60574653-60576813	P2ABC	P1ABC	OK	13.1836	5.95856	1.14571	-2.43176	0.00015	0.00111473	yes	GO:0016567 Biological Process:protein ubiquitination,GO:0004842 Molecular Function:ubiquitin-protein transferase activity	K11968 ariadne-1 [EC:2.3.2.31]	IPR001841 Zinc finger, RING-type,IPR002867 IBR domain,IPR013083 Zinc finger, RING/FYVE/PHD-type,IPR017907 Zinc finger, RING-type, conserved site,IPR031127 E3 ubiquitin ligase RBR family
RC7G0109300	XLOC_038206	XLOC_038206	Chr07:8103624-8108602	P2ABC	P1ABC	OK	0.817519	2.69635	-1.72168	2.14889	0.0021	0.0102361	yes	GO:0046872 Molecular Function:metal ion binding	K10638 E3 ubiquitin-protein ligase UHRF1 [EC:2.3.2.27]	IPR001841 Zinc finger, RING-type,IPR003105 SRA-YDG,IPR011011 Zinc finger, FYVE/PHD-type,IPR013083 Zinc finger, RING/FYVE/PHD-type,IPR015947 PUA-like superfamily,IPR017907 Zinc finger, RING-type, conserved site,IPR018957 Zinc finger, C3HC4 RING-type,IPR019786 Zinc finger, PHD-type, conserved site,IPR019787 Zinc finger, PHD-finger,IPR027370 RING-type zinc-finger, LisH dimerisation motif,IPR036987 S…
RC7G0051800	XLOC_040765	XLOC_040765	Chr07:3539236-3544605	P2ABC	P1ABC	OK	11.6627	52.5309	-2.17126	5.4982	5e-05	0.000417915	yes	GO:0005515 Molecular Function:protein binding	NA	IPR001841 Zinc finger, RING-type,IPR003111 Lon, substrate-binding domain,IPR011990 Tetratricopeptide-like helical domain superfamily,IPR013083 Zinc finger, RING/FYVE/PHD-type,IPR015947 PUA-like superfamily,IPR017907 Zinc finger, RING-type, conserved site
RC5G0055100	XLOC_024768	XLOC_024768	Chr05:3749142-3755538	P2ABC	P1ABC	OK	5.82779	1.79202	1.70136	-3.087	5e-05	0.000417915	yes	NA	K15601 lysine-specific demethylase 3 [EC:1.14.11.-]	IPR001841 Zinc finger, RING-type,IPR003347 JmjC domain,IPR013083 Zinc finger, RING/FYVE/PHD-type,IPR014977 WRC domain
RC5G0719600	XLOC_027997	XLOC_027997	Chr05:83699571-83703227	P2ABC	P1ABC	OK	6.58899	2.52783	1.38216	-1.8681	0.00235	0.0111669	yes	GO:0007275 Biological Process:multicellular organism development,GO:0006511 Biological Process:ubiquitin-dependent protein catabolic process,GO:0005634 Cellular Component:nucleus,GO:0005515 Molecular Function:protein binding,GO:0008270 Molecular Function:zinc ion binding	K04506 E3 ubiquitin-protein ligase SIAH1 [EC:2.3.2.27]	IPR001841 Zinc finger, RING-type,IPR004162 E3 ubiquitin-protein ligase SIN-like,IPR008974 TRAF-like,IPR013010 Zinc finger, SIAH-type,IPR013083 Zinc finger, RING/FYVE/PHD-type,IPR018121 Seven-in-absentia protein, TRAF-like domain
RC3G0164600	XLOC_016296	XLOC_016296	Chr03:24529228-24532566	P2ABC	P1ABC	OK	5.81355	11.6393	-1.00151	1.8362	0.0029	0.0132308	yes	NA	K16275 E3 ubiquitin-protein ligase BAH [EC:2.3.2.27]	IPR001841 Zinc finger, RING-type,IPR004331 SPX domain,IPR013083 Zinc finger, RING/FYVE/PHD-type,IPR017907 Zinc finger, RING-type, conserved site,IPR027370 RING-type zinc-finger, LisH dimerisation motif,IPR033326 E3 ubiquitin-protein ligase BAH1
RC2G0229900	XLOC_009833	XLOC_009833	Chr02:20954652-20958794	P2ABC	P1ABC	OK	9.69387	4.48292	1.11263	-2.19648	0.00105	0.00583362	yes	GO:0005515 Molecular Function:protein binding	NA	IPR001841 Zinc finger, RING-type,IPR006594 LIS1 homology motif,IPR006595 CTLH, C-terminal LisH motif,IPR013083 Zinc finger, RING/FYVE/PHD-type,IPR024964 CTLH/CRA C-terminal to LisH motif domain,IPR027370 RING-type zinc-finger, LisH dimerisation motif
RC3G0221700	XLOC_018559	XLOC_018559	Chr03:30799847-30803217	P2ABC	P1ABC	OK	67.1206	2.68262	4.64504	-7.39746	5e-05	0.000417915	yes	GO:0008270 Molecular Function:zinc ion binding	K10144 RING finger and CHY zinc finger domain-containing protein 1 [EC:2.3.2.27]	IPR001841 Zinc finger, RING-type,IPR008913 Zinc finger, CHY-type,IPR013083 Zinc finger, RING/FYVE/PHD-type,IPR017921 Zinc finger, CTCHY-type,IPR027370 RING-type zinc-finger, LisH dimerisation motif,IPR037274 Zinc finger, CHY-type superfamily,IPR037275 Zinc finger, CTCHY-type superfamily
RC4G0269900	XLOC_023415	XLOC_023415	Chr04:38798097-38801015	P2ABC	P1ABC	OK	219.301	79.7196	1.45991	-4.45073	5e-05	0.000417915	yes	GO:0016567 Biological Process:protein ubiquitination,GO:0008270 Molecular Function:zinc ion binding,GO:0008270 Molecular Function:zinc ion binding	K10144 RING finger and CHY zinc finger domain-containing protein 1 [EC:2.3.2.27]	IPR001841 Zinc finger, RING-type,IPR008913 Zinc finger, CHY-type,IPR013083 Zinc finger, RING/FYVE/PHD-type,IPR017921 Zinc finger, CTCHY-type,IPR031109 Ring finger and CHY zinc finger domain-containing protein, plant,IPR037274 Zinc finger, CHY-type superfamily,IPR037275 Zinc finger, CTCHY-type superfamily
RC1G0456400	XLOC_008091	XLOC_008091	Chr01:54830499-54832191	P2ABC	P1ABC	OK	31.0497	97.3688	-1.64888	4.83514	5e-05	0.000417915	yes	NA	K11982 E3 ubiquitin-protein ligase RNF115/126 [EC:2.3.2.27],K11982 E3 ubiquitin-protein ligase RNF115/126 [EC:2.3.2.27]	IPR001841 Zinc finger, RING-type,IPR010543 Domain of unknown function DUF1117,IPR013083 Zinc finger, RING/FYVE/PHD-type
RC5G0340700	XLOC_029760	XLOC_029760	Chr05:32217987-32218668	P2ABC	P1ABC	OK	5.19683	281.214	-5.75789	8.12884	5e-05	0.000417915	yes	NA	K16282 E3 ubiquitin-protein ligase RHA2 [EC:2.3.2.27]	IPR001841 Zinc finger, RING-type,IPR013083 Zinc finger, RING/FYVE/PHD-type
RC4G0362600	XLOC_023878	XLOC_023878	Chr04:47898616-47901219	P2ABC	P1ABC	OK	0.946135	3.81742	-2.01248	2.15986	0.00475	0.0196408	yes	NA	NA	IPR001841 Zinc finger, RING-type,IPR013083 Zinc finger, RING/FYVE/PHD-type
RC1G0113300	XLOC_003456	XLOC_003456	Chr01:14754582-14755104	P2ABC	P1ABC	OK	2.72358	8.88629	-1.70608	1.48877	0.0146	0.0466545	yes	NA	NA	IPR001841 Zinc finger, RING-type,IPR013083 Zinc finger, RING/FYVE/PHD-type
RC2G0110800	XLOC_012617	XLOC_012617	Chr02:9077287-9077988	P2ABC	P1ABC	OK	54.2179	171.265	-1.65939	4.57737	5e-05	0.000417915	yes	NA	NA	IPR001841 Zinc finger, RING-type,IPR013083 Zinc finger, RING/FYVE/PHD-type
RC4G0286700	XLOC_021045	XLOC_021045	Chr04:40713277-40714205	P2ABC	P1ABC	OK	109.785	334.892	-1.60901	4.93666	5e-05	0.000417915	yes	NA	NA	IPR001841 Zinc finger, RING-type,IPR013083 Zinc finger, RING/FYVE/PHD-type
RC7G0067100	XLOC_037999	XLOC_037999	Chr07:4665852-4667246	P2ABC	P1ABC	OK	16.6098	37.9075	-1.19045	2.97177	5e-05	0.000417915	yes	NA	NA	IPR001841 Zinc finger, RING-type,IPR013083 Zinc finger, RING/FYVE/PHD-type
RC3G0208600	XLOC_018497	XLOC_018497	Chr03:29265561-29272103	P2ABC	P1ABC	OK	21.6154	47.5214	-1.13652	3.88043	5e-05	0.000417915	yes	NA	NA	IPR001841 Zinc finger, RING-type,IPR013083 Zinc finger, RING/FYVE/PHD-type
RC5G0650600	XLOC_031236	XLOC_031236	Chr05:75805190-75807684	P2ABC	P1ABC	OK	2.75766	5.95664	-1.11105	1.87779	0.0046	0.0191572	yes	NA	NA	IPR001841 Zinc finger, RING-type,IPR013083 Zinc finger, RING/FYVE/PHD-type
RC7G0338200	XLOC_042188	XLOC_042188	Chr07:31741439-31746887	P2ABC	P1ABC	OK	3.17208	6.67199	-1.07269	1.92079	0.00275	0.012672	yes	NA	NA	IPR001841 Zinc finger, RING-type,IPR013083 Zinc finger, RING/FYVE/PHD-type
RC7G0410100	XLOC_039630	XLOC_039630	Chr07:42711866-42712495	P2ABC	P1ABC	OK	22.8473	47.8462	-1.06638	1.91437	0.00175	0.00881478	yes	NA	NA	IPR001841 Zinc finger, RING-type,IPR013083 Zinc finger, RING/FYVE/PHD-type
RC2G0128000	XLOC_009401	XLOC_009401	Chr02:10524166-10526215	P2ABC	P1ABC	OK	12.7111	26.3112	-1.04959	2.183	0.0003	0.00203805	yes	NA	NA	IPR001841 Zinc finger, RING-type,IPR013083 Zinc finger, RING/FYVE/PHD-type
RC1G0355400	XLOC_007649	XLOC_007649	Chr01:45696867-45698747	P2ABC	P1ABC	OK	7.76673	1.22884	2.66001	-3.08653	0.00025	0.00174253	yes	NA	NA	IPR001841 Zinc finger, RING-type,IPR013083 Zinc finger, RING/FYVE/PHD-type
RC2G0280100	XLOC_010061	XLOC_010061	Chr02:27675326-27677204	P2ABC	P1ABC	OK	30.4568	6.50899	2.22626	-3.37242	5e-05	0.000417915	yes	NA	K16282 E3 ubiquitin-protein ligase RHA2 [EC:2.3.2.27]	IPR001841 Zinc finger, RING-type,IPR013083 Zinc finger, RING/FYVE/PHD-type
RC7G0298800	XLOC_039114	XLOC_039114	Chr07:27434531-27435653	P2ABC	P1ABC	OK	27.0796	9.82306	1.46296	-3.05832	5e-05	0.000417915	yes	NA	NA	IPR001841 Zinc finger, RING-type,IPR013083 Zinc finger, RING/FYVE/PHD-type
RC2G0114400	XLOC_012630	XLOC_012630	Chr02:9448586-9449301	P2ABC	P1ABC	OK	27.9828	11.1766	1.32406	-2.36929	0.00075	0.0044285	yes	NA	NA	IPR001841 Zinc finger, RING-type,IPR013083 Zinc finger, RING/FYVE/PHD-type
RC3G0361800	XLOC_019308	XLOC_019308	Chr03:42855228-42856387	P2ABC	P1ABC	OK	29.4763	13.9211	1.08228	-2.46239	5e-05	0.000417915	yes	NA	K10664 E3 ubiquitin-protein ligase ATL6/9/15/31/42/55 [EC:2.3.2.27]	IPR001841 Zinc finger, RING-type,IPR013083 Zinc finger, RING/FYVE/PHD-type
RC7G0280800	XLOC_041895	XLOC_041895	Chr07:24933704-24935606	P2ABC	P1ABC	OK	87.4284	37.4508	1.22311	-3.69077	5e-05	0.000417915	yes	NA	K19042 E3 ubiquitin-protein ligase BOI and related proteins [EC:2.3.2.27]	IPR001841 Zinc finger, RING-type,IPR013083 Zinc finger, RING/FYVE/PHD-type,IPR017066 E3 ubiquitin-protein ligase BOI-like
RC5G0595200	XLOC_030959	XLOC_030959	Chr05:69435652-69439061	P2ABC	P1ABC	OK	23.9983	8.74643	1.45617	-3.11466	5e-05	0.000417915	yes	NA	NA	IPR001841 Zinc finger, RING-type,IPR013083 Zinc finger, RING/FYVE/PHD-type,IPR017907 Zinc finger, RING-type, conserved site
RC4G0423400	XLOC_024158	XLOC_024158	Chr04:53082014-53083836	P2ABC	P1ABC	OK	1.44606	8.56698	-2.56666	2.98028	0.00045	0.00287853	yes	NA	NA	IPR001841 Zinc finger, RING-type,IPR013083 Zinc finger, RING/FYVE/PHD-type,IPR017907 Zinc finger, RING-type, conserved site,IPR027370 RING-type zinc-finger, LisH dimerisation motif
RC2G0608200	XLOC_015157	XLOC_015157	Chr02:68207668-68209300	P2ABC	P1ABC	OK	14.7657	29.7979	-1.01296	2.28296	0.0002	0.00143409	yes	NA	NA	IPR001841 Zinc finger, RING-type,IPR013083 Zinc finger, RING/FYVE/PHD-type,IPR017907 Zinc finger, RING-type, conserved site,IPR027370 RING-type zinc-finger, LisH dimerisation motif
RC2G0028300	XLOC_008922	XLOC_008922	Chr02:2008649-2011051	P2ABC	P1ABC	OK	15.1443	32.9678	-1.12228	2.65985	5e-05	0.000417915	yes	NA	NA	IPR001841 Zinc finger, RING-type,IPR013083 Zinc finger, RING/FYVE/PHD-type,IPR027370 RING-type zinc-finger, LisH dimerisation motif
RC5G0179900	XLOC_028972	XLOC_028972	Chr05:14259695-14261399	P2ABC	P1ABC	OK	80.551	32.1464	1.32525	-3.79675	5e-05	0.000417915	yes	NA	K19042 E3 ubiquitin-protein ligase BOI and related proteins [EC:2.3.2.27]	IPR001841 Zinc finger, RING-type,IPR017066 E3 ubiquitin-protein ligase BOI-like
RC4G0462700	XLOC_021931	XLOC_021931	Chr04:56178014-56180398	P2ABC	P1ABC	OK	1.05095	6.29607	-2.58276	3.15362	5e-05	0.000417915	yes	NA	NA	IPR001876 Zinc finger, RanBP2-type,IPR036443 Zinc finger, RanBP2-type superfamily
RC6G0532600	XLOC_034333	XLOC_034333	Chr06:61838749-61841163	P2ABC	P1ABC	OK	3.78083	1.50181	1.332	-1.4792	0.0129	0.0424455	yes	GO:0003676 Molecular Function:nucleic acid binding,GO:0008270 Molecular Function:zinc ion binding	NA	IPR001878 Zinc finger, CCHC-type,IPR036875 Zinc finger, CCHC-type superfamily
RC7G0166700	XLOC_041304	XLOC_041304	Chr07:12903410-12908072	P2ABC	P1ABC	OK	18.1612	37.364	-1.04079	2.97492	5e-05	0.000417915	yes	GO:0008270 Molecular Function:zinc ion binding	K11979 E3 ubiquitin-protein ligase UBR7 [EC:2.3.2.27]	IPR003126 Zinc finger, UBR-type,IPR011011 Zinc finger, FYVE/PHD-type,IPR013083 Zinc finger, RING/FYVE/PHD-type
RC7G0312900	XLOC_039185	XLOC_039185	Chr07:28630730-28636648	P2ABC	P1ABC	OK	11.7578	26.0544	-1.14791	3.23555	5e-05	0.000417915	yes	NA	NA	IPR003347 JmjC domain,IPR003349 JmjN domain,IPR004198 Zinc finger, C5HC2-type
RC6G0113000	XLOC_032324	XLOC_032324	Chr06:12178825-12180073	P2ABC	P1ABC	OK	9.93138	42.5281	-2.09835	4.70873	5e-05	0.000417915	yes	GO:0016567 Biological Process:protein ubiquitination,GO:0005488 Molecular Function:binding,GO:0004842 Molecular Function:ubiquitin-protein transferase activity	NA	IPR003613 U box domain,IPR011989 Armadillo-like helical,IPR013083 Zinc finger, RING/FYVE/PHD-type,IPR016024 Armadillo-type fold
RC6G0275700	XLOC_036059	XLOC_036059	Chr06:35939859-35941325	P2ABC	P1ABC	OK	9.79081	33.3247	-1.76709	3.98309	5e-05	0.000417915	yes	GO:0016567 Biological Process:protein ubiquitination,GO:0005488 Molecular Function:binding,GO:0004842 Molecular Function:ubiquitin-protein transferase activity	NA	IPR003613 U box domain,IPR011989 Armadillo-like helical,IPR013083 Zinc finger, RING/FYVE/PHD-type,IPR016024 Armadillo-type fold
RC5G0603000	XLOC_030990	XLOC_030990	Chr05:70249977-70254457	P2ABC	P1ABC	OK	2.07133	4.49333	-1.11723	1.90673	0.00235	0.0111669	yes	GO:0016567 Biological Process:protein ubiquitination,GO:0005488 Molecular Function:binding,GO:0004842 Molecular Function:ubiquitin-protein transferase activity	NA	IPR003613 U box domain,IPR011989 Armadillo-like helical,IPR013083 Zinc finger, RING/FYVE/PHD-type,IPR016024 Armadillo-type fold
RC6G0579900	XLOC_034560	XLOC_034560	Chr06:65315855-65317760	P2ABC	P1ABC	OK	24.1388	8.29492	1.54105	-3.4109	5e-05	0.000417915	yes	GO:0016567 Biological Process:protein ubiquitination,GO:0005488 Molecular Function:binding,GO:0004842 Molecular Function:ubiquitin-protein transferase activity	NA	IPR003613 U box domain,IPR011989 Armadillo-like helical,IPR013083 Zinc finger, RING/FYVE/PHD-type,IPR016024 Armadillo-type fold
RC3G0045900	XLOC_017664	XLOC_017664	Chr03:8738315-8739711	P2ABC	P1ABC	OK	73.7551	176.063	-1.25528	3.69686	5e-05	0.000417915	yes	GO:0016567 Biological Process:protein ubiquitination,GO:0004842 Molecular Function:ubiquitin-protein transferase activity	NA	IPR003613 U box domain,IPR013083 Zinc finger, RING/FYVE/PHD-type
RC6G0277400	XLOC_033090	XLOC_033090	Chr06:36354777-36355677	P2ABC	P1ABC	OK	6.32647	20.7988	-1.71703	2.76962	5e-05	0.000417915	yes	GO:0006355 Biological Process:regulation of transcription, DNA-templated,GO:0003677 Molecular Function:DNA binding	NA	IPR003851 Zinc finger, Dof-type
RC7G0065900	XLOC_040832	XLOC_040832	Chr07:4549223-4550222	P2ABC	P1ABC	OK	13.9172	33.277	-1.25766	2.80749	5e-05	0.000417915	yes	GO:0006355 Biological Process:regulation of transcription, DNA-templated,GO:0003677 Molecular Function:DNA binding	NA	IPR003851 Zinc finger, Dof-type
RC5G0081500	XLOC_028518	XLOC_028518	Chr05:5894169-5896434	P2ABC	P1ABC	OK	3.82257	8.94476	-1.2265	2.27184	0.0005	0.00314791	yes	GO:0006355 Biological Process:regulation of transcription, DNA-templated,GO:0003677 Molecular Function:DNA binding	NA	IPR003851 Zinc finger, Dof-type,IPR013083 Zinc finger, RING/FYVE/PHD-type
RC5G0285900	XLOC_029471	XLOC_029471	Chr05:24933421-24936936	P2ABC	P1ABC	OK	1.21231	4.53142	-1.9022	1.94585	0.0076	0.0283571	yes	GO:0000724 Biological Process:double-strand break repair via homologous recombination,GO:0030915 Cellular Component:Smc5-Smc6 complex,GO:0019789 Molecular Function:SUMO transferase activity,GO:0008270 Molecular Function:zinc ion binding	NA	IPR004181 Zinc finger, MIZ-type,IPR013083 Zinc finger, RING/FYVE/PHD-type,IPR026846 E3 SUMO-protein ligase Nse2 (Mms21)
RC7G0181400	XLOC_038565	XLOC_038565	Chr07:14605574-14612405	P2ABC	P1ABC	OK	5.37414	2.0453	1.39372	-2.648	0.00075	0.0044285	yes	GO:0019789 Molecular Function:SUMO transferase activity,GO:0008270 Molecular Function:zinc ion binding	NA	IPR004181 Zinc finger, MIZ-type,IPR027229 E3 SUMO protein ligase
RC3G0096500	XLOC_015978	XLOC_015978	Chr03:16763392-16768120	P2ABC	P1ABC	OK	14.5785	6.22673	1.2273	-2.866	5e-05	0.000417915	yes	GO:0031047 Biological Process:gene silencing by RNA	NA	IPR005380 XS domain,IPR005381 Zinc finger-XS domain
RC5G0465400	XLOC_026763	XLOC_026763	Chr05:50891034-50893417	P2ABC	P1ABC	OK	20.9253	6.76018	1.63011	-3.76896	5e-05	0.000417915	yes	NA	NA	IPR006510 Zinc finger, lateral root primordium type 1,IPR006511 SHORT INTERNODES, C-terminal,IPR007818 SHI protein family
RC3G0400700	XLOC_019533	XLOC_019533	Chr03:45486387-45490057	P2ABC	P1ABC	OK	5.12573	1.96541	1.38293	-1.68954	0.0098	0.0344005	yes	GO:0006625 Biological Process:protein targeting to peroxisome,GO:0005779 Cellular Component:integral component of peroxisomal membrane,GO:0008022 Molecular Function:protein C-terminus binding,GO:0008270 Molecular Function:zinc ion binding	NA	IPR006845 Pex, N-terminal,IPR013083 Zinc finger, RING/FYVE/PHD-type,IPR017375 Peroxisome assembly protein 12
RC5G0445500	XLOC_026666	XLOC_026666	Chr05:46982640-46987430	P2ABC	P1ABC	OK	2.3185	1.04018	1.15636	-1.5052	0.0139	0.0449616	yes	GO:0006888 Biological Process:ER to Golgi vesicle-mediated transport,GO:0006886 Biological Process:intracellular protein transport,GO:0030127 Cellular Component:COPII vesicle coat,GO:0008270 Molecular Function:zinc ion binding	K14006 protein transport protein SEC23	IPR006895 Zinc finger, Sec23/Sec24-type,IPR006896 Sec23/Sec24, trunk domain,IPR006900 Sec23/Sec24, helical domain,IPR007123 Gelsolin-like domain,IPR012990 Sec23/Sec24 beta-sandwich,IPR029006 ADF-H/Gelsolin-like domain superfamily,IPR036174 Zinc finger, Sec23/Sec24-type superfamily,IPR036175 Sec23/Sec24 helical domain superfamily,IPR036180 Gelsolin-like domain superfamily,IPR036465 von Willebrand …
RC5G0368300	XLOC_029900	XLOC_029900	Chr05:35781438-35789606	P2ABC	P1ABC	OK	19.2805	9.12221	1.07969	-2.5963	5e-05	0.000417915	yes	GO:0006888 Biological Process:ER to Golgi vesicle-mediated transport,GO:0006886 Biological Process:intracellular protein transport,GO:0030127 Cellular Component:COPII vesicle coat,GO:0008270 Molecular Function:zinc ion binding	NA	IPR006896 Sec23/Sec24, trunk domain,IPR006900 Sec23/Sec24, helical domain,IPR036174 Zinc finger, Sec23/Sec24-type superfamily,IPR036175 Sec23/Sec24 helical domain superfamily,IPR036465 von Willebrand factor A-like domain superfamily
RC7G0474900	XLOC_039981	XLOC_039981	Chr07:51786701-51788814	P2ABC	P1ABC	OK	9.07056	2.90706	1.64163	-2.2833	0.00025	0.00174253	yes	NA	NA	IPR007529 Zinc finger, HIT-type
RC1G0283100	XLOC_007337	XLOC_007337	Chr01:38159949-38161824	P2ABC	P1ABC	OK	13.1181	37.6708	-1.52189	3.17623	5e-05	0.000417915	yes	NA	NA	IPR011011 Zinc finger, FYVE/PHD-type,IPR013083 Zinc finger, RING/FYVE/PHD-type
RC6G0003000	XLOC_031763	XLOC_031763	Chr06:502211-504629	P2ABC	P1ABC	OK	9.25652	0.836431	3.46815	-4.25311	5e-05	0.000417915	yes	NA	NA	IPR011011 Zinc finger, FYVE/PHD-type,IPR013083 Zinc finger, RING/FYVE/PHD-type,IPR019786 Zinc finger, PHD-type, conserved site,IPR019787 Zinc finger, PHD-finger
RC2G0530400	XLOC_014782	XLOC_014782	Chr02:61259062-61263976	P2ABC	P1ABC	OK	4.05301	1.04807	1.95126	-2.42407	0.0009	0.00513526	yes	GO:0005515 Molecular Function:protein binding,GO:0008270 Molecular Function:zinc ion binding	NA	IPR011016 Zinc finger, RING-CH-type,IPR011990 Tetratricopeptide-like helical domain superfamily,IPR013083 Zinc finger, RING/FYVE/PHD-type,IPR033275 E3 ubiquitin-protein ligase MARCH-like
RC4G0433400	XLOC_021781	XLOC_021781	Chr04:53867713-53870486	P2ABC	P1ABC	OK	43.1948	103.765	-1.26439	3.37234	5e-05	0.000417915	yes	GO:0008270 Molecular Function:zinc ion binding	NA	IPR011016 Zinc finger, RING-CH-type,IPR013083 Zinc finger, RING/FYVE/PHD-type,IPR022143 Protein of unknown function DUF3675,IPR033275 E3 ubiquitin-protein ligase MARCH-like
RC3G0209400	XLOC_018501	XLOC_018501	Chr03:29340882-29345175	P2ABC	P1ABC	OK	22.3135	8.47042	1.39741	-3.08945	5e-05	0.000417915	yes	GO:0008270 Molecular Function:zinc ion binding	NA	IPR011016 Zinc finger, RING-CH-type,IPR013083 Zinc finger, RING/FYVE/PHD-type,IPR033275 E3 ubiquitin-protein ligase MARCH-like
RC7G0359300	XLOC_042285	XLOC_042285	Chr07:34672908-34673804	P2ABC	P1ABC	OK	27.2832	6.04189	2.17494	-3.85466	5e-05	0.000417915	yes	GO:0000398 Biological Process:mRNA splicing, via spliceosome,GO:0089701 Cellular Component:U2AF,GO:0003723 Molecular Function:RNA binding,GO:0046872 Molecular Function:metal ion binding,GO:0003676 Molecular Function:nucleic acid binding	K12836 splicing factor U2AF 35 kDa subunit,K12836 splicing factor U2AF 35 kDa subunit	IPR000504 RNA recognition motif domain,IPR000571 Zinc finger, CCCH-type,IPR009145 U2 auxiliary factor small subunit,IPR035979 RNA-binding domain superfamily,IPR036855 Zinc finger, CCCH-type superfamily
RC5G0492900	XLOC_026913	XLOC_026913	Chr05:55949775-55952443	P2ABC	P1ABC	OK	14.5961	5.66828	1.3646	-2.62252	5e-05	0.000417915	yes	GO:0000398 Biological Process:mRNA splicing, via spliceosome,GO:0089701 Cellular Component:U2AF,GO:0003723 Molecular Function:RNA binding,GO:0046872 Molecular Function:metal ion binding,GO:0003676 Molecular Function:nucleic acid binding	K12836 splicing factor U2AF 35 kDa subunit,K12836 splicing factor U2AF 35 kDa subunit	IPR000504 RNA recognition motif domain,IPR000571 Zinc finger, CCCH-type,IPR009145 U2 auxiliary factor small subunit,IPR035979 RNA-binding domain superfamily,IPR036855 Zinc finger, CCCH-type superfamily
RC4G0482700	XLOC_022028	XLOC_022028	Chr04:57589954-57592945	P2ABC	P1ABC	OK	3.59344	7.36894	-1.03609	1.90991	0.0018	0.00902361	yes	GO:0003676 Molecular Function:nucleic acid binding	NA	IPR013083 Zinc finger, RING/FYVE/PHD-type,IPR013087 Zinc finger C2H2-type,IPR036236 Zinc finger C2H2 superfamily
RC3G0209000	XLOC_016496	XLOC_016496	Chr03:29322081-29324663	P2ABC	P1ABC	OK	2.72864	11.0703	-2.02044	3.72598	5e-05	0.000417915	yes	GO:0003676 Molecular Function:nucleic acid binding	NA	IPR013087 Zinc finger C2H2-type,IPR022755 Zinc finger, double-stranded RNA binding,IPR033243 Zinc finger protein JACKDAW-like,IPR036236 Zinc finger C2H2 superfamily
RC6G0590700	XLOC_037582	XLOC_037582	Chr06:66133965-66136778	P2ABC	P1ABC	OK	1.55217	3.7795	-1.28391	1.74438	0.0066	0.025331	yes	GO:0003676 Molecular Function:nucleic acid binding	NA	IPR013087 Zinc finger C2H2-type,IPR022755 Zinc finger, double-stranded RNA binding,IPR036236 Zinc finger C2H2 superfamily
RC3G0217300	XLOC_016536	XLOC_016536	Chr03:30380422-30381477	P2ABC	P1ABC	OK	54.2109	20.4634	1.40554	-3.02521	5e-05	0.000417915	yes	GO:0003676 Molecular Function:nucleic acid binding	NA	IPR013087 Zinc finger C2H2-type,IPR022755 Zinc finger, double-stranded RNA binding,IPR036236 Zinc finger C2H2 superfamily
RC1G0105000	XLOC_003425	XLOC_003425	Chr01:13678210-13682271	P2ABC	P1ABC	OK	3.28045	1.07821	1.60526	-1.89631	0.00395	0.0168928	yes	GO:0006479 Biological Process:protein methylation,GO:0008168 Molecular Function:methyltransferase activity,GO:0003676 Molecular Function:nucleic acid binding	K11436 type I protein arginine methyltransferase [EC:2.1.1.319]	IPR013087 Zinc finger C2H2-type,IPR025799 Protein arginine N-methyltransferase,IPR029063 S-adenosyl-L-methionine-dependent methyltransferase,IPR036236 Zinc finger C2H2 superfamily
RC6G0454700	XLOC_033933	XLOC_033933	Chr06:55856609-55858020	P2ABC	P1ABC	OK	0.475509	3.54387	-2.89778	2.3703	0.00535	0.021503	yes	GO:0003676 Molecular Function:nucleic acid binding	NA	IPR013087 Zinc finger C2H2-type,IPR036236 Zinc finger C2H2 superfamily
RC7G0055900	XLOC_040785	XLOC_040785	Chr07:3836927-3838409	P2ABC	P1ABC	OK	1.35204	7.97796	-2.56088	3.22672	0.0002	0.00143409	yes	GO:0003676 Molecular Function:nucleic acid binding	NA	IPR013087 Zinc finger C2H2-type,IPR036236 Zinc finger C2H2 superfamily
RC3G0251400	XLOC_016699	XLOC_016699	Chr03:33943452-33943968	P2ABC	P1ABC	OK	5.96337	27.0195	-2.1798	2.85419	0.00015	0.00111473	yes	GO:0003676 Molecular Function:nucleic acid binding	NA	IPR013087 Zinc finger C2H2-type,IPR036236 Zinc finger C2H2 superfamily
RC1G0403100	XLOC_007870	XLOC_007870	Chr01:50421462-50422620	P2ABC	P1ABC	OK	8.39249	23.4173	-1.4804	3.03856	5e-05	0.000417915	yes	GO:0003676 Molecular Function:nucleic acid binding	NA	IPR013087 Zinc finger C2H2-type,IPR036236 Zinc finger C2H2 superfamily
RC2G0205400	XLOC_009728	XLOC_009728	Chr02:18224120-18224753	P2ABC	P1ABC	OK	16.8951	46.6993	-1.4668	2.99598	5e-05	0.000417915	yes	GO:0003676 Molecular Function:nucleic acid binding	NA	IPR013087 Zinc finger C2H2-type,IPR036236 Zinc finger C2H2 superfamily
RC6G0395600	XLOC_036643	XLOC_036643	Chr06:50610249-50614596	P2ABC	P1ABC	OK	3.84134	1.44621	1.40933	-2.03449	0.00205	0.010047	yes	GO:0003676 Molecular Function:nucleic acid binding	NA	IPR013087 Zinc finger C2H2-type,IPR036236 Zinc finger C2H2 superfamily
RC3G0351900	XLOC_019246	XLOC_019246	Chr03:42237412-42240970	P2ABC	P1ABC	OK	6.58552	2.61054	1.33495	-2.00695	0.00175	0.00881478	yes	GO:0003676 Molecular Function:nucleic acid binding	NA	IPR013087 Zinc finger C2H2-type,IPR036236 Zinc finger C2H2 superfamily
RC6G0481400	XLOC_034067	XLOC_034067	Chr06:58064201-58067016	P2ABC	P1ABC	OK	25.6557	11.0367	1.21697	-2.92226	5e-05	0.000417915	yes	GO:0003676 Molecular Function:nucleic acid binding	NA	IPR013087 Zinc finger C2H2-type,IPR036236 Zinc finger C2H2 superfamily
RC3G0222200	XLOC_018562	XLOC_018562	Chr03:30886626-30887568	P2ABC	P1ABC	OK	10.012	4.99026	1.00454	-1.58779	0.01075	0.0368988	yes	GO:0003676 Molecular Function:nucleic acid binding	NA	IPR013087 Zinc finger C2H2-type,IPR036236 Zinc finger C2H2 superfamily
RC5G0560700	XLOC_027262	XLOC_027262	Chr05:65584799-65588357	P2ABC	P1ABC	OK	4.95549	1.49186	1.73192	-2.07867	0.0026	0.012146	yes	NA	NA	IPR036236 Zinc finger C2H2 superfamily
RC5G0028700	XLOC_028240	XLOC_028240	Chr05:1835576-1836732	P2ABC	P1ABC	OK	4.58519	12.2542	-1.41822	1.72086	0.00755	0.0282175	yes	GO:0003676 Molecular Function:nucleic acid binding,GO:0008270 Molecular Function:zinc ion binding	NA	IPR036875 Zinc finger, CCHC-type superfamily
RC3G0285700	XLOC_016857	XLOC_016857	Chr03:36798640-36801220	P2ABC	P1ABC	OK	4.55235	11.8376	-1.37869	2.99833	5e-05	0.000417915	yes	GO:0003676 Molecular Function:nucleic acid binding,GO:0008270 Molecular Function:zinc ion binding	NA	IPR036875 Zinc finger, CCHC-type superfamily
RC2G0032800	XLOC_008947	XLOC_008947	Chr02:2437648-2439207	P2ABC	P1ABC	OK	42.8602	18.3404	1.22461	-2.45804	5e-05	0.000417915	yes	GO:0003676 Molecular Function:nucleic acid binding,GO:0008270 Molecular Function:zinc ion binding	NA	IPR036875 Zinc finger, CCHC-type superfamily
HB
RC2G0627600	XLOC_011701	XLOC_011701	Chr02:70215891-70217958	P2ABC	P1ABC	OK	75.9315	261.966	-1.78661	5.46085	5e-05	0.000417915	yes	GO:0006355 Biological Process:regulation of transcription, DNA-templated,GO:0003677 Molecular Function:DNA binding,GO:0003700 Molecular Function:DNA binding transcription factor activity,GO:0043565 Molecular Function:sequence-specific DNA binding	K09338 homeobox-leucine zipper protein	IPR000047 Helix-turn-helix motif,IPR001356 Homeobox domain,IPR003106 Leucine zipper, homeobox-associated,IPR009057 Homeobox-like domain superfamily,IPR017970 Homeobox, conserved site
RC1G0389500	XLOC_007802	XLOC_007802	Chr01:49190816-49193116	P2ABC	P1ABC	OK	11.4412	38.3633	-1.74549	4.10651	5e-05	0.000417915	yes	GO:0006355 Biological Process:regulation of transcription, DNA-templated,GO:0003677 Molecular Function:DNA binding,GO:0003700 Molecular Function:DNA binding transcription factor activity,GO:0043565 Molecular Function:sequence-specific DNA binding	K09338 homeobox-leucine zipper protein	IPR000047 Helix-turn-helix motif,IPR001356 Homeobox domain,IPR003106 Leucine zipper, homeobox-associated,IPR009057 Homeobox-like domain superfamily,IPR017970 Homeobox, conserved site
RC1G0582600	XLOC_008699	XLOC_008699	Chr01:63792726-63793831	P2ABC	P1ABC	OK	41.1414	1.47072	4.806	-5.69529	5e-05	0.000417915	yes	GO:0006355 Biological Process:regulation of transcription, DNA-templated,GO:0003677 Molecular Function:DNA binding,GO:0003700 Molecular Function:DNA binding transcription factor activity,GO:0043565 Molecular Function:sequence-specific DNA binding	K09338 homeobox-leucine zipper protein	IPR000047 Helix-turn-helix motif,IPR001356 Homeobox domain,IPR003106 Leucine zipper, homeobox-associated,IPR009057 Homeobox-like domain superfamily,IPR017970 Homeobox, conserved site
RC4G0436400	XLOC_021799	XLOC_021799	Chr04:54103400-54106334	P2ABC	P1ABC	OK	415.878	130.844	1.66831	-4.62437	5e-05	0.000417915	yes	GO:0006355 Biological Process:regulation of transcription, DNA-templated,GO:0003677 Molecular Function:DNA binding,GO:0003700 Molecular Function:DNA binding transcription factor activity,GO:0043565 Molecular Function:sequence-specific DNA binding	K09338 homeobox-leucine zipper protein	IPR000047 Helix-turn-helix motif,IPR001356 Homeobox domain,IPR003106 Leucine zipper, homeobox-associated,IPR009057 Homeobox-like domain superfamily,IPR017970 Homeobox, conserved site
RC5G0507100	XLOC_030561	XLOC_030561	Chr05:58060687-58067194	P2ABC	P1ABC	OK	2.94588	7.00414	-1.24951	2.42612	0.0001	0.000775227	yes	GO:0003677 Molecular Function:DNA binding,GO:0008289 Molecular Function:lipid binding	K09338 homeobox-leucine zipper protein	IPR001356 Homeobox domain,IPR002913 START domain,IPR009057 Homeobox-like domain superfamily,IPR013978 MEKHLA,IPR023393 START-like domain superfamily
RC5G0035600	XLOC_028277	XLOC_028277	Chr05:2432686-2437923	P2ABC	P1ABC	OK	2.40501	6.55798	-1.44721	2.56666	5e-05	0.000417915	yes	GO:0006355 Biological Process:regulation of transcription, DNA-templated,GO:0003677 Molecular Function:DNA binding,GO:0008289 Molecular Function:lipid binding,GO:0043565 Molecular Function:sequence-specific DNA binding	K09338 homeobox-leucine zipper protein	IPR001356 Homeobox domain,IPR002913 START domain,IPR009057 Homeobox-like domain superfamily,IPR017970 Homeobox, conserved site,IPR023393 START-like domain superfamily
RC2G0547000	XLOC_014860	XLOC_014860	Chr02:62787495-62794250	P2ABC	P1ABC	OK	56.0624	25.3565	1.14468	-3.51591	5e-05	0.000417915	yes	GO:0006355 Biological Process:regulation of transcription, DNA-templated,GO:0003677 Molecular Function:DNA binding,GO:0008289 Molecular Function:lipid binding,GO:0043565 Molecular Function:sequence-specific DNA binding	K09338 homeobox-leucine zipper protein	IPR001356 Homeobox domain,IPR002913 START domain,IPR009057 Homeobox-like domain superfamily,IPR017970 Homeobox, conserved site,IPR023393 START-like domain superfamily
RC2G0224500	XLOC_009812	XLOC_009812	Chr02:20404859-20406403	P2ABC	P1ABC	OK	20.9062	3.92115	2.41458	-4.05959	5e-05	0.000417915	yes	GO:0006355 Biological Process:regulation of transcription, DNA-templated,GO:0003677 Molecular Function:DNA binding,GO:0003700 Molecular Function:DNA binding transcription factor activity,GO:0043565 Molecular Function:sequence-specific DNA binding	K09338 homeobox-leucine zipper protein	IPR001356 Homeobox domain,IPR003106 Leucine zipper, homeobox-associated,IPR009057 Homeobox-like domain superfamily,IPR017970 Homeobox, conserved site
RC2G0022000	XLOC_008887	XLOC_008887	Chr02:1623339-1625564	P2ABC	P1ABC	OK	4.25798	17.1363	-2.00881	3.55573	5e-05	0.000417915	yes	GO:0006355 Biological Process:regulation of transcription, DNA-templated,GO:0005634 Cellular Component:nucleus,GO:0003677 Molecular Function:DNA binding,GO:0003677 Molecular Function:DNA binding	NA	IPR001356 Homeobox domain,IPR005539 ELK domain,IPR005540 KNOX1,IPR005541 KNOX2,IPR008422 Homeobox KN domain,IPR009057 Homeobox-like domain superfamily
RC6G0504000	XLOC_034175	XLOC_034175	Chr06:59899679-59902157	P2ABC	P1ABC	OK	0.852227	7.80808	-3.19566	3.8919	5e-05	0.000417915	yes	GO:0006355 Biological Process:regulation of transcription, DNA-templated,GO:0003677 Molecular Function:DNA binding,GO:0003677 Molecular Function:DNA binding	NA	IPR001356 Homeobox domain,IPR006563 POX domain,IPR008422 Homeobox KN domain,IPR009057 Homeobox-like domain superfamily
RC6G0586900	XLOC_037558	XLOC_037558	Chr06:65876490-65879949	P2ABC	P1ABC	OK	7.52073	19.2689	-1.35733	3.41999	5e-05	0.000417915	yes	GO:0006355 Biological Process:regulation of transcription, DNA-templated,GO:0003677 Molecular Function:DNA binding,GO:0003677 Molecular Function:DNA binding	NA	IPR001356 Homeobox domain,IPR006563 POX domain,IPR008422 Homeobox KN domain,IPR009057 Homeobox-like domain superfamily
RC3G0274100	XLOC_018835	XLOC_018835	Chr03:35914780-35918389	P2ABC	P1ABC	OK	6.029	12.5246	-1.05477	2.40694	0.0001	0.000775227	yes	GO:0006355 Biological Process:regulation of transcription, DNA-templated,GO:0003677 Molecular Function:DNA binding,GO:0003677 Molecular Function:DNA binding	NA	IPR001356 Homeobox domain,IPR006563 POX domain,IPR008422 Homeobox KN domain,IPR009057 Homeobox-like domain superfamily
RC0G0002200	XLOC_001461	XLOC_001461	Chr00:166656-167274	P2ABC	P1ABC	OK	0.476773	3.28439	-2.78425	1.46255	0.01395	0.0450827	yes	GO:0003677 Molecular Function:DNA binding	NA	IPR001356 Homeobox domain,IPR009057 Homeobox-like domain superfamily
RC2G0489300	XLOC_011037	XLOC_011037	Chr02:57089623-57098079	P2ABC	P1ABC	OK	2.28309	0.749573	1.60685	-2.16813	0.0007	0.00418555	yes	GO:0003677 Molecular Function:DNA binding	NA	IPR001356 Homeobox domain,IPR009057 Homeobox-like domain superfamily,IPR018501 DDT domain,IPR028941 WHIM2 domain,IPR028942 WHIM1 domain
RC2G0373800	XLOC_010507	XLOC_010507	Chr02:41893622-41896263	P2ABC	P1ABC	OK	3.70745	1.33775	1.47062	-2.12052	0.00105	0.00583362	yes	GO:0003677 Molecular Function:DNA binding	NA	IPR009057 Homeobox-like domain superfamily,IPR017877 Myb-like domain
RC3G0077500	XLOC_017811	XLOC_017811	Chr03:13727927-13728822	P2ABC	P1ABC	OK	0.563251	6.42866	-3.51267	2.79721	0.00915	0.0326485	yes	GO:0003677 Molecular Function:DNA binding	NA	IPR009057 Homeobox-like domain superfamily
BTB/POZ
RC7G0185900	XLOC_041394	XLOC_041394	Chr07:14970112-14974204	P2ABC	P1ABC	OK	7.69149	18.1909	-1.24188	3.12703	5e-05	0.000417915	yes	GO:0005515 Molecular Function:protein binding	NA	IPR000210 BTB/POZ domain
RC4G0250700	XLOC_023321	XLOC_023321	Chr04:36429750-36435043	P2ABC	P1ABC	OK	73.4183	169.869	-1.21021	3.76289	5e-05	0.000417915	yes	GO:0005515 Molecular Function:protein binding	K10523 speckle-type POZ protein	IPR000210 BTB/POZ domain,IPR002083 MATH/TRAF domain,IPR008974 TRAF-like,IPR011333 SKP1/BTB/POZ domain superfamily
RC3G0175500	XLOC_016344	XLOC_016344	Chr03:25839989-25842113	P2ABC	P1ABC	OK	4.63041	2.01691	1.19899	-1.53259	0.0121	0.0403828	yes	GO:0005515 Molecular Function:protein binding	NA	IPR000210 BTB/POZ domain,IPR011333 SKP1/BTB/POZ domain superfamily
RC6G0424300	XLOC_036790	XLOC_036790	Chr06:53517792-53521816	P2ABC	P1ABC	OK	8.91975	74.672	-3.06549	8.5401	5e-05	0.000417915	yes	GO:0005515 Molecular Function:protein binding	NA	IPR000210 BTB/POZ domain,IPR011333 SKP1/BTB/POZ domain superfamily,IPR027356 NPH3 domain
RC2G0171500	XLOC_012933	XLOC_012933	Chr02:14594426-14597540	P2ABC	P1ABC	OK	1.12911	5.04344	-2.15922	3.24561	5e-05	0.000417915	yes	GO:0005515 Molecular Function:protein binding	NA	IPR000210 BTB/POZ domain,IPR011333 SKP1/BTB/POZ domain superfamily,IPR027356 NPH3 domain
RC5G0489400	XLOC_026894	XLOC_026894	Chr05:55284525-55288370	P2ABC	P1ABC	OK	3.15609	8.54259	-1.43654	2.94187	5e-05	0.000417915	yes	GO:0005515 Molecular Function:protein binding	NA	IPR000210 BTB/POZ domain,IPR011333 SKP1/BTB/POZ domain superfamily,IPR027356 NPH3 domain
RC6G0348800	XLOC_036420	XLOC_036420	Chr06:45531305-45534426	P2ABC	P1ABC	OK	6.36433	14.8095	-1.21844	2.7352	5e-05	0.000417915	yes	GO:0005515 Molecular Function:protein binding	NA	IPR000210 BTB/POZ domain,IPR011333 SKP1/BTB/POZ domain superfamily,IPR027356 NPH3 domain
RC5G0633200	XLOC_031147	XLOC_031147	Chr05:73978404-73981034	P2ABC	P1ABC	OK	126.249	808.217	-2.67847	6.34929	5e-05	0.000417915	yes	GO:0009638 Biological Process:phototropism,GO:0005515 Molecular Function:protein binding,GO:0004871 Molecular Function:signal transducer activity	NA	IPR000210 BTB/POZ domain,IPR011333 SKP1/BTB/POZ domain superfamily,IPR027356 NPH3 domain,IPR029958 Root phototropism protein 2
RC6G0068700	XLOC_032083	XLOC_032083	Chr06:7418592-7424109	P2ABC	P1ABC	OK	77.3705	34.461	1.16682	-3.61964	5e-05	0.000417915	yes	GO:0009958 Biological Process:positive gravitropism,GO:0005515 Molecular Function:protein binding	NA	IPR000210 BTB/POZ domain,IPR011333 SKP1/BTB/POZ domain superfamily,IPR027356 NPH3 domain,IPR029960 BTB/POZ domain-containing protein NPY2
RC7G0188600	XLOC_038605	XLOC_038605	Chr07:15299760-15301217	P2ABC	P1ABC	OK	54.2403	143.595	-1.40457	4.11075	5e-05	0.000417915	yes	GO:0051260 Biological Process:protein homooligomerization,GO:0005515 Molecular Function:protein binding	NA	IPR003131 Potassium channel tetramerisation-type BTB domain,IPR011333 SKP1/BTB/POZ domain superfamily,IPR015943 WD40/YVTN repeat-like-containing domain superfamily,IPR036322 WD40-repeat-containing domain superfamily
RC5G0609500	XLOC_027544	XLOC_027544	Chr05:70917359-70921740	P2ABC	P1ABC	OK	5.98357	21.7539	-1.8622	4.94171	5e-05	0.000417915	yes	GO:0005515 Molecular Function:protein binding	NA	IPR011333 SKP1/BTB/POZ domain superfamily,IPR011990 Tetratricopeptide-like helical domain superfamily,IPR013026 Tetratricopeptide repeat-containing domain,IPR019734 Tetratricopeptide repeat
HSF
RC1G0537400	XLOC_008454	XLOC_008454	Chr01:60656751-60658055	P2ABC	P1ABC	OK	16.7325	48.6765	-1.54057	3.78839	5e-05	0.000417915	yes	GO:0006355 Biological Process:regulation of transcription, DNA-templated,GO:0005634 Cellular Component:nucleus,GO:0003700 Molecular Function:DNA binding transcription factor activity,GO:0043565 Molecular Function:sequence-specific DNA binding	K09419 "heat shock transcription factor, other eukaryote"	IPR000232 Heat shock factor (HSF)-type, DNA-binding,IPR027725 Heat shock transcription factor family,IPR036388 Winged helix-like DNA-binding domain superfamily,IPR036390 Winged helix DNA-binding domain superfamily
RC2G0191600	XLOC_013023	XLOC_013023	Chr02:16684383-16686190	P2ABC	P1ABC	OK	9.94244	3.63612	1.4512	-2.06718	0.00155	0.00800952	yes	GO:0006355 Biological Process:regulation of transcription, DNA-templated,GO:0005634 Cellular Component:nucleus,GO:0003700 Molecular Function:DNA binding transcription factor activity,GO:0043565 Molecular Function:sequence-specific DNA binding	K09419 "heat shock transcription factor, other eukaryote"	IPR000232 Heat shock factor (HSF)-type, DNA-binding,IPR027725 Heat shock transcription factor family,IPR036388 Winged helix-like DNA-binding domain superfamily,IPR036390 Winged helix DNA-binding domain superfamily
RC7G0309300	XLOC_039165	XLOC_039165	Chr07:28284493-28289602	P2ABC	P1ABC	OK	6.06112	2.31371	1.38938	-2.1791	0.0008	0.00465789	yes	GO:0006355 Biological Process:regulation of transcription, DNA-templated,GO:0005634 Cellular Component:nucleus,GO:0003700 Molecular Function:DNA binding transcription factor activity,GO:0043565 Molecular Function:sequence-specific DNA binding	K09419 "heat shock transcription factor, other eukaryote"	IPR000232 Heat shock factor (HSF)-type, DNA-binding,IPR027725 Heat shock transcription factor family,IPR036388 Winged helix-like DNA-binding domain superfamily,IPR036390 Winged helix DNA-binding domain superfamily
ARF
RC2G0102800	XLOC_009267	XLOC_009267	Chr02:8273309-8279762	P2ABC	P1ABC	OK	56.3264	127.731	-1.18123	3.76831	5e-05	0.000417915	yes	GO:0006355 Biological Process:regulation of transcription, DNA-templated,GO:0009725 Biological Process:response to hormone,GO:0005634 Cellular Component:nucleus,GO:0003677 Molecular Function:DNA binding,GO:0003677 Molecular Function:DNA binding,GO:0005515 Molecular Function:protein binding	NA	IPR000270 PB1 domain,IPR003340 B3 DNA binding domain,IPR010525 Auxin response factor,IPR015300 DNA-binding pseudobarrel domain superfamily,IPR033389 AUX/IAA domain
RC6G0512800	XLOC_037205	XLOC_037205	Chr06:60577371-60582707	P2ABC	P1ABC	OK	5.20198	1.60958	1.69238	-2.86657	5e-05	0.000417915	yes	GO:0006355 Biological Process:regulation of transcription, DNA-templated,GO:0009725 Biological Process:response to hormone,GO:0005634 Cellular Component:nucleus,GO:0003677 Molecular Function:DNA binding,GO:0003677 Molecular Function:DNA binding,GO:0005515 Molecular Function:protein binding	NA	IPR000270 PB1 domain,IPR003340 B3 DNA binding domain,IPR010525 Auxin response factor,IPR015300 DNA-binding pseudobarrel domain superfamily,IPR033389 AUX/IAA domain
RC5G0517400	XLOC_027038	XLOC_027038	Chr05:59621167-59626456	P2ABC	P1ABC	OK	12.5	3.05301	2.03362	-4.12668	5e-05	0.000417915	yes	GO:0006355 Biological Process:regulation of transcription, DNA-templated,GO:0009725 Biological Process:response to hormone,GO:0005634 Cellular Component:nucleus,GO:0003677 Molecular Function:DNA binding,GO:0003677 Molecular Function:DNA binding,GO:0005515 Molecular Function:protein binding	NA	IPR000270 PB1 domain,IPR003340 B3 DNA binding domain,IPR010525 Auxin response factor,IPR015300 DNA-binding pseudobarrel domain superfamily
RC3G0211100	XLOC_018510	XLOC_018510	Chr03:29595037-29598551	P2ABC	P1ABC	OK	11.1169	25.9528	-1.22314	3.35176	5e-05	0.000417915	yes	GO:0006355 Biological Process:regulation of transcription, DNA-templated,GO:0009725 Biological Process:response to hormone,GO:0005634 Cellular Component:nucleus,GO:0003677 Molecular Function:DNA binding,GO:0003677 Molecular Function:DNA binding,GO:0005515 Molecular Function:protein binding	NA	IPR000270 PB1 domain,IPR003340 B3 DNA binding domain,IPR010525 Auxin response factor,IPR015300 DNA-binding pseudobarrel domain superfamily
RC1G0414200	XLOC_005024	XLOC_005024	Chr01:51274797-51277443	P2ABC	P1ABC	OK	3.08425	7.5753	-1.29638	2.38345	0.0004	0.00260508	yes	GO:0006355 Biological Process:regulation of transcription, DNA-templated,GO:0009725 Biological Process:response to hormone,GO:0005634 Cellular Component:nucleus,GO:0003677 Molecular Function:DNA binding,GO:0003677 Molecular Function:DNA binding,GO:0005515 Molecular Function:protein binding	NA	IPR000270 PB1 domain,IPR003340 B3 DNA binding domain,IPR010525 Auxin response factor,IPR015300 DNA-binding pseudobarrel domain superfamily
MYB
RC5G0711300	XLOC_031596	XLOC_031596	Chr05:82930848-82934210	P2ABC	P1ABC	OK	1.62824	3.27838	-1.00967	1.60736	0.0101	0.0352128	yes	GO:0003677 Molecular Function:DNA binding,GO:0005515 Molecular Function:protein binding	NA	IPR001005 SANT/Myb domain,IPR001487 Bromodomain,IPR009057 Homeobox-like domain superfamily,IPR036427 Bromodomain-like superfamily
RC3G0283300	XLOC_016842	XLOC_016842	Chr03:36559749-36562117	P2ABC	P1ABC	OK	17.2406	37.2447	-1.11123	2.98931	5e-05	0.000417915	yes	GO:0003677 Molecular Function:DNA binding	NA	IPR001005 SANT/Myb domain,IPR006447 Myb domain, plants,IPR009057 Homeobox-like domain superfamily,IPR017884 SANT domain,IPR017930 Myb domain
RC1G0394600	XLOC_004930	XLOC_004930	Chr01:49879929-49888670	P2ABC	P1ABC	OK	9.76871	581.478	-5.89541	13.0253	5e-05	0.000417915	yes	GO:0003677 Molecular Function:DNA binding	K12133 MYB-related transcription factor LHY	IPR001005 SANT/Myb domain,IPR006447 Myb domain, plants,IPR009057 Homeobox-like domain superfamily,IPR017930 Myb domain
RC3G0243200	XLOC_018668	XLOC_018668	Chr03:33248360-33251643	P2ABC	P1ABC	OK	5.76605	146.267	-4.66488	9.34231	5e-05	0.000417915	yes	GO:0003677 Molecular Function:DNA binding	NA	IPR001005 SANT/Myb domain,IPR006447 Myb domain, plants,IPR009057 Homeobox-like domain superfamily,IPR017930 Myb domain
RC2G0347700	XLOC_013839	XLOC_013839	Chr02:38776931-38781539	P2ABC	P1ABC	OK	1.04722	15.9243	-3.92659	5.01778	5e-05	0.000417915	yes	GO:0003677 Molecular Function:DNA binding	NA	IPR001005 SANT/Myb domain,IPR006447 Myb domain, plants,IPR009057 Homeobox-like domain superfamily,IPR017930 Myb domain
RC3G0063500	XLOC_017744	XLOC_017744	Chr03:12069049-12071751	P2ABC	P1ABC	OK	6.34971	67.979	-3.42033	7.83962	5e-05	0.000417915	yes	GO:0003677 Molecular Function:DNA binding	NA	IPR001005 SANT/Myb domain,IPR006447 Myb domain, plants,IPR009057 Homeobox-like domain superfamily,IPR017930 Myb domain
RC7G0006800	XLOC_040569	XLOC_040569	Chr07:458586-461551	P2ABC	P1ABC	OK	5.68256	46.5811	-3.03513	6.79525	5e-05	0.000417915	yes	GO:0003677 Molecular Function:DNA binding	NA	IPR001005 SANT/Myb domain,IPR006447 Myb domain, plants,IPR009057 Homeobox-like domain superfamily,IPR017930 Myb domain
RC7G0032700	XLOC_037828	XLOC_037828	Chr07:2109928-2111800	P2ABC	P1ABC	OK	134.583	35.1064	1.93869	-5.5893	5e-05	0.000417915	yes	GO:0003677 Molecular Function:DNA binding	NA	IPR001005 SANT/Myb domain,IPR006447 Myb domain, plants,IPR009057 Homeobox-like domain superfamily,IPR017930 Myb domain
RC5G0568500	XLOC_027305	XLOC_027305	Chr05:66560492-66563982	P2ABC	P1ABC	OK	18.8325	6.53333	1.52733	-3.05106	5e-05	0.000417915	yes	GO:0003677 Molecular Function:DNA binding	NA	IPR001005 SANT/Myb domain,IPR006447 Myb domain, plants,IPR009057 Homeobox-like domain superfamily,IPR017930 Myb domain
RC1G0551100	XLOC_008527	XLOC_008527	Chr01:61492212-61495163	P2ABC	P1ABC	OK	30.4615	13.0159	1.22671	-2.75164	5e-05	0.000417915	yes	GO:0003677 Molecular Function:DNA binding	NA	IPR001005 SANT/Myb domain,IPR006447 Myb domain, plants,IPR009057 Homeobox-like domain superfamily,IPR017930 Myb domain
RC2G0047700	XLOC_012297	XLOC_012297	Chr02:3632670-3635186	P2ABC	P1ABC	OK	7.05278	3.06761	1.20108	-2.13825	0.001	0.00560262	yes	GO:0003677 Molecular Function:DNA binding	NA	IPR001005 SANT/Myb domain,IPR006447 Myb domain, plants,IPR009057 Homeobox-like domain superfamily,IPR017930 Myb domain
RC3G0000200	XLOC_017438	XLOC_017438	Chr03:70803-73729	P2ABC	P1ABC	OK	2.10107	5.07201	-1.27143	1.91579	0.00285	0.0130358	yes	GO:0003677 Molecular Function:DNA binding	NA	IPR001005 SANT/Myb domain,IPR006447 Myb domain, plants,IPR009057 Homeobox-like domain superfamily,IPR017930 Myb domain,IPR025756 MYB-CC type transcription factor, LHEQLE-containing domain
RC3G0141900	XLOC_018145	XLOC_018145	Chr03:22264929-22267401	P2ABC	P1ABC	OK	7.72132	1.37919	2.48503	-2.78033	0.00045	0.00287853	yes	GO:0003677 Molecular Function:DNA binding	NA	IPR001005 SANT/Myb domain,IPR006447 Myb domain, plants,IPR009057 Homeobox-like domain superfamily,IPR017930 Myb domain,IPR025756 MYB-CC type transcription factor, LHEQLE-containing domain
RC0G0118200	XLOC_002034	XLOC_002034	Chr00:14035413-14037470	P2ABC	P1ABC	OK	21.8537	8.58922	1.34728	-2.83929	5e-05	0.000417915	yes	GO:0003677 Molecular Function:DNA binding	NA	IPR001005 SANT/Myb domain,IPR006447 Myb domain, plants,IPR009057 Homeobox-like domain superfamily,IPR017930 Myb domain,IPR025756 MYB-CC type transcription factor, LHEQLE-containing domain
RC5G0031600	XLOC_024673	XLOC_024673	Chr05:2178093-2179604	P2ABC	P1ABC	OK	11.2729	5.5777	1.01512	-1.86041	0.0029	0.0132308	yes	GO:0003677 Molecular Function:DNA binding,GO:0005515 Molecular Function:protein binding	K11649 SWI/SNF related-matrix-associated actin-dependent regulator of chromatin subfamily C	IPR001005 SANT/Myb domain,IPR007526 SWIRM domain,IPR009057 Homeobox-like domain superfamily,IPR017884 SANT domain,IPR032451 SMARCC, C-terminal,IPR036388 Winged helix-like DNA-binding domain superfamily
RC1G0560100	XLOC_008576	XLOC_008576	Chr01:62070734-62072496	P2ABC	P1ABC	OK	1.44942	11.3315	-2.96679	2.83811	0.0009	0.00513526	yes	GO:0003677 Molecular Function:DNA binding	K09422 "transcription factor MYB, plant"	IPR001005 SANT/Myb domain,IPR009057 Homeobox-like domain superfamily
RC2G0548400	XLOC_014864	XLOC_014864	Chr02:63021629-63023107	P2ABC	P1ABC	OK	20.5282	3.57662	2.52094	-3.69003	5e-05	0.000417915	yes	GO:0003677 Molecular Function:DNA binding	NA	IPR001005 SANT/Myb domain,IPR009057 Homeobox-like domain superfamily
RC3G0048300	XLOC_015757	XLOC_015757	Chr03:9235905-9238030	P2ABC	P1ABC	OK	0.643724	5.17591	-3.0073	2.4281	0.00625	0.0242782	yes	GO:0003677 Molecular Function:DNA binding	K09422 "transcription factor MYB, plant"	IPR001005 SANT/Myb domain,IPR009057 Homeobox-like domain superfamily,IPR017877 Myb-like domain,IPR017930 Myb domain
RC2G0153600	XLOC_009509	XLOC_009509	Chr02:12688100-12689364	P2ABC	P1ABC	OK	2.19382	41.7122	-4.24895	4.10851	5e-05	0.000417915	yes	GO:0003677 Molecular Function:DNA binding	NA	IPR001005 SANT/Myb domain,IPR009057 Homeobox-like domain superfamily,IPR017884 SANT domain
RC7G0045700	XLOC_037888	XLOC_037888	Chr07:3015854-3017812	P2ABC	P1ABC	OK	1.45805	6.83412	-2.22872	2.57541	0.00045	0.00287853	yes	GO:0003677 Molecular Function:DNA binding	K09422 "transcription factor MYB, plant"	IPR001005 SANT/Myb domain,IPR009057 Homeobox-like domain superfamily,IPR017930 Myb domain
RC6G0556000	XLOC_037401	XLOC_037401	Chr06:63602996-63604244	P2ABC	P1ABC	OK	10.2541	43.3681	-2.08043	4.41188	5e-05	0.000417915	yes	GO:0003677 Molecular Function:DNA binding	NA	IPR001005 SANT/Myb domain,IPR009057 Homeobox-like domain superfamily,IPR017930 Myb domain
RC7G0516600	XLOC_040197	XLOC_040197	Chr07:57919108-57920409	P2ABC	P1ABC	OK	1.30916	5.22602	-1.99707	1.97022	0.0057	0.0226062	yes	GO:0003677 Molecular Function:DNA binding	K09422 "transcription factor MYB, plant"	IPR001005 SANT/Myb domain,IPR009057 Homeobox-like domain superfamily,IPR017930 Myb domain
RC6G0596900	XLOC_034637	XLOC_034637	Chr06:66578511-66579868	P2ABC	P1ABC	OK	1.32374	4.83598	-1.86919	1.88267	0.00735	0.0276541	yes	GO:0003677 Molecular Function:DNA binding	K09422 "transcription factor MYB, plant"	IPR001005 SANT/Myb domain,IPR009057 Homeobox-like domain superfamily,IPR017930 Myb domain
RC6G0094600	XLOC_035146	XLOC_035146	Chr06:10373149-10374007	P2ABC	P1ABC	OK	39.3776	92.9582	-1.23921	3.53375	5e-05	0.000417915	yes	GO:0003677 Molecular Function:DNA binding	K09422 "transcription factor MYB, plant"	IPR001005 SANT/Myb domain,IPR009057 Homeobox-like domain superfamily,IPR017930 Myb domain
RC1G0332500	XLOC_004615	XLOC_004615	Chr01:43804379-43807960	P2ABC	P1ABC	OK	2.42646	5.04084	-1.05481	1.67513	0.00755	0.0282175	yes	GO:0003677 Molecular Function:DNA binding	K09422 "transcription factor MYB, plant"	IPR001005 SANT/Myb domain,IPR009057 Homeobox-like domain superfamily,IPR017930 Myb domain
RC2G0652600	XLOC_015361	XLOC_015361	Chr02:72304318-72308803	P2ABC	P1ABC	OK	649.165	1336.7	-1.04202	2.6173	5e-05	0.000417915	yes	GO:0003677 Molecular Function:DNA binding	K09422 "transcription factor MYB, plant"	IPR001005 SANT/Myb domain,IPR009057 Homeobox-like domain superfamily,IPR017930 Myb domain
RC4G0311300	XLOC_023617	XLOC_023617	Chr04:43542749-43544763	P2ABC	P1ABC	OK	37.0054	3.51072	3.3979	-5.52002	5e-05	0.000417915	yes	GO:0003677 Molecular Function:DNA binding	K09422 "transcription factor MYB, plant"	IPR001005 SANT/Myb domain,IPR009057 Homeobox-like domain superfamily,IPR017930 Myb domain
RC3G0322900	XLOC_019092	XLOC_019092	Chr03:39896891-39899077	P2ABC	P1ABC	OK	46.3262	9.66889	2.26041	-6.19129	5e-05	0.000417915	yes	GO:0003677 Molecular Function:DNA binding	K09422 "transcription factor MYB, plant"	IPR001005 SANT/Myb domain,IPR009057 Homeobox-like domain superfamily,IPR017930 Myb domain
RC7G0384200	XLOC_042404	XLOC_042404	Chr07:38158724-38160561	P2ABC	P1ABC	OK	11.3494	2.6352	2.10663	-3.68041	5e-05	0.000417915	yes	GO:0003677 Molecular Function:DNA binding	K09422 "transcription factor MYB, plant"	IPR001005 SANT/Myb domain,IPR009057 Homeobox-like domain superfamily,IPR017930 Myb domain
RC3G0278700	XLOC_018858	XLOC_018858	Chr03:36302108-36305032	P2ABC	P1ABC	OK	9.74091	2.58193	1.91561	-3.12901	0.0001	0.000775227	yes	GO:0003677 Molecular Function:DNA binding	K09422 "transcription factor MYB, plant"	IPR001005 SANT/Myb domain,IPR009057 Homeobox-like domain superfamily,IPR017930 Myb domain
RC0G0132900	XLOC_002106	XLOC_002106	Chr00:16482682-16484404	P2ABC	P1ABC	OK	17.0403	5.43442	1.64875	-2.85335	0.0002	0.00143409	yes	GO:0003677 Molecular Function:DNA binding	K09422 "transcription factor MYB, plant"	IPR001005 SANT/Myb domain,IPR009057 Homeobox-like domain superfamily,IPR017930 Myb domain
RC7G0104900	XLOC_041020	XLOC_041020	Chr07:7829166-7831838	P2ABC	P1ABC	OK	71.5496	150.389	-1.07168	3.10628	5e-05	0.000417915	yes	NA	NA	IPR017877 Myb-like domain
ERF
RC6G0464700	XLOC_033987	XLOC_033987	Chr06:56873586-56875127	P2ABC	P1ABC	OK	3.38509	9.02847	-1.41529	2.10902	0.00165	0.00842447	yes	GO:0006355 Biological Process:regulation of transcription, DNA-templated,GO:0003677 Molecular Function:DNA binding,GO:0003700 Molecular Function:DNA binding transcription factor activity,GO:0003700 Molecular Function:DNA binding transcription factor activity	NA	IPR001471 AP2/ERF domain,IPR016177 DNA-binding domain superfamily,IPR017392 AP2/ERF transcription factor ERF/PTI6,IPR036955 AP2/ERF domain superfamily
RC2G0436500	XLOC_010795	XLOC_010795	Chr02:50938802-50940166	P2ABC	P1ABC	OK	11.0825	25.1138	-1.1802	2.41816	0.0001	0.000775227	yes	GO:0006355 Biological Process:regulation of transcription, DNA-templated,GO:0003677 Molecular Function:DNA binding,GO:0003700 Molecular Function:DNA binding transcription factor activity,GO:0003700 Molecular Function:DNA binding transcription factor activity	NA	IPR001471 AP2/ERF domain,IPR016177 DNA-binding domain superfamily,IPR017392 AP2/ERF transcription factor ERF/PTI6,IPR036955 AP2/ERF domain superfamily
RC6G0565700	XLOC_037461	XLOC_037461	Chr06:64437569-64438161	P2ABC	P1ABC	OK	51.9325	13.7079	1.92163	-3.41803	5e-05	0.000417915	yes	GO:0006355 Biological Process:regulation of transcription, DNA-templated,GO:0003677 Molecular Function:DNA binding,GO:0003700 Molecular Function:DNA binding transcription factor activity,GO:0003700 Molecular Function:DNA binding transcription factor activity	K09286 EREBP-like factor	IPR001471 AP2/ERF domain,IPR016177 DNA-binding domain superfamily,IPR017392 AP2/ERF transcription factor ERF/PTI6,IPR036955 AP2/ERF domain superfamily
RC5G0632700	XLOC_031142	XLOC_031142	Chr05:73918188-73919028	P2ABC	P1ABC	OK	44.7428	21.9599	1.02678	-2.42548	5e-05	0.000417915	yes	GO:0006355 Biological Process:regulation of transcription, DNA-templated,GO:0003677 Molecular Function:DNA binding,GO:0003700 Molecular Function:DNA binding transcription factor activity,GO:0003700 Molecular Function:DNA binding transcription factor activity	K13434 pathogenesis-related genes transcriptional activator PTI6	IPR001471 AP2/ERF domain,IPR016177 DNA-binding domain superfamily,IPR017392 AP2/ERF transcription factor ERF/PTI6,IPR036955 AP2/ERF domain superfamily
RC1G0423500	XLOC_007969	XLOC_007969	Chr01:52096898-52099889	P2ABC	P1ABC	OK	5.47869	22.97	-2.06785	4.18151	5e-05	0.000417915	yes	GO:0007275 Biological Process:multicellular organism development,GO:0006355 Biological Process:regulation of transcription, DNA-templated,GO:0006355 Biological Process:regulation of transcription, DNA-templated,GO:0003677 Molecular Function:DNA binding,GO:0003700 Molecular Function:DNA binding transcription factor activity	K09284 "AP2-like factor, euAP2 lineage"	IPR001471 AP2/ERF domain,IPR016177 DNA-binding domain superfamily,IPR031112 AP2-like ethylene-responsive transcription factor,IPR036955 AP2/ERF domain superfamily
RC1G0382700	XLOC_004867	XLOC_004867	Chr01:48414088-48414724	P2ABC	P1ABC	OK	1.69257	10.1393	-2.58267	2.60122	0.00095	0.00536601	yes	GO:0006355 Biological Process:regulation of transcription, DNA-templated,GO:0003677 Molecular Function:DNA binding,GO:0003700 Molecular Function:DNA binding transcription factor activity	K09286 EREBP-like factor	IPR001471 AP2/ERF domain,IPR016177 DNA-binding domain superfamily,IPR036955 AP2/ERF domain superfamily
RC2G0103200	XLOC_009270	XLOC_009270	Chr02:8328312-8328945	P2ABC	P1ABC	OK	17.8453	81.4033	-2.18954	4.68688	5e-05	0.000417915	yes	GO:0006355 Biological Process:regulation of transcription, DNA-templated,GO:0003677 Molecular Function:DNA binding,GO:0003700 Molecular Function:DNA binding transcription factor activity	NA	IPR001471 AP2/ERF domain,IPR016177 DNA-binding domain superfamily,IPR036955 AP2/ERF domain superfamily
RC6G0116600	XLOC_032345	XLOC_032345	Chr06:12803007-12803814	P2ABC	P1ABC	OK	18.8665	55.1773	-1.54825	3.32084	5e-05	0.000417915	yes	GO:0006355 Biological Process:regulation of transcription, DNA-templated,GO:0003677 Molecular Function:DNA binding,GO:0003700 Molecular Function:DNA binding transcription factor activity	NA	IPR001471 AP2/ERF domain,IPR016177 DNA-binding domain superfamily,IPR036955 AP2/ERF domain superfamily
RC7G0206000	XLOC_038685	XLOC_038685	Chr07:17287765-17288608	P2ABC	P1ABC	OK	4.40968	11.7565	-1.41471	1.89208	0.0033	0.0147047	yes	GO:0006355 Biological Process:regulation of transcription, DNA-templated,GO:0003677 Molecular Function:DNA binding,GO:0003700 Molecular Function:DNA binding transcription factor activity	NA	IPR001471 AP2/ERF domain,IPR016177 DNA-binding domain superfamily,IPR036955 AP2/ERF domain superfamily
RC2G0364800	XLOC_013931	XLOC_013931	Chr02:41025824-41027645	P2ABC	P1ABC	OK	12.686	0.420248	4.91585	-4.23775	0.0014	0.00735072	yes	GO:0006355 Biological Process:regulation of transcription, DNA-templated,GO:0003677 Molecular Function:DNA binding,GO:0003700 Molecular Function:DNA binding transcription factor activity	NA	IPR001471 AP2/ERF domain,IPR016177 DNA-binding domain superfamily,IPR036955 AP2/ERF domain superfamily
RC1G0508300	XLOC_005532	XLOC_005532	Chr01:58527773-58529263	P2ABC	P1ABC	OK	190.138	27.343	2.7978	-7.62206	5e-05	0.000417915	yes	GO:0006355 Biological Process:regulation of transcription, DNA-templated,GO:0003677 Molecular Function:DNA binding,GO:0003700 Molecular Function:DNA binding transcription factor activity	NA	IPR001471 AP2/ERF domain,IPR016177 DNA-binding domain superfamily,IPR036955 AP2/ERF domain superfamily
RC4G0335200	XLOC_023728	XLOC_023728	Chr04:45621325-45623214	P2ABC	P1ABC	OK	146.021	23.6727	2.62488	-6.1576	5e-05	0.000417915	yes	GO:0006355 Biological Process:regulation of transcription, DNA-templated,GO:0003677 Molecular Function:DNA binding,GO:0003700 Molecular Function:DNA binding transcription factor activity	NA	IPR001471 AP2/ERF domain,IPR016177 DNA-binding domain superfamily,IPR036955 AP2/ERF domain superfamily
RC6G0500300	XLOC_034158	XLOC_034158	Chr06:59597112-59597817	P2ABC	P1ABC	OK	38.3674	9.14525	2.06879	-3.40242	5e-05	0.000417915	yes	GO:0006355 Biological Process:regulation of transcription, DNA-templated,GO:0003677 Molecular Function:DNA binding,GO:0003700 Molecular Function:DNA binding transcription factor activity	NA	IPR001471 AP2/ERF domain,IPR016177 DNA-binding domain superfamily,IPR036955 AP2/ERF domain superfamily
RC2G0274000	XLOC_013468	XLOC_013468	Chr02:26800481-26801968	P2ABC	P1ABC	OK	53.9921	15.3271	1.81666	-5.06374	5e-05	0.000417915	yes	GO:0006355 Biological Process:regulation of transcription, DNA-templated,GO:0003677 Molecular Function:DNA binding,GO:0003700 Molecular Function:DNA binding transcription factor activity	K09286 EREBP-like factor	IPR001471 AP2/ERF domain,IPR016177 DNA-binding domain superfamily,IPR036955 AP2/ERF domain superfamily
RC6G0257700	XLOC_035962	XLOC_035962	Chr06:33399915-33402518	P2ABC	P1ABC	OK	66.4054	19.1426	1.79451	-4.97073	5e-05	0.000417915	yes	GO:0006355 Biological Process:regulation of transcription, DNA-templated,GO:0003677 Molecular Function:DNA binding,GO:0003700 Molecular Function:DNA binding transcription factor activity	NA	IPR001471 AP2/ERF domain,IPR016177 DNA-binding domain superfamily,IPR036955 AP2/ERF domain superfamily
NAC
RC1G0398700	XLOC_007847	XLOC_007847	Chr01:50104245-50105675	P2ABC	P1ABC	OK	0.591281	3.0526	-2.36812	2.04737	0.00795	0.0293883	yes	GO:0006355 Biological Process:regulation of transcription, DNA-templated,GO:0003677 Molecular Function:DNA binding	NA	IPR003441 NAC domain,IPR036093 NAC domain superfamily
RC1G0398400	XLOC_007845	XLOC_007845	Chr01:50096965-50099079	P2ABC	P1ABC	OK	1.09648	5.20771	-2.24777	2.54846	0.0006	0.00367948	yes	GO:0006355 Biological Process:regulation of transcription, DNA-templated,GO:0003677 Molecular Function:DNA binding	NA	IPR003441 NAC domain,IPR036093 NAC domain superfamily
RC1G0587500	XLOC_008722	XLOC_008722	Chr01:64048026-64051155	P2ABC	P1ABC	OK	36.721	172.482	-2.23177	6.40856	5e-05	0.000417915	yes	GO:0006355 Biological Process:regulation of transcription, DNA-templated,GO:0003677 Molecular Function:DNA binding	NA	IPR003441 NAC domain,IPR036093 NAC domain superfamily
RC1G0162300	XLOC_006816	XLOC_006816	Chr01:22619196-22620593	P2ABC	P1ABC	OK	0.632203	2.88238	-2.1888	1.83454	0.01435	0.0460441	yes	GO:0006355 Biological Process:regulation of transcription, DNA-templated,GO:0003677 Molecular Function:DNA binding	NA	IPR003441 NAC domain,IPR036093 NAC domain superfamily
RC4G0421900	XLOC_021714	XLOC_021714	Chr04:52947243-52948958	P2ABC	P1ABC	OK	1.23812	5.26133	-2.08728	2.18222	0.00405	0.0172343	yes	GO:0006355 Biological Process:regulation of transcription, DNA-templated,GO:0003677 Molecular Function:DNA binding	NA	IPR003441 NAC domain,IPR036093 NAC domain superfamily
RC7G0049200	XLOC_037910	XLOC_037910	Chr07:3298486-3300109	P2ABC	P1ABC	OK	4.0878	9.59769	-1.23136	2.11274	0.0023	0.0109757	yes	GO:0006355 Biological Process:regulation of transcription, DNA-templated,GO:0003677 Molecular Function:DNA binding	NA	IPR003441 NAC domain,IPR036093 NAC domain superfamily
RC6G0192800	XLOC_035643	XLOC_035643	Chr06:22025891-22026896	P2ABC	P1ABC	OK	4.57711	10.2225	-1.15924	1.78952	0.0051	0.0207207	yes	GO:0006355 Biological Process:regulation of transcription, DNA-templated,GO:0003677 Molecular Function:DNA binding	NA	IPR003441 NAC domain,IPR036093 NAC domain superfamily
RC1G0399000	XLOC_007850	XLOC_007850	Chr01:50134601-50137199	P2ABC	P1ABC	OK	8.51202	17.156	-1.01114	2.13958	0.00035	0.00231982	yes	GO:0006355 Biological Process:regulation of transcription, DNA-templated,GO:0003677 Molecular Function:DNA binding	NA	IPR003441 NAC domain,IPR036093 NAC domain superfamily
RC2G0616000	XLOC_015193	XLOC_015193	Chr02:69028628-69030353	P2ABC	P1ABC	OK	87.2704	3.1623	4.78645	-9.55144	5e-05	0.000417915	yes	GO:0006355 Biological Process:regulation of transcription, DNA-templated,GO:0003677 Molecular Function:DNA binding	NA	IPR003441 NAC domain,IPR036093 NAC domain superfamily
RC5G0409200	XLOC_026500	XLOC_026500	Chr05:41038539-41040775	P2ABC	P1ABC	OK	3.46317	0.70734	2.29162	-1.92179	0.01095	0.0374422	yes	GO:0006355 Biological Process:regulation of transcription, DNA-templated,GO:0003677 Molecular Function:DNA binding	NA	IPR003441 NAC domain,IPR036093 NAC domain superfamily
RC4G0429700	XLOC_021761	XLOC_021761	Chr04:53607401-53608715	P2ABC	P1ABC	OK	94.3655	21.7164	2.11947	-5.76859	5e-05	0.000417915	yes	GO:0006355 Biological Process:regulation of transcription, DNA-templated,GO:0003677 Molecular Function:DNA binding	NA	IPR003441 NAC domain,IPR036093 NAC domain superfamily
RC4G0340700	XLOC_023756	XLOC_023756	Chr04:46074245-46075937	P2ABC	P1ABC	OK	45.1932	12.4212	1.8633	-4.68187	5e-05	0.000417915	yes	GO:0006355 Biological Process:regulation of transcription, DNA-templated,GO:0003677 Molecular Function:DNA binding	NA	IPR003441 NAC domain,IPR036093 NAC domain superfamily
RC6G0377400	XLOC_033569	XLOC_033569	Chr06:48757870-48761939	P2ABC	P1ABC	OK	7.12146	2.7666	1.36406	-1.86252	0.0024	0.0113654	yes	GO:0006355 Biological Process:regulation of transcription, DNA-templated,GO:0003677 Molecular Function:DNA binding	NA	IPR003441 NAC domain,IPR036093 NAC domain superfamily
RC5G0305600	XLOC_026000	XLOC_026000	Chr05:27292634-27294172	P2ABC	P1ABC	OK	4.96449	1.97985	1.32625	-1.59395	0.0088	0.0316892	yes	GO:0006355 Biological Process:regulation of transcription, DNA-templated,GO:0003677 Molecular Function:DNA binding	NA	IPR003441 NAC domain,IPR036093 NAC domain superfamily
RC6G0564800	XLOC_037454	XLOC_037454	Chr06:64277519-64280543	P2ABC	P1ABC	OK	8.82628	3.93183	1.1666	-1.83767	0.0019	0.00943278	yes	GO:0006355 Biological Process:regulation of transcription, DNA-templated,GO:0003677 Molecular Function:DNA binding	NA	IPR003441 NAC domain,IPR036093 NAC domain superfamily
WRKY
RC4G0308300	XLOC_021157	XLOC_021157	Chr04:43239699-43241278	P2ABC	P1ABC	OK	1.78978	4.19611	-1.22927	1.43328	0.0159	0.0499818	yes	GO:0006355 Biological Process:regulation of transcription, DNA-templated,GO:0003700 Molecular Function:DNA binding transcription factor activity,GO:0043565 Molecular Function:sequence-specific DNA binding	NA	IPR003657 WRKY domain,IPR017396 PWRKY transcription factor, group IIc,IPR036576 WRKY domain superfamily
RC6G0537800	XLOC_037321	XLOC_037321	Chr06:62238879-62240630	P2ABC	P1ABC	OK	34.7408	101.646	-1.54885	4.36416	5e-05	0.000417915	yes	GO:0006355 Biological Process:regulation of transcription, DNA-templated,GO:0003700 Molecular Function:DNA binding transcription factor activity,GO:0043565 Molecular Function:sequence-specific DNA binding	NA	IPR003657 WRKY domain,IPR018872 Zn-cluster domain,IPR036576 WRKY domain superfamily
RC4G0097500	XLOC_022621	XLOC_022621	Chr04:11806967-11808164	P2ABC	P1ABC	OK	9.38838	25.718	-1.45383	2.63598	5e-05	0.000417915	yes	GO:0006355 Biological Process:regulation of transcription, DNA-templated,GO:0003700 Molecular Function:DNA binding transcription factor activity,GO:0043565 Molecular Function:sequence-specific DNA binding	NA	IPR003657 WRKY domain,IPR018872 Zn-cluster domain,IPR036576 WRKY domain superfamily
RC6G0567000	XLOC_037469	XLOC_037469	Chr06:64520294-64521915	P2ABC	P1ABC	OK	2.92017	6.50048	-1.15449	1.5571	0.01045	0.0361315	yes	GO:0006355 Biological Process:regulation of transcription, DNA-templated,GO:0003700 Molecular Function:DNA binding transcription factor activity,GO:0043565 Molecular Function:sequence-specific DNA binding	NA	IPR003657 WRKY domain,IPR018872 Zn-cluster domain,IPR036576 WRKY domain superfamily
RC1G0375300	XLOC_007737	XLOC_007737	Chr01:47651713-47653897	P2ABC	P1ABC	OK	2.50249	11.432	-2.19164	2.9184	0.0001	0.000775227	yes	GO:0006355 Biological Process:regulation of transcription, DNA-templated,GO:0003700 Molecular Function:DNA binding transcription factor activity,GO:0043565 Molecular Function:sequence-specific DNA binding	NA	IPR003657 WRKY domain,IPR036576 WRKY domain superfamily
RC2G0360500	XLOC_010434	XLOC_010434	Chr02:40538319-40541929	P2ABC	P1ABC	OK	2.20818	7.29901	-1.72484	2.19988	0.0021	0.0102361	yes	GO:0006355 Biological Process:regulation of transcription, DNA-templated,GO:0003700 Molecular Function:DNA binding transcription factor activity,GO:0043565 Molecular Function:sequence-specific DNA binding	NA	IPR003657 WRKY domain,IPR036576 WRKY domain superfamily
RC7G0169900	XLOC_038507	XLOC_038507	Chr07:13201941-13203841	P2ABC	P1ABC	OK	28.743	89.4581	-1.638	4.3116	5e-05	0.000417915	yes	GO:0006355 Biological Process:regulation of transcription, DNA-templated,GO:0003700 Molecular Function:DNA binding transcription factor activity,GO:0043565 Molecular Function:sequence-specific DNA binding	NA	IPR003657 WRKY domain,IPR036576 WRKY domain superfamily
RC3G0301700	XLOC_018981	XLOC_018981	Chr03:37963282-37965262	P2ABC	P1ABC	OK	26.5744	62.0241	-1.22279	3.14357	5e-05	0.000417915	yes	GO:0006355 Biological Process:regulation of transcription, DNA-templated,GO:0003700 Molecular Function:DNA binding transcription factor activity,GO:0043565 Molecular Function:sequence-specific DNA binding	K13424 WRKY transcription factor 33	IPR003657 WRKY domain,IPR036576 WRKY domain superfamily
RC5G0107600	XLOC_025009	XLOC_025009	Chr05:7756292-7758202	P2ABC	P1ABC	OK	4.88375	10.3699	-1.08634	1.66833	0.0062	0.0241467	yes	GO:0006355 Biological Process:regulation of transcription, DNA-templated,GO:0003700 Molecular Function:DNA binding transcription factor activity,GO:0043565 Molecular Function:sequence-specific DNA binding	NA	IPR003657 WRKY domain,IPR036576 WRKY domain superfamily
RC4G0344000	XLOC_021337	XLOC_021337	Chr04:46387165-46389222	P2ABC	P1ABC	OK	15.9102	3.37112	2.23865	-3.09941	0.00015	0.00111473	yes	GO:0006355 Biological Process:regulation of transcription, DNA-templated,GO:0003700 Molecular Function:DNA binding transcription factor activity,GO:0043565 Molecular Function:sequence-specific DNA binding	NA	IPR003657 WRKY domain,IPR036576 WRKY domain superfamily
RC1G0496700	XLOC_008276	XLOC_008276	Chr01:57883095-57884854	P2ABC	P1ABC	OK	37.1359	11.0978	1.74254	-3.71706	5e-05	0.000417915	yes	GO:0006355 Biological Process:regulation of transcription, DNA-templated,GO:0003700 Molecular Function:DNA binding transcription factor activity,GO:0043565 Molecular Function:sequence-specific DNA binding	NA	IPR003657 WRKY domain,IPR036576 WRKY domain superfamily
RC5G0618300	XLOC_031060	XLOC_031060	Chr05:72015259-72018420	P2ABC	P1ABC	OK	29.6244	11.8763	1.3187	-3.49138	5e-05	0.000417915	yes	GO:0006355 Biological Process:regulation of transcription, DNA-templated,GO:0003700 Molecular Function:DNA binding transcription factor activity,GO:0043565 Molecular Function:sequence-specific DNA binding	K13424 WRKY transcription factor 33	IPR003657 WRKY domain,IPR036576 WRKY domain superfamily
RC7G0570800	XLOC_043253	XLOC_043253	Chr07:65941474-65943108	P2ABC	P1ABC	OK	19.5719	9.45235	1.05004	-2.48769	0.0007	0.00418555	yes	GO:0006355 Biological Process:regulation of transcription, DNA-templated,GO:0003700 Molecular Function:DNA binding transcription factor activity,GO:0043565 Molecular Function:sequence-specific DNA binding	NA	IPR003657 WRKY domain,IPR036576 WRKY domain superfamily
Leucine Zipper
RC3G0238600	XLOC_016643	XLOC_016643	Chr03:32709237-32712828	P2ABC	P1ABC	OK	2.03845	8.97801	-2.13892	3.17934	5e-05	0.000417915	yes	GO:0006355 Biological Process:regulation of transcription, DNA-templated,GO:0003700 Molecular Function:DNA binding transcription factor activity	NA	IPR004827 Basic-leucine zipper domain
RC5G0684400	XLOC_027867	XLOC_027867	Chr05:79296560-79297055	P2ABC	P1ABC	OK	2.02486	7.10886	-1.8118	1.67822	0.01365	0.0443847	yes	GO:0006355 Biological Process:regulation of transcription, DNA-templated,GO:0003700 Molecular Function:DNA binding transcription factor activity	NA	IPR004827 Basic-leucine zipper domain
RC7G0358600	XLOC_042282	XLOC_042282	Chr07:34602716-34604630	P2ABC	P1ABC	OK	68.7136	158.692	-1.20756	3.59595	5e-05	0.000417915	yes	GO:0006355 Biological Process:regulation of transcription, DNA-templated,GO:0003700 Molecular Function:DNA binding transcription factor activity	NA	IPR004827 Basic-leucine zipper domain
RC2G0220200	XLOC_009790	XLOC_009790	Chr02:19835917-19836544	P2ABC	P1ABC	OK	10.5349	22.9692	-1.12452	1.82957	0.00295	0.0134147	yes	GO:0006355 Biological Process:regulation of transcription, DNA-templated,GO:0003700 Molecular Function:DNA binding transcription factor activity	NA	IPR004827 Basic-leucine zipper domain
RC2G0146900	XLOC_012787	XLOC_012787	Chr02:12252962-12253460	P2ABC	P1ABC	OK	507.189	70.0032	2.85703	-7.73068	5e-05	0.000417915	yes	GO:0006355 Biological Process:regulation of transcription, DNA-templated,GO:0003700 Molecular Function:DNA binding transcription factor activity	NA	IPR004827 Basic-leucine zipper domain
RC5G0372400	XLOC_026320	XLOC_026320	Chr05:36357292-36364336	P2ABC	P1ABC	OK	3.32197	1.07765	1.62415	-2.20818	0.0018	0.00902361	yes	GO:0006355 Biological Process:regulation of transcription, DNA-templated,GO:0006351 Biological Process:transcription, DNA-templated,GO:0003677 Molecular Function:DNA binding,GO:0003700 Molecular Function:DNA binding transcription factor activity,GO:0043565 Molecular Function:sequence-specific DNA binding	K14431 transcription factor TGA	IPR004827 Basic-leucine zipper domain,IPR008917 Transcription factor, Skn-1-like, DNA-binding domain superfamily,IPR025422 Transcription factor TGA like domain
RC3G0388600	XLOC_017268	XLOC_017268	Chr03:44515871-44518868	P2ABC	P1ABC	OK	10.5722	3.03678	1.79966	-3.019	0.00065	0.00394036	yes	GO:0006355 Biological Process:regulation of transcription, DNA-templated,GO:0003700 Molecular Function:DNA binding transcription factor activity	NA	IPR004827 Basic-leucine zipper domain,IPR020983 Basic leucine-zipper, C-terminal
GRAS
RC1G0170900	XLOC_006863	XLOC_006863	Chr01:23582561-23584325	P2ABC	P1ABC	OK	1.27642	3.82596	-1.58372	1.97678	0.0027	0.0124961	yes	NA	NA	IPR005202 Transcription factor GRAS
RC5G0563600	XLOC_027279	XLOC_027279	Chr05:65917339-65920350	P2ABC	P1ABC	OK	10.8327	2.36916	2.19295	-3.95191	5e-05	0.000417915	yes	NA	NA	IPR005202 Transcription factor GRAS
RC3G0261000	XLOC_016748	XLOC_016748	Chr03:34808146-34811421	P2ABC	P1ABC	OK	8.30817	3.43378	1.27473	-2.45505	5e-05	0.000417915	yes	NA	NA	IPR005202 Transcription factor GRAS
RC5G0563400	XLOC_027278	XLOC_027278	Chr05:65910164-65912354	P2ABC	P1ABC	OK	3.03207	1.37437	1.14153	-1.41825	0.01545	0.0488751	yes	NA	NA	IPR005202 Transcription factor GRAS
RC2G0214500	XLOC_009767	XLOC_009767	Chr02:19345049-19346582	P2ABC	P1ABC	OK	1.07569	8.47688	-2.97827	3.45693	5e-05	0.000417915	yes	GO:0008356 Biological Process:asymmetric cell division,GO:0048366 Biological Process:leaf development,GO:0009956 Biological Process:radial pattern formation,GO:0005634 Cellular Component:nucleus,GO:0003700 Molecular Function:DNA binding transcription factor activity,GO:0005515 Molecular Function:protein binding,GO:0043565 Molecular Function:sequence-specific DNA binding	NA	IPR005202 Transcription factor GRAS,IPR015943 WD40/YVTN repeat-like-containing domain superfamily,IPR030019 Protein short-root
RC5G0008100	XLOC_024556	XLOC_024556	Chr05:487050-490904	P2ABC	P1ABC	OK	17.3087	68.6717	-1.98822	5.55435	5e-05	0.000417915	yes	NA	NA	IPR005202 Transcription factor GRAS,IPR030005 Scarecrow-like protein 13
RC6G0284900	XLOC_036102	XLOC_036102	Chr06:37453267-37456322	P2ABC	P1ABC	OK	21.6348	9.10759	1.24821	-2.90634	5e-05	0.000417915	yes	NA	NA	IPR005202 Transcription factor GRAS,IPR030011 Scarecrow-like protein 1
RC7G0209000	XLOC_038707	XLOC_038707	Chr07:17625936-17627118	P2ABC	P1ABC	OK	1.03244	18.7822	-4.18524	4.57942	5e-05	0.000417915	yes	NA	NA	IPR005333 Transcription factor, TCP,IPR017887 Transcription factor TCP subgroup
MYC
RC1G0382600	XLOC_007771	XLOC_007771	Chr01:48381624-48384607	P2ABC	P1ABC	OK	17.5016	53.5209	-1.61262	4.61463	5e-05	0.000417915	yes	GO:0046983 Molecular Function:protein dimerization activity	NA	IPR011598 Myc-type, basic helix-loop-helix (bHLH) domain,IPR025610 Transcription factor MYC/MYB N-terminal,IPR036638 Helix-loop-helix DNA-binding domain superfamily
RC7G0296400	XLOC_041965	XLOC_041965	Chr07:26945050-26947202	P2ABC	P1ABC	OK	42.3009	96.805	-1.19439	3.61308	5e-05	0.000417915	yes	GO:0046983 Molecular Function:protein dimerization activity	K13422 transcription factor MYC2	IPR011598 Myc-type, basic helix-loop-helix (bHLH) domain,IPR025610 Transcription factor MYC/MYB N-terminal,IPR036638 Helix-loop-helix DNA-binding domain superfamily
RC0G0055100	XLOC_000280	XLOC_000280	Chr00:6091602-6093825	P2ABC	P1ABC	OK	0.359388	12.3866	-5.10709	3.43198	0.0157	0.049509	yes	GO:0046983 Molecular Function:protein dimerization activity	NA	IPR011598 Myc-type, basic helix-loop-helix (bHLH) domain,IPR036638 Helix-loop-helix DNA-binding domain superfamily
RC4G0101900	XLOC_020097	XLOC_020097	Chr04:12799669-12803568	P2ABC	P1ABC	OK	1.55867	44.0534	-4.82087	4.93348	5e-05	0.000417915	yes	GO:0046983 Molecular Function:protein dimerization activity	NA	IPR011598 Myc-type, basic helix-loop-helix (bHLH) domain,IPR036638 Helix-loop-helix DNA-binding domain superfamily
RC5G0045100	XLOC_024744	XLOC_024744	Chr05:3247551-3249692	P2ABC	P1ABC	OK	0.264016	4.67109	-4.14506	2.83541	0.00785	0.0290905	yes	GO:0046983 Molecular Function:protein dimerization activity	NA	IPR011598 Myc-type, basic helix-loop-helix (bHLH) domain,IPR036638 Helix-loop-helix DNA-binding domain superfamily
RC2G0061800	XLOC_012356	XLOC_012356	Chr02:4776589-4779960	P2ABC	P1ABC	OK	10.0815	25.2348	-1.3237	3.10975	5e-05	0.000417915	yes	GO:0046983 Molecular Function:protein dimerization activity	NA	IPR011598 Myc-type, basic helix-loop-helix (bHLH) domain,IPR036638 Helix-loop-helix DNA-binding domain superfamily
RC3G0334500	XLOC_019153	XLOC_019153	Chr03:40722911-40723845	P2ABC	P1ABC	OK	9.38829	21.5536	-1.19899	2.28766	0.00035	0.00231982	yes	GO:0046983 Molecular Function:protein dimerization activity	NA	IPR011598 Myc-type, basic helix-loop-helix (bHLH) domain,IPR036638 Helix-loop-helix DNA-binding domain superfamily
RC3G0086700	XLOC_017868	XLOC_017868	Chr03:15142256-15142679	P2ABC	P1ABC	OK	238.184	486.626	-1.03074	2.97247	5e-05	0.000417915	yes	GO:0046983 Molecular Function:protein dimerization activity	NA	IPR011598 Myc-type, basic helix-loop-helix (bHLH) domain,IPR036638 Helix-loop-helix DNA-binding domain superfamily
RC7G0082300	XLOC_040919	XLOC_040919	Chr07:5702376-5704095	P2ABC	P1ABC	OK	90.9159	5.56936	4.02895	-8.4662	5e-05	0.000417915	yes	GO:0046983 Molecular Function:protein dimerization activity	NA	IPR011598 Myc-type, basic helix-loop-helix (bHLH) domain,IPR036638 Helix-loop-helix DNA-binding domain superfamily
RC7G0299100	XLOC_041978	XLOC_041978	Chr07:27492406-27494838	P2ABC	P1ABC	OK	127.334	9.40724	3.7587	-8.21685	5e-05	0.000417915	yes	GO:0046983 Molecular Function:protein dimerization activity	NA	IPR011598 Myc-type, basic helix-loop-helix (bHLH) domain,IPR036638 Helix-loop-helix DNA-binding domain superfamily
RC3G0388900	XLOC_017270	XLOC_017270	Chr03:44526229-44530475	P2ABC	P1ABC	OK	5.00395	0.78793	2.66693	-2.70309	0.0012	0.00648448	yes	GO:0046983 Molecular Function:protein dimerization activity	NA	IPR011598 Myc-type, basic helix-loop-helix (bHLH) domain,IPR036638 Helix-loop-helix DNA-binding domain superfamily
RC6G0336300	XLOC_033370	XLOC_033370	Chr06:44081737-44084691	P2ABC	P1ABC	OK	16.03	4.48252	1.83839	-3.98011	5e-05	0.000417915	yes	GO:0046983 Molecular Function:protein dimerization activity	NA	IPR011598 Myc-type, basic helix-loop-helix (bHLH) domain,IPR036638 Helix-loop-helix DNA-binding domain superfamily
RC4G0436100	XLOC_021796	XLOC_021796	Chr04:54087535-54088449	P2ABC	P1ABC	OK	326.033	112.839	1.53075	-4.21883	5e-05	0.000417915	yes	GO:0046983 Molecular Function:protein dimerization activity	NA	IPR011598 Myc-type, basic helix-loop-helix (bHLH) domain,IPR036638 Helix-loop-helix DNA-binding domain superfamily
RC3G0323100	XLOC_019093	XLOC_019093	Chr03:39923964-39928852	P2ABC	P1ABC	OK	10.3224	3.60116	1.51924	-3.56897	5e-05	0.000417915	yes	GO:0046983 Molecular Function:protein dimerization activity	K12126 phytochrome-interacting factor 3	IPR011598 Myc-type, basic helix-loop-helix (bHLH) domain,IPR036638 Helix-loop-helix DNA-binding domain superfamily
RC6G0179600	XLOC_032626	XLOC_032626	Chr06:19803831-19806444	P2ABC	P1ABC	OK	40.751	16.0017	1.34861	-3.47985	5e-05	0.000417915	yes	GO:0046983 Molecular Function:protein dimerization activity	NA	IPR011598 Myc-type, basic helix-loop-helix (bHLH) domain,IPR036638 Helix-loop-helix DNA-binding domain superfamily
RC7G0042500	XLOC_040726	XLOC_040726	Chr07:2749436-2751932	P2ABC	P1ABC	OK	34.1354	13.8908	1.29714	-2.91503	5e-05	0.000417915	yes	GO:0046983 Molecular Function:protein dimerization activity	NA	IPR011598 Myc-type, basic helix-loop-helix (bHLH) domain,IPR036638 Helix-loop-helix DNA-binding domain superfamily
RC5G0327100	XLOC_026096	XLOC_026096	Chr05:30141013-30144669	P2ABC	P1ABC	OK	168.209	76.1602	1.14315	-3.46184	5e-05	0.000417915	yes	GO:0046983 Molecular Function:protein dimerization activity	NA	IPR011598 Myc-type, basic helix-loop-helix (bHLH) domain,IPR036638 Helix-loop-helix DNA-binding domain superfamily
RC4G0472200	XLOC_024384	XLOC_024384	Chr04:56799235-56801446	P2ABC	P1ABC	OK	0.350816	2.2752	-2.69721	2.21701	0.0073	0.0274948	yes	NA	NA	IPR025610 Transcription factor MYC/MYB N-terminal
RC7G0539600	XLOC_040325	XLOC_040325	Chr07:61401771-61404133	P2ABC	P1ABC	OK	0.654242	2.69065	-2.04006	1.85427	0.00665	0.0254794	yes	GO:0046983 Molecular Function:protein dimerization activity	NA	IPR002912 ACT domain,IPR011598 Myc-type, basic helix-loop-helix (bHLH) domain,IPR036638 Helix-loop-helix DNA-binding domain superfamily
RC1G0393800	XLOC_004926	XLOC_004926	Chr01:49774135-49777479	P2ABC	P1ABC	OK	2.58493	5.23422	-1.01785	1.73915	0.00535	0.021503	yes	GO:0046983 Molecular Function:protein dimerization activity	NA	IPR002912 ACT domain,IPR011598 Myc-type, basic helix-loop-helix (bHLH) domain,IPR036638 Helix-loop-helix DNA-binding domain superfamily
SBP
RC7G0063500	XLOC_040824	XLOC_040824	Chr07:4363641-4365881	P2ABC	P1ABC	OK	0.921558	12.2168	-3.72865	3.58117	0.0003	0.00203805	yes	GO:0005634 Cellular Component:nucleus,GO:0003677 Molecular Function:DNA binding	NA	IPR004333 SBP domain,IPR036893 SBP domain superfamily
RC7G0063900	XLOC_040825	XLOC_040825	Chr07:4387821-4391632	P2ABC	P1ABC	OK	1.49175	9.72142	-2.70416	3.93633	5e-05	0.000417915	yes	GO:0005634 Cellular Component:nucleus,GO:0003677 Molecular Function:DNA binding	NA	IPR004333 SBP domain,IPR036893 SBP domain superfamily
RC1G0282700	XLOC_007334	XLOC_007334	Chr01:38104573-38109165	P2ABC	P1ABC	OK	0.402804	2.48001	-2.6222	2.02431	0.00785	0.0290905	yes	GO:0005634 Cellular Component:nucleus,GO:0003677 Molecular Function:DNA binding	NA	IPR004333 SBP domain,IPR036893 SBP domain superfamily
RC4G0346800	XLOC_021353	XLOC_021353	Chr04:46559515-46562622	P2ABC	P1ABC	OK	7.37049	36.649	-2.31394	5.71848	5e-05	0.000417915	yes	GO:0005634 Cellular Component:nucleus,GO:0003677 Molecular Function:DNA binding	NA	IPR004333 SBP domain,IPR036893 SBP domain superfamily
Other
RC1G0419900	XLOC_007946	XLOC_007946	Chr01:51814174-51816921	P2ABC	P1ABC	OK	3.72816	1.18523	1.6533	-1.88386	0.0037	0.0160375	yes	GO:0006355 Biological Process:regulation of transcription, DNA-templated,GO:0005634 Cellular Component:nucleus,GO:0005515 Molecular Function:protein binding	NA	IPR001487 Bromodomain,IPR017413 Transcription factor GTE1/GTE6,IPR027353 NET domain,IPR036427 Bromodomain-like superfamily
RC5G0437600	XLOC_026624	XLOC_026624	Chr05:45857427-45858731	P2ABC	P1ABC	OK	24.9859	6.51158	1.94003	-3.7781	5e-05	0.000417915	yes	GO:0006355 Biological Process:regulation of transcription, DNA-templated,GO:0005634 Cellular Component:nucleus,GO:0046982 Molecular Function:protein heterodimerization activity,GO:0043565 Molecular Function:sequence-specific DNA binding	K08065 nuclear transcription Y subunit beta	IPR003956 Transcription factor, NFYB/HAP3, conserved site,IPR003958 Transcription factor CBF/NF-Y/archaeal histone domain,IPR009072 Histone-fold
RC1G0189500	XLOC_006918	XLOC_006918	Chr01:25221199-25222736	P2ABC	P1ABC	OK	6.07525	2.87201	1.08088	-1.52443	0.0123	0.0408756	yes	GO:0046982 Molecular Function:protein heterodimerization activity	K21752 Dr1-associated corepressor	IPR003958 Transcription factor CBF/NF-Y/archaeal histone domain,IPR009072 Histone-fold
RC4G0169900	XLOC_022959	XLOC_022959	Chr04:25355036-25355584	P2ABC	P1ABC	OK	10.6267	2.64813	2.00465	-2.04864	0.0067	0.0256163	yes	GO:0046983 Molecular Function:protein dimerization activity	NA	IPR036638 Helix-loop-helix DNA-binding domain superfamily
RC5G0579100	XLOC_027355	XLOC_027355	Chr05:67921023-67924207	P2ABC	P1ABC	OK	3.53888	1.09965	1.68625	-1.73435	0.00605	0.0236548	yes	GO:0006355 Biological Process:regulation of transcription, DNA-templated,GO:0005667 Cellular Component:transcription factor complex,GO:0003700 Molecular Function:DNA binding transcription factor activity	K09391 transcription factor E2F7/8	IPR003316 E2F/DP family, winged-helix DNA-binding domain,IPR015633 E2F Family,IPR021775 Protein of unknown function DUF3339,IPR036388 Winged helix-like DNA-binding domain superfamily,IPR036390 Winged helix DNA-binding domain superfamily
RC7G0528400	XLOC_043055	XLOC_043055	Chr07:59427492-59436851	P2ABC	P1ABC	OK	2.44294	5.7108	-1.22507	2.0997	0.0013	0.00691255	yes	GO:0006355 Biological Process:regulation of transcription, DNA-templated,GO:0005634 Cellular Component:nucleus,GO:0003677 Molecular Function:DNA binding,GO:0003700 Molecular Function:DNA binding transcription factor activity,GO:0046983 Molecular Function:protein dimerization activity	K09260 MADS-box transcription enhancer factor 2A	IPR002100 Transcription factor, MADS-box,IPR002487 Transcription factor, K-box,IPR036879 Transcription factor, MADS-box superfamily
RC4G0415400	XLOC_024118	XLOC_024118	Chr04:52554848-52558090	P2ABC	P1ABC	OK	3.38908	7.87348	-1.21611	1.73328	0.0055	0.0219584	yes	GO:0006355 Biological Process:regulation of transcription, DNA-templated,GO:0005634 Cellular Component:nucleus,GO:0003677 Molecular Function:DNA binding,GO:0003700 Molecular Function:DNA binding transcription factor activity,GO:0046983 Molecular Function:protein dimerization activity	K09264 "MADS-box transcription factor, plant"	IPR002100 Transcription factor, MADS-box,IPR002487 Transcription factor, K-box,IPR036879 Transcription factor, MADS-box superfamily
RC5G0175800	XLOC_028946	XLOC_028946	Chr05:13734259-13736422	P2ABC	P1ABC	OK	93.0102	0.883857	6.71743	-7.57236	5e-05	0.000417915	yes	NA	NA	IPR004883 Lateral organ boundaries, LOB
RC6G0069000	XLOC_032085	XLOC_032085	Chr06:7459376-7460510	P2ABC	P1ABC	OK	6.20407	1.92337	1.68958	-1.90857	0.0083	0.0303944	yes	NA	NA	IPR004883 Lateral organ boundaries, LOB
RC0G0102100	XLOC_000500	XLOC_000500	Chr00:12024066-12027457	P2ABC	P1ABC	OK	1.22121	3.776	-1.62855	1.91712	0.0049	0.0200807	yes	NA	NA	IPR013591 Brevis radix (BRX) domain,IPR027988 Transcription factor BREVIS RADIX, N-terminal domain
RC6G0131100	XLOC_035319	XLOC_035319	Chr06:14281655-14284200	P2ABC	P1ABC	OK	0.97107	3.84864	-1.9867	1.82543	0.0096	0.0338573	yes	GO:0003677 Molecular Function:DNA binding	NA	IPR003340 B3 DNA binding domain,IPR015300 DNA-binding pseudobarrel domain superfamily
RC6G0121100	XLOC_035259	XLOC_035259	Chr06:13285013-13287621	P2ABC	P1ABC	OK	3.59902	0.421545	3.09385	-2.57139	0.00195	0.00963044	yes	GO:0003677 Molecular Function:DNA binding	NA	IPR003340 B3 DNA binding domain,IPR015300 DNA-binding pseudobarrel domain superfamily
RC7G0134200	XLOC_041147	XLOC_041147	Chr07:10194793-10201635	P2ABC	P1ABC	OK	2.90969	0.555871	2.38804	-2.9246	0.00015	0.00111473	yes	GO:0003677 Molecular Function:DNA binding	NA	IPR003340 B3 DNA binding domain,IPR015300 DNA-binding pseudobarrel domain superfamily
RC6G0136500	XLOC_032421	XLOC_032421	Chr06:14883678-14887020	P2ABC	P1ABC	OK	17.6788	5.88451	1.58703	-3.08214	5e-05	0.000417915	yes	GO:0003677 Molecular Function:DNA binding	NA	IPR003340 B3 DNA binding domain,IPR015300 DNA-binding pseudobarrel domain superfamily

## Sheet: kinases
								Manuscript Title
	Petal abscission in fragrant roses is associated with large scale differential regulation of the abscission zone transcriptome
gene	test_id	gene_id	locus	8 hE RB AZ	0 hE RB AZ	status	8 hE RB AZ	0 hE RB AZ	0hE vs 8hE (Rosa bourboniana AZ) LOG2FC	test_stat	p_value	q_value	significant	GoAnnotation	KeggAnnotation	IrpAnnotation
Wall-associated receptor kinase
RC7G0085500	XLOC_038083	XLOC_038083	Chr07:6049004-6052821	P2ABC	P1ABC	OK	0.83601	3.17941	-1.92717	2.33441	0.0016	0.00821824	yes	GO:0006468 Biological Process:protein phosphorylation,GO:0005524 Molecular Function:ATP binding,GO:0005524 Molecular Function:ATP binding,GO:0030247 Molecular Function:polysaccharide binding,GO:0004672 Molecular Function:protein kinase activity	NA	IPR000719 Protein kinase domain,IPR001245 Serine-threonine/tyrosine-protein kinase, catalytic domain,IPR001938 Thaumatin,IPR008271 Serine/threonine-protein kinase, active site,IPR011009 Protein kinase-like domain superfamily,IPR017441 Protein kinase, ATP binding site,IPR017949 Thaumatin, conserved site,IPR025287 Wall-associated receptor kinase, galacturonan-binding domain,IPR032872 Wall-associate…
RC7G0084900	XLOC_038078	XLOC_038078	Chr07:5994464-6002804	P2ABC	P1ABC	OK	1.80946	4.06165	-1.16651	1.62642	0.0153	0.0484689	yes	GO:0006468 Biological Process:protein phosphorylation,GO:0005524 Molecular Function:ATP binding,GO:0005524 Molecular Function:ATP binding,GO:0030247 Molecular Function:polysaccharide binding,GO:0004672 Molecular Function:protein kinase activity	NA	IPR000719 Protein kinase domain,IPR001245 Serine-threonine/tyrosine-protein kinase, catalytic domain,IPR008271 Serine/threonine-protein kinase, active site,IPR011009 Protein kinase-like domain superfamily,IPR017441 Protein kinase, ATP binding site,IPR025287 Wall-associated receptor kinase, galacturonan-binding domain,IPR032872 Wall-associated receptor kinase, C-terminal
RC6G0244200	XLOC_032932	XLOC_032932	Chr06:30966129-30972211	P2ABC	P1ABC	OK	16.9861	5.82974	1.54285	-3.68613	5e-05	0.000417915	yes	GO:0006468 Biological Process:protein phosphorylation,GO:0005524 Molecular Function:ATP binding,GO:0005524 Molecular Function:ATP binding,GO:0030247 Molecular Function:polysaccharide binding,GO:0004672 Molecular Function:protein kinase activity	NA	IPR000719 Protein kinase domain,IPR008271 Serine/threonine-protein kinase, active site,IPR011009 Protein kinase-like domain superfamily,IPR017441 Protein kinase, ATP binding site,IPR025287 Wall-associated receptor kinase, galacturonan-binding domain,IPR032872 Wall-associated receptor kinase, C-terminal
RC5G0473800	XLOC_030415	XLOC_030415	Chr05:52797598-52800379	P2ABC	P1ABC	OK	0.173242	2.09892	-3.59879	2.57973	0.00865	0.0313249	yes	GO:0006468 Biological Process:protein phosphorylation,GO:0016021 Cellular Component:integral component of membrane,GO:0005524 Molecular Function:ATP binding,GO:0005524 Molecular Function:ATP binding,GO:0005509 Molecular Function:calcium ion binding,GO:0030247 Molecular Function:polysaccharide binding,GO:0004672 Molecular Function:protein kinase activity,GO:0004674 Molecular Function:protein serin…	NA	IPR000152 EGF-type aspartate/asparagine hydroxylation site,IPR000719 Protein kinase domain,IPR000742 EGF-like domain,IPR001245 Serine-threonine/tyrosine-protein kinase, catalytic domain,IPR001881 EGF-like calcium-binding domain,IPR008271 Serine/threonine-protein kinase, active site,IPR011009 Protein kinase-like domain superfamily,IPR013032 EGF-like, conserved site,IPR013695 Wall-associated recept…
RC5G0475600	XLOC_030421	XLOC_030421	Chr05:53083867-53085841	P2ABC	P1ABC	OK	1.53547	4.69873	-1.61359	1.94605	0.0067	0.0256163	yes	GO:0006468 Biological Process:protein phosphorylation,GO:0005524 Molecular Function:ATP binding,GO:0005524 Molecular Function:ATP binding,GO:0005509 Molecular Function:calcium ion binding,GO:0030247 Molecular Function:polysaccharide binding,GO:0004672 Molecular Function:protein kinase activity	NA	IPR000152 EGF-type aspartate/asparagine hydroxylation site,IPR000719 Protein kinase domain,IPR000742 EGF-like domain,IPR001881 EGF-like calcium-binding domain,IPR011009 Protein kinase-like domain superfamily,IPR017441 Protein kinase, ATP binding site,IPR018097 EGF-like calcium-binding, conserved site,IPR025287 Wall-associated receptor kinase, galacturonan-binding domain
RC7G0163800	XLOC_038478	XLOC_038478	Chr07:12585913-12589305	P2ABC	P1ABC	OK	110.985	13.4661	3.04296	-8.63536	5e-05	0.000417915	yes	GO:0016301 Molecular Function:kinase activity,GO:0005515 Molecular Function:protein binding	NA	IPR000403 Phosphatidylinositol 3-/4-kinase, catalytic domain,IPR000626 Ubiquitin domain,IPR011009 Protein kinase-like domain superfamily,IPR019956 Ubiquitin,IPR029071 Ubiquitin-like domain superfamily
RC3G0402200	XLOC_017340	XLOC_017340	Chr03:45590993-45593405	P2ABC	P1ABC	OK	1.16196	4.12525	-1.82792	2.31413	0.00225	0.0107858	yes	GO:0006468 Biological Process:protein phosphorylation,GO:0005524 Molecular Function:ATP binding,GO:0005524 Molecular Function:ATP binding,GO:0030247 Molecular Function:polysaccharide binding,GO:0004672 Molecular Function:protein kinase activity	NA	IPR000719 Protein kinase domain,IPR008271 Serine/threonine-protein kinase, active site,IPR011009 Protein kinase-like domain superfamily,IPR017441 Protein kinase, ATP binding site,IPR025287 Wall-associated receptor kinase, galacturonan-binding domain
RC2G0514700	XLOC_014697	XLOC_014697	Chr02:59739875-59742458	P2ABC	P1ABC	OK	2.06325	0.644735	1.67814	-1.72851	0.00685	0.0261065	yes	GO:0006468 Biological Process:protein phosphorylation,GO:0005524 Molecular Function:ATP binding,GO:0005509 Molecular Function:calcium ion binding,GO:0030247 Molecular Function:polysaccharide binding,GO:0004672 Molecular Function:protein kinase activity	NA	IPR000719 Protein kinase domain,IPR001881 EGF-like calcium-binding domain,IPR008271 Serine/threonine-protein kinase, active site,IPR011009 Protein kinase-like domain superfamily,IPR018097 EGF-like calcium-binding, conserved site,IPR025287 Wall-associated receptor kinase, galacturonan-binding domain
RC4G0385500	XLOC_021546	XLOC_021546	Chr04:49842574-49844209	P2ABC	P1ABC	OK	3.64861	0.762076	2.25934	-2.16015	0.0034	0.0150421	yes	GO:0030247 Molecular Function:polysaccharide binding	NA	IPR021157 Cytochrome c1, transmembrane anchor, C-terminal,IPR025287 Wall-associated receptor kinase, galacturonan-binding domain
HK
RC5G0119600	XLOC_028701	XLOC_028701	Chr05:8850216-8854637	P2ABC	P1ABC	OK	2.78519	6.29573	-1.1766	2.49329	0.00015	0.00111473	yes	GO:0009584 Biological Process:detection of visible light,GO:0009584 Biological Process:detection of visible light,GO:0018298 Biological Process:protein-chromophore linkage,GO:0017006 Biological Process:protein-tetrapyrrole linkage,GO:0009585 Biological Process:red, far-red light phototransduction,GO:0006355 Biological Process:regulation of transcription, DNA-templated,GO:0006355 Biological Proces…	NA	IPR000014 PAS domain,IPR001294 Phytochrome,IPR003018 GAF domain,IPR003594 Histidine kinase/HSP90-like ATPase,IPR003661 Signal transduction histidine kinase, dimerisation/phosphoacceptor domain,IPR005467 Histidine kinase domain,IPR012129 Phytochrome A/B/C/D/E,IPR013515 Phytochrome, central region,IPR013516 Phytochrome chromophore binding site,IPR013654 PAS fold-2,IPR013767 PAS fold,IPR016132 Phyto…
RC4G0303400	XLOC_021123	XLOC_021123	Chr04:42735731-42740741	P2ABC	P1ABC	OK	13.693	5.4659	1.32491	-3.31011	5e-05	0.000417915	yes	GO:0009584 Biological Process:detection of visible light,GO:0009584 Biological Process:detection of visible light,GO:0018298 Biological Process:protein-chromophore linkage,GO:0017006 Biological Process:protein-tetrapyrrole linkage,GO:0009585 Biological Process:red, far-red light phototransduction,GO:0006355 Biological Process:regulation of transcription, DNA-templated,GO:0006355 Biological Proces…	NA	IPR000014 PAS domain,IPR001294 Phytochrome,IPR003018 GAF domain,IPR003594 Histidine kinase/HSP90-like ATPase,IPR003661 Signal transduction histidine kinase, dimerisation/phosphoacceptor domain,IPR005467 Histidine kinase domain,IPR012129 Phytochrome A/B/C/D/E,IPR013515 Phytochrome, central region,IPR013516 Phytochrome chromophore binding site,IPR013654 PAS fold-2,IPR013767 PAS fold,IPR016132 Phyto…
RC3G0320700	XLOC_017014	XLOC_017014	Chr03:39657333-39663212	P2ABC	P1ABC	OK	9.99603	4.10758	1.28307	-3.04862	5e-05	0.000417915	yes	GO:0009584 Biological Process:detection of visible light,GO:0009584 Biological Process:detection of visible light,GO:0018298 Biological Process:protein-chromophore linkage,GO:0017006 Biological Process:protein-tetrapyrrole linkage,GO:0009585 Biological Process:red, far-red light phototransduction,GO:0006355 Biological Process:regulation of transcription, DNA-templated,GO:0006355 Biological Proces…	NA	IPR000014 PAS domain,IPR001294 Phytochrome,IPR003018 GAF domain,IPR003594 Histidine kinase/HSP90-like ATPase,IPR003661 Signal transduction histidine kinase, dimerisation/phosphoacceptor domain,IPR005467 Histidine kinase domain,IPR012129 Phytochrome A/B/C/D/E,IPR013515 Phytochrome, central region,IPR013516 Phytochrome chromophore binding site,IPR013654 PAS fold-2,IPR013767 PAS fold,IPR016132 Phyto…
RC1G0550800	XLOC_005738	XLOC_005738	Chr01:61478060-61481095	P2ABC	P1ABC	OK	39.496	2.55288	3.95151	-7.87238	5e-05	0.000417915	yes	GO:0006457 Biological Process:protein folding,GO:0006950 Biological Process:response to stress,GO:0005524 Molecular Function:ATP binding,GO:0051082 Molecular Function:unfolded protein binding	K04079 molecular chaperone HtpG,K04079 molecular chaperone HtpG,K04079 molecular chaperone HtpG,K04079 molecular chaperone HtpG	IPR001404 Heat shock protein Hsp90 family,IPR003594 Histidine kinase/HSP90-like ATPase,IPR019805 Heat shock protein Hsp90, conserved site,IPR020568 Ribosomal protein S5 domain 2-type fold,IPR020575 Heat shock protein Hsp90, N-terminal,IPR036890 Histidine kinase/HSP90-like ATPase superfamily,IPR037196 HSP90, C-terminal domain
RC0G0014200	XLOC_000076	XLOC_000076	Chr00:1127215-1132601	P2ABC	P1ABC	OK	13.9555	4.1292	1.7569	-3.78911	5e-05	0.000417915	yes	GO:0006457 Biological Process:protein folding,GO:0006950 Biological Process:response to stress,GO:0005524 Molecular Function:ATP binding,GO:0051082 Molecular Function:unfolded protein binding	NA	IPR001404 Heat shock protein Hsp90 family,IPR003594 Histidine kinase/HSP90-like ATPase,IPR019805 Heat shock protein Hsp90, conserved site,IPR020568 Ribosomal protein S5 domain 2-type fold,IPR020575 Heat shock protein Hsp90, N-terminal,IPR036890 Histidine kinase/HSP90-like ATPase superfamily,IPR037196 HSP90, C-terminal domain
RC6G0517800	XLOC_034258	XLOC_034258	Chr06:60885535-60890144	P2ABC	P1ABC	OK	112.77	55.1203	1.03273	-3.12639	5e-05	0.000417915	yes	GO:0006457 Biological Process:protein folding,GO:0006950 Biological Process:response to stress,GO:0005524 Molecular Function:ATP binding,GO:0051082 Molecular Function:unfolded protein binding	NA	IPR001404 Heat shock protein Hsp90 family,IPR003594 Histidine kinase/HSP90-like ATPase,IPR019805 Heat shock protein Hsp90, conserved site,IPR020568 Ribosomal protein S5 domain 2-type fold,IPR020575 Heat shock protein Hsp90, N-terminal,IPR036890 Histidine kinase/HSP90-like ATPase superfamily,IPR037196 HSP90, C-terminal domain
RC4G0454300	XLOC_021890	XLOC_021890	Chr04:55584083-55589558	P2ABC	P1ABC	OK	20.6499	7.31527	1.49715	-4.16907	5e-05	0.000417915	yes	GO:0000160 Biological Process:phosphorelay signal transduction system,GO:0016310 Biological Process:phosphorylation,GO:0007165 Biological Process:signal transduction,GO:0000155 Molecular Function:phosphorelay sensor kinase activity,GO:0016772 Molecular Function:transferase activity, transferring phosphorus-containing groups	K14489 arabidopsis histidine kinase 2/3/4 (cytokinin receptor) [EC:2.7.13.3]	IPR001789 Signal transduction response regulator, receiver domain,IPR003594 Histidine kinase/HSP90-like ATPase,IPR003661 Signal transduction histidine kinase, dimerisation/phosphoacceptor domain,IPR004358 Signal transduction histidine kinase-related protein, C-terminal,IPR005467 Histidine kinase domain,IPR006189 CHASE domain,IPR011006 CheY-like superfamily,IPR036097 Signal transduction histidine …
RC2G0134400	XLOC_012716	XLOC_012716	Chr02:11195638-11201383	P2ABC	P1ABC	OK	8.538	3.35609	1.34712	-3.18583	5e-05	0.000417915	yes	GO:0000160 Biological Process:phosphorelay signal transduction system,GO:0016310 Biological Process:phosphorylation,GO:0007165 Biological Process:signal transduction,GO:0000155 Molecular Function:phosphorelay sensor kinase activity,GO:0016772 Molecular Function:transferase activity, transferring phosphorus-containing groups	NA	IPR001789 Signal transduction response regulator, receiver domain,IPR003594 Histidine kinase/HSP90-like ATPase,IPR003661 Signal transduction histidine kinase, dimerisation/phosphoacceptor domain,IPR004358 Signal transduction histidine kinase-related protein, C-terminal,IPR005467 Histidine kinase domain,IPR011006 CheY-like superfamily,IPR036097 Signal transduction histidine kinase, dimerisation/ph…
RC7G0409400	XLOC_039627	XLOC_039627	Chr07:42580364-42583621	P2ABC	P1ABC	OK	3.93175	0.84497	2.2182	-2.96849	0.00445	0.0186319	yes	GO:0006468 Biological Process:protein phosphorylation,GO:0048544 Biological Process:recognition of pollen,GO:0005524 Molecular Function:ATP binding,GO:0004672 Molecular Function:protein kinase activity,GO:0004674 Molecular Function:protein serine/threonine kinase activity	NA	IPR000719 Protein kinase domain,IPR000742 EGF-like domain,IPR000858 S-locus glycoprotein domain,IPR001480 Bulb-type lectin domain,IPR008271 Serine/threonine-protein kinase, active site,IPR011009 Protein kinase-like domain superfamily,IPR024171 S-receptor-like serine/threonine-protein kinase,IPR036426 Bulb-type lectin domain superfamily
RC3G0395000	XLOC_017301	XLOC_017301	Chr03:45065807-45069934	P2ABC	P1ABC	OK	22.3633	9.09818	1.29748	-3.70668	5e-05	0.000417915	yes	GO:0010105 Biological Process:negative regulation of ethylene-activated signaling pathway,GO:0000160 Biological Process:phosphorelay signal transduction system,GO:0050896 Biological Process:response to stimulus,GO:0005789 Cellular Component:endoplasmic reticulum membrane,GO:0051740 Molecular Function:ethylene binding,GO:0038199 Molecular Function:ethylene receptor activity,GO:0000155 Molecular Fu…	K14509 ethylene receptor [EC:2.7.13.-]	IPR001789 Signal transduction response regulator, receiver domain,IPR003018 GAF domain,IPR003594 Histidine kinase/HSP90-like ATPase,IPR005467 Histidine kinase domain,IPR011006 CheY-like superfamily,IPR014525 Ethylene receptor,IPR029016 GAF-like domain superfamily,IPR036890 Histidine kinase/HSP90-like ATPase superfamily
RC6G0438200	XLOC_036853	XLOC_036853	Chr06:54521178-54524652	P2ABC	P1ABC	OK	30.7364	3.27289	3.23131	-7.71435	5e-05	0.000417915	yes	GO:0016310 Biological Process:phosphorylation,GO:0007165 Biological Process:signal transduction,GO:0000155 Molecular Function:phosphorelay sensor kinase activity,GO:0005515 Molecular Function:protein binding,GO:0016772 Molecular Function:transferase activity, transferring phosphorus-containing groups	K14509 ethylene receptor [EC:2.7.13.-]	IPR003018 GAF domain,IPR003594 Histidine kinase/HSP90-like ATPase,IPR003661 Signal transduction histidine kinase, dimerisation/phosphoacceptor domain,IPR004358 Signal transduction histidine kinase-related protein, C-terminal,IPR005467 Histidine kinase domain,IPR029016 GAF-like domain superfamily,IPR036097 Signal transduction histidine kinase, dimerisation/phosphoacceptor domain superfamily,IPR036…
RC4G0031700	XLOC_019748	XLOC_019748	Chr04:3150992-3153389	P2ABC	P1ABC	OK	53.0126	8.68369	2.60996	-6.85686	5e-05	0.000417915	yes	GO:0007165 Biological Process:signal transduction,GO:0000155 Molecular Function:phosphorelay sensor kinase activity,GO:0005515 Molecular Function:protein binding	K14509 ethylene receptor [EC:2.7.13.-]	IPR003018 GAF domain,IPR029016 GAF-like domain superfamily,IPR036097 Signal transduction histidine kinase, dimerisation/phosphoacceptor domain superfamily,IPR036890 Histidine kinase/HSP90-like ATPase superfamily
RC3G0367200	XLOC_017191	XLOC_017191	Chr03:43206119-43207505	P2ABC	P1ABC	OK	5.64855	0.909007	2.63552	-2.09241	0.01445	0.0462988	yes	GO:0000160 Biological Process:phosphorelay signal transduction system,GO:0004871 Molecular Function:signal transducer activity	NA	IPR008207 Signal transduction histidine kinase, phosphotransfer (Hpt) domain,IPR036641 HPT domain superfamily
RC2G0656300	XLOC_011846	XLOC_011846	Chr02:72573434-72580220	P2ABC	P1ABC	OK	1.44969	3.54868	-1.29154	1.8235	0.00905	0.0323817	yes	NA	NA	IPR036890 Histidine kinase/HSP90-like ATPase superfamily
RC7G0115100	XLOC_038235	XLOC_038235	Chr07:8671656-8678288	P2ABC	P1ABC	OK	1.03859	2.48504	-1.25864	2.10286	0.0008	0.00465789	yes	NA	K17592 sacsin	IPR036890 Histidine kinase/HSP90-like ATPase superfamily
Bulb-type lectin
RC5G0233200	XLOC_029208	XLOC_029208	Chr05:19604580-19608665	P2ABC	P1ABC	OK	0.192183	6.52923	-5.08636	3.82769	0.00445	0.0186319	yes	GO:0006468 Biological Process:protein phosphorylation,GO:0048544 Biological Process:recognition of pollen,GO:0005524 Molecular Function:ATP binding,GO:0005524 Molecular Function:ATP binding,GO:0004672 Molecular Function:protein kinase activity,GO:0004674 Molecular Function:protein serine/threonine kinase activity	NA	IPR000719 Protein kinase domain,IPR000858 S-locus glycoprotein domain,IPR001245 Serine-threonine/tyrosine-protein kinase, catalytic domain,IPR001480 Bulb-type lectin domain,IPR003609 PAN/Apple domain,IPR008271 Serine/threonine-protein kinase, active site,IPR011009 Protein kinase-like domain superfamily,IPR017441 Protein kinase, ATP binding site,IPR021820 S-locus receptor kinase, C-terminal,IPR024…
RC5G0049500	XLOC_028341	XLOC_028341	Chr05:3456251-3459524	P2ABC	P1ABC	OK	1.29019	8.74625	-2.76108	4.14345	5e-05	0.000417915	yes	GO:0006468 Biological Process:protein phosphorylation,GO:0048544 Biological Process:recognition of pollen,GO:0005524 Molecular Function:ATP binding,GO:0004672 Molecular Function:protein kinase activity,GO:0004674 Molecular Function:protein serine/threonine kinase activity	NA	IPR000719 Protein kinase domain,IPR000858 S-locus glycoprotein domain,IPR001245 Serine-threonine/tyrosine-protein kinase, catalytic domain,IPR001480 Bulb-type lectin domain,IPR003609 PAN/Apple domain,IPR008271 Serine/threonine-protein kinase, active site,IPR011009 Protein kinase-like domain superfamily,IPR024171 S-receptor-like serine/threonine-protein kinase,IPR036426 Bulb-type lectin domain sup…
RC3G0169500	XLOC_018286	XLOC_018286	Chr03:25016706-25019943	P2ABC	P1ABC	OK	0.841661	3.40412	-2.01597	2.56629	0.0011	0.00603857	yes	GO:0006468 Biological Process:protein phosphorylation,GO:0048544 Biological Process:recognition of pollen,GO:0005524 Molecular Function:ATP binding,GO:0005524 Molecular Function:ATP binding,GO:0004672 Molecular Function:protein kinase activity,GO:0004674 Molecular Function:protein serine/threonine kinase activity	NA	IPR000719 Protein kinase domain,IPR000858 S-locus glycoprotein domain,IPR001245 Serine-threonine/tyrosine-protein kinase, catalytic domain,IPR001480 Bulb-type lectin domain,IPR003609 PAN/Apple domain,IPR008271 Serine/threonine-protein kinase, active site,IPR011009 Protein kinase-like domain superfamily,IPR017441 Protein kinase, ATP binding site,IPR024171 S-receptor-like serine/threonine-protein k…
RC3G0348600	XLOC_019227	XLOC_019227	Chr03:42053243-42056429	P2ABC	P1ABC	OK	5.78375	12.171	-1.07337	2.49602	0.00015	0.00111473	yes	GO:0006468 Biological Process:protein phosphorylation,GO:0048544 Biological Process:recognition of pollen,GO:0005524 Molecular Function:ATP binding,GO:0005524 Molecular Function:ATP binding,GO:0004672 Molecular Function:protein kinase activity,GO:0004674 Molecular Function:protein serine/threonine kinase activity	NA	IPR000719 Protein kinase domain,IPR000858 S-locus glycoprotein domain,IPR001245 Serine-threonine/tyrosine-protein kinase, catalytic domain,IPR001480 Bulb-type lectin domain,IPR003609 PAN/Apple domain,IPR008271 Serine/threonine-protein kinase, active site,IPR011009 Protein kinase-like domain superfamily,IPR017441 Protein kinase, ATP binding site,IPR024171 S-receptor-like serine/threonine-protein k…
RC5G0312100	XLOC_029616	XLOC_029616	Chr05:27956703-27963468	P2ABC	P1ABC	OK	2.68728	0.12656	4.40825	-2.85926	0.01325	0.0433272	yes	GO:0006468 Biological Process:protein phosphorylation,GO:0048544 Biological Process:recognition of pollen,GO:0005524 Molecular Function:ATP binding,GO:0005524 Molecular Function:ATP binding,GO:0004672 Molecular Function:protein kinase activity,GO:0004674 Molecular Function:protein serine/threonine kinase activity	NA	IPR000719 Protein kinase domain,IPR000858 S-locus glycoprotein domain,IPR001245 Serine-threonine/tyrosine-protein kinase, catalytic domain,IPR001480 Bulb-type lectin domain,IPR003609 PAN/Apple domain,IPR008271 Serine/threonine-protein kinase, active site,IPR011009 Protein kinase-like domain superfamily,IPR017441 Protein kinase, ATP binding site,IPR024171 S-receptor-like serine/threonine-protein k…
RC0G0214000	XLOC_001028	XLOC_001028	Chr00:28895235-28898648	P2ABC	P1ABC	OK	1.80218	0.37408	2.26832	-2.09968	0.0024	0.0113654	yes	GO:0006468 Biological Process:protein phosphorylation,GO:0048544 Biological Process:recognition of pollen,GO:0005524 Molecular Function:ATP binding,GO:0005524 Molecular Function:ATP binding,GO:0004672 Molecular Function:protein kinase activity,GO:0004674 Molecular Function:protein serine/threonine kinase activity	NA	IPR000719 Protein kinase domain,IPR000858 S-locus glycoprotein domain,IPR001245 Serine-threonine/tyrosine-protein kinase, catalytic domain,IPR001480 Bulb-type lectin domain,IPR003609 PAN/Apple domain,IPR008271 Serine/threonine-protein kinase, active site,IPR011009 Protein kinase-like domain superfamily,IPR017441 Protein kinase, ATP binding site,IPR021820 S-locus receptor kinase, C-terminal,IPR024…
RC5G0050600	XLOC_028349	XLOC_028349	Chr05:3504578-3509313	P2ABC	P1ABC	OK	3.06921	0.823239	1.89848	-2.2848	0.00095	0.00536601	yes	GO:0006468 Biological Process:protein phosphorylation,GO:0048544 Biological Process:recognition of pollen,GO:0005524 Molecular Function:ATP binding,GO:0004672 Molecular Function:protein kinase activity,GO:0004674 Molecular Function:protein serine/threonine kinase activity	NA	IPR000719 Protein kinase domain,IPR000858 S-locus glycoprotein domain,IPR001245 Serine-threonine/tyrosine-protein kinase, catalytic domain,IPR001480 Bulb-type lectin domain,IPR003609 PAN/Apple domain,IPR008271 Serine/threonine-protein kinase, active site,IPR011009 Protein kinase-like domain superfamily,IPR024171 S-receptor-like serine/threonine-protein kinase,IPR036426 Bulb-type lectin domain sup…
RC7G0420400	XLOC_042585	XLOC_042585	Chr07:43948649-43952326	P2ABC	P1ABC	OK	3.09478	0.910027	1.76586	-2.25751	0.0011	0.00603857	yes	GO:0006468 Biological Process:protein phosphorylation,GO:0048544 Biological Process:recognition of pollen,GO:0005524 Molecular Function:ATP binding,GO:0005524 Molecular Function:ATP binding,GO:0004672 Molecular Function:protein kinase activity,GO:0004674 Molecular Function:protein serine/threonine kinase activity	NA	IPR000719 Protein kinase domain,IPR000858 S-locus glycoprotein domain,IPR001245 Serine-threonine/tyrosine-protein kinase, catalytic domain,IPR001480 Bulb-type lectin domain,IPR003609 PAN/Apple domain,IPR008271 Serine/threonine-protein kinase, active site,IPR011009 Protein kinase-like domain superfamily,IPR017441 Protein kinase, ATP binding site,IPR024171 S-receptor-like serine/threonine-protein k…
RC2G0391400	XLOC_010592	XLOC_010592	Chr02:44772005-44775083	P2ABC	P1ABC	OK	2.43081	5.29072	-1.12203	1.85105	0.00575	0.0227593	yes	GO:0006468 Biological Process:protein phosphorylation,GO:0048544 Biological Process:recognition of pollen,GO:0005524 Molecular Function:ATP binding,GO:0005524 Molecular Function:ATP binding,GO:0004672 Molecular Function:protein kinase activity	NA	IPR000719 Protein kinase domain,IPR000858 S-locus glycoprotein domain,IPR001245 Serine-threonine/tyrosine-protein kinase, catalytic domain,IPR003609 PAN/Apple domain,IPR008271 Serine/threonine-protein kinase, active site,IPR011009 Protein kinase-like domain superfamily,IPR017441 Protein kinase, ATP binding site
RC2G0559400	XLOC_011367	XLOC_011367	Chr02:64147986-64150512	P2ABC	P1ABC	OK	1.91723	4.86957	-1.34477	2.21479	0.00105	0.00583362	yes	GO:0006468 Biological Process:protein phosphorylation,GO:0048544 Biological Process:recognition of pollen,GO:0005524 Molecular Function:ATP binding,GO:0005524 Molecular Function:ATP binding,GO:0004672 Molecular Function:protein kinase activity,GO:0004674 Molecular Function:protein serine/threonine kinase activity	NA	IPR000719 Protein kinase domain,IPR000858 S-locus glycoprotein domain,IPR001480 Bulb-type lectin domain,IPR003609 PAN/Apple domain,IPR008271 Serine/threonine-protein kinase, active site,IPR011009 Protein kinase-like domain superfamily,IPR017441 Protein kinase, ATP binding site,IPR021157 Cytochrome c1, transmembrane anchor, C-terminal,IPR024171 S-receptor-like serine/threonine-protein kinase,IPR03…
RC2G0369800	XLOC_010486	XLOC_010486	Chr02:41363220-41365692	P2ABC	P1ABC	OK	5.34653	0.915812	2.54548	-3.27609	5e-05	0.000417915	yes	GO:0006468 Biological Process:protein phosphorylation,GO:0048544 Biological Process:recognition of pollen,GO:0005524 Molecular Function:ATP binding,GO:0005524 Molecular Function:ATP binding,GO:0004672 Molecular Function:protein kinase activity,GO:0004674 Molecular Function:protein serine/threonine kinase activity	NA	IPR000719 Protein kinase domain,IPR000858 S-locus glycoprotein domain,IPR001480 Bulb-type lectin domain,IPR003609 PAN/Apple domain,IPR008271 Serine/threonine-protein kinase, active site,IPR011009 Protein kinase-like domain superfamily,IPR017441 Protein kinase, ATP binding site,IPR024171 S-receptor-like serine/threonine-protein kinase,IPR036426 Bulb-type lectin domain superfamily
RC5G0686200	XLOC_031435	XLOC_031435	Chr05:79539591-79542125	P2ABC	P1ABC	OK	1.45779	3.46171	-1.2477	1.69927	0.00575	0.0227593	yes	GO:0006468 Biological Process:protein phosphorylation,GO:0048544 Biological Process:recognition of pollen,GO:0005524 Molecular Function:ATP binding,GO:0005524 Molecular Function:ATP binding,GO:0004672 Molecular Function:protein kinase activity,GO:0004674 Molecular Function:protein serine/threonine kinase activity	NA	IPR000719 Protein kinase domain,IPR000858 S-locus glycoprotein domain,IPR001480 Bulb-type lectin domain,IPR008271 Serine/threonine-protein kinase, active site,IPR011009 Protein kinase-like domain superfamily,IPR017441 Protein kinase, ATP binding site,IPR024171 S-receptor-like serine/threonine-protein kinase,IPR036426 Bulb-type lectin domain superfamily
RC5G0217600	XLOC_025574	XLOC_025574	Chr05:17905769-17908830	P2ABC	P1ABC	OK	0.920853	13.0317	-3.82291	5.24114	5e-05	0.000417915	yes	GO:0006468 Biological Process:protein phosphorylation,GO:0005524 Molecular Function:ATP binding,GO:0004672 Molecular Function:protein kinase activity,GO:0004674 Molecular Function:protein serine/threonine kinase activity	NA	IPR000719 Protein kinase domain,IPR001245 Serine-threonine/tyrosine-protein kinase, catalytic domain,IPR001480 Bulb-type lectin domain,IPR003609 PAN/Apple domain,IPR008271 Serine/threonine-protein kinase, active site,IPR011009 Protein kinase-like domain superfamily,IPR024171 S-receptor-like serine/threonine-protein kinase,IPR036426 Bulb-type lectin domain superfamily
RC5G0217800	XLOC_025576	XLOC_025576	Chr05:17919041-17924466	P2ABC	P1ABC	OK	0.807475	3.32577	-2.0422	2.88024	0.00015	0.00111473	yes	GO:0006468 Biological Process:protein phosphorylation,GO:0005524 Molecular Function:ATP binding,GO:0004672 Molecular Function:protein kinase activity	NA	IPR000719 Protein kinase domain,IPR001245 Serine-threonine/tyrosine-protein kinase, catalytic domain,IPR001480 Bulb-type lectin domain,IPR003609 PAN/Apple domain,IPR008271 Serine/threonine-protein kinase, active site,IPR011009 Protein kinase-like domain superfamily,IPR036426 Bulb-type lectin domain superfamily
RC2G0434500	XLOC_010786	XLOC_010786	Chr02:50675678-50678177	P2ABC	P1ABC	OK	5.14056	2.04958	1.3266	-2.11642	0.00075	0.0044285	yes	GO:0006468 Biological Process:protein phosphorylation,GO:0005524 Molecular Function:ATP binding,GO:0005524 Molecular Function:ATP binding,GO:0004672 Molecular Function:protein kinase activity,GO:0004674 Molecular Function:protein serine/threonine kinase activity	NA	IPR000719 Protein kinase domain,IPR001480 Bulb-type lectin domain,IPR003609 PAN/Apple domain,IPR008271 Serine/threonine-protein kinase, active site,IPR011009 Protein kinase-like domain superfamily,IPR017441 Protein kinase, ATP binding site,IPR024171 S-receptor-like serine/threonine-protein kinase,IPR036426 Bulb-type lectin domain superfamily
RC5G0679200	XLOC_031392	XLOC_031392	Chr05:78813933-78816491	P2ABC	P1ABC	OK	1.23235	5.64422	-2.19536	3.22744	5e-05	0.000417915	yes	GO:0006468 Biological Process:protein phosphorylation,GO:0005524 Molecular Function:ATP binding,GO:0005524 Molecular Function:ATP binding,GO:0004672 Molecular Function:protein kinase activity,GO:0004674 Molecular Function:protein serine/threonine kinase activity	NA	IPR000719 Protein kinase domain,IPR001480 Bulb-type lectin domain,IPR008271 Serine/threonine-protein kinase, active site,IPR011009 Protein kinase-like domain superfamily,IPR017441 Protein kinase, ATP binding site,IPR024171 S-receptor-like serine/threonine-protein kinase,IPR036426 Bulb-type lectin domain superfamily
RC5G0275500	XLOC_025860	XLOC_025860	Chr05:23609853-23611175	P2ABC	P1ABC	OK	5.03549	0.371166	3.762	-2.80228	0.0027	0.0124961	yes	NA	NA	IPR001480 Bulb-type lectin domain,IPR035446 S-locus-specific glycoprotein/EP1,IPR036426 Bulb-type lectin domain superfamily
RC5G0275400	XLOC_029420	XLOC_029420	Chr05:23607426-23608845	P2ABC	P1ABC	OK	7.30999	0.631755	3.53243	-3.16573	0.00085	0.00490765	yes	NA	NA	IPR001480 Bulb-type lectin domain,IPR035446 S-locus-specific glycoprotein/EP1,IPR036426 Bulb-type lectin domain superfamily
Leucine-rich repeat
RC5G0633800	XLOC_027650	XLOC_027650	Chr05:74082988-74091049	P2ABC	P1ABC	OK	30.2371	63.7551	-1.07622	3.65951	5e-05	0.000417915	yes	GO:0006468 Biological Process:protein phosphorylation,GO:0005524 Molecular Function:ATP binding,GO:0005524 Molecular Function:ATP binding,GO:0005515 Molecular Function:protein binding,GO:0004672 Molecular Function:protein kinase activity	NA	IPR000719 Protein kinase domain,IPR001245 Serine-threonine/tyrosine-protein kinase, catalytic domain,IPR001611 Leucine-rich repeat,IPR008271 Serine/threonine-protein kinase, active site,IPR011009 Protein kinase-like domain superfamily,IPR013210 Leucine-rich repeat-containing N-terminal, plant-type,IPR017441 Protein kinase, ATP binding site,IPR021157 Cytochrome c1, transmembrane anchor, C-terminal…
RC5G0113500	XLOC_025044	XLOC_025044	Chr05:8294230-8303149	P2ABC	P1ABC	OK	12.4033	1.34477	3.20529	-5.02873	5e-05	0.000417915	yes	GO:0006468 Biological Process:protein phosphorylation,GO:0005524 Molecular Function:ATP binding,GO:0005524 Molecular Function:ATP binding,GO:0005515 Molecular Function:protein binding,GO:0004672 Molecular Function:protein kinase activity	NA	IPR000719 Protein kinase domain,IPR001245 Serine-threonine/tyrosine-protein kinase, catalytic domain,IPR001611 Leucine-rich repeat,IPR008271 Serine/threonine-protein kinase, active site,IPR011009 Protein kinase-like domain superfamily,IPR017441 Protein kinase, ATP binding site,IPR021720 Malectin,IPR032675 Leucine-rich repeat domain superfamily
RC5G0266400	XLOC_025819	XLOC_025819	Chr05:22750943-22764362	P2ABC	P1ABC	OK	3.87729	9.61054	-1.30957	3.04157	5e-05	0.000417915	yes	GO:0006468 Biological Process:protein phosphorylation,GO:0005524 Molecular Function:ATP binding,GO:0005515 Molecular Function:protein binding,GO:0004672 Molecular Function:protein kinase activity	NA	IPR000719 Protein kinase domain,IPR001245 Serine-threonine/tyrosine-protein kinase, catalytic domain,IPR001611 Leucine-rich repeat,IPR008271 Serine/threonine-protein kinase, active site,IPR011009 Protein kinase-like domain superfamily,IPR021720 Malectin,IPR032675 Leucine-rich repeat domain superfamily
RC5G0111900	XLOC_025031	XLOC_025031	Chr05:8120622-8127289	P2ABC	P1ABC	OK	2.64786	6.41824	-1.27735	2.67122	0.0001	0.000775227	yes	GO:0006468 Biological Process:protein phosphorylation,GO:0005524 Molecular Function:ATP binding,GO:0005515 Molecular Function:protein binding,GO:0004672 Molecular Function:protein kinase activity	NA	IPR000719 Protein kinase domain,IPR001245 Serine-threonine/tyrosine-protein kinase, catalytic domain,IPR001611 Leucine-rich repeat,IPR008271 Serine/threonine-protein kinase, active site,IPR011009 Protein kinase-like domain superfamily,IPR021720 Malectin,IPR032675 Leucine-rich repeat domain superfamily
RC5G0112000	XLOC_025032	XLOC_025032	Chr05:8140103-8147240	P2ABC	P1ABC	OK	9.23069	3.51256	1.39392	-3.45468	5e-05	0.000417915	yes	GO:0006468 Biological Process:protein phosphorylation,GO:0005524 Molecular Function:ATP binding,GO:0005515 Molecular Function:protein binding,GO:0004672 Molecular Function:protein kinase activity	NA	IPR000719 Protein kinase domain,IPR001245 Serine-threonine/tyrosine-protein kinase, catalytic domain,IPR001611 Leucine-rich repeat,IPR008271 Serine/threonine-protein kinase, active site,IPR011009 Protein kinase-like domain superfamily,IPR021720 Malectin,IPR032675 Leucine-rich repeat domain superfamily
RC1G0499000	XLOC_008284	XLOC_008284	Chr01:58021972-58025089	P2ABC	P1ABC	OK	1.52381	4.65061	-1.60974	2.20103	0.0012	0.00648448	yes	GO:0006468 Biological Process:protein phosphorylation,GO:0005524 Molecular Function:ATP binding,GO:0005524 Molecular Function:ATP binding,GO:0005515 Molecular Function:protein binding,GO:0004672 Molecular Function:protein kinase activity	NA	IPR000719 Protein kinase domain,IPR001245 Serine-threonine/tyrosine-protein kinase, catalytic domain,IPR001611 Leucine-rich repeat,IPR011009 Protein kinase-like domain superfamily,IPR013210 Leucine-rich repeat-containing N-terminal, plant-type,IPR017441 Protein kinase, ATP binding site,IPR032675 Leucine-rich repeat domain superfamily
RC5G0021200	XLOC_028204	XLOC_028204	Chr05:1350353-1356512	P2ABC	P1ABC	OK	9.98233	22.5501	-1.17569	3.36221	5e-05	0.000417915	yes	GO:0006468 Biological Process:protein phosphorylation,GO:0005524 Molecular Function:ATP binding,GO:0005515 Molecular Function:protein binding,GO:0004672 Molecular Function:protein kinase activity	NA	IPR000719 Protein kinase domain,IPR001245 Serine-threonine/tyrosine-protein kinase, catalytic domain,IPR001611 Leucine-rich repeat,IPR011009 Protein kinase-like domain superfamily,IPR013210 Leucine-rich repeat-containing N-terminal, plant-type,IPR021157 Cytochrome c1, transmembrane anchor, C-terminal,IPR032675 Leucine-rich repeat domain superfamily
RC7G0227700	XLOC_041593	XLOC_041593	Chr07:19138925-19141687	P2ABC	P1ABC	OK	3.33677	11.6336	-1.80177	3.25023	5e-05	0.000417915	yes	GO:0006468 Biological Process:protein phosphorylation,GO:0005524 Molecular Function:ATP binding,GO:0005515 Molecular Function:protein binding,GO:0004672 Molecular Function:protein kinase activity	NA	IPR000719 Protein kinase domain,IPR001245 Serine-threonine/tyrosine-protein kinase, catalytic domain,IPR001611 Leucine-rich repeat,IPR011009 Protein kinase-like domain superfamily,IPR013210 Leucine-rich repeat-containing N-terminal, plant-type,IPR032675 Leucine-rich repeat domain superfamily
RC1G0481700	XLOC_008213	XLOC_008213	Chr01:56807408-56810861	P2ABC	P1ABC	OK	5.33132	10.775	-1.01512	2.17053	0.00115	0.00625759	yes	GO:0006468 Biological Process:protein phosphorylation,GO:0005524 Molecular Function:ATP binding,GO:0005515 Molecular Function:protein binding,GO:0004672 Molecular Function:protein kinase activity	NA	IPR000719 Protein kinase domain,IPR001245 Serine-threonine/tyrosine-protein kinase, catalytic domain,IPR001611 Leucine-rich repeat,IPR011009 Protein kinase-like domain superfamily,IPR013210 Leucine-rich repeat-containing N-terminal, plant-type,IPR032675 Leucine-rich repeat domain superfamily
RC6G0352700	XLOC_036442	XLOC_036442	Chr06:45982536-45985528	P2ABC	P1ABC	OK	2.2138	0.632306	1.80783	-1.97089	0.00625	0.0242782	yes	GO:0006468 Biological Process:protein phosphorylation,GO:0005524 Molecular Function:ATP binding,GO:0005515 Molecular Function:protein binding,GO:0004672 Molecular Function:protein kinase activity	NA	IPR000719 Protein kinase domain,IPR001245 Serine-threonine/tyrosine-protein kinase, catalytic domain,IPR001611 Leucine-rich repeat,IPR011009 Protein kinase-like domain superfamily,IPR021157 Cytochrome c1, transmembrane anchor, C-terminal,IPR032675 Leucine-rich repeat domain superfamily
RC5G0113900	XLOC_025047	XLOC_025047	Chr05:8352445-8361071	P2ABC	P1ABC	OK	6.83271	2.03941	1.74431	-3.0541	5e-05	0.000417915	yes	GO:0006468 Biological Process:protein phosphorylation,GO:0005524 Molecular Function:ATP binding,GO:0005524 Molecular Function:ATP binding,GO:0004672 Molecular Function:protein kinase activity	NA	IPR000719 Protein kinase domain,IPR001245 Serine-threonine/tyrosine-protein kinase, catalytic domain,IPR008271 Serine/threonine-protein kinase, active site,IPR011009 Protein kinase-like domain superfamily,IPR017441 Protein kinase, ATP binding site,IPR021720 Malectin,IPR032675 Leucine-rich repeat domain superfamily
RC6G0473600	XLOC_034030	XLOC_034030	Chr06:57480004-57484124	P2ABC	P1ABC	OK	8.43779	2.86961	1.55601	-3.07659	5e-05	0.000417915	yes	GO:0006468 Biological Process:protein phosphorylation,GO:0005524 Molecular Function:ATP binding,GO:0005515 Molecular Function:protein binding,GO:0004672 Molecular Function:protein kinase activity	NA	IPR000719 Protein kinase domain,IPR001245 Serine-threonine/tyrosine-protein kinase, catalytic domain,IPR001611 Leucine-rich repeat,IPR011009 Protein kinase-like domain superfamily,IPR032675 Leucine-rich repeat domain superfamily
RC5G0102200	XLOC_024987	XLOC_024987	Chr05:7379899-7385183	P2ABC	P1ABC	OK	8.64766	19.2519	-1.15462	3.2297	5e-05	0.000417915	yes	GO:0006468 Biological Process:protein phosphorylation,GO:0005524 Molecular Function:ATP binding,GO:0004672 Molecular Function:protein kinase activity	NA	IPR000719 Protein kinase domain,IPR001245 Serine-threonine/tyrosine-protein kinase, catalytic domain,IPR011009 Protein kinase-like domain superfamily,IPR013210 Leucine-rich repeat-containing N-terminal, plant-type,IPR032675 Leucine-rich repeat domain superfamily
RC7G0442700	XLOC_042689	XLOC_042689	Chr07:48027244-48032472	P2ABC	P1ABC	OK	1.97383	6.01363	-1.60724	3.18009	5e-05	0.000417915	yes	GO:0006468 Biological Process:protein phosphorylation,GO:0005524 Molecular Function:ATP binding,GO:0005524 Molecular Function:ATP binding,GO:0005515 Molecular Function:protein binding,GO:0004672 Molecular Function:protein kinase activity	NA	IPR000719 Protein kinase domain,IPR001611 Leucine-rich repeat,IPR008271 Serine/threonine-protein kinase, active site,IPR011009 Protein kinase-like domain superfamily,IPR013210 Leucine-rich repeat-containing N-terminal, plant-type,IPR017441 Protein kinase, ATP binding site,IPR032675 Leucine-rich repeat domain superfamily
RC7G0493400	XLOC_042909	XLOC_042909	Chr07:54456309-54459398	P2ABC	P1ABC	OK	37.0078	13.693	1.43439	-4.18018	5e-05	0.000417915	yes	GO:0006468 Biological Process:protein phosphorylation,GO:0005524 Molecular Function:ATP binding,GO:0005524 Molecular Function:ATP binding,GO:0005515 Molecular Function:protein binding,GO:0004672 Molecular Function:protein kinase activity	NA	IPR000719 Protein kinase domain,IPR001611 Leucine-rich repeat,IPR008271 Serine/threonine-protein kinase, active site,IPR011009 Protein kinase-like domain superfamily,IPR013210 Leucine-rich repeat-containing N-terminal, plant-type,IPR017441 Protein kinase, ATP binding site,IPR032675 Leucine-rich repeat domain superfamily
RC6G0277600	XLOC_033091	XLOC_033091	Chr06:36413790-36417638	P2ABC	P1ABC	OK	3.69495	1.6367	1.17476	-1.83681	0.0014	0.00735072	yes	GO:0006468 Biological Process:protein phosphorylation,GO:0005524 Molecular Function:ATP binding,GO:0005524 Molecular Function:ATP binding,GO:0005515 Molecular Function:protein binding,GO:0004672 Molecular Function:protein kinase activity	NA	IPR000719 Protein kinase domain,IPR001611 Leucine-rich repeat,IPR008271 Serine/threonine-protein kinase, active site,IPR011009 Protein kinase-like domain superfamily,IPR013210 Leucine-rich repeat-containing N-terminal, plant-type,IPR017441 Protein kinase, ATP binding site,IPR032675 Leucine-rich repeat domain superfamily
RC4G0079600	XLOC_019994	XLOC_019994	Chr04:9234905-9240173	P2ABC	P1ABC	OK	3.39218	0.845797	2.00383	-2.85931	5e-05	0.000417915	yes	GO:0006468 Biological Process:protein phosphorylation,GO:0005524 Molecular Function:ATP binding,GO:0005515 Molecular Function:protein binding,GO:0004672 Molecular Function:protein kinase activity	NA	IPR000719 Protein kinase domain,IPR001611 Leucine-rich repeat,IPR008271 Serine/threonine-protein kinase, active site,IPR011009 Protein kinase-like domain superfamily,IPR013210 Leucine-rich repeat-containing N-terminal, plant-type,IPR032675 Leucine-rich repeat domain superfamily
RC4G0490400	XLOC_022073	XLOC_022073	Chr04:58247640-58252453	P2ABC	P1ABC	OK	1.95463	7.06438	-1.85367	2.96807	5e-05	0.000417915	yes	GO:0006468 Biological Process:protein phosphorylation,GO:0005524 Molecular Function:ATP binding,GO:0005515 Molecular Function:protein binding,GO:0004672 Molecular Function:protein kinase activity	NA	IPR000719 Protein kinase domain,IPR001611 Leucine-rich repeat,IPR011009 Protein kinase-like domain superfamily,IPR013210 Leucine-rich repeat-containing N-terminal, plant-type,IPR021157 Cytochrome c1, transmembrane anchor, C-terminal,IPR032675 Leucine-rich repeat domain superfamily
RC3G0230700	XLOC_018606	XLOC_018606	Chr03:31738180-31740661	P2ABC	P1ABC	OK	1.2194	3.25366	-1.41589	1.87655	0.00395	0.0168928	yes	GO:0006468 Biological Process:protein phosphorylation,GO:0005524 Molecular Function:ATP binding,GO:0005515 Molecular Function:protein binding,GO:0004672 Molecular Function:protein kinase activity	NA	IPR000719 Protein kinase domain,IPR001611 Leucine-rich repeat,IPR011009 Protein kinase-like domain superfamily,IPR013210 Leucine-rich repeat-containing N-terminal, plant-type,IPR021157 Cytochrome c1, transmembrane anchor, C-terminal,IPR032675 Leucine-rich repeat domain superfamily
RC3G0318700	XLOC_019070	XLOC_019070	Chr03:39511552-39521902	P2ABC	P1ABC	OK	18.9526	39.2862	-1.05163	3.48903	5e-05	0.000417915	yes	GO:0006468 Biological Process:protein phosphorylation,GO:0005524 Molecular Function:ATP binding,GO:0005524 Molecular Function:ATP binding,GO:0004672 Molecular Function:protein kinase activity	NA	IPR000719 Protein kinase domain,IPR001245 Serine-threonine/tyrosine-protein kinase, catalytic domain,IPR008271 Serine/threonine-protein kinase, active site,IPR011009 Protein kinase-like domain superfamily,IPR013210 Leucine-rich repeat-containing N-terminal, plant-type,IPR017441 Protein kinase, ATP binding site,IPR021157 Cytochrome c1, transmembrane anchor, C-terminal,IPR032675 Leucine-rich repeat…
RC3G0312600	XLOC_016977	XLOC_016977	Chr03:38923531-38930233	P2ABC	P1ABC	OK	1.90947	0.642403	1.57162	-1.92874	0.01	0.0349455	yes	GO:0006468 Biological Process:protein phosphorylation,GO:0005524 Molecular Function:ATP binding,GO:0005524 Molecular Function:ATP binding,GO:0004672 Molecular Function:protein kinase activity	NA	IPR000719 Protein kinase domain,IPR001245 Serine-threonine/tyrosine-protein kinase, catalytic domain,IPR008271 Serine/threonine-protein kinase, active site,IPR011009 Protein kinase-like domain superfamily,IPR013210 Leucine-rich repeat-containing N-terminal, plant-type,IPR017441 Protein kinase, ATP binding site,IPR032675 Leucine-rich repeat domain superfamily
RC4G0086400	XLOC_020026	XLOC_020026	Chr04:10438018-10440863	P2ABC	P1ABC	OK	1.35916	4.51188	-1.73101	2.1783	0.0005	0.00314791	yes	GO:0006468 Biological Process:protein phosphorylation,GO:0005524 Molecular Function:ATP binding,GO:0005515 Molecular Function:protein binding,GO:0004672 Molecular Function:protein kinase activity	NA	IPR000719 Protein kinase domain,IPR001611 Leucine-rich repeat,IPR011009 Protein kinase-like domain superfamily,IPR013210 Leucine-rich repeat-containing N-terminal, plant-type,IPR032675 Leucine-rich repeat domain superfamily
RC6G0590000	XLOC_034604	XLOC_034604	Chr06:66106007-66108345	P2ABC	P1ABC	OK	14.5799	29.6689	-1.02497	2.78747	5e-05	0.000417915	yes	GO:0006468 Biological Process:protein phosphorylation,GO:0005524 Molecular Function:ATP binding,GO:0005515 Molecular Function:protein binding,GO:0004672 Molecular Function:protein kinase activity	NA	IPR000719 Protein kinase domain,IPR001611 Leucine-rich repeat,IPR011009 Protein kinase-like domain superfamily,IPR013210 Leucine-rich repeat-containing N-terminal, plant-type,IPR032675 Leucine-rich repeat domain superfamily
RC2G0315100	XLOC_010230	XLOC_010230	Chr02:32959880-32962270	P2ABC	P1ABC	OK	14.6215	1.54701	3.24054	-5.41506	5e-05	0.000417915	yes	GO:0006468 Biological Process:protein phosphorylation,GO:0005524 Molecular Function:ATP binding,GO:0004672 Molecular Function:protein kinase activity	NA	IPR000719 Protein kinase domain,IPR008266 Tyrosine-protein kinase, active site,IPR011009 Protein kinase-like domain superfamily,IPR013210 Leucine-rich repeat-containing N-terminal, plant-type,IPR032675 Leucine-rich repeat domain superfamily
RC4G0034700	XLOC_022326	XLOC_022326	Chr04:3431696-3436892	P2ABC	P1ABC	OK	4.42989	1.17053	1.92011	-2.63248	0.0006	0.00367948	yes	GO:0006468 Biological Process:protein phosphorylation,GO:0005524 Molecular Function:ATP binding,GO:0004672 Molecular Function:protein kinase activity	NA	IPR000719 Protein kinase domain,IPR001245 Serine-threonine/tyrosine-protein kinase, catalytic domain,IPR008271 Serine/threonine-protein kinase, active site,IPR011009 Protein kinase-like domain superfamily,IPR021720 Malectin,IPR032675 Leucine-rich repeat domain superfamily
RC5G0105400	XLOC_025001	XLOC_025001	Chr05:7621164-7625622	P2ABC	P1ABC	OK	0.98747	2.72988	-1.46703	1.8493	0.0065	0.0250167	yes	GO:0006468 Biological Process:protein phosphorylation,GO:0005524 Molecular Function:ATP binding,GO:0005524 Molecular Function:ATP binding,GO:0004672 Molecular Function:protein kinase activity	NA	IPR000719 Protein kinase domain,IPR008271 Serine/threonine-protein kinase, active site,IPR011009 Protein kinase-like domain superfamily,IPR013210 Leucine-rich repeat-containing N-terminal, plant-type,IPR017441 Protein kinase, ATP binding site,IPR032675 Leucine-rich repeat domain superfamily
RC6G0236800	XLOC_032904	XLOC_032904	Chr06:29487341-29490766	P2ABC	P1ABC	OK	0.740858	3.5496	-2.26039	2.82075	0.00025	0.00174253	yes	GO:0006468 Biological Process:protein phosphorylation,GO:0005524 Molecular Function:ATP binding,GO:0005515 Molecular Function:protein binding,GO:0004672 Molecular Function:protein kinase activity	NA	IPR000719 Protein kinase domain,IPR001611 Leucine-rich repeat,IPR011009 Protein kinase-like domain superfamily,IPR032675 Leucine-rich repeat domain superfamily
RC5G0112600	XLOC_025036	XLOC_025036	Chr05:8198958-8205669	P2ABC	P1ABC	OK	4.04817	0.412476	3.29489	-3.60169	5e-05	0.000417915	yes	GO:0006468 Biological Process:protein phosphorylation,GO:0005524 Molecular Function:ATP binding,GO:0004672 Molecular Function:protein kinase activity	NA	IPR000719 Protein kinase domain,IPR011009 Protein kinase-like domain superfamily,IPR021720 Malectin,IPR032675 Leucine-rich repeat domain superfamily
MAP kinase
RC6G0504900	XLOC_037176	XLOC_037176	Chr06:59957427-59959343	P2ABC	P1ABC	OK	20.3022	73.8164	-1.86231	4.64486	5e-05	0.000417915	yes	GO:0006468 Biological Process:protein phosphorylation,GO:0005524 Molecular Function:ATP binding,GO:0005524 Molecular Function:ATP binding,GO:0004707 Molecular Function:MAP kinase activity,GO:0004672 Molecular Function:protein kinase activity	K20535 mitogen-activated protein kinase 1/2 [EC:2.7.11.24],K20535 mitogen-activated protein kinase 1/2 [EC:2.7.11.24]	IPR000719 Protein kinase domain,IPR003527 Mitogen-activated protein (MAP) kinase, conserved site,IPR008271 Serine/threonine-protein kinase, active site,IPR011009 Protein kinase-like domain superfamily,IPR017441 Protein kinase, ATP binding site
RC0G0184500	XLOC_000904	XLOC_000904	Chr00:24194127-24199935	P2ABC	P1ABC	OK	33.9066	90.5524	-1.41719	4.54049	5e-05	0.000417915	yes	GO:0006468 Biological Process:protein phosphorylation,GO:0005524 Molecular Function:ATP binding,GO:0005524 Molecular Function:ATP binding,GO:0004707 Molecular Function:MAP kinase activity,GO:0004672 Molecular Function:protein kinase activity	NA	IPR000719 Protein kinase domain,IPR003527 Mitogen-activated protein (MAP) kinase, conserved site,IPR011009 Protein kinase-like domain superfamily,IPR017441 Protein kinase, ATP binding site
RC4G0250600	XLOC_020870	XLOC_020870	Chr04:36402878-36406773	P2ABC	P1ABC	OK	20.5824	53.4796	-1.37758	4.13451	5e-05	0.000417915	yes	GO:0006468 Biological Process:protein phosphorylation,GO:0005524 Molecular Function:ATP binding,GO:0005524 Molecular Function:ATP binding,GO:0004707 Molecular Function:MAP kinase activity,GO:0004672 Molecular Function:protein kinase activity	NA	IPR000719 Protein kinase domain,IPR003527 Mitogen-activated protein (MAP) kinase, conserved site,IPR011009 Protein kinase-like domain superfamily,IPR017441 Protein kinase, ATP binding site
RC2G0495800	XLOC_014600	XLOC_014600	Chr02:57920267-57922162	P2ABC	P1ABC	OK	29.7144	73.0678	-1.29807	3.71312	5e-05	0.000417915	yes	GO:0006468 Biological Process:protein phosphorylation,GO:0005524 Molecular Function:ATP binding,GO:0005524 Molecular Function:ATP binding,GO:0004672 Molecular Function:protein kinase activity	K13413 mitogen-activated protein kinase kinase 4/5 [EC:2.7.12.2],K13413 mitogen-activated protein kinase kinase 4/5 [EC:2.7.12.2]	IPR000719 Protein kinase domain,IPR008271 Serine/threonine-protein kinase, active site,IPR011009 Protein kinase-like domain superfamily,IPR017441 Protein kinase, ATP binding site
RC2G0539500	XLOC_011273	XLOC_011273	Chr02:62045123-62046392	P2ABC	P1ABC	OK	6.74303	14.0164	-1.05565	2.00848	0.00105	0.00583362	yes	GO:0006468 Biological Process:protein phosphorylation,GO:0005524 Molecular Function:ATP binding,GO:0005524 Molecular Function:ATP binding,GO:0004672 Molecular Function:protein kinase activity	K20716 mitogen-activated protein kinase kinase kinase 17/18	IPR000719 Protein kinase domain,IPR001245 Serine-threonine/tyrosine-protein kinase, catalytic domain,IPR008271 Serine/threonine-protein kinase, active site,IPR011009 Protein kinase-like domain superfamily,IPR017441 Protein kinase, ATP binding site
RC7G0011300	XLOC_037716	XLOC_037716	Chr07:769875-770850	P2ABC	P1ABC	OK	60.1804	5.49233	3.4538	-5.85049	5e-05	0.000417915	yes	GO:0006468 Biological Process:protein phosphorylation,GO:0005524 Molecular Function:ATP binding,GO:0005524 Molecular Function:ATP binding,GO:0004672 Molecular Function:protein kinase activity	K20604 mitogen-activated protein kinase kinase 9 [EC:2.7.12.2],K20604 mitogen-activated protein kinase kinase 9 [EC:2.7.12.2]	IPR000719 Protein kinase domain,IPR001245 Serine-threonine/tyrosine-protein kinase, catalytic domain,IPR008271 Serine/threonine-protein kinase, active site,IPR011009 Protein kinase-like domain superfamily,IPR017441 Protein kinase, ATP binding site
Concanavalin A-like lectin
RC1G0456900	XLOC_008094	XLOC_008094	Chr01:54863451-54865631	P2ABC	P1ABC	OK	11.5661	34.2018	-1.56417	4.16107	5e-05	0.000417915	yes	GO:0006468 Biological Process:protein phosphorylation,GO:0005524 Molecular Function:ATP binding,GO:0005524 Molecular Function:ATP binding,GO:0030246 Molecular Function:carbohydrate binding,GO:0004672 Molecular Function:protein kinase activity	NA	IPR000719 Protein kinase domain,IPR001220 Legume lectin domain,IPR008271 Serine/threonine-protein kinase, active site,IPR011009 Protein kinase-like domain superfamily,IPR013320 Concanavalin A-like lectin/glucanase domain superfamily,IPR017441 Protein kinase, ATP binding site
RC7G0351000	XLOC_039359	XLOC_039359	Chr07:33454622-33457688	P2ABC	P1ABC	OK	4.68081	1.21034	1.95135	-2.75073	0.0018	0.00902361	yes	GO:0006468 Biological Process:protein phosphorylation,GO:0005524 Molecular Function:ATP binding,GO:0005524 Molecular Function:ATP binding,GO:0030246 Molecular Function:carbohydrate binding,GO:0004672 Molecular Function:protein kinase activity	NA	IPR000719 Protein kinase domain,IPR001220 Legume lectin domain,IPR008271 Serine/threonine-protein kinase, active site,IPR011009 Protein kinase-like domain superfamily,IPR013320 Concanavalin A-like lectin/glucanase domain superfamily,IPR017441 Protein kinase, ATP binding site
RC5G0079200	XLOC_024867	XLOC_024867	Chr05:5559382-5561772	P2ABC	P1ABC	OK	8.71995	2.7311	1.67484	-3.02965	0.0001	0.000775227	yes	GO:0006468 Biological Process:protein phosphorylation,GO:0005524 Molecular Function:ATP binding,GO:0005524 Molecular Function:ATP binding,GO:0030246 Molecular Function:carbohydrate binding,GO:0004672 Molecular Function:protein kinase activity	NA	IPR000719 Protein kinase domain,IPR001220 Legume lectin domain,IPR008271 Serine/threonine-protein kinase, active site,IPR011009 Protein kinase-like domain superfamily,IPR013320 Concanavalin A-like lectin/glucanase domain superfamily,IPR017441 Protein kinase, ATP binding site
RC3G0206800	XLOC_018486	XLOC_018486	Chr03:28995597-28997757	P2ABC	P1ABC	OK	20.5242	6.91263	1.57002	-3.5901	5e-05	0.000417915	yes	GO:0006468 Biological Process:protein phosphorylation,GO:0005524 Molecular Function:ATP binding,GO:0005524 Molecular Function:ATP binding,GO:0030246 Molecular Function:carbohydrate binding,GO:0004672 Molecular Function:protein kinase activity	NA	IPR000719 Protein kinase domain,IPR001220 Legume lectin domain,IPR008271 Serine/threonine-protein kinase, active site,IPR011009 Protein kinase-like domain superfamily,IPR013320 Concanavalin A-like lectin/glucanase domain superfamily,IPR017441 Protein kinase, ATP binding site,IPR019825 Legume lectin, beta chain, Mn/Ca-binding site
RC2G0111600	XLOC_012621	XLOC_012621	Chr02:9168970-9171857	P2ABC	P1ABC	OK	0.930784	4.35456	-2.22601	2.74796	0.00015	0.00111473	yes	GO:0006468 Biological Process:protein phosphorylation,GO:0005524 Molecular Function:ATP binding,GO:0005524 Molecular Function:ATP binding,GO:0030246 Molecular Function:carbohydrate binding,GO:0004672 Molecular Function:protein kinase activity	NA	IPR000719 Protein kinase domain,IPR001220 Legume lectin domain,IPR001245 Serine-threonine/tyrosine-protein kinase, catalytic domain,IPR008271 Serine/threonine-protein kinase, active site,IPR011009 Protein kinase-like domain superfamily,IPR013320 Concanavalin A-like lectin/glucanase domain superfamily,IPR017441 Protein kinase, ATP binding site
Serine/threonine-protein kinase
RC0G0136600	XLOC_002124	XLOC_002124	Chr00:17109941-17112686	P2ABC	P1ABC	OK	1.02118	2.83639	-1.47382	1.98874	0.0035	0.0153784	yes	GO:0006468 Biological Process:protein phosphorylation,GO:0005524 Molecular Function:ATP binding,GO:0005524 Molecular Function:ATP binding,GO:0005515 Molecular Function:protein binding,GO:0004672 Molecular Function:protein kinase activity	NA	IPR000408 Regulator of chromosome condensation, RCC1,IPR000719 Protein kinase domain,IPR001245 Serine-threonine/tyrosine-protein kinase, catalytic domain,IPR001368 TNFR/NGFR cysteine-rich region,IPR008271 Serine/threonine-protein kinase, active site,IPR009091 Regulator of chromosome condensation 1/beta-lactamase-inhibitor protein II,IPR011009 Protein kinase-like domain superfamily,IPR017441 Prote…
RC2G0017900	XLOC_008863	XLOC_008863	Chr02:1324225-1331870	P2ABC	P1ABC	OK	6.00767	14.1028	-1.2311	3.56876	5e-05	0.000417915	yes	GO:0005975 Biological Process:carbohydrate metabolic process,GO:0006468 Biological Process:protein phosphorylation,GO:0005524 Molecular Function:ATP binding,GO:0004672 Molecular Function:protein kinase activity	NA	IPR000719 Protein kinase domain,IPR001223 Glycoside hydrolase family 18, catalytic domain,IPR001245 Serine-threonine/tyrosine-protein kinase, catalytic domain,IPR008271 Serine/threonine-protein kinase, active site,IPR011009 Protein kinase-like domain superfamily,IPR017853 Glycoside hydrolase superfamily,IPR029070 Chitinase insertion domain superfamily
RC3G0017900	XLOC_015601	XLOC_015601	Chr03:3999486-4003982	P2ABC	P1ABC	OK	6.26381	14.2517	-1.18602	2.62838	5e-05	0.000417915	yes	GO:0006468 Biological Process:protein phosphorylation,GO:0005524 Molecular Function:ATP binding,GO:0004672 Molecular Function:protein kinase activity	NA	IPR000719 Protein kinase domain,IPR001245 Serine-threonine/tyrosine-protein kinase, catalytic domain,IPR001304 C-type lectin-like,IPR008266 Tyrosine-protein kinase, active site,IPR011009 Protein kinase-like domain superfamily,IPR016186 C-type lectin-like/link domain superfamily,IPR016187 C-type lectin fold
RC1G0051200	XLOC_003186	XLOC_003186	Chr01:6521101-6527403	P2ABC	P1ABC	OK	0.504869	3.09728	-2.61702	2.61481	0.00085	0.00490765	yes	GO:0006468 Biological Process:protein phosphorylation,GO:0005524 Molecular Function:ATP binding,GO:0005524 Molecular Function:ATP binding,GO:0004672 Molecular Function:protein kinase activity,GO:0004674 Molecular Function:protein serine/threonine kinase activity	NA	IPR000719 Protein kinase domain,IPR001245 Serine-threonine/tyrosine-protein kinase, catalytic domain,IPR002902 Gnk2-homologous domain,IPR008271 Serine/threonine-protein kinase, active site,IPR011009 Protein kinase-like domain superfamily,IPR017441 Protein kinase, ATP binding site,IPR021157 Cytochrome c1, transmembrane anchor, C-terminal,IPR024171 S-receptor-like serine/threonine-protein kinase
RC6G0592500	XLOC_037593	XLOC_037593	Chr06:66248658-66252364	P2ABC	P1ABC	OK	0.374615	1.796	-2.26131	2.12377	0.00285	0.0130358	yes	GO:0006468 Biological Process:protein phosphorylation,GO:0006950 Biological Process:response to stress,GO:0005524 Molecular Function:ATP binding,GO:0004672 Molecular Function:protein kinase activity	NA	IPR000719 Protein kinase domain,IPR001245 Serine-threonine/tyrosine-protein kinase, catalytic domain,IPR006016 UspA,IPR008271 Serine/threonine-protein kinase, active site,IPR011009 Protein kinase-like domain superfamily,IPR014729 Rossmann-like alpha/beta/alpha sandwich fold
RC2G0182700	XLOC_009638	XLOC_009638	Chr02:15684035-15688146	P2ABC	P1ABC	OK	4.62606	1.46609	1.65781	-2.37743	5e-05	0.000417915	yes	GO:0006468 Biological Process:protein phosphorylation,GO:0005524 Molecular Function:ATP binding,GO:0004672 Molecular Function:protein kinase activity	NA	IPR000719 Protein kinase domain,IPR001245 Serine-threonine/tyrosine-protein kinase, catalytic domain,IPR008271 Serine/threonine-protein kinase, active site,IPR008808 Powdery mildew resistance protein, RPW8 domain,IPR011009 Protein kinase-like domain superfamily
RC1G0120500	XLOC_003492	XLOC_003492	Chr01:16032451-16034288	P2ABC	P1ABC	OK	2.27074	5.30865	-1.22518	1.61841	0.01105	0.0377052	yes	GO:0006468 Biological Process:protein phosphorylation,GO:0005524 Molecular Function:ATP binding,GO:0004672 Molecular Function:protein kinase activity	NA	IPR000719 Protein kinase domain,IPR001245 Serine-threonine/tyrosine-protein kinase, catalytic domain,IPR008271 Serine/threonine-protein kinase, active site,IPR011009 Protein kinase-like domain superfamily
RC7G0156800	XLOC_041253	XLOC_041253	Chr07:12022507-12026228	P2ABC	P1ABC	OK	7.82707	17.9802	-1.19986	2.70752	0.0001	0.000775227	yes	GO:0006468 Biological Process:protein phosphorylation,GO:0005524 Molecular Function:ATP binding,GO:0004672 Molecular Function:protein kinase activity	NA	IPR000719 Protein kinase domain,IPR001245 Serine-threonine/tyrosine-protein kinase, catalytic domain,IPR008271 Serine/threonine-protein kinase, active site,IPR011009 Protein kinase-like domain superfamily
RC4G0465700	XLOC_024351	XLOC_024351	Chr04:56357804-56361408	P2ABC	P1ABC	OK	6.15091	12.8619	-1.06423	2.11302	0.00075	0.0044285	yes	GO:0006468 Biological Process:protein phosphorylation,GO:0005524 Molecular Function:ATP binding,GO:0004672 Molecular Function:protein kinase activity	NA	IPR000719 Protein kinase domain,IPR001245 Serine-threonine/tyrosine-protein kinase, catalytic domain,IPR008271 Serine/threonine-protein kinase, active site,IPR011009 Protein kinase-like domain superfamily
RC4G0139200	XLOC_020295	XLOC_020295	Chr04:19978254-19979509	P2ABC	P1ABC	OK	0.46022	5.53556	-3.58833	3.03664	0.0017	0.00861608	yes	GO:0006468 Biological Process:protein phosphorylation,GO:0005524 Molecular Function:ATP binding,GO:0005524 Molecular Function:ATP binding,GO:0004672 Molecular Function:protein kinase activity	NA	IPR000719 Protein kinase domain,IPR001245 Serine-threonine/tyrosine-protein kinase, catalytic domain,IPR008271 Serine/threonine-protein kinase, active site,IPR011009 Protein kinase-like domain superfamily,IPR017441 Protein kinase, ATP binding site
RC3G0244900	XLOC_016669	XLOC_016669	Chr03:33411928-33415119	P2ABC	P1ABC	OK	2.60612	19.2735	-2.88664	5.26273	5e-05	0.000417915	yes	GO:0006468 Biological Process:protein phosphorylation,GO:0005524 Molecular Function:ATP binding,GO:0005524 Molecular Function:ATP binding,GO:0004672 Molecular Function:protein kinase activity	NA	IPR000719 Protein kinase domain,IPR001245 Serine-threonine/tyrosine-protein kinase, catalytic domain,IPR008271 Serine/threonine-protein kinase, active site,IPR011009 Protein kinase-like domain superfamily,IPR017441 Protein kinase, ATP binding site
RC2G0158200	XLOC_012858	XLOC_012858	Chr02:13077633-13081448	P2ABC	P1ABC	OK	1.63819	6.44181	-1.97536	2.88036	0.0002	0.00143409	yes	GO:0006468 Biological Process:protein phosphorylation,GO:0005524 Molecular Function:ATP binding,GO:0005524 Molecular Function:ATP binding,GO:0004672 Molecular Function:protein kinase activity	NA	IPR000719 Protein kinase domain,IPR001245 Serine-threonine/tyrosine-protein kinase, catalytic domain,IPR008271 Serine/threonine-protein kinase, active site,IPR011009 Protein kinase-like domain superfamily,IPR017441 Protein kinase, ATP binding site
RC6G0173600	XLOC_032595	XLOC_032595	Chr06:18898207-18901430	P2ABC	P1ABC	OK	2.01034	6.53252	-1.7002	2.12893	0.00265	0.0123123	yes	GO:0006468 Biological Process:protein phosphorylation,GO:0005524 Molecular Function:ATP binding,GO:0005524 Molecular Function:ATP binding,GO:0004672 Molecular Function:protein kinase activity	NA	IPR000719 Protein kinase domain,IPR001245 Serine-threonine/tyrosine-protein kinase, catalytic domain,IPR008271 Serine/threonine-protein kinase, active site,IPR011009 Protein kinase-like domain superfamily,IPR017441 Protein kinase, ATP binding site
RC1G0424800	XLOC_005067	XLOC_005067	Chr01:52192913-52196781	P2ABC	P1ABC	OK	22.5391	51.608	-1.19516	3.51467	5e-05	0.000417915	yes	GO:0006468 Biological Process:protein phosphorylation,GO:0005524 Molecular Function:ATP binding,GO:0005524 Molecular Function:ATP binding,GO:0004672 Molecular Function:protein kinase activity	NA	IPR000719 Protein kinase domain,IPR001245 Serine-threonine/tyrosine-protein kinase, catalytic domain,IPR008271 Serine/threonine-protein kinase, active site,IPR011009 Protein kinase-like domain superfamily,IPR017441 Protein kinase, ATP binding site
RC2G0118800	XLOC_009349	XLOC_009349	Chr02:9776280-9778973	P2ABC	P1ABC	OK	6.11188	13.9806	-1.19374	2.10476	0.00065	0.00394036	yes	GO:0006468 Biological Process:protein phosphorylation,GO:0005524 Molecular Function:ATP binding,GO:0005524 Molecular Function:ATP binding,GO:0004672 Molecular Function:protein kinase activity	NA	IPR000719 Protein kinase domain,IPR001245 Serine-threonine/tyrosine-protein kinase, catalytic domain,IPR008271 Serine/threonine-protein kinase, active site,IPR011009 Protein kinase-like domain superfamily,IPR017441 Protein kinase, ATP binding site
RC1G0449700	XLOC_005209	XLOC_005209	Chr01:54157363-54161501	P2ABC	P1ABC	OK	23.4924	4.49135	2.38697	-4.1182	5e-05	0.000417915	yes	GO:0006468 Biological Process:protein phosphorylation,GO:0005524 Molecular Function:ATP binding,GO:0005524 Molecular Function:ATP binding,GO:0004672 Molecular Function:protein kinase activity	NA	IPR000719 Protein kinase domain,IPR001245 Serine-threonine/tyrosine-protein kinase, catalytic domain,IPR008271 Serine/threonine-protein kinase, active site,IPR011009 Protein kinase-like domain superfamily,IPR017441 Protein kinase, ATP binding site
RC1G0245600	XLOC_007180	XLOC_007180	Chr01:33250121-33253237	P2ABC	P1ABC	OK	20.2421	7.77135	1.38112	-3.27761	5e-05	0.000417915	yes	GO:0006468 Biological Process:protein phosphorylation,GO:0005524 Molecular Function:ATP binding,GO:0005524 Molecular Function:ATP binding,GO:0004672 Molecular Function:protein kinase activity	NA	IPR000719 Protein kinase domain,IPR001245 Serine-threonine/tyrosine-protein kinase, catalytic domain,IPR008271 Serine/threonine-protein kinase, active site,IPR011009 Protein kinase-like domain superfamily,IPR017441 Protein kinase, ATP binding site
RC5G0307800	XLOC_026009	XLOC_026009	Chr05:27573362-27576499	P2ABC	P1ABC	OK	14.2526	42.1262	-1.56349	4.76909	5e-05	0.000417915	yes	GO:0006468 Biological Process:protein phosphorylation,GO:0005524 Molecular Function:ATP binding,GO:0005524 Molecular Function:ATP binding,GO:0004672 Molecular Function:protein kinase activity	NA	IPR000719 Protein kinase domain,IPR001245 Serine-threonine/tyrosine-protein kinase, catalytic domain,IPR008271 Serine/threonine-protein kinase, active site,IPR011009 Protein kinase-like domain superfamily,IPR017441 Protein kinase, ATP binding site,IPR021157 Cytochrome c1, transmembrane anchor, C-terminal,IPR024788 Malectin-like carbohydrate-binding domain
RC2G0461800	XLOC_010915	XLOC_010915	Chr02:53884176-53893881	P2ABC	P1ABC	OK	5.77708	1.22497	2.23759	-2.99868	5e-05	0.000417915	yes	GO:0006468 Biological Process:protein phosphorylation,GO:0005524 Molecular Function:ATP binding,GO:0005524 Molecular Function:ATP binding,GO:0004672 Molecular Function:protein kinase activity,GO:0004674 Molecular Function:protein serine/threonine kinase activity	NA	IPR000719 Protein kinase domain,IPR001245 Serine-threonine/tyrosine-protein kinase, catalytic domain,IPR008271 Serine/threonine-protein kinase, active site,IPR011009 Protein kinase-like domain superfamily,IPR017441 Protein kinase, ATP binding site,IPR021157 Cytochrome c1, transmembrane anchor, C-terminal,IPR024171 S-receptor-like serine/threonine-protein kinase
RC6G0187500	XLOC_032654	XLOC_032654	Chr06:20942340-20945007	P2ABC	P1ABC	OK	1.65558	5.71646	-1.78779	2.68569	0.0003	0.00203805	yes	GO:0006468 Biological Process:protein phosphorylation,GO:0005524 Molecular Function:ATP binding,GO:0005524 Molecular Function:ATP binding,GO:0004672 Molecular Function:protein kinase activity,GO:0004674 Molecular Function:protein serine/threonine kinase activity	NA	IPR000719 Protein kinase domain,IPR001245 Serine-threonine/tyrosine-protein kinase, catalytic domain,IPR008271 Serine/threonine-protein kinase, active site,IPR011009 Protein kinase-like domain superfamily,IPR017441 Protein kinase, ATP binding site,IPR024171 S-receptor-like serine/threonine-protein kinase,IPR024788 Malectin-like carbohydrate-binding domain
RC3G0392000	XLOC_017285	XLOC_017285	Chr03:44799593-44802224	P2ABC	P1ABC	OK	1.76003	3.65996	-1.05623	1.52244	0.0128	0.0421782	yes	GO:0006468 Biological Process:protein phosphorylation,GO:0005524 Molecular Function:ATP binding,GO:0005524 Molecular Function:ATP binding,GO:0004672 Molecular Function:protein kinase activity	NA	IPR000719 Protein kinase domain,IPR001245 Serine-threonine/tyrosine-protein kinase, catalytic domain,IPR008271 Serine/threonine-protein kinase, active site,IPR011009 Protein kinase-like domain superfamily,IPR017441 Protein kinase, ATP binding site,IPR024788 Malectin-like carbohydrate-binding domain
RC3G0234100	XLOC_016623	XLOC_016623	Chr03:32109238-32116040	P2ABC	P1ABC	OK	40.6979	16.4302	1.3086	-4.12065	5e-05	0.000417915	yes	GO:0006468 Biological Process:protein phosphorylation,GO:0005524 Molecular Function:ATP binding,GO:0005524 Molecular Function:ATP binding,GO:0004672 Molecular Function:protein kinase activity,GO:0004672 Molecular Function:protein kinase activity	K14510 serine/threonine-protein kinase CTR1 [EC:2.7.11.1],K14510 serine/threonine-protein kinase CTR1 [EC:2.7.11.1]	IPR000719 Protein kinase domain,IPR001245 Serine-threonine/tyrosine-protein kinase, catalytic domain,IPR008271 Serine/threonine-protein kinase, active site,IPR011009 Protein kinase-like domain superfamily,IPR017441 Protein kinase, ATP binding site,IPR028324 Serine/threonine-protein kinase CTR1
RC5G0021700	XLOC_024624	XLOC_024624	Chr05:1372146-1376513	P2ABC	P1ABC	OK	1.07469	5.92777	-2.46357	3.11763	5e-05	0.000417915	yes	GO:0006468 Biological Process:protein phosphorylation,GO:0005524 Molecular Function:ATP binding,GO:0005524 Molecular Function:ATP binding,GO:0004672 Molecular Function:protein kinase activity	K13429 chitin elicitor receptor kinase 1	IPR000719 Protein kinase domain,IPR001245 Serine-threonine/tyrosine-protein kinase, catalytic domain,IPR008271 Serine/threonine-protein kinase, active site,IPR011009 Protein kinase-like domain superfamily,IPR017441 Protein kinase, ATP binding site,IPR036779 LysM domain superfamily
RC5G0635000	XLOC_027657	XLOC_027657	Chr05:74179720-74184838	P2ABC	P1ABC	OK	10.9722	4.24887	1.3687	-2.78778	0.0001	0.000775227	yes	GO:0006468 Biological Process:protein phosphorylation,GO:0005524 Molecular Function:ATP binding,GO:0004672 Molecular Function:protein kinase activity	NA	IPR000719 Protein kinase domain,IPR001245 Serine-threonine/tyrosine-protein kinase, catalytic domain,IPR008271 Serine/threonine-protein kinase, active site,IPR011009 Protein kinase-like domain superfamily,IPR021157 Cytochrome c1, transmembrane anchor, C-terminal,IPR021720 Malectin
RC3G0209800	XLOC_018503	XLOC_018503	Chr03:29406996-29409327	P2ABC	P1ABC	OK	7.7906	1.08532	2.84361	-3.82324	5e-05	0.000417915	yes	GO:0006468 Biological Process:protein phosphorylation,GO:0005524 Molecular Function:ATP binding,GO:0005524 Molecular Function:ATP binding,GO:0004672 Molecular Function:protein kinase activity	NA	IPR000719 Protein kinase domain,IPR001245 Serine-threonine/tyrosine-protein kinase, catalytic domain,IPR009091 Regulator of chromosome condensation 1/beta-lactamase-inhibitor protein II,IPR011009 Protein kinase-like domain superfamily,IPR017441 Protein kinase, ATP binding site
RC5G0634600	XLOC_027655	XLOC_027655	Chr05:74160764-74161689	P2ABC	P1ABC	OK	1.00591	6.42864	-2.67601	1.9904	0.0118	0.0396394	yes	GO:0006468 Biological Process:protein phosphorylation,GO:0005524 Molecular Function:ATP binding,GO:0004672 Molecular Function:protein kinase activity	K04733 interleukin-1 receptor-associated kinase 4 [EC:2.7.11.1],K04733 interleukin-1 receptor-associated kinase 4 [EC:2.7.11.1]	IPR000719 Protein kinase domain,IPR001245 Serine-threonine/tyrosine-protein kinase, catalytic domain,IPR011009 Protein kinase-like domain superfamily
RC5G0611200	XLOC_031024	XLOC_031024	Chr05:71101830-71105424	P2ABC	P1ABC	OK	6.36463	13.5125	-1.08615	2.51244	5e-05	0.000417915	yes	GO:0006468 Biological Process:protein phosphorylation,GO:0005524 Molecular Function:ATP binding,GO:0004672 Molecular Function:protein kinase activity	NA	IPR000719 Protein kinase domain,IPR001245 Serine-threonine/tyrosine-protein kinase, catalytic domain,IPR011009 Protein kinase-like domain superfamily
RC6G0462400	XLOC_036974	XLOC_036974	Chr06:56738268-56742225	P2ABC	P1ABC	OK	105.055	27.6904	1.92369	-5.87726	5e-05	0.000417915	yes	GO:0006468 Biological Process:protein phosphorylation,GO:0005524 Molecular Function:ATP binding,GO:0004672 Molecular Function:protein kinase activity	NA	IPR000719 Protein kinase domain,IPR001245 Serine-threonine/tyrosine-protein kinase, catalytic domain,IPR011009 Protein kinase-like domain superfamily
RC5G0738500	XLOC_031737	XLOC_031737	Chr05:85567991-85572222	P2ABC	P1ABC	OK	4.2213	10.8699	-1.36458	2.44621	0.00025	0.00174253	yes	GO:0006468 Biological Process:protein phosphorylation,GO:0005524 Molecular Function:ATP binding,GO:0005524 Molecular Function:ATP binding,GO:0004672 Molecular Function:protein kinase activity	NA	IPR000719 Protein kinase domain,IPR001245 Serine-threonine/tyrosine-protein kinase, catalytic domain,IPR011009 Protein kinase-like domain superfamily,IPR017441 Protein kinase, ATP binding site
RC1G0509800	XLOC_008329	XLOC_008329	Chr01:58609284-58614106	P2ABC	P1ABC	OK	4.21077	9.13399	-1.11716	2.35593	0.0002	0.00143409	yes	GO:0006468 Biological Process:protein phosphorylation,GO:0016567 Biological Process:protein ubiquitination,GO:0005524 Molecular Function:ATP binding,GO:0005524 Molecular Function:ATP binding,GO:0004672 Molecular Function:protein kinase activity,GO:0004842 Molecular Function:ubiquitin-protein transferase activity	NA	IPR000719 Protein kinase domain,IPR001245 Serine-threonine/tyrosine-protein kinase, catalytic domain,IPR003613 U box domain,IPR008271 Serine/threonine-protein kinase, active site,IPR011009 Protein kinase-like domain superfamily,IPR013083 Zinc finger, RING/FYVE/PHD-type,IPR014729 Rossmann-like alpha/beta/alpha sandwich fold,IPR017441 Protein kinase, ATP binding site
RC7G0442100	XLOC_042685	XLOC_042685	Chr07:47807689-47810010	P2ABC	P1ABC	OK	1.48048	5.19805	-1.81191	2.57103	0.0001	0.000775227	yes	GO:0006468 Biological Process:protein phosphorylation,GO:0005524 Molecular Function:ATP binding,GO:0005524 Molecular Function:ATP binding,GO:0004672 Molecular Function:protein kinase activity	NA	IPR000719 Protein kinase domain,IPR008271 Serine/threonine-protein kinase, active site,IPR009091 Regulator of chromosome condensation 1/beta-lactamase-inhibitor protein II,IPR011009 Protein kinase-like domain superfamily,IPR017441 Protein kinase, ATP binding site
RC2G0115000	XLOC_009327	XLOC_009327	Chr02:9506871-9517866	P2ABC	P1ABC	OK	13.5018	6.39702	1.07768	-2.63178	0.0004	0.00260508	yes	GO:0006397 Biological Process:mRNA processing,GO:0006468 Biological Process:protein phosphorylation,GO:0005524 Molecular Function:ATP binding,GO:0004672 Molecular Function:protein kinase activity,GO:0004540 Molecular Function:ribonuclease activity	K08852 serine/threonine-protein kinase/endoribonuclease IRE1 [EC:2.7.11.1 3.1.26.-],K08852 serine/threonine-protein kinase/endoribonuclease IRE1 [EC:2.7.11.1 3.1.26.-],K08852 serine/threonine-protein kinase/endoribonuclease IRE1 [EC:2.7.11.1 3.1.26.-]	IPR000719 Protein kinase domain,IPR008271 Serine/threonine-protein kinase, active site,IPR010513 KEN domain,IPR011009 Protein kinase-like domain superfamily,IPR011048 Cytochrome cd1-nitrite reductase-like, haem d1 domain superfamily
RC0G0113900	XLOC_002011	XLOC_002011	Chr00:13591523-13595282	P2ABC	P1ABC	OK	2.00092	18.7028	-3.22452	5.6989	5e-05	0.000417915	yes	GO:0006468 Biological Process:protein phosphorylation,GO:0005524 Molecular Function:ATP binding,GO:0004672 Molecular Function:protein kinase activity	NA	IPR000719 Protein kinase domain,IPR008271 Serine/threonine-protein kinase, active site,IPR011009 Protein kinase-like domain superfamily
RC6G0335500	XLOC_036353	XLOC_036353	Chr06:43987615-43989369	P2ABC	P1ABC	OK	7.29149	22.5563	-1.62924	3.55037	5e-05	0.000417915	yes	GO:0006468 Biological Process:protein phosphorylation,GO:0005524 Molecular Function:ATP binding,GO:0004672 Molecular Function:protein kinase activity	K20714 serine/threonine-protein kinase OXI1 [EC:2.7.11.1],K20714 serine/threonine-protein kinase OXI1 [EC:2.7.11.1]	IPR000719 Protein kinase domain,IPR008271 Serine/threonine-protein kinase, active site,IPR011009 Protein kinase-like domain superfamily
RC2G0240800	XLOC_009891	XLOC_009891	Chr02:22429514-22432870	P2ABC	P1ABC	OK	7.42697	22.486	-1.59818	3.78938	5e-05	0.000417915	yes	GO:0006468 Biological Process:protein phosphorylation,GO:0005524 Molecular Function:ATP binding,GO:0004672 Molecular Function:protein kinase activity	NA	IPR000719 Protein kinase domain,IPR008271 Serine/threonine-protein kinase, active site,IPR011009 Protein kinase-like domain superfamily
RC5G0142700	XLOC_028790	XLOC_028790	Chr05:10678206-10680220	P2ABC	P1ABC	OK	11.035	31.8275	-1.52819	3.52818	5e-05	0.000417915	yes	GO:0006468 Biological Process:protein phosphorylation,GO:0005524 Molecular Function:ATP binding,GO:0004672 Molecular Function:protein kinase activity	NA	IPR000719 Protein kinase domain,IPR008271 Serine/threonine-protein kinase, active site,IPR011009 Protein kinase-like domain superfamily
RC1G0158700	XLOC_006797	XLOC_006797	Chr01:22057027-22058290	P2ABC	P1ABC	OK	1.90151	4.87605	-1.35857	1.60878	0.01025	0.0356044	yes	GO:0006468 Biological Process:protein phosphorylation,GO:0005524 Molecular Function:ATP binding,GO:0004672 Molecular Function:protein kinase activity	NA	IPR000719 Protein kinase domain,IPR008271 Serine/threonine-protein kinase, active site,IPR011009 Protein kinase-like domain superfamily
RC5G0240700	XLOC_025699	XLOC_025699	Chr05:20248890-20250366	P2ABC	P1ABC	OK	27.9365	8.11763	1.78302	-3.80519	5e-05	0.000417915	yes	GO:0006468 Biological Process:protein phosphorylation,GO:0005524 Molecular Function:ATP binding,GO:0004672 Molecular Function:protein kinase activity	NA	IPR000719 Protein kinase domain,IPR008271 Serine/threonine-protein kinase, active site,IPR011009 Protein kinase-like domain superfamily
RC5G0278100	XLOC_025881	XLOC_025881	Chr05:23944954-23950218	P2ABC	P1ABC	OK	6.35051	3.066	1.05051	-1.60601	0.0087	0.0314299	yes	GO:0006468 Biological Process:protein phosphorylation,GO:0005524 Molecular Function:ATP binding,GO:0004672 Molecular Function:protein kinase activity	NA	IPR000719 Protein kinase domain,IPR008271 Serine/threonine-protein kinase, active site,IPR011009 Protein kinase-like domain superfamily
RC4G0142200	XLOC_022819	XLOC_022819	Chr04:20343511-20346843	P2ABC	P1ABC	OK	0.637327	12.8292	-4.33125	4.11396	0.00015	0.00111473	yes	GO:0006468 Biological Process:protein phosphorylation,GO:0005524 Molecular Function:ATP binding,GO:0005524 Molecular Function:ATP binding,GO:0004672 Molecular Function:protein kinase activity	NA	IPR000719 Protein kinase domain,IPR008271 Serine/threonine-protein kinase, active site,IPR011009 Protein kinase-like domain superfamily,IPR017441 Protein kinase, ATP binding site
RC5G0153700	XLOC_028837	XLOC_028837	Chr05:11480015-11481966	P2ABC	P1ABC	OK	0.60195	5.89576	-3.29196	3.15036	0.00045	0.00287853	yes	GO:0006468 Biological Process:protein phosphorylation,GO:0005524 Molecular Function:ATP binding,GO:0005524 Molecular Function:ATP binding,GO:0004672 Molecular Function:protein kinase activity	NA	IPR000719 Protein kinase domain,IPR008271 Serine/threonine-protein kinase, active site,IPR011009 Protein kinase-like domain superfamily,IPR017441 Protein kinase, ATP binding site
RC6G0349800	XLOC_036426	XLOC_036426	Chr06:45651803-45655553	P2ABC	P1ABC	OK	1.51952	9.03778	-2.57235	3.4815	5e-05	0.000417915	yes	GO:0006468 Biological Process:protein phosphorylation,GO:0005524 Molecular Function:ATP binding,GO:0005524 Molecular Function:ATP binding,GO:0004672 Molecular Function:protein kinase activity	NA	IPR000719 Protein kinase domain,IPR008271 Serine/threonine-protein kinase, active site,IPR011009 Protein kinase-like domain superfamily,IPR017441 Protein kinase, ATP binding site
RC6G0564300	XLOC_037450	XLOC_037450	Chr06:64258811-64261947	P2ABC	P1ABC	OK	3.58591	19.1472	-2.41672	4.77281	5e-05	0.000417915	yes	GO:0006468 Biological Process:protein phosphorylation,GO:0005524 Molecular Function:ATP binding,GO:0005524 Molecular Function:ATP binding,GO:0004672 Molecular Function:protein kinase activity	NA	IPR000719 Protein kinase domain,IPR008271 Serine/threonine-protein kinase, active site,IPR011009 Protein kinase-like domain superfamily,IPR017441 Protein kinase, ATP binding site
RC4G0218500	XLOC_020699	XLOC_020699	Chr04:31987233-31989060	P2ABC	P1ABC	OK	0.813989	4.21179	-2.37135	2.66226	0.00055	0.00342311	yes	GO:0006468 Biological Process:protein phosphorylation,GO:0005524 Molecular Function:ATP binding,GO:0005524 Molecular Function:ATP binding,GO:0004672 Molecular Function:protein kinase activity	NA	IPR000719 Protein kinase domain,IPR008271 Serine/threonine-protein kinase, active site,IPR011009 Protein kinase-like domain superfamily,IPR017441 Protein kinase, ATP binding site
RC7G0387200	XLOC_042424	XLOC_042424	Chr07:38592569-38593637	P2ABC	P1ABC	OK	1.00098	4.30928	-2.10603	1.88608	0.00765	0.0285022	yes	GO:0006468 Biological Process:protein phosphorylation,GO:0005524 Molecular Function:ATP binding,GO:0005524 Molecular Function:ATP binding,GO:0004672 Molecular Function:protein kinase activity	NA	IPR000719 Protein kinase domain,IPR008271 Serine/threonine-protein kinase, active site,IPR011009 Protein kinase-like domain superfamily,IPR017441 Protein kinase, ATP binding site
RC2G0611900	XLOC_011627	XLOC_011627	Chr02:68720250-68723506	P2ABC	P1ABC	OK	2.18677	8.05036	-1.88025	3.18823	5e-05	0.000417915	yes	GO:0006468 Biological Process:protein phosphorylation,GO:0005524 Molecular Function:ATP binding,GO:0005524 Molecular Function:ATP binding,GO:0004672 Molecular Function:protein kinase activity	NA	IPR000719 Protein kinase domain,IPR008271 Serine/threonine-protein kinase, active site,IPR011009 Protein kinase-like domain superfamily,IPR017441 Protein kinase, ATP binding site
RC5G0416000	XLOC_026525	XLOC_026525	Chr05:42051045-42052177	P2ABC	P1ABC	OK	1.01006	3.48362	-1.78615	1.76947	0.01135	0.0385167	yes	GO:0006468 Biological Process:protein phosphorylation,GO:0005524 Molecular Function:ATP binding,GO:0005524 Molecular Function:ATP binding,GO:0004672 Molecular Function:protein kinase activity	NA	IPR000719 Protein kinase domain,IPR008271 Serine/threonine-protein kinase, active site,IPR011009 Protein kinase-like domain superfamily,IPR017441 Protein kinase, ATP binding site
RC1G0118700	XLOC_003483	XLOC_003483	Chr01:15729067-15731369	P2ABC	P1ABC	OK	1.42343	4.68774	-1.71952	2.3267	0.00155	0.00800952	yes	GO:0006468 Biological Process:protein phosphorylation,GO:0005524 Molecular Function:ATP binding,GO:0005524 Molecular Function:ATP binding,GO:0004672 Molecular Function:protein kinase activity	NA	IPR000719 Protein kinase domain,IPR008271 Serine/threonine-protein kinase, active site,IPR011009 Protein kinase-like domain superfamily,IPR017441 Protein kinase, ATP binding site
RC0G0207000	XLOC_000995	XLOC_000995	Chr00:27595970-27598921	P2ABC	P1ABC	OK	1.95045	6.02018	-1.626	2.17975	0.0013	0.00691255	yes	GO:0006468 Biological Process:protein phosphorylation,GO:0005524 Molecular Function:ATP binding,GO:0005524 Molecular Function:ATP binding,GO:0004672 Molecular Function:protein kinase activity	K14498 serine/threonine-protein kinase SRK2 [EC:2.7.11.1],K14498 serine/threonine-protein kinase SRK2 [EC:2.7.11.1]	IPR000719 Protein kinase domain,IPR008271 Serine/threonine-protein kinase, active site,IPR011009 Protein kinase-like domain superfamily,IPR017441 Protein kinase, ATP binding site
RC7G0535100	XLOC_040303	XLOC_040303	Chr07:60579011-60580785	P2ABC	P1ABC	OK	2.53649	7.77479	-1.61597	2.63065	5e-05	0.000417915	yes	GO:0006468 Biological Process:protein phosphorylation,GO:0005524 Molecular Function:ATP binding,GO:0005524 Molecular Function:ATP binding,GO:0004672 Molecular Function:protein kinase activity	NA	IPR000719 Protein kinase domain,IPR008271 Serine/threonine-protein kinase, active site,IPR011009 Protein kinase-like domain superfamily,IPR017441 Protein kinase, ATP binding site
RC6G0416500	XLOC_036743	XLOC_036743	Chr06:52769220-52771436	P2ABC	P1ABC	OK	3.78179	10.7477	-1.50689	2.91905	5e-05	0.000417915	yes	GO:0006468 Biological Process:protein phosphorylation,GO:0005524 Molecular Function:ATP binding,GO:0005524 Molecular Function:ATP binding,GO:0004672 Molecular Function:protein kinase activity	NA	IPR000719 Protein kinase domain,IPR008271 Serine/threonine-protein kinase, active site,IPR011009 Protein kinase-like domain superfamily,IPR017441 Protein kinase, ATP binding site
RC5G0588000	XLOC_030930	XLOC_030930	Chr05:68634005-68637190	P2ABC	P1ABC	OK	26.7114	71.4418	-1.41931	4.02673	5e-05	0.000417915	yes	GO:0006468 Biological Process:protein phosphorylation,GO:0005524 Molecular Function:ATP binding,GO:0005524 Molecular Function:ATP binding,GO:0004672 Molecular Function:protein kinase activity	NA	IPR000719 Protein kinase domain,IPR008271 Serine/threonine-protein kinase, active site,IPR011009 Protein kinase-like domain superfamily,IPR017441 Protein kinase, ATP binding site
RC5G0606200	XLOC_027526	XLOC_027526	Chr05:70456300-70457873	P2ABC	P1ABC	OK	20.6741	53.6745	-1.37641	3.59777	5e-05	0.000417915	yes	GO:0006468 Biological Process:protein phosphorylation,GO:0005524 Molecular Function:ATP binding,GO:0005524 Molecular Function:ATP binding,GO:0004672 Molecular Function:protein kinase activity	NA	IPR000719 Protein kinase domain,IPR008271 Serine/threonine-protein kinase, active site,IPR011009 Protein kinase-like domain superfamily,IPR017441 Protein kinase, ATP binding site
RC7G0543700	XLOC_040351	XLOC_040351	Chr07:62113395-62115990	P2ABC	P1ABC	OK	22.6075	57.2786	-1.34119	3.69134	5e-05	0.000417915	yes	GO:0006468 Biological Process:protein phosphorylation,GO:0005524 Molecular Function:ATP binding,GO:0005524 Molecular Function:ATP binding,GO:0004672 Molecular Function:protein kinase activity	K14498 serine/threonine-protein kinase SRK2 [EC:2.7.11.1],K14498 serine/threonine-protein kinase SRK2 [EC:2.7.11.1]	IPR000719 Protein kinase domain,IPR008271 Serine/threonine-protein kinase, active site,IPR011009 Protein kinase-like domain superfamily,IPR017441 Protein kinase, ATP binding site
RC2G0183400	XLOC_012983	XLOC_012983	Chr02:15751503-15756074	P2ABC	P1ABC	OK	5.52772	1.71269	1.69042	-2.32176	0.0016	0.00821824	yes	GO:0006468 Biological Process:protein phosphorylation,GO:0005524 Molecular Function:ATP binding,GO:0005524 Molecular Function:ATP binding,GO:0004672 Molecular Function:protein kinase activity	K14498 serine/threonine-protein kinase SRK2 [EC:2.7.11.1],K14498 serine/threonine-protein kinase SRK2 [EC:2.7.11.1]	IPR000719 Protein kinase domain,IPR008271 Serine/threonine-protein kinase, active site,IPR011009 Protein kinase-like domain superfamily,IPR017441 Protein kinase, ATP binding site
RC7G0105200	XLOC_038182	XLOC_038182	Chr07:7872777-7874708	P2ABC	P1ABC	OK	15.1547	4.94234	1.6165	-3.16823	5e-05	0.000417915	yes	GO:0006468 Biological Process:protein phosphorylation,GO:0005524 Molecular Function:ATP binding,GO:0005524 Molecular Function:ATP binding,GO:0004672 Molecular Function:protein kinase activity	NA	IPR000719 Protein kinase domain,IPR008271 Serine/threonine-protein kinase, active site,IPR011009 Protein kinase-like domain superfamily,IPR017441 Protein kinase, ATP binding site
RC6G0486100	XLOC_037084	XLOC_037084	Chr06:58397143-58401985	P2ABC	P1ABC	OK	14.1865	5.37352	1.40058	-3.27369	5e-05	0.000417915	yes	GO:0006468 Biological Process:protein phosphorylation,GO:0005524 Molecular Function:ATP binding,GO:0005524 Molecular Function:ATP binding,GO:0004672 Molecular Function:protein kinase activity	NA	IPR000719 Protein kinase domain,IPR008271 Serine/threonine-protein kinase, active site,IPR011009 Protein kinase-like domain superfamily,IPR017441 Protein kinase, ATP binding site
RC6G0131000	XLOC_032400	XLOC_032400	Chr06:14276720-14281291	P2ABC	P1ABC	OK	28.0673	12.8123	1.13136	-2.82772	5e-05	0.000417915	yes	GO:0006468 Biological Process:protein phosphorylation,GO:0005524 Molecular Function:ATP binding,GO:0005524 Molecular Function:ATP binding,GO:0004672 Molecular Function:protein kinase activity	K14498 serine/threonine-protein kinase SRK2 [EC:2.7.11.1],K14498 serine/threonine-protein kinase SRK2 [EC:2.7.11.1]	IPR000719 Protein kinase domain,IPR008271 Serine/threonine-protein kinase, active site,IPR011009 Protein kinase-like domain superfamily,IPR017441 Protein kinase, ATP binding site
RC5G0113100	XLOC_025041	XLOC_025041	Chr05:8267578-8271276	P2ABC	P1ABC	OK	2.1283	0.29699	2.84122	-2.3299	0.0038	0.0163643	yes	GO:0006468 Biological Process:protein phosphorylation,GO:0005524 Molecular Function:ATP binding,GO:0004672 Molecular Function:protein kinase activity	NA	IPR000719 Protein kinase domain,IPR008271 Serine/threonine-protein kinase, active site,IPR011009 Protein kinase-like domain superfamily,IPR021720 Malectin
RC5G0263400	XLOC_029352	XLOC_029352	Chr05:22275664-22279582	P2ABC	P1ABC	OK	7.50154	2.36952	1.66259	-2.38389	0.0002	0.00143409	yes	GO:0006468 Biological Process:protein phosphorylation,GO:0005524 Molecular Function:ATP binding,GO:0004672 Molecular Function:protein kinase activity	NA	IPR000719 Protein kinase domain,IPR008271 Serine/threonine-protein kinase, active site,IPR011009 Protein kinase-like domain superfamily,IPR021720 Malectin
RC3G0381700	XLOC_019438	XLOC_019438	Chr03:44121593-44124783	P2ABC	P1ABC	OK	185.189	68.3984	1.43696	-4.55299	5e-05	0.000417915	yes	GO:0006468 Biological Process:protein phosphorylation,GO:0005524 Molecular Function:ATP binding,GO:0005524 Molecular Function:ATP binding,GO:0004672 Molecular Function:protein kinase activity,GO:0004674 Molecular Function:protein serine/threonine kinase activity	K08867 WNK lysine deficient protein kinase [EC:2.7.11.1],K08867 WNK lysine deficient protein kinase [EC:2.7.11.1],K08867 WNK lysine deficient protein kinase [EC:2.7.11.1]	IPR000719 Protein kinase domain,IPR008271 Serine/threonine-protein kinase, active site,IPR011009 Protein kinase-like domain superfamily,IPR024678 Serine/threonine-protein kinase OSR1/WNK, CCT domain
RC3G0167800	XLOC_018273	XLOC_018273	Chr03:24878626-24882449	P2ABC	P1ABC	OK	0.677078	6.22052	-3.19964	3.87805	5e-05	0.000417915	yes	GO:0006468 Biological Process:protein phosphorylation,GO:0005524 Molecular Function:ATP binding,GO:0005524 Molecular Function:ATP binding,GO:0005509 Molecular Function:calcium ion binding,GO:0004672 Molecular Function:protein kinase activity	K13412 calcium-dependent protein kinase [EC:2.7.11.1],K13412 calcium-dependent protein kinase [EC:2.7.11.1]	IPR000719 Protein kinase domain,IPR002048 EF-hand domain,IPR008271 Serine/threonine-protein kinase, active site,IPR011009 Protein kinase-like domain superfamily,IPR011992 EF-hand domain pair,IPR017441 Protein kinase, ATP binding site,IPR018247 EF-Hand 1, calcium-binding site
RC4G0379500	XLOC_021515	XLOC_021515	Chr04:49461985-49466959	P2ABC	P1ABC	OK	13.3783	2.71812	2.29921	-4.25847	5e-05	0.000417915	yes	GO:0006468 Biological Process:protein phosphorylation,GO:0005524 Molecular Function:ATP binding,GO:0005524 Molecular Function:ATP binding,GO:0004672 Molecular Function:protein kinase activity	NA	IPR000719 Protein kinase domain,IPR002902 Gnk2-homologous domain,IPR008271 Serine/threonine-protein kinase, active site,IPR011009 Protein kinase-like domain superfamily,IPR017441 Protein kinase, ATP binding site
RC5G0292200	XLOC_029500	XLOC_029500	Chr05:25774326-25777768	P2ABC	P1ABC	OK	5.37657	1.66485	1.69129	-2.30567	0.0007	0.00418555	yes	GO:0006468 Biological Process:protein phosphorylation,GO:0005524 Molecular Function:ATP binding,GO:0005524 Molecular Function:ATP binding,GO:0004672 Molecular Function:protein kinase activity	NA	IPR000719 Protein kinase domain,IPR002902 Gnk2-homologous domain,IPR008271 Serine/threonine-protein kinase, active site,IPR011009 Protein kinase-like domain superfamily,IPR017441 Protein kinase, ATP binding site
RC1G0051600	XLOC_003189	XLOC_003189	Chr01:6569594-6581150	P2ABC	P1ABC	OK	0.975999	3.58744	-1.878	2.28805	0.00225	0.0107858	yes	GO:0006468 Biological Process:protein phosphorylation,GO:0005524 Molecular Function:ATP binding,GO:0005524 Molecular Function:ATP binding,GO:0004672 Molecular Function:protein kinase activity,GO:0004674 Molecular Function:protein serine/threonine kinase activity	NA	IPR000719 Protein kinase domain,IPR002902 Gnk2-homologous domain,IPR008271 Serine/threonine-protein kinase, active site,IPR011009 Protein kinase-like domain superfamily,IPR017441 Protein kinase, ATP binding site,IPR024171 S-receptor-like serine/threonine-protein kinase
RC5G0457600	XLOC_030339	XLOC_030339	Chr05:49344641-49352334	P2ABC	P1ABC	OK	17.9307	46.0495	-1.36075	4.00122	5e-05	0.000417915	yes	GO:0006468 Biological Process:protein phosphorylation,GO:0007165 Biological Process:signal transduction,GO:0005524 Molecular Function:ATP binding,GO:0005524 Molecular Function:ATP binding,GO:0004672 Molecular Function:protein kinase activity	K07198 "5'-AMP-activated protein kinase, catalytic alpha subunit [EC:2.7.11.11]",K07198 "5'-AMP-activated protein kinase, catalytic alpha subunit [EC:2.7.11.11]",K07198 "5'-AMP-activated protein kinase, catalytic alpha subunit [EC:2.7.11.11]",K07198 "5'-AMP-activated protein kinase, catalytic alpha subunit [EC:2.7.11.11]",K07198 "5'-AMP-activated protein kinase, catalytic alpha subunit [EC:2.7.11…	IPR000719 Protein kinase domain,IPR004041 NAF domain,IPR008271 Serine/threonine-protein kinase, active site,IPR011009 Protein kinase-like domain superfamily,IPR017441 Protein kinase, ATP binding site,IPR018451 NAF/FISL domain
RC3G0304800	XLOC_016935	XLOC_016935	Chr03:38350453-38353368	P2ABC	P1ABC	OK	76.8532	266.72	-1.79515	5.19852	5e-05	0.000417915	yes	GO:0006468 Biological Process:protein phosphorylation,GO:0007165 Biological Process:signal transduction,GO:0005524 Molecular Function:ATP binding,GO:0005524 Molecular Function:ATP binding,GO:0004672 Molecular Function:protein kinase activity	K07198 "5'-AMP-activated protein kinase, catalytic alpha subunit [EC:2.7.11.11]",K07198 "5'-AMP-activated protein kinase, catalytic alpha subunit [EC:2.7.11.11]",K07198 "5'-AMP-activated protein kinase, catalytic alpha subunit [EC:2.7.11.11]",K07198 "5'-AMP-activated protein kinase, catalytic alpha subunit [EC:2.7.11.11]",K07198 "5'-AMP-activated protein kinase, catalytic alpha subunit [EC:2.7.11…	IPR000719 Protein kinase domain,IPR004041 NAF domain,IPR008271 Serine/threonine-protein kinase, active site,IPR011009 Protein kinase-like domain superfamily,IPR017441 Protein kinase, ATP binding site,IPR018451 NAF/FISL domain,IPR020636 Calcium/calmodulin-dependent/calcium-dependent protein kinase
RC5G0102600	XLOC_024989	XLOC_024989	Chr05:7404332-7405911	P2ABC	P1ABC	OK	75.793	177.106	-1.22448	3.75971	5e-05	0.000417915	yes	GO:0006468 Biological Process:protein phosphorylation,GO:0007165 Biological Process:signal transduction,GO:0005524 Molecular Function:ATP binding,GO:0005524 Molecular Function:ATP binding,GO:0004672 Molecular Function:protein kinase activity	K07198 "5'-AMP-activated protein kinase, catalytic alpha subunit [EC:2.7.11.11]",K07198 "5'-AMP-activated protein kinase, catalytic alpha subunit [EC:2.7.11.11]",K07198 "5'-AMP-activated protein kinase, catalytic alpha subunit [EC:2.7.11.11]",K07198 "5'-AMP-activated protein kinase, catalytic alpha subunit [EC:2.7.11.11]",K07198 "5'-AMP-activated protein kinase, catalytic alpha subunit [EC:2.7.11…	IPR000719 Protein kinase domain,IPR004041 NAF domain,IPR008271 Serine/threonine-protein kinase, active site,IPR011009 Protein kinase-like domain superfamily,IPR017441 Protein kinase, ATP binding site,IPR018451 NAF/FISL domain,IPR020636 Calcium/calmodulin-dependent/calcium-dependent protein kinase
RC7G0123600	XLOC_038281	XLOC_038281	Chr07:9421482-9424962	P2ABC	P1ABC	OK	6.33619	2.06187	1.61966	-2.27571	0.00065	0.00394036	yes	GO:0005524 Molecular Function:ATP binding,GO:0004674 Molecular Function:protein serine/threonine kinase activity,GO:0004674 Molecular Function:protein serine/threonine kinase activity	K07178 RIO kinase 1 [EC:2.7.11.1],K07178 RIO kinase 1 [EC:2.7.11.1]	IPR011009 Protein kinase-like domain superfamily,IPR017407 Serine/threonine-protein kinase Rio1,IPR018935 RIO kinase, conserved site
RC6G0320700	XLOC_036287	XLOC_036287	Chr06:42356971-42366958	P2ABC	P1ABC	OK	7.42226	37.5723	-2.33974	6.45579	5e-05	0.000417915	yes	GO:0000160 Biological Process:phosphorelay signal transduction system,GO:0006468 Biological Process:protein phosphorylation,GO:0005524 Molecular Function:ATP binding,GO:0005524 Molecular Function:ATP binding,GO:0000155 Molecular Function:phosphorelay sensor kinase activity,GO:0004672 Molecular Function:protein kinase activity	K20715 phototropin [EC:2.7.11.1],K20715 phototropin [EC:2.7.11.1]	IPR000014 PAS domain,IPR000700 PAS-associated, C-terminal,IPR000719 Protein kinase domain,IPR008271 Serine/threonine-protein kinase, active site,IPR011009 Protein kinase-like domain superfamily,IPR017441 Protein kinase, ATP binding site,IPR035965 PAS domain superfamily
RC5G0532600	XLOC_027107	XLOC_027107	Chr05:61902609-61910202	P2ABC	P1ABC	OK	93.3319	190.749	-1.03123	2.894	5e-05	0.000417915	yes	GO:0000160 Biological Process:phosphorelay signal transduction system,GO:0006468 Biological Process:protein phosphorylation,GO:0005524 Molecular Function:ATP binding,GO:0005524 Molecular Function:ATP binding,GO:0000155 Molecular Function:phosphorelay sensor kinase activity,GO:0004672 Molecular Function:protein kinase activity	K20715 phototropin [EC:2.7.11.1],K20715 phototropin [EC:2.7.11.1]	IPR000014 PAS domain,IPR000700 PAS-associated, C-terminal,IPR000719 Protein kinase domain,IPR008271 Serine/threonine-protein kinase, active site,IPR011009 Protein kinase-like domain superfamily,IPR017441 Protein kinase, ATP binding site,IPR035965 PAS domain superfamily
RC6G0375600	XLOC_036544	XLOC_036544	Chr06:48633997-48639605	P2ABC	P1ABC	OK	26.5805	2.53455	3.39057	-5.82303	5e-05	0.000417915	yes	GO:0006468 Biological Process:protein phosphorylation,GO:0005524 Molecular Function:ATP binding,GO:0005524 Molecular Function:ATP binding,GO:0004672 Molecular Function:protein kinase activity,GO:0004674 Molecular Function:protein serine/threonine kinase activity	K08790 serine/threonine kinase 38 [EC:2.7.11.1],K08790 serine/threonine kinase 38 [EC:2.7.11.1]	IPR000719 Protein kinase domain,IPR000961 AGC-kinase, C-terminal,IPR008271 Serine/threonine-protein kinase, active site,IPR011009 Protein kinase-like domain superfamily,IPR017441 Protein kinase, ATP binding site,IPR017892 Protein kinase, C-terminal
RC0G0188400	XLOC_002371	XLOC_002371	Chr00:24539783-24542359	P2ABC	P1ABC	OK	12.6794	0.149551	6.40571	-4.8043	0.00565	0.0224426	yes	GO:0006468 Biological Process:protein phosphorylation,GO:0005524 Molecular Function:ATP binding,GO:0005524 Molecular Function:ATP binding,GO:0030246 Molecular Function:carbohydrate binding,GO:0004672 Molecular Function:protein kinase activity	NA	IPR000719 Protein kinase domain,IPR000985 Legume lectin, alpha chain, conserved site,IPR001220 Legume lectin domain,IPR008271 Serine/threonine-protein kinase, active site,IPR011009 Protein kinase-like domain superfamily,IPR013320 Concanavalin A-like lectin/glucanase domain superfamily,IPR017441 Protein kinase, ATP binding site,IPR021157 Cytochrome c1, transmembrane anchor, C-terminal
RC1G0453500	XLOC_005234	XLOC_005234	Chr01:54570846-54574497	P2ABC	P1ABC	OK	0.448927	4.04983	-3.17331	2.86708	0.00285	0.0130358	yes	GO:0006468 Biological Process:protein phosphorylation,GO:0005524 Molecular Function:ATP binding,GO:0008171 Molecular Function:O-methyltransferase activity,GO:0008168 Molecular Function:methyltransferase activity,GO:0046983 Molecular Function:protein dimerization activity,GO:0004672 Molecular Function:protein kinase activity	NA	IPR000719 Protein kinase domain,IPR001077 O-methyltransferase, family 2,IPR008271 Serine/threonine-protein kinase, active site,IPR011009 Protein kinase-like domain superfamily,IPR012967 Plant methyltransferase dimerisation,IPR016461 O-methyltransferase COMT-type,IPR029063 S-adenosyl-L-methionine-dependent methyltransferase,IPR036388 Winged helix-like DNA-binding domain superfamily,IPR036390 Winge…
RC1G0343700	XLOC_004663	XLOC_004663	Chr01:44614262-44620240	P2ABC	P1ABC	OK	18.1349	6.86949	1.40049	-3.60541	5e-05	0.000417915	yes	GO:0006468 Biological Process:protein phosphorylation,GO:0016567 Biological Process:protein ubiquitination,GO:0005524 Molecular Function:ATP binding,GO:0005524 Molecular Function:ATP binding,GO:0004672 Molecular Function:protein kinase activity,GO:0004842 Molecular Function:ubiquitin-protein transferase activity	NA	IPR000719 Protein kinase domain,IPR003613 U box domain,IPR008271 Serine/threonine-protein kinase, active site,IPR011009 Protein kinase-like domain superfamily,IPR013083 Zinc finger, RING/FYVE/PHD-type,IPR014729 Rossmann-like alpha/beta/alpha sandwich fold,IPR017441 Protein kinase, ATP binding site
RC7G0543200	XLOC_040348	XLOC_040348	Chr07:62022864-62026033	P2ABC	P1ABC	OK	6.53628	13.3461	-1.02988	1.56124	0.0086	0.0312067	yes	GO:0006468 Biological Process:protein phosphorylation,GO:0005524 Molecular Function:ATP binding,GO:0005524 Molecular Function:ATP binding,GO:0004672 Molecular Function:protein kinase activity	K14498 serine/threonine-protein kinase SRK2 [EC:2.7.11.1],K14498 serine/threonine-protein kinase SRK2 [EC:2.7.11.1]	IPR000719 Protein kinase domain,IPR011009 Protein kinase-like domain superfamily,IPR017441 Protein kinase, ATP binding site
RC3G0326100	XLOC_019102	XLOC_019102	Chr03:40131049-40135218	P2ABC	P1ABC	OK	2.19638	0.421768	2.38061	-2.16418	0.00285	0.0130358	yes	GO:0006468 Biological Process:protein phosphorylation,GO:0005524 Molecular Function:ATP binding,GO:0004672 Molecular Function:protein kinase activity	K16315 serine/threonine-protein kinase haspin [EC:2.7.11.1],K16315 serine/threonine-protein kinase haspin [EC:2.7.11.1]	IPR000719 Protein kinase domain,IPR011009 Protein kinase-like domain superfamily
Other
RC6G0061700	XLOC_032045	XLOC_032045	Chr06:6815299-6817398	P2ABC	P1ABC	OK	6.92799	1.12185	2.62656	-3.18525	5e-05	0.000417915	yes	GO:0006468 Biological Process:protein phosphorylation,GO:0005524 Molecular Function:ATP binding,GO:0004672 Molecular Function:protein kinase activity	NA	IPR000719 Protein kinase domain,IPR011009 Protein kinase-like domain superfamily
RC6G0478900	XLOC_034057	XLOC_034057	Chr06:57885191-57890159	P2ABC	P1ABC	OK	2.48003	6.74329	-1.4431	2.78082	0.0001	0.000775227	yes	GO:0006468 Biological Process:protein phosphorylation,GO:0005524 Molecular Function:ATP binding,GO:0005524 Molecular Function:ATP binding,GO:0004672 Molecular Function:protein kinase activity	NA	IPR000719 Protein kinase domain,IPR011009 Protein kinase-like domain superfamily,IPR017441 Protein kinase, ATP binding site
RC7G0361600	XLOC_042296	XLOC_042296	Chr07:34961590-34963588	P2ABC	P1ABC	OK	3.95651	1.79327	1.14164	-1.54525	0.0155	0.0489901	yes	GO:0006468 Biological Process:protein phosphorylation,GO:0005524 Molecular Function:ATP binding,GO:0004672 Molecular Function:protein kinase activity	NA	IPR000719 Protein kinase domain,IPR011009 Protein kinase-like domain superfamily,IPR018392 LysM domain,IPR021157 Cytochrome c1, transmembrane anchor, C-terminal,IPR036779 LysM domain superfamily
RC6G0091100	XLOC_035127	XLOC_035127	Chr06:9531709-9535765	P2ABC	P1ABC	OK	116.363	35.2242	1.72399	-5.17797	5e-05	0.000417915	yes	GO:0009086 Biological Process:methionine biosynthetic process,GO:0046522 Molecular Function:S-methyl-5-thioribose kinase activity	K00899 5-methylthioribose kinase [EC:2.7.1.100]	IPR002575 Aminoglycoside phosphotransferase,IPR009212 Methylthioribose kinase,IPR011009 Protein kinase-like domain superfamily
RC2G0284400	XLOC_013527	XLOC_013527	Chr02:28295845-28308392	P2ABC	P1ABC	OK	1.41087	10.375	-2.87845	5.12157	5e-05	0.000417915	yes	NA	NA	IPR004147 UbiB domain,IPR011009 Protein kinase-like domain superfamily
RC2G0041700	XLOC_012269	XLOC_012269	Chr02:3132319-3134304	P2ABC	P1ABC	OK	6.42911	26.3914	-2.03738	3.35774	5e-05	0.000417915	yes	NA	K00894 ethanolamine kinase [EC:2.7.1.82]	IPR011009 Protein kinase-like domain superfamily
RC0G0265500	XLOC_001281	XLOC_001281	Chr00:37578680-37581887	P2ABC	P1ABC	OK	5.94382	14.1995	-1.25638	2.32073	0.0005	0.00314791	yes	NA	K00894 ethanolamine kinase [EC:2.7.1.82]	IPR011009 Protein kinase-like domain superfamily
RC2G0042600	XLOC_008987	XLOC_008987	Chr02:3248971-3252039	P2ABC	P1ABC	OK	7.03546	16.4123	-1.22206	2.36952	0.00045	0.00287853	yes	NA	K00894 ethanolamine kinase [EC:2.7.1.82]	IPR011009 Protein kinase-like domain superfamily
RC7G0576100	XLOC_043282	XLOC_043282	Chr07:66555349-66558179	P2ABC	P1ABC	OK	5.94859	1.46561	2.02105	-2.50341	0.0004	0.00260508	yes	NA	NA	IPR011009 Protein kinase-like domain superfamily
RC2G0551400	XLOC_011331	XLOC_011331	Chr02:63241313-63241755	P2ABC	P1ABC	OK	13.4767	4.3268	1.63909	-1.73125	0.01405	0.0453488	yes	NA	NA	IPR011009 Protein kinase-like domain superfamily
RC7G0302700	XLOC_039135	XLOC_039135	Chr07:27859620-27863215	P2ABC	P1ABC	OK	4.91518	11.3711	-1.21006	2.15864	0.00095	0.00536601	yes	GO:0006468 Biological Process:protein phosphorylation,GO:0005524 Molecular Function:ATP binding,GO:0004674 Molecular Function:protein serine/threonine kinase activity	K07179 RIO kinase 2 [EC:2.7.11.1],K07179 RIO kinase 2 [EC:2.7.11.1]	IPR011009 Protein kinase-like domain superfamily,IPR015285 RIO2 kinase winged helix domain, N-terminal,IPR036388 Winged helix-like DNA-binding domain superfamily,IPR036390 Winged helix DNA-binding domain superfamily
RC1G0170500	XLOC_006860	XLOC_006860	Chr01:23523642-23527542	P2ABC	P1ABC	OK	8.13893	3.56032	1.19283	-2.05792	0.0016	0.00821824	yes	GO:0006468 Biological Process:protein phosphorylation,GO:0005524 Molecular Function:ATP binding,GO:0004674 Molecular Function:protein serine/threonine kinase activity	K07179 RIO kinase 2 [EC:2.7.11.1],K07179 RIO kinase 2 [EC:2.7.11.1]	IPR011009 Protein kinase-like domain superfamily,IPR015285 RIO2 kinase winged helix domain, N-terminal,IPR036388 Winged helix-like DNA-binding domain superfamily,IPR036390 Winged helix DNA-binding domain superfamily
RC6G0117400	XLOC_032348	XLOC_032348	Chr06:12897942-12900248	P2ABC	P1ABC	OK	11.9562	28.4257	-1.24944	2.59519	0.0002	0.00143409	yes	NA	K00850 6-phosphofructokinase 1 [EC:2.7.1.11],K00850 6-phosphofructokinase 1 [EC:2.7.1.11],K00850 6-phosphofructokinase 1 [EC:2.7.1.11]	NA
RC5G0294900	XLOC_029520	XLOC_029520	Chr05:26033025-26038418	P2ABC	P1ABC	OK	2.21513	14.0733	-2.6675	5.22075	5e-05	0.000417915	yes	GO:0006468 Biological Process:protein phosphorylation,GO:0005524 Molecular Function:ATP binding,GO:0005515 Molecular Function:protein binding,GO:0004672 Molecular Function:protein kinase activity	NA	IPR000719 Protein kinase domain,IPR001680 WD40 repeat,IPR011009 Protein kinase-like domain superfamily,IPR015943 WD40/YVTN repeat-like-containing domain superfamily,IPR017986 WD40-repeat-containing domain,IPR019775 WD40 repeat, conserved site,IPR020472 G-protein beta WD-40 repeat,IPR036322 WD40-repeat-containing domain superfamily
RC0G0084500	XLOC_001851	XLOC_001851	Chr00:9902735-9910849	P2ABC	P1ABC	OK	9.50221	29.6145	-1.63997	4.51731	5e-05	0.000417915	yes	GO:0006468 Biological Process:protein phosphorylation,GO:0005524 Molecular Function:ATP binding,GO:0004672 Molecular Function:protein kinase activity	K08869 aarF domain-containing kinase	IPR000719 Protein kinase domain,IPR004147 UbiB domain,IPR011009 Protein kinase-like domain superfamily
RC5G0624300	XLOC_027613	XLOC_027613	Chr05:72879747-72881668	P2ABC	P1ABC	OK	70.8798	246.766	-1.7997	5.38807	5e-05	0.000417915	yes	NA	K12761 carbon catabolite-derepressing protein kinase [EC:2.7.11.1],K12761 carbon catabolite-derepressing protein kinase [EC:2.7.11.1]	NA
RC4G0406800	XLOC_024065	XLOC_024065	Chr04:51758739-51765317	P2ABC	P1ABC	OK	6.66594	13.4505	-1.01278	2.46457	0.00035	0.00231982	yes	GO:0008152 Biological Process:metabolic process,GO:0005524 Molecular Function:ATP binding,GO:0016301 Molecular Function:kinase activity	K00876 uridine kinase [EC:2.7.1.48]	IPR006083 Phosphoribulokinase/uridine kinase,IPR023577 CYTH domain,IPR027417 P-loop containing nucleoside triphosphate hydrolase,IPR033469 CYTH-like domain superfamily
RC2G0248200	XLOC_013332	XLOC_013332	Chr02:23436637-23441620	P2ABC	P1ABC	OK	3.10618	7.91104	-1.34873	2.32401	0.0008	0.00465789	yes	GO:0006002 Biological Process:fructose 6-phosphate metabolic process,GO:0006096 Biological Process:glycolytic process,GO:0003872 Molecular Function:6-phosphofructokinase activity,GO:0005524 Molecular Function:ATP binding	K00850 6-phosphofructokinase 1 [EC:2.7.1.11],K00850 6-phosphofructokinase 1 [EC:2.7.1.11],K00850 6-phosphofructokinase 1 [EC:2.7.1.11]	IPR000023 Phosphofructokinase domain,IPR012004 Pyrophosphate-dependent phosphofructokinase TP0108-type,IPR022953 ATP-dependent 6-phosphofructokinase,IPR035966 Phosphofructokinase superfamily
RC2G0315500	XLOC_010233	XLOC_010233	Chr02:32986775-32992299	P2ABC	P1ABC	OK	14.32	29.9912	-1.06651	2.92827	5e-05	0.000417915	yes	GO:0035556 Biological Process:intracellular signal transduction,GO:0008152 Biological Process:metabolic process,GO:0007205 Biological Process:protein kinase C-activating G-protein coupled receptor signaling pathway,GO:0003951 Molecular Function:NAD+ kinase activity,GO:0004143 Molecular Function:diacylglycerol kinase activity,GO:0016301 Molecular Function:kinase activity	K00901 diacylglycerol kinase (ATP) [EC:2.7.1.107]	IPR000756 Diacylglycerol kinase, accessory domain,IPR001206 Diacylglycerol kinase, catalytic domain,IPR002219 Protein kinase C-like, phorbol ester/diacylglycerol-binding domain,IPR016064 NAD kinase/diacylglycerol kinase-like domain superfamily,IPR017438 Inorganic polyphosphate/ATP-NAD kinase, N-terminal
RC7G0498300	XLOC_042934	XLOC_042934	Chr07:55157760-55162979	P2ABC	P1ABC	OK	177.611	33.0681	2.42521	-7.17131	5e-05	0.000417915	yes	GO:0006094 Biological Process:gluconeogenesis,GO:0006094 Biological Process:gluconeogenesis,GO:0005524 Molecular Function:ATP binding,GO:0004612 Molecular Function:phosphoenolpyruvate carboxykinase (ATP) activity,GO:0004611 Molecular Function:phosphoenolpyruvate carboxykinase activity,GO:0017076 Molecular Function:purine nucleotide binding	K01610 phosphoenolpyruvate carboxykinase (ATP) [EC:4.1.1.49]	IPR001272 Phosphoenolpyruvate carboxykinase, ATP-utilising,IPR008210 Phosphoenolpyruvate carboxykinase, N-terminal,IPR013035 Phosphoenolpyruvate carboxykinase, C-terminal,IPR015994 Phosphoenolpyruvate carboxykinase (ATP), conserved site
RC0G0044900	XLOC_000234	XLOC_000234	Chr00:4523465-4528491	P2ABC	P1ABC	OK	4.5067	9.77641	-1.11723	2.12787	0.0009	0.00513526	yes	GO:0005975 Biological Process:carbohydrate metabolic process,GO:0046835 Biological Process:carbohydrate phosphorylation,GO:0001678 Biological Process:cellular glucose homeostasis,GO:0006096 Biological Process:glycolytic process,GO:0005524 Molecular Function:ATP binding,GO:0005536 Molecular Function:glucose binding,GO:0004396 Molecular Function:hexokinase activity,GO:0016773 Molecular Function:pho…	K00844 hexokinase [EC:2.7.1.1],K00844 hexokinase [EC:2.7.1.1]	IPR001312 Hexokinase,IPR019807 Hexokinase, binding site,IPR022672 Hexokinase, N-terminal,IPR022673 Hexokinase, C-terminal
RC6G0057800	XLOC_032030	XLOC_032030	Chr06:6265365-6270432	P2ABC	P1ABC	OK	5.78113	27.2886	-2.23887	5.05922	5e-05	0.000417915	yes	GO:0006096 Biological Process:glycolytic process,GO:0006096 Biological Process:glycolytic process,GO:0003824 Molecular Function:catalytic activity,GO:0000287 Molecular Function:magnesium ion binding,GO:0030955 Molecular Function:potassium ion binding,GO:0004743 Molecular Function:pyruvate kinase activity	K00873 pyruvate kinase [EC:2.7.1.40],K00873 pyruvate kinase [EC:2.7.1.40],K00873 pyruvate kinase [EC:2.7.1.40]	IPR001697 Pyruvate kinase,IPR011037 Pyruvate kinase-like, insert domain superfamily,IPR015793 Pyruvate kinase, barrel,IPR015795 Pyruvate kinase, C-terminal,IPR015813 Pyruvate/Phosphoenolpyruvate kinase-like domain superfamily,IPR018209 Pyruvate kinase, active site,IPR036918 Pyruvate kinase, C-terminal domain superfamily
RC1G0310600	XLOC_004502	XLOC_004502	Chr01:41520789-41524047	P2ABC	P1ABC	OK	1.58257	4.30531	-1.44385	1.68693	0.00725	0.0273523	yes	GO:0016301 Molecular Function:kinase activity,GO:0016773 Molecular Function:phosphotransferase activity, alcohol group as acceptor	K00847 fructokinase [EC:2.7.1.4]	IPR002139 Ribokinase/fructokinase,IPR002173 Carbohydrate/puine kinase, PfkB, conserved site,IPR011611 Carbohydrate kinase PfkB,IPR029056 Ribokinase-like
RC4G0376500	XLOC_021497	XLOC_021497	Chr04:49275262-49286682	P2ABC	P1ABC	OK	10.6802	54.939	-2.36289	7.32533	5e-05	0.000417915	yes	GO:0016310 Biological Process:phosphorylation,GO:0005524 Molecular Function:ATP binding,GO:0005524 Molecular Function:ATP binding,GO:0003824 Molecular Function:catalytic activity,GO:0016301 Molecular Function:kinase activity	K08244 "alpha-glucan, water dikinase [EC:2.7.9.4]"	IPR002192 Pyruvate phosphate dikinase, PEP/pyruvate-binding,IPR013783 Immunoglobulin-like fold,IPR013815 ATP-grasp fold, subdomain 1
RC6G0057700	XLOC_034975	XLOC_034975	Chr06:6255414-6260603	P2ABC	P1ABC	OK	14.511	53.6163	-1.88552	5.12414	5e-05	0.000417915	yes	GO:0032957 Biological Process:inositol trisphosphate metabolic process,GO:0005622 Cellular Component:intracellular,GO:0005524 Molecular Function:ATP binding,GO:0047325 Molecular Function:inositol tetrakisphosphate 1-kinase activity,GO:0052726 Molecular Function:inositol-1,3,4-trisphosphate 5-kinase activity,GO:0052725 Molecular Function:inositol-1,3,4-trisphosphate 6-kinase activity,GO:0000287 Mo…	K00913 "inositol-1,3,4-trisphosphate 5/6-kinase / inositol-tetrakisphosphate 1-kinase [EC:2.7.1.159 2.7.1.134]",K00913 "inositol-1,3,4-trisphosphate 5/6-kinase / inositol-tetrakisphosphate 1-kinase [EC:2.7.1.159 2.7.1.134]"	IPR008656 Inositol-tetrakisphosphate 1-kinase
RC7G0490600	XLOC_042899	XLOC_042899	Chr07:53984760-53989792	P2ABC	P1ABC	OK	12.4521	78.4618	-2.6556	6.3457	5e-05	0.000417915	yes	GO:0032957 Biological Process:inositol trisphosphate metabolic process,GO:0005622 Cellular Component:intracellular,GO:0005524 Molecular Function:ATP binding,GO:0047325 Molecular Function:inositol tetrakisphosphate 1-kinase activity,GO:0052726 Molecular Function:inositol-1,3,4-trisphosphate 5-kinase activity,GO:0052725 Molecular Function:inositol-1,3,4-trisphosphate 6-kinase activity,GO:0000287 Mo…	K00913 "inositol-1,3,4-trisphosphate 5/6-kinase / inositol-tetrakisphosphate 1-kinase [EC:2.7.1.159 2.7.1.134]",K00913 "inositol-1,3,4-trisphosphate 5/6-kinase / inositol-tetrakisphosphate 1-kinase [EC:2.7.1.159 2.7.1.134]"	IPR008656 Inositol-tetrakisphosphate 1-kinase,IPR011761 ATP-grasp fold
RC4G0159900	XLOC_020395	XLOC_020395	Chr04:23481452-23484858	P2ABC	P1ABC	OK	20.065	62.2114	-1.6325	4.60258	5e-05	0.000417915	yes	GO:0003824 Molecular Function:catalytic activity	NA	IPR015813 Pyruvate/Phosphoenolpyruvate kinase-like domain superfamily
RC5G0276500	XLOC_025870	XLOC_025870	Chr05:23734547-23740564	P2ABC	P1ABC	OK	433.174	902.944	-1.05969	2.14006	0.0008	0.00465789	yes	GO:0015977 Biological Process:carbon fixation,GO:0006099 Biological Process:tricarboxylic acid cycle,GO:0003824 Molecular Function:catalytic activity,GO:0008964 Molecular Function:phosphoenolpyruvate carboxylase activity	K01595 phosphoenolpyruvate carboxylase [EC:4.1.1.31]	IPR015813 Pyruvate/Phosphoenolpyruvate kinase-like domain superfamily,IPR018129 Phosphoenolpyruvate carboxylase, Lys active site,IPR021135 Phosphoenolpyruvate carboxylase,IPR022805 Phosphoenolpyruvate carboxylase, bacterial/plant-type,IPR033129 Phosphoenolpyruvate carboxylase, His active site
RC4G0146400	XLOC_020336	XLOC_020336	Chr04:21176934-21185077	P2ABC	P1ABC	OK	1.06019	2.78941	-1.39564	1.65014	0.01575	0.0496144	yes	GO:0015977 Biological Process:carbon fixation,GO:0006099 Biological Process:tricarboxylic acid cycle,GO:0003824 Molecular Function:catalytic activity,GO:0008964 Molecular Function:phosphoenolpyruvate carboxylase activity	K01595 phosphoenolpyruvate carboxylase [EC:4.1.1.31]	IPR015813 Pyruvate/Phosphoenolpyruvate kinase-like domain superfamily,IPR021135 Phosphoenolpyruvate carboxylase
RC2G0674000	XLOC_011944	XLOC_011944	Chr02:73733203-73736709	P2ABC	P1ABC	OK	8.05191	2.28945	1.81433	-2.23817	0.00175	0.00881478	yes	GO:0006233 Biological Process:dTDP biosynthetic process,GO:0005524 Molecular Function:ATP binding,GO:0004798 Molecular Function:thymidylate kinase activity	K00943 dTMP kinase [EC:2.7.4.9]	IPR018094 Thymidylate kinase,IPR018095 Thymidylate kinase, conserved site,IPR027417 P-loop containing nucleoside triphosphate hydrolase
RC2G0301100	XLOC_013602	XLOC_013602	Chr02:30837594-30842621	P2ABC	P1ABC	OK	17.0023	35.4438	-1.0598	3.01859	5e-05	0.000417915	yes	GO:0043048 Biological Process:dolichyl monophosphate biosynthetic process,GO:0004168 Molecular Function:dolichol kinase activity	K00902 dolichol kinase [EC:2.7.1.108]	IPR026566 Dolichol kinase,IPR032974 Polyprenol kinase family
RC6G0137300	XLOC_032425	XLOC_032425	Chr06:14912806-14915389	P2ABC	P1ABC	OK	6.00164	2.84702	1.0759	-1.45764	0.0135	0.0439926	yes	GO:0005515 Molecular Function:protein binding	K08873 serine/threonine-protein kinase SMG1 [EC:2.7.11.1],K08873 serine/threonine-protein kinase SMG1 [EC:2.7.11.1],K08873 serine/threonine-protein kinase SMG1 [EC:2.7.11.1],K08873 serine/threonine-protein kinase SMG1 [EC:2.7.11.1]	IPR003152 FATC domain
RC2G0214200	XLOC_009765	XLOC_009765	Chr02:19322584-19325637	P2ABC	P1ABC	OK	15.0014	32.5879	-1.11924	2.45531	5e-05	0.000417915	yes	GO:0000103 Biological Process:sulfate assimilation,GO:0005524 Molecular Function:ATP binding,GO:0004020 Molecular Function:adenylylsulfate kinase activity	K00860 adenylylsulfate kinase [EC:2.7.1.25]	IPR002891 Adenylyl-sulfate kinase,IPR027417 P-loop containing nucleoside triphosphate hydrolase
RC3G0002400	XLOC_017451	XLOC_017451	Chr03:650458-655125	P2ABC	P1ABC	OK	6.20913	1.8614	1.738	-2.15979	0.0015	0.00778474	yes	GO:0000103 Biological Process:sulfate assimilation,GO:0005524 Molecular Function:ATP binding,GO:0004020 Molecular Function:adenylylsulfate kinase activity	K00860 adenylylsulfate kinase [EC:2.7.1.25]	IPR002891 Adenylyl-sulfate kinase,IPR027417 P-loop containing nucleoside triphosphate hydrolase
RC7G0442000	XLOC_039794	XLOC_039794	Chr07:47803369-47807338	P2ABC	P1ABC	OK	7.62912	3.62223	1.07464	-1.57717	0.01055	0.0363792	yes	GO:0006139 Biological Process:nucleobase-containing compound metabolic process,GO:0005524 Molecular Function:ATP binding,GO:0004017 Molecular Function:adenylate kinase activity,GO:0004017 Molecular Function:adenylate kinase activity,GO:0019205 Molecular Function:nucleobase-containing compound kinase activity,GO:0016776 Molecular Function:phosphotransferase activity, phosphate group as acceptor	K00939 adenylate kinase [EC:2.7.4.3],K00939 adenylate kinase [EC:2.7.4.3]	IPR000850 Adenylate kinase/UMP-CMP kinase,IPR006259 Adenylate kinase subfamily,IPR027417 P-loop containing nucleoside triphosphate hydrolase,IPR033690 Adenylate kinase, conserved site,IPR036193 Adenylate kinase, active site lid domain superfamily
RC1G0424400	XLOC_005065	XLOC_005065	Chr01:52177186-52179495	P2ABC	P1ABC	OK	5.53929	13.252	-1.25844	2.09556	0.00115	0.00625759	yes	GO:0006139 Biological Process:nucleobase-containing compound metabolic process,GO:0005524 Molecular Function:ATP binding,GO:0019205 Molecular Function:nucleobase-containing compound kinase activity	K00939 adenylate kinase [EC:2.7.4.3],K00939 adenylate kinase [EC:2.7.4.3]	IPR000850 Adenylate kinase/UMP-CMP kinase,IPR027417 P-loop containing nucleoside triphosphate hydrolase,IPR033690 Adenylate kinase, conserved site
RC2G0287600	XLOC_013545	XLOC_013545	Chr02:28612010-28615674	P2ABC	P1ABC	OK	135.09	24.2214	2.47957	-6.74133	5e-05	0.000417915	yes	NA	K00891 shikimate kinase [EC:2.7.1.71]	IPR000623 Shikimate kinase/Threonine synthase-like 1,IPR023000 Shikimate kinase, conserved site,IPR027417 P-loop containing nucleoside triphosphate hydrolase,IPR031322 Shikimate kinase/gluconokinase
RC7G0166200	XLOC_041301	XLOC_041301	Chr07:12795837-12799119	P2ABC	P1ABC	OK	62.4395	151.704	-1.28073	3.93202	5e-05	0.000417915	yes	GO:0006241 Biological Process:CTP biosynthetic process,GO:0006183 Biological Process:GTP biosynthetic process,GO:0006228 Biological Process:UTP biosynthetic process,GO:0006165 Biological Process:nucleoside diphosphate phosphorylation,GO:0004550 Molecular Function:nucleoside diphosphate kinase activity	K00940 nucleoside-diphosphate kinase [EC:2.7.4.6],K00940 nucleoside-diphosphate kinase [EC:2.7.4.6]	IPR001564 Nucleoside diphosphate kinase,IPR023005 Nucleoside diphosphate kinase, active site,IPR034907 Nucleoside diphosphate kinase-like domain,IPR036850 Nucleoside diphosphate kinase-like domain superfamily
RC7G0288000	XLOC_041926	XLOC_041926	Chr07:25850914-25855164	P2ABC	P1ABC	OK	62.0425	23.5372	1.39831	-3.97215	5e-05	0.000417915	yes	GO:0009165 Biological Process:nucleotide biosynthetic process,GO:0000287 Molecular Function:magnesium ion binding,GO:0004749 Molecular Function:ribose phosphate diphosphokinase activity,GO:0004749 Molecular Function:ribose phosphate diphosphokinase activity	K00948 ribose-phosphate pyrophosphokinase [EC:2.7.6.1]	IPR005946 Ribose-phosphate pyrophosphokinase,IPR029057 Phosphoribosyltransferase-like,IPR029099 Ribose-phosphate pyrophosphokinase, N-terminal domain,IPR037515 Ribose-phosphate pyrophosphokinase, bacterial-type
RC0G0181800	XLOC_002343	XLOC_002343	Chr00:23853202-23858576	P2ABC	P1ABC	OK	3.07481	21.6043	-2.81275	6.06818	5e-05	0.000417915	yes	GO:0046488 Biological Process:phosphatidylinositol metabolic process,GO:0016308 Molecular Function:1-phosphatidylinositol-4-phosphate 5-kinase activity,GO:0005524 Molecular Function:ATP binding,GO:0016307 Molecular Function:phosphatidylinositol phosphate kinase activity	K00889 1-phosphatidylinositol-4-phosphate 5-kinase [EC:2.7.1.68],K00889 1-phosphatidylinositol-4-phosphate 5-kinase [EC:2.7.1.68],K00889 1-phosphatidylinositol-4-phosphate 5-kinase [EC:2.7.1.68],K00889 1-phosphatidylinositol-4-phosphate 5-kinase [EC:2.7.1.68]	IPR002498 Phosphatidylinositol-4-phosphate 5-kinase, core,IPR003409 MORN motif,IPR017163 Phosphatidylinositol-4-phosphate 5-kinase, plant,IPR023610 Phosphatidylinositol-4-phosphate 5-kinase,IPR027483 Phosphatidylinositol-4-phosphate 5-kinase, C-terminal,IPR027484 Phosphatidylinositol-4-phosphate 5-kinase, N-terminal
RC2G0485400	XLOC_011018	XLOC_011018	Chr02:56636751-56645342	P2ABC	P1ABC	OK	2.25491	4.70206	-1.06022	2.41354	0.00035	0.00231982	yes	GO:0046488 Biological Process:phosphatidylinositol metabolic process,GO:0005524 Molecular Function:ATP binding,GO:0046872 Molecular Function:metal ion binding,GO:0016307 Molecular Function:phosphatidylinositol phosphate kinase activity	K00921 1-phosphatidylinositol-3-phosphate 5-kinase [EC:2.7.1.150],K00921 1-phosphatidylinositol-3-phosphate 5-kinase [EC:2.7.1.150],K00921 1-phosphatidylinositol-3-phosphate 5-kinase [EC:2.7.1.150]	IPR000306 FYVE zinc finger,IPR002423 Chaperonin Cpn60/TCP-1 family,IPR002498 Phosphatidylinositol-4-phosphate 5-kinase, core,IPR011011 Zinc finger, FYVE/PHD-type,IPR013083 Zinc finger, RING/FYVE/PHD-type,IPR017455 Zinc finger, FYVE-related,IPR027409 GroEL-like apical domain superfamily,IPR027410 TCP-1-like chaperonin intermediate domain superfamily,IPR027483 Phosphatidylinositol-4-phosphate 5-kin…
RC1G0566400	XLOC_005813	XLOC_005813	Chr01:62608384-62610310	P2ABC	P1ABC	OK	80.5246	23.7172	1.7635	-5.02568	5e-05	0.000417915	yes	GO:0016301 Molecular Function:kinase activity,GO:0005515 Molecular Function:protein binding	NA	IPR000403 Phosphatidylinositol 3-/4-kinase, catalytic domain,IPR000626 Ubiquitin domain,IPR029071 Ubiquitin-like domain superfamily
RC0G0075900	XLOC_001810	XLOC_001810	Chr00:8849417-8852246	P2ABC	P1ABC	OK	10.3266	25.6286	-1.31139	2.61342	5e-05	0.000417915	yes	GO:0007050 Biological Process:cell cycle arrest,GO:0005634 Cellular Component:nucleus,GO:0004861 Molecular Function:cyclin-dependent protein serine/threonine kinase inhibitor activity	NA	IPR003175 Cyclin-dependent kinase inhibitor
RC6G0471300	XLOC_037013	XLOC_037013	Chr06:57354750-57357554	P2ABC	P1ABC	OK	3.28029	1.17273	1.48395	-1.56857	0.011	0.0375703	yes	NA	NA	IPR011611 Carbohydrate kinase PfkB,IPR029056 Ribokinase-like
RC3G0218900	XLOC_016544	XLOC_016544	Chr03:30604226-30609584	P2ABC	P1ABC	OK	5.57962	2.61096	1.09559	-1.73496	0.0019	0.00943278	yes	NA	NA	IPR013783 Immunoglobulin-like fold,IPR014756 Immunoglobulin E-set,IPR032640 AMP-activated protein kinase, glycogen-binding domain

## Sheet: phosphatases
								Manuscript Title
	Petal abscission in fragrant roses is associated with large scale differential regulation of the abscission zone transcriptome
gene	test_id	gene_id	locus	8 hE RB AZ	0 hE RB AZ	status	8 hE RB AZ	0 hE RB AZ	0hE vs 8hE (Rosa bourboniana AZ) LOG2FC	test_stat	p_value	q_value	significant	GoAnnotation	KeggAnnotation	IrpAnnotation
Trehalose-phosphatase
RC1G0560700	XLOC_008579	XLOC_008579	Chr01:62132278-62138419	P2ABC	P1ABC	OK	38.993	16.4379	1.24619	-3.24321	5e-05	0.000417915	yes	GO:0005992 Biological Process:trehalose biosynthetic process,GO:0003824 Molecular Function:catalytic activity	K01087 trehalose 6-phosphate phosphatase [EC:3.1.3.12]	IPR003337 Trehalose-phosphatase,IPR006379 HAD-superfamily hydrolase, subfamily IIB,IPR023214 HAD superfamily,IPR036412 HAD-like superfamily
RC2G0273600	XLOC_013467	XLOC_013467	Chr02:26716303-26719125	P2ABC	P1ABC	OK	15.0519	35.3006	-1.22975	3.26955	5e-05	0.000417915	yes	GO:0005992 Biological Process:trehalose biosynthetic process,GO:0003824 Molecular Function:catalytic activity	K01087 trehalose 6-phosphate phosphatase [EC:3.1.3.12]	IPR003337 Trehalose-phosphatase,IPR006379 HAD-superfamily hydrolase, subfamily IIB,IPR023214 HAD superfamily,IPR036412 HAD-like superfamily
RC7G0159100	XLOC_038453	XLOC_038453	Chr07:12287798-12292590	P2ABC	P1ABC	OK	31.4732	10.9259	1.52637	-4.41877	5e-05	0.000417915	yes	GO:0005992 Biological Process:trehalose biosynthetic process,GO:0003824 Molecular Function:catalytic activity	K16055 trehalose 6-phosphate synthase/phosphatase [EC:2.4.1.15 3.1.3.12],K16055 trehalose 6-phosphate synthase/phosphatase [EC:2.4.1.15 3.1.3.12],K16055 trehalose 6-phosphate synthase/phosphatase [EC:2.4.1.15 3.1.3.12]	IPR001830 Glycosyl transferase, family 20,IPR003337 Trehalose-phosphatase,IPR006379 HAD-superfamily hydrolase, subfamily IIB,IPR023214 HAD superfamily,IPR036412 HAD-like superfamily
RC4G0125200	XLOC_022743	XLOC_022743	Chr04:16803972-16807091	P2ABC	P1ABC	OK	7.58401	3.54184	1.09846	-2.21708	0.00085	0.00490765	yes	GO:0005992 Biological Process:trehalose biosynthetic process,GO:0003824 Molecular Function:catalytic activity	K16055 trehalose 6-phosphate synthase/phosphatase [EC:2.4.1.15 3.1.3.12],K16055 trehalose 6-phosphate synthase/phosphatase [EC:2.4.1.15 3.1.3.12],K16055 trehalose 6-phosphate synthase/phosphatase [EC:2.4.1.15 3.1.3.12]	IPR001830 Glycosyl transferase, family 20,IPR003337 Trehalose-phosphatase,IPR006379 HAD-superfamily hydrolase, subfamily IIB,IPR023214 HAD superfamily,IPR036412 HAD-like superfamily
RC7G0301100	XLOC_041991	XLOC_041991	Chr07:27721336-27726379	P2ABC	P1ABC	OK	0.748931	3.87586	-2.37161	3.09645	5e-05	0.000417915	yes	GO:0005992 Biological Process:trehalose biosynthetic process,GO:0003824 Molecular Function:catalytic activity	K16055 trehalose 6-phosphate synthase/phosphatase [EC:2.4.1.15 3.1.3.12],K16055 trehalose 6-phosphate synthase/phosphatase [EC:2.4.1.15 3.1.3.12],K16055 trehalose 6-phosphate synthase/phosphatase [EC:2.4.1.15 3.1.3.12]	IPR001830 Glycosyl transferase, family 20,IPR003337 Trehalose-phosphatase,IPR006379 HAD-superfamily hydrolase, subfamily IIB,IPR023214 HAD superfamily,IPR036412 HAD-like superfamily
RC5G0260100	XLOC_029330	XLOC_029330	Chr05:21966878-21975881	P2ABC	P1ABC	OK	10.9463	23.7837	-1.11953	3.19246	5e-05	0.000417915	yes	GO:0005992 Biological Process:trehalose biosynthetic process,GO:0003825 Molecular Function:alpha,alpha-trehalose-phosphate synthase (UDP-forming) activity,GO:0003824 Molecular Function:catalytic activity	K16055 trehalose 6-phosphate synthase/phosphatase [EC:2.4.1.15 3.1.3.12],K16055 trehalose 6-phosphate synthase/phosphatase [EC:2.4.1.15 3.1.3.12],K16055 trehalose 6-phosphate synthase/phosphatase [EC:2.4.1.15 3.1.3.12]	IPR001830 Glycosyl transferase, family 20,IPR003337 Trehalose-phosphatase,IPR012766 Alpha,alpha-trehalose-phosphate synthase,IPR023214 HAD superfamily,IPR036412 HAD-like superfamily
Protein phosphatase 2C
RC2G0089100	XLOC_009202	XLOC_009202	Chr02:6920938-6922931	P2ABC	P1ABC	OK	13.9731	2.1105	2.727	-4.23659	5e-05	0.000417915	yes	GO:0006470 Biological Process:protein dephosphorylation,GO:0003824 Molecular Function:catalytic activity,GO:0043169 Molecular Function:cation binding,GO:0004722 Molecular Function:protein serine/threonine phosphatase activity	K14497 protein phosphatase 2C [EC:3.1.3.16]	IPR000222 PPM-type phosphatase, divalent cation binding,IPR001932 PPM-type phosphatase domain,IPR015655 Protein phosphatase 2C family,IPR036457 PPM-type phosphatase domain superfamily
RC5G0571100	XLOC_027316	XLOC_027316	Chr05:66869859-66872143	P2ABC	P1ABC	OK	8.16241	25.933	-1.66772	3.99536	5e-05	0.000417915	yes	GO:0006470 Biological Process:protein dephosphorylation,GO:0003824 Molecular Function:catalytic activity,GO:0043169 Molecular Function:cation binding,GO:0004722 Molecular Function:protein serine/threonine phosphatase activity	K14497 protein phosphatase 2C [EC:3.1.3.16]	IPR000222 PPM-type phosphatase, divalent cation binding,IPR001932 PPM-type phosphatase domain,IPR015655 Protein phosphatase 2C family,IPR036457 PPM-type phosphatase domain superfamily
RC7G0347300	XLOC_042225	XLOC_042225	Chr07:33066168-33069400	P2ABC	P1ABC	OK	13.7087	32.0447	-1.22499	3.2564	5e-05	0.000417915	yes	GO:0006470 Biological Process:protein dephosphorylation,GO:0003824 Molecular Function:catalytic activity,GO:0043169 Molecular Function:cation binding,GO:0004722 Molecular Function:protein serine/threonine phosphatase activity	K14803 protein phosphatase PTC2/3 [EC:3.1.3.16]	IPR000222 PPM-type phosphatase, divalent cation binding,IPR001932 PPM-type phosphatase domain,IPR015655 Protein phosphatase 2C family,IPR036457 PPM-type phosphatase domain superfamily
RC2G0023300	XLOC_012183	XLOC_012183	Chr02:1683169-1685525	P2ABC	P1ABC	OK	9.0553	28.564	-1.65736	3.57478	5e-05	0.000417915	yes	GO:0006470 Biological Process:protein dephosphorylation,GO:0003824 Molecular Function:catalytic activity,GO:0043169 Molecular Function:cation binding,GO:0004722 Molecular Function:protein serine/threonine phosphatase activity	K14803 protein phosphatase PTC2/3 [EC:3.1.3.16]	IPR000222 PPM-type phosphatase, divalent cation binding,IPR001932 PPM-type phosphatase domain,IPR015655 Protein phosphatase 2C family,IPR036457 PPM-type phosphatase domain superfamily
RC4G0312700	XLOC_023623	XLOC_023623	Chr04:43671765-43674255	P2ABC	P1ABC	OK	5.08257	25.6501	-2.33533	4.39425	5e-05	0.000417915	yes	GO:0006470 Biological Process:protein dephosphorylation,GO:0003824 Molecular Function:catalytic activity,GO:0043169 Molecular Function:cation binding,GO:0004722 Molecular Function:protein serine/threonine phosphatase activity	K14803 protein phosphatase PTC2/3 [EC:3.1.3.16]	IPR000222 PPM-type phosphatase, divalent cation binding,IPR001932 PPM-type phosphatase domain,IPR015655 Protein phosphatase 2C family,IPR036457 PPM-type phosphatase domain superfamily
RC2G0115900	XLOC_009332	XLOC_009332	Chr02:9573648-9576363	P2ABC	P1ABC	OK	0.374782	1.91334	-2.35197	1.97152	0.00665	0.0254794	yes	GO:0006470 Biological Process:protein dephosphorylation,GO:0003824 Molecular Function:catalytic activity,GO:0043169 Molecular Function:cation binding,GO:0004722 Molecular Function:protein serine/threonine phosphatase activity	K14803 protein phosphatase PTC2/3 [EC:3.1.3.16]	IPR000222 PPM-type phosphatase, divalent cation binding,IPR001932 PPM-type phosphatase domain,IPR015655 Protein phosphatase 2C family,IPR036457 PPM-type phosphatase domain superfamily
RC6G0083700	XLOC_032166	XLOC_032166	Chr06:8901669-8903762	P2ABC	P1ABC	OK	15.9574	47.779	-1.58215	3.88353	5e-05	0.000417915	yes	GO:0006470 Biological Process:protein dephosphorylation,GO:0003824 Molecular Function:catalytic activity,GO:0043169 Molecular Function:cation binding,GO:0004722 Molecular Function:protein serine/threonine phosphatase activity	NA	IPR000222 PPM-type phosphatase, divalent cation binding,IPR001932 PPM-type phosphatase domain,IPR015655 Protein phosphatase 2C family,IPR036457 PPM-type phosphatase domain superfamily
RC3G0415800	XLOC_017412	XLOC_017412	Chr03:46406402-46410803	P2ABC	P1ABC	OK	13.4471	33.354	-1.31056	3.7647	5e-05	0.000417915	yes	GO:0006470 Biological Process:protein dephosphorylation,GO:0003824 Molecular Function:catalytic activity,GO:0004722 Molecular Function:protein serine/threonine phosphatase activity	NA	IPR001932 PPM-type phosphatase domain,IPR015655 Protein phosphatase 2C family,IPR036457 PPM-type phosphatase domain superfamily
RC3G0144900	XLOC_018160	XLOC_018160	Chr03:22635736-22638365	P2ABC	P1ABC	OK	3.54285	15.8908	-2.16521	4.03266	5e-05	0.000417915	yes	GO:0006470 Biological Process:protein dephosphorylation,GO:0003824 Molecular Function:catalytic activity,GO:0004722 Molecular Function:protein serine/threonine phosphatase activity	NA	IPR001932 PPM-type phosphatase domain,IPR015655 Protein phosphatase 2C family,IPR036457 PPM-type phosphatase domain superfamily
RC1G0561000	XLOC_008581	XLOC_008581	Chr01:62166915-62170959	P2ABC	P1ABC	OK	45.1498	97.5363	-1.11122	3.39003	5e-05	0.000417915	yes	GO:0006470 Biological Process:protein dephosphorylation,GO:0003824 Molecular Function:catalytic activity,GO:0043169 Molecular Function:cation binding,GO:0004722 Molecular Function:protein serine/threonine phosphatase activity	K17506 protein phosphatase 1L [EC:3.1.3.16]	IPR000222 PPM-type phosphatase, divalent cation binding,IPR001932 PPM-type phosphatase domain,IPR015655 Protein phosphatase 2C family,IPR036457 PPM-type phosphatase domain superfamily
RC5G0287900	XLOC_025923	XLOC_025923	Chr05:25199029-25202031	P2ABC	P1ABC	OK	51.3149	116.975	-1.18875	3.64147	5e-05	0.000417915	yes	GO:0006470 Biological Process:protein dephosphorylation,GO:0003824 Molecular Function:catalytic activity,GO:0004722 Molecular Function:protein serine/threonine phosphatase activity	K17506 protein phosphatase 1L [EC:3.1.3.16]	IPR001932 PPM-type phosphatase domain,IPR015655 Protein phosphatase 2C family,IPR036457 PPM-type phosphatase domain superfamily
RC1G0573600	XLOC_005841	XLOC_005841	Chr01:63257964-63261116	P2ABC	P1ABC	OK	1.1279	3.85865	-1.77446	1.96915	0.0031	0.0139835	yes	GO:0006470 Biological Process:protein dephosphorylation,GO:0003824 Molecular Function:catalytic activity,GO:0043169 Molecular Function:cation binding,GO:0004722 Molecular Function:protein serine/threonine phosphatase activity	K04457 protein phosphatase 1A [EC:3.1.3.16]	IPR000222 PPM-type phosphatase, divalent cation binding,IPR001932 PPM-type phosphatase domain,IPR015655 Protein phosphatase 2C family,IPR036457 PPM-type phosphatase domain superfamily
Pyruvate dehydrogenase phosphatase
RC6G0295500	XLOC_033176	XLOC_033176	Chr06:39208248-39213326	P2ABC	P1ABC	OK	652.985	162.328	2.00814	-5.3705	5e-05	0.000417915	yes	GO:0006470 Biological Process:protein dephosphorylation,GO:0003824 Molecular Function:catalytic activity,GO:0043169 Molecular Function:cation binding,GO:0004722 Molecular Function:protein serine/threonine phosphatase activity	K01102 pyruvate dehydrogenase phosphatase [EC:3.1.3.43],K01102 pyruvate dehydrogenase phosphatase [EC:3.1.3.43]	IPR000222 PPM-type phosphatase, divalent cation binding,IPR001932 PPM-type phosphatase domain,IPR015655 Protein phosphatase 2C family,IPR036457 PPM-type phosphatase domain superfamily
RC4G0305900	XLOC_021143	XLOC_021143	Chr04:43009597-43013252	P2ABC	P1ABC	OK	41.0086	89.2487	-1.1219	3.35843	5e-05	0.000417915	yes	GO:0006470 Biological Process:protein dephosphorylation,GO:0003824 Molecular Function:catalytic activity,GO:0043169 Molecular Function:cation binding,GO:0004722 Molecular Function:protein serine/threonine phosphatase activity	K01102 pyruvate dehydrogenase phosphatase [EC:3.1.3.43],K01102 pyruvate dehydrogenase phosphatase [EC:3.1.3.43]	IPR000222 PPM-type phosphatase, divalent cation binding,IPR001932 PPM-type phosphatase domain,IPR015655 Protein phosphatase 2C family,IPR036457 PPM-type phosphatase domain superfamily
RC3G0144700	XLOC_016208	XLOC_016208	Chr03:22626524-22629894	P2ABC	P1ABC	OK	3.01818	8.29625	-1.45878	2.41109	0.0006	0.00367948	yes	GO:0006470 Biological Process:protein dephosphorylation,GO:0003824 Molecular Function:catalytic activity,GO:0043169 Molecular Function:cation binding,GO:0004722 Molecular Function:protein serine/threonine phosphatase activity	K01102 pyruvate dehydrogenase phosphatase [EC:3.1.3.43],K01102 pyruvate dehydrogenase phosphatase [EC:3.1.3.43]	IPR000222 PPM-type phosphatase, divalent cation binding,IPR001932 PPM-type phosphatase domain,IPR015655 Protein phosphatase 2C family,IPR036457 PPM-type phosphatase domain superfamily
Purple acid phosphatase
RC7G0124100	XLOC_038285	XLOC_038285	Chr07:9455158-9458466	P2ABC	P1ABC	OK	9.08664	1.707	2.41228	-3.82524	5e-05	0.000417915	yes	GO:0003993 Molecular Function:acid phosphatase activity,GO:0016787 Molecular Function:hydrolase activity,GO:0046872 Molecular Function:metal ion binding	NA	IPR004843 Calcineurin-like phosphoesterase domain, ApaH type,IPR008963 Purple acid phosphatase-like, N-terminal,IPR015914 Purple acid phosphatase, N-terminal,IPR025733 Iron/zinc purple acid phosphatase-like C-terminal domain,IPR029052 Metallo-dependent phosphatase-like
RC6G0507800	XLOC_037187	XLOC_037187	Chr06:60153965-60156274	P2ABC	P1ABC	OK	19.7275	4.5889	2.10399	-3.48563	5e-05	0.000417915	yes	GO:0003993 Molecular Function:acid phosphatase activity,GO:0016787 Molecular Function:hydrolase activity,GO:0046872 Molecular Function:metal ion binding	NA	IPR004843 Calcineurin-like phosphoesterase domain, ApaH type,IPR008963 Purple acid phosphatase-like, N-terminal,IPR015914 Purple acid phosphatase, N-terminal,IPR025733 Iron/zinc purple acid phosphatase-like C-terminal domain,IPR029052 Metallo-dependent phosphatase-like
RC7G0124400	XLOC_038288	XLOC_038288	Chr07:9485039-9488913	P2ABC	P1ABC	OK	1.28391	12.7809	-3.31537	4.66261	5e-05	0.000417915	yes	GO:0003993 Molecular Function:acid phosphatase activity,GO:0016787 Molecular Function:hydrolase activity,GO:0046872 Molecular Function:metal ion binding	NA	IPR004843 Calcineurin-like phosphoesterase domain, ApaH type,IPR008963 Purple acid phosphatase-like, N-terminal,IPR015914 Purple acid phosphatase, N-terminal,IPR025733 Iron/zinc purple acid phosphatase-like C-terminal domain,IPR029052 Metallo-dependent phosphatase-like
Serine/threonine-protein phosphatase
RC0G0164000	XLOC_002273	XLOC_002273	Chr00:21098171-21100803	P2ABC	P1ABC	OK	3.89153	0.98294	1.98516	-1.86771	0.00865	0.0313249	yes	GO:0005509 Molecular Function:calcium ion binding	K06268 serine/threonine-protein phosphatase 2B regulatory subunit	IPR002048 EF-hand domain,IPR011992 EF-hand domain pair,IPR018247 EF-Hand 1, calcium-binding site
RC6G0080600	XLOC_035087	XLOC_035087	Chr06:8639139-8641460	P2ABC	P1ABC	OK	2.69841	7.29751	-1.43529	1.98254	0.00365	0.0158706	yes	NA	K11583 serine/threonine-protein phosphatase 2A regulatory subunit B''	NA
RC6G0297500	XLOC_036163	XLOC_036163	Chr06:39503759-39505707	P2ABC	P1ABC	OK	0.527367	10.054	-4.25282	4.2684	5e-05	0.000417915	yes	GO:0007165 Biological Process:signal transduction,GO:0000159 Cellular Component:protein phosphatase type 2A complex,GO:0005488 Molecular Function:binding,GO:0019888 Molecular Function:protein phosphatase regulator activity	K11584 serine/threonine-protein phosphatase 2A regulatory subunit B'	IPR002554 Protein phosphatase 2A, regulatory B subunit, B56,IPR011989 Armadillo-like helical,IPR016024 Armadillo-type fold
RC7G0547600	XLOC_043140	XLOC_043140	Chr07:62647684-62650154	P2ABC	P1ABC	OK	24.9082	8.96379	1.47444	-2.84227	5e-05	0.000417915	yes	GO:0019211 Molecular Function:phosphatase activator activity	K17605 serine/threonine-protein phosphatase 2A activator	IPR004327 Phosphotyrosyl phosphatase activator, PTPA,IPR037218 PTPA superfamily
RC7G0162900	XLOC_038473	XLOC_038473	Chr07:12507792-12509580	P2ABC	P1ABC	OK	1.11405	5.07995	-2.189	2.06173	0.0049	0.0200807	yes	GO:0005509 Molecular Function:calcium ion binding	K06268 serine/threonine-protein phosphatase 2B regulatory subunit	IPR002048 EF-hand domain,IPR011992 EF-hand domain pair,IPR018247 EF-Hand 1, calcium-binding site
Alkaline phosphatase
RC7G0362200	XLOC_042299	XLOC_042299	Chr07:34989507-34992608	P2ABC	P1ABC	OK	3.30062	8.3913	-1.34616	2.26812	0.0007	0.00418555	yes	NA	K01113 alkaline phosphatase D [EC:3.1.3.1]	IPR018946 Alkaline phosphatase D-related,IPR029052 Metallo-dependent phosphatase-like
RC1G0191800	XLOC_006926	XLOC_006926	Chr01:25499463-25503517	P2ABC	P1ABC	OK	2.97101	0.395153	2.91047	-2.50266	0.00365	0.0158706	yes	GO:0008152 Biological Process:metabolic process,GO:0003824 Molecular Function:catalytic activity,GO:0016788 Molecular Function:hydrolase activity, acting on ester bonds	K01114 phospholipase C [EC:3.1.4.3]	IPR007312 Phosphoesterase,IPR017849 Alkaline phosphatase-like, alpha/beta/alpha,IPR017850 Alkaline-phosphatase-like, core domain superfamily
RC7G0121100	XLOC_038267	XLOC_038267	Chr07:9294081-9296841	P2ABC	P1ABC	OK	8.00436	20.2071	-1.336	3.2526	5e-05	0.000417915	yes	GO:0008152 Biological Process:metabolic process,GO:0003824 Molecular Function:catalytic activity,GO:0016788 Molecular Function:hydrolase activity, acting on ester bonds	K01114 phospholipase C [EC:3.1.4.3]	IPR007312 Phosphoesterase,IPR017849 Alkaline phosphatase-like, alpha/beta/alpha,IPR017850 Alkaline-phosphatase-like, core domain superfamily
RC4G0327500	XLOC_023691	XLOC_023691	Chr04:44978395-44985655	P2ABC	P1ABC	OK	3.87417	8.23541	-1.08795	2.40548	0.0007	0.00418555	yes	GO:0008152 Biological Process:metabolic process,GO:0003824 Molecular Function:catalytic activity,GO:0003824 Molecular Function:catalytic activity	NA	IPR002591 Type I phosphodiesterase/nucleotide pyrophosphatase/phosphate transferase,IPR017849 Alkaline phosphatase-like, alpha/beta/alpha,IPR017850 Alkaline-phosphatase-like, core domain superfamily
RC0G0176300	XLOC_000856	XLOC_000856	Chr00:22788608-22795120	P2ABC	P1ABC	OK	9.72656	4.25592	1.19246	-2.53511	5e-05	0.000417915	yes	GO:0006506 Biological Process:GPI anchor biosynthetic process,GO:0008152 Biological Process:metabolic process,GO:0008152 Biological Process:metabolic process,GO:0005789 Cellular Component:endoplasmic reticulum membrane,GO:0003824 Molecular Function:catalytic activity,GO:0008484 Molecular Function:sulfuric ester hydrolase activity,GO:0016740 Molecular Function:transferase activity	K05285 "phosphatidylinositol glycan, class N [EC:2.7.-.-]"	IPR000917 Sulfatase, N-terminal,IPR007070 GPI ethanolamine phosphate transferase 1,IPR017849 Alkaline phosphatase-like, alpha/beta/alpha,IPR017850 Alkaline-phosphatase-like, core domain superfamily,IPR017852 GPI ethanolamine phosphate transferase 1, C-terminal
RC2G0080400	XLOC_012457	XLOC_012457	Chr02:6293805-6295426	P2ABC	P1ABC	OK	6.49404	14.9118	-1.19927	2.20218	0.0007	0.00418555	yes	GO:0008152 Biological Process:metabolic process,GO:0003824 Molecular Function:catalytic activity,GO:0003824 Molecular Function:catalytic activity	K01513 ectonucleotide pyrophosphatase/phosphodiesterase family member 1/3 [EC:3.1.4.1 3.6.1.9],K01513 ectonucleotide pyrophosphatase/phosphodiesterase 1 [HSA:5167],K01513 ectonucleotide pyrophosphatase/phosphodiesterase 3 [HSA:5169],K01513 ectonucleotide pyrophosphatase/phosphodiesterase family member 1/3 [EC:3.1.4.1 3.6.1.9],K01513 ectonucleotide pyrophosphatase/phosphodiesterase family member 1…	IPR002591 Type I phosphodiesterase/nucleotide pyrophosphatase/phosphate transferase,IPR017849 Alkaline phosphatase-like, alpha/beta/alpha,IPR017850 Alkaline-phosphatase-like, core domain superfamily
Histidine phosphatase
RC3G0364200	XLOC_019321	XLOC_019321	Chr03:42985796-42987783	P2ABC	P1ABC	OK	7.9864	20.4411	-1.35586	2.66367	0.0001	0.000775227	yes	NA	NA	IPR013078 Histidine phosphatase superfamily, clade-1,IPR029033 Histidine phosphatase superfamily
RC7G0185500	XLOC_038585	XLOC_038585	Chr07:14966454-14967764	P2ABC	P1ABC	OK	1.15239	3.93899	-1.7732	1.68647	0.0136	0.0442382	yes	GO:0008152 Biological Process:metabolic process,GO:0003824 Molecular Function:catalytic activity	NA	IPR001345 Phosphoglycerate/bisphosphoglycerate mutase, active site,IPR013078 Histidine phosphatase superfamily, clade-1,IPR029033 Histidine phosphatase superfamily
RC7G0185400	XLOC_038584	XLOC_038584	Chr07:14962270-14965225	P2ABC	P1ABC	OK	0.390164	10.0013	-4.67996	4.10593	0.00115	0.00625759	yes	GO:0008152 Biological Process:metabolic process,GO:0003824 Molecular Function:catalytic activity	NA	IPR001345 Phosphoglycerate/bisphosphoglycerate mutase, active site,IPR013078 Histidine phosphatase superfamily, clade-1,IPR029033 Histidine phosphatase superfamily
RC7G0562900	XLOC_043222	XLOC_043222	Chr07:64836065-64839652	P2ABC	P1ABC	OK	1.21811	6.43576	-2.40147	2.92357	0.0001	0.000775227	yes	GO:0006096 Biological Process:glycolytic process,GO:0008152 Biological Process:metabolic process,GO:0003824 Molecular Function:catalytic activity,GO:0016868 Molecular Function:intramolecular transferase activity, phosphotransferases,GO:0004619 Molecular Function:phosphoglycerate mutase activity	K01834 "2,3-bisphosphoglycerate-dependent phosphoglycerate mutase [EC:5.4.2.11]",K01834 "2,3-bisphosphoglycerate-dependent phosphoglycerate mutase [EC:5.4.2.11]",K01834 "2,3-bisphosphoglycerate-dependent phosphoglycerate mutase [EC:5.4.2.11]",K01834 "2,3-bisphosphoglycerate-dependent phosphoglycerate mutase [EC:5.4.2.11]"	IPR001345 Phosphoglycerate/bisphosphoglycerate mutase, active site,IPR005952 Phosphoglycerate mutase 1,IPR013078 Histidine phosphatase superfamily, clade-1,IPR029033 Histidine phosphatase superfamily
RC2G0631200	XLOC_015269	XLOC_015269	Chr02:70475445-70487345	P2ABC	P1ABC	OK	14.1496	4.74145	1.57736	-3.89698	5e-05	0.000417915	yes	GO:0000829 Molecular Function:inositol heptakisphosphate kinase activity	K13024 inositol-hexakisphosphate/diphosphoinositol-pentakisphosphate 1-kinase [EC:2.7.4.24]	IPR000560 Histidine phosphatase superfamily, clade-2,IPR029033 Histidine phosphatase superfamily,IPR033379 Histidine acid phosphatase active site,IPR037446 Histidine acid phosphatase, VIP1 family
Metallo-dependent phosphatase
RC7G0010000	XLOC_037708	XLOC_037708	Chr07:693443-695836	P2ABC	P1ABC	OK	40.0818	16.4612	1.28388	-3.28194	5e-05	0.000417915	yes	GO:0003993 Molecular Function:acid phosphatase activity,GO:0016787 Molecular Function:hydrolase activity	K14379 tartrate-resistant acid phosphatase type 5 [EC:3.1.3.2]	IPR004843 Calcineurin-like phosphoesterase domain, ApaH type,IPR024927 Acid phosphatase, type 5,IPR029052 Metallo-dependent phosphatase-like
RC4G0452900	XLOC_021881	XLOC_021881	Chr04:55471087-55472768	P2ABC	P1ABC	OK	1.38288	4.89086	-1.82241	1.80622	0.01135	0.0385167	yes	GO:0003993 Molecular Function:acid phosphatase activity,GO:0016787 Molecular Function:hydrolase activity	K14379 tartrate-resistant acid phosphatase type 5 [EC:3.1.3.2]	IPR004843 Calcineurin-like phosphoesterase domain, ApaH type,IPR024927 Acid phosphatase, type 5,IPR029052 Metallo-dependent phosphatase-like
RC6G0448800	XLOC_036912	XLOC_036912	Chr06:55439240-55441434	P2ABC	P1ABC	OK	6.96646	14.9325	-1.09996	2.11479	0.001	0.00560262	yes	GO:0006397 Biological Process:mRNA processing,GO:0016787 Molecular Function:hydrolase activity,GO:0016788 Molecular Function:hydrolase activity, acting on ester bonds	K18328 lariat debranching enzyme [EC:3.1.-.-]	IPR004843 Calcineurin-like phosphoesterase domain, ApaH type,IPR007708 Lariat debranching enzyme, C-terminal,IPR029052 Metallo-dependent phosphatase-like
RC3G0236900	XLOC_018631	XLOC_018631	Chr03:32528643-32531442	P2ABC	P1ABC	OK	19.3087	8.73944	1.14364	-2.42773	0.0003	0.00203805	yes	GO:0016787 Molecular Function:hydrolase activity	NA	IPR004843 Calcineurin-like phosphoesterase domain, ApaH type,IPR029052 Metallo-dependent phosphatase-like
RC7G0041300	XLOC_040721	XLOC_040721	Chr07:2678751-2681165	P2ABC	P1ABC	OK	154.67	319.758	-1.04779	3.44192	5e-05	0.000417915	yes	GO:0042147 Biological Process:retrograde transport, endosome to Golgi,GO:0030904 Cellular Component:retromer complex	K18467 vacuolar protein sorting-associated protein 29	IPR000979 Phosphodiesterase MJ0936/Vps29,IPR024654 Calcineurin-like phosphoesterase domain, lpxH type,IPR028661 Vacuolar protein sorting-associated protein 29,IPR029052 Metallo-dependent phosphatase-like
Protein-tyrosine phosphatase
RC5G0540000	XLOC_030729	XLOC_030729	Chr05:62974230-62976720	P2ABC	P1ABC	OK	18.8039	7.5273	1.32083	-2.20694	0.00135	0.00713407	yes	NA	K10703 very-long-chain (3R)-3-hydroxyacyl-CoA dehydratase [EC:4.2.1.134],K10703 very-long-chain (3R)-3-hydroxyacyl-CoA dehydratase [EC:4.2.1.134]	IPR007482 Protein-tyrosine phosphatase-like, PTPLA
RC3G0071600	XLOC_015871	XLOC_015871	Chr03:12943565-12957708	P2ABC	P1ABC	OK	4.94047	9.92587	-1.00655	2.55506	5e-05	0.000417915	yes	NA	NA	IPR029021 Protein-tyrosine phosphatase-like
RC0G0026200	XLOC_000130	XLOC_000130	Chr00:2227580-2230940	P2ABC	P1ABC	OK	22.0014	45.6164	-1.05196	2.56759	5e-05	0.000417915	yes	GO:0016311 Biological Process:dephosphorylation,GO:0004725 Molecular Function:protein tyrosine phosphatase activity,GO:0004725 Molecular Function:protein tyrosine phosphatase activity	K18045 tyrosine-protein phosphatase SIW14 [EC:3.1.3.48]	IPR004861 Protein-tyrosine phosphatase, SIW14-like,IPR016130 Protein-tyrosine phosphatase, active site,IPR020428 Protein-tyrosine phosphatase SIW14-like, eukaryotic,IPR029021 Protein-tyrosine phosphatase-like
RC1G0187500	XLOC_003831	XLOC_003831	Chr01:25010582-25018100	P2ABC	P1ABC	OK	10.4142	42.4239	-2.02633	4.90718	5e-05	0.000417915	yes	GO:0007623 Biological Process:circadian rhythm,GO:0016311 Biological Process:dephosphorylation,GO:0016311 Biological Process:dephosphorylation,GO:0005982 Biological Process:starch metabolic process,GO:0019203 Molecular Function:carbohydrate phosphatase activity,GO:0016791 Molecular Function:phosphatase activity,GO:0008138 Molecular Function:protein tyrosine/serine/threonine phosphatase activity	NA	IPR000340 Dual specificity phosphatase, catalytic domain,IPR000387 Tyrosine specific protein phosphatases domain,IPR013783 Immunoglobulin-like fold,IPR014756 Immunoglobulin E-set,IPR029021 Protein-tyrosine phosphatase-like,IPR030079 Phosphoglucan phosphatase DSP4,IPR032640 AMP-activated protein kinase, glycogen-binding domain
Other
RC5G0056500	XLOC_028386	XLOC_028386	Chr05:3863692-3866815	P2ABC	P1ABC	OK	0.706118	2.59795	-1.87939	1.72952	0.00865	0.0313249	yes	GO:0046854 Biological Process:phosphatidylinositol phosphorylation	K01082 "3'(2'), 5'-bisphosphate nucleotidase [EC:3.1.3.7]",K01082 "3'(2'), 5'-bisphosphate nucleotidase [EC:3.1.3.7]"	IPR000760 Inositol monophosphatase-like,IPR020583 Inositol monophosphatase, metal-binding site
RC1G0395100	XLOC_004933	XLOC_004933	Chr01:49915891-49918099	P2ABC	P1ABC	OK	35.8053	73.3966	-1.03554	2.65347	5e-05	0.000417915	yes	GO:0006796 Biological Process:phosphate-containing compound metabolic process,GO:0005737 Cellular Component:cytoplasm,GO:0004427 Molecular Function:inorganic diphosphatase activity,GO:0000287 Molecular Function:magnesium ion binding	K01507 inorganic pyrophosphatase [EC:3.6.1.1]	IPR008162 Inorganic pyrophosphatase,IPR036649 Inorganic pyrophosphatase superfamily
RC7G0380000	XLOC_042382	XLOC_042382	Chr07:37370418-37372879	P2ABC	P1ABC	OK	9.92351	4.50838	1.13824	-2.11189	0.00125	0.00670825	yes	GO:0006177 Biological Process:GMP biosynthetic process,GO:0006164 Biological Process:purine nucleotide biosynthetic process,GO:0005524 Molecular Function:ATP binding,GO:0003922 Molecular Function:GMP synthase (glutamine-hydrolyzing) activity,GO:0016462 Molecular Function:pyrophosphatase activity	K01951 GMP synthase (glutamine-hydrolysing) [EC:6.3.5.2],K01951 GMP synthase (glutamine-hydrolysing) [EC:6.3.5.2]	IPR001674 GMP synthase, C-terminal,IPR004739 GMP synthase, glutamine amidotransferase,IPR014729 Rossmann-like alpha/beta/alpha sandwich fold,IPR017926 Glutamine amidotransferase,IPR022955 GMP synthase,IPR025777 GMP synthetase ATP pyrophosphatase domain,IPR029062 Class I glutamine amidotransferase-like
RC2G0043500	XLOC_012277	XLOC_012277	Chr02:3296306-3298442	P2ABC	P1ABC	OK	32.957	69.7636	-1.08189	3.1344	5e-05	0.000417915	yes	GO:0016787 Molecular Function:hydrolase activity,GO:0016787 Molecular Function:hydrolase activity,GO:0046872 Molecular Function:metal ion binding	K03426 NAD+ diphosphatase [EC:3.6.1.22]	IPR000086 NUDIX hydrolase domain,IPR015375 NADH pyrophosphatase-like, N-terminal,IPR015376 Zinc ribbon, NADH pyrophosphatase,IPR015797 NUDIX hydrolase-like domain superfamily,IPR020084 NUDIX hydrolase, conserved site,IPR020476 NUDIX hydrolase
RC5G0535600	XLOC_030706	XLOC_030706	Chr05:62179278-62182357	P2ABC	P1ABC	OK	4.37158	1.92139	1.186	-1.71409	0.0063	0.0244091	yes	GO:0008033 Biological Process:tRNA processing,GO:0003824 Molecular Function:catalytic activity,GO:0004540 Molecular Function:ribonuclease activity	K03539 ribonuclease P/MRP protein subunit RPP1 [EC:3.1.26.5],K03539 ribonuclease P/MRP protein subunit RPP1 [EC:3.1.26.5],K03539 ribonuclease P/MRP protein subunit RPP1 [EC:3.1.26.5],K03539 ribonuclease P/MRP protein subunit RPP1 [EC:3.1.26.5]	IPR002738 RNase P subunit p30,IPR016195 Polymerase/histidinol phosphatase-like
RC0G0033900	XLOC_000166	XLOC_000166	Chr00:3199043-3199665	P2ABC	P1ABC	OK	196.416	66.7968	1.55606	-3.83454	5e-05	0.000417915	yes	GO:0016787 Molecular Function:hydrolase activity	K03574 8-oxo-dGTP diphosphatase [EC:3.6.1.55]	IPR000086 NUDIX hydrolase domain,IPR015797 NUDIX hydrolase-like domain superfamily,IPR020084 NUDIX hydrolase, conserved site,IPR020476 NUDIX hydrolase
RC7G0431900	XLOC_039745	XLOC_039745	Chr07:45863692-45867428	P2ABC	P1ABC	OK	0.740481	6.57035	-3.14944	2.99178	0.00105	0.00583362	yes	GO:0005975 Biological Process:carbohydrate metabolic process,GO:0042132 Molecular Function:fructose 1,6-bisphosphate 1-phosphatase activity,GO:0016791 Molecular Function:phosphatase activity,GO:0042578 Molecular Function:phosphoric ester hydrolase activity	K03841 "fructose-1,6-bisphosphatase I [EC:3.1.3.11]",K03841 "fructose-1,6-bisphosphatase I [EC:3.1.3.11]"	IPR000146 Fructose-1,6-bisphosphatase class 1,IPR020548 Fructose-1,6-bisphosphatase, active site,IPR028343 Fructose-1,6-bisphosphatase,IPR033391 Fructose-1-6-bisphosphatase class I, N-terminal
RC7G0431700	XLOC_039743	XLOC_039743	Chr07:45812464-45822497	P2ABC	P1ABC	OK	0.737092	7.47904	-3.34294	3.4488	5e-05	0.000417915	yes	GO:0005975 Biological Process:carbohydrate metabolic process,GO:0042132 Molecular Function:fructose 1,6-bisphosphate 1-phosphatase activity,GO:0016791 Molecular Function:phosphatase activity	K03841 "fructose-1,6-bisphosphatase I [EC:3.1.3.11]",K03841 "fructose-1,6-bisphosphatase I [EC:3.1.3.11]"	IPR000146 Fructose-1,6-bisphosphatase class 1,IPR028343 Fructose-1,6-bisphosphatase,IPR033391 Fructose-1-6-bisphosphatase class I, N-terminal
RC3G0166300	XLOC_016306	XLOC_016306	Chr03:24722051-24726239	P2ABC	P1ABC	OK	99.8034	266.202	-1.41536	4.38315	5e-05	0.000417915	yes	GO:0005986 Biological Process:sucrose biosynthetic process,GO:0000287 Molecular Function:magnesium ion binding,GO:0050307 Molecular Function:sucrose-phosphate phosphatase activity	K07024 sucrose-6-phosphatase&160; [EC:3.1.3.24]	IPR006379 HAD-superfamily hydrolase, subfamily IIB,IPR006380 Sucrose-phosphatase-like, N-terminal,IPR012847 Sucrose phosphatase, plant/cyanobacteria,IPR013679 Sucrose-phosphatase, C-terminal,IPR032710 NTF2-like domain superfamily,IPR036412 HAD-like superfamily
RC3G0035800	XLOC_017618	XLOC_017618	Chr03:7504140-7505734	P2ABC	P1ABC	OK	5.15899	1.57545	1.71132	-1.85496	0.00985	0.0345626	yes	GO:0016787 Molecular Function:hydrolase activity	K07766 diphosphoinositol-polyphosphate diphosphatase [EC:3.6.1.52]	IPR000086 NUDIX hydrolase domain,IPR015797 NUDIX hydrolase-like domain superfamily,IPR020084 NUDIX hydrolase, conserved site
RC5G0009400	XLOC_028150	XLOC_028150	Chr05:553954-557233	P2ABC	P1ABC	OK	3.66947	10.6562	-1.53805	2.41746	0.0006	0.00367948	yes	GO:0046854 Biological Process:phosphatidylinositol phosphorylation	K10047 inositol-phosphate phosphatase / L-galactose 1-phosphate phosphatase [EC:3.1.3.25 3.1.3.93],K10047 inositol-phosphate phosphatase / L-galactose 1-phosphate phosphatase [EC:3.1.3.25 3.1.3.93]	IPR000760 Inositol monophosphatase-like,IPR020550 Inositol monophosphatase, conserved site,IPR020552 Inositol monophosphatase, Lithium-sensitive,IPR020583 Inositol monophosphatase, metal-binding site
RC7G0337900	XLOC_042185	XLOC_042185	Chr07:31702682-31707936	P2ABC	P1ABC	OK	5.29187	2.21214	1.25833	-1.62591	0.013	0.0427119	yes	NA	K12603 CCR4-NOT transcription complex subunit 6 [EC:3.1.13.4],K12603 CCR4-NOT transcription complex subunit 6 [EC:3.1.13.4],K12603 CCR4-NOT transcription complex subunit 6 [EC:3.1.13.4]	IPR005135 Endonuclease/exonuclease/phosphatase,IPR036691 Endonuclease/exonuclease/phosphatase superfamily
RC5G0002800	XLOC_024528	XLOC_024528	Chr05:176254-177909	P2ABC	P1ABC	OK	6.23596	2.90742	1.10087	-1.44569	0.0126	0.0416338	yes	GO:0005515 Molecular Function:protein binding	K13216 nuclear inhibitor of protein phosphatase 1 [EC:3.1.4.-],K13216 nuclear inhibitor of protein phosphatase 1 [EC:3.1.4.-],K13216 nuclear inhibitor of protein phosphatase 1 [EC:3.1.4.-]	IPR000253 Forkhead-associated (FHA) domain,IPR008984 SMAD/FHA domain superfamily
RC0G0029400	XLOC_001591	XLOC_001591	Chr00:2646623-2648275	P2ABC	P1ABC	OK	99.6988	225.802	-1.17941	3.59596	5e-05	0.000417915	yes	GO:0016791 Molecular Function:phosphatase activity	K13248 pyridoxal phosphate phosphatase PHOSPHO2 [EC:3.1.3.74]	IPR006384 Pyridoxal phosphate phosphatase-related,IPR016965 Phosphatase PHOSPHO-type,IPR023214 HAD superfamily,IPR036412 HAD-like superfamily
RC3G0289600	XLOC_018911	XLOC_018911	Chr03:37014174-37016785	P2ABC	P1ABC	OK	10.1004	22.5483	-1.15861	2.54066	0.0003	0.00203805	yes	GO:0016791 Molecular Function:phosphatase activity	K15731 carboxy-terminal domain RNA polymerase II polypeptide A small phosphatase [EC:3.1.3.16],K15731 carboxy-terminal domain RNA polymerase II polypeptide A small phosphatase [EC:3.1.3.16]	IPR004274 FCP1 homology domain,IPR011948 Dullard phosphatase domain, eukaryotic,IPR023214 HAD superfamily,IPR036412 HAD-like superfamily
RC4G0056900	XLOC_019878	XLOC_019878	Chr04:6217610-6219464	P2ABC	P1ABC	OK	10.224	53.5423	-2.38872	4.75468	5e-05	0.000417915	yes	GO:0009143 Biological Process:nucleoside triphosphate catabolic process,GO:0047429 Molecular Function:nucleoside-triphosphate diphosphatase activity	K16904 dCTP diphosphatase [EC:3.6.1.12]	IPR009039 EAR,IPR025984 dCTP pyrophosphatase 1
RC7G0052900	XLOC_037930	XLOC_037930	Chr07:3620905-3621830	P2ABC	P1ABC	OK	16.6722	146.6	-3.13637	7.01255	5e-05	0.000417915	yes	GO:0009143 Biological Process:nucleoside triphosphate catabolic process,GO:0047429 Molecular Function:nucleoside-triphosphate diphosphatase activity	K16904 dCTP diphosphatase [EC:3.6.1.12]	IPR009039 EAR,IPR025984 dCTP pyrophosphatase 1
RC3G0220100	XLOC_016550	XLOC_016550	Chr03:30683885-30685467	P2ABC	P1ABC	OK	47.4184	17.3071	1.45408	-3.27322	5e-05	0.000417915	yes	NA	K18065 Cdc25 family phosphatase [EC:3.1.3.48 1.20.4.-],K18065 Cdc25 family phosphatase [EC:3.1.3.48 1.20.4.-]	IPR001763 Rhodanese-like domain,IPR036873 Rhodanese-like domain superfamily
RC4G0386800	XLOC_023977	XLOC_023977	Chr04:49990852-49993262	P2ABC	P1ABC	OK	6.72962	15.4389	-1.19797	2.29129	0.00055	0.00342311	yes	NA	K18693 diacylglycerol diphosphate phosphatase / phosphatidate phosphatase [EC:3.1.3.81 3.1.3.4],K18693 diacylglycerol diphosphate phosphatase / phosphatidate phosphatase [EC:3.1.3.81 3.1.3.4]	IPR000326 Phosphatidic acid phosphatase type 2/haloperoxidase,IPR028681 Lipid phosphate phosphatase LPP1 /LPP2/LPP3, plant,IPR036938 Phosphatidic acid phosphatase type 2/haloperoxidase superfamily
RC2G0322900	XLOC_013713	XLOC_013713	Chr02:34127693-34128512	P2ABC	P1ABC	OK	6.57717	13.9934	-1.08921	1.51395	0.01025	0.0356044	yes	GO:0005634 Cellular Component:nucleus,GO:0004721 Molecular Function:phosphoprotein phosphatase activity	K18999 RNA polymerase II C-terminal domain phosphatase-like 3/4 [EC:3.1.3.16],K18999 RNA polymerase II C-terminal domain phosphatase-like 3/4 [EC:3.1.3.16]	IPR004274 FCP1 homology domain,IPR011947 FCP1-like phosphatase, phosphatase domain,IPR023214 HAD superfamily,IPR036412 HAD-like superfamily
RC7G0308400	XLOC_042026	XLOC_042026	Chr07:28220775-28221674	P2ABC	P1ABC	OK	43.4485	102.416	-1.23706	3.29578	5e-05	0.000417915	yes	GO:0005634 Cellular Component:nucleus,GO:0004721 Molecular Function:phosphoprotein phosphatase activity	K18999 RNA polymerase II C-terminal domain phosphatase-like 3/4 [EC:3.1.3.16],K18999 RNA polymerase II C-terminal domain phosphatase-like 3/4 [EC:3.1.3.16]	IPR004274 FCP1 homology domain,IPR011947 FCP1-like phosphatase, phosphatase domain,IPR023214 HAD superfamily,IPR036412 HAD-like superfamily
RC2G0321900	XLOC_013708	XLOC_013708	Chr02:34075940-34077865	P2ABC	P1ABC	OK	22.7137	58.9717	-1.37646	3.66567	5e-05	0.000417915	yes	GO:0005634 Cellular Component:nucleus,GO:0004721 Molecular Function:phosphoprotein phosphatase activity	K18999 RNA polymerase II C-terminal domain phosphatase-like 3/4 [EC:3.1.3.16],K18999 RNA polymerase II C-terminal domain phosphatase-like 3/4 [EC:3.1.3.16]	IPR004274 FCP1 homology domain,IPR011947 FCP1-like phosphatase, phosphatase domain,IPR023214 HAD superfamily,IPR036412 HAD-like superfamily
RC6G0279500	XLOC_033100	XLOC_033100	Chr06:36624040-36624952	P2ABC	P1ABC	OK	1.21776	5.33595	-2.13152	2.02633	0.0056	0.0222933	yes	NA	K18999 RNA polymerase II C-terminal domain phosphatase-like 3/4 [EC:3.1.3.16],K18999 RNA polymerase II C-terminal domain phosphatase-like 3/4 [EC:3.1.3.16]	IPR001357 BRCT domain,IPR004274 FCP1 homology domain,IPR023214 HAD superfamily,IPR036412 HAD-like superfamily,IPR036420 BRCT domain superfamily
RC2G0321300	XLOC_013704	XLOC_013704	Chr02:34012320-34012764	P2ABC	P1ABC	OK	7.02415	21.1475	-1.59009	1.86524	0.00565	0.0224426	yes	NA	K18999 RNA polymerase II C-terminal domain phosphatase-like 3/4 [EC:3.1.3.16],K18999 RNA polymerase II C-terminal domain phosphatase-like 3/4 [EC:3.1.3.16]	IPR004274 FCP1 homology domain,IPR023214 HAD superfamily,IPR036412 HAD-like superfamily
RC7G0310700	XLOC_039173	XLOC_039173	Chr07:28392537-28393756	P2ABC	P1ABC	OK	56.0018	166.14	-1.56885	4.57869	5e-05	0.000417915	yes	NA	K18999 RNA polymerase II C-terminal domain phosphatase-like 3/4 [EC:3.1.3.16],K18999 RNA polymerase II C-terminal domain phosphatase-like 3/4 [EC:3.1.3.16]	IPR004274 FCP1 homology domain,IPR023214 HAD superfamily,IPR036412 HAD-like superfamily
RC3G0064600	XLOC_015835	XLOC_015835	Chr03:12245910-12246360	P2ABC	P1ABC	OK	6.30842	18.4924	-1.55158	1.76867	0.0068	0.0259214	yes	NA	K18999 RNA polymerase II C-terminal domain phosphatase-like 3/4 [EC:3.1.3.16],K18999 RNA polymerase II C-terminal domain phosphatase-like 3/4 [EC:3.1.3.16]	IPR004274 FCP1 homology domain,IPR023214 HAD superfamily,IPR036412 HAD-like superfamily
RC7G0310000	XLOC_039168	XLOC_039168	Chr07:28322113-28322575	P2ABC	P1ABC	OK	46.507	120.568	-1.37433	3.16038	5e-05	0.000417915	yes	NA	K18999 RNA polymerase II C-terminal domain phosphatase-like 3/4 [EC:3.1.3.16],K18999 RNA polymerase II C-terminal domain phosphatase-like 3/4 [EC:3.1.3.16]	IPR004274 FCP1 homology domain,IPR023214 HAD superfamily,IPR036412 HAD-like superfamily
RC3G0419000	XLOC_019613	XLOC_019613	Chr03:46562956-46567401	P2ABC	P1ABC	OK	40.3483	83.0474	-1.04143	3.17625	5e-05	0.000417915	yes	GO:0008152 Biological Process:metabolic process,GO:0016791 Molecular Function:phosphatase activity	K19269 phosphoglycolate phosphatase [EC:3.1.3.18 3.1.3.48],K19269 phosphoglycolate phosphatase [EC:3.1.3.18 3.1.3.48]	IPR006349 2-phosphoglycolate phosphatase, eukaryotic,IPR006357 HAD-superfamily hydrolase, subfamily IIA,IPR023214 HAD superfamily,IPR036412 HAD-like superfamily
RC5G0059700	XLOC_028408	XLOC_028408	Chr05:4078426-4083444	P2ABC	P1ABC	OK	13.2415	27.5259	-1.05572	3.30645	5e-05	0.000417915	yes	GO:0008152 Biological Process:metabolic process,GO:0009231 Biological Process:riboflavin biosynthetic process,GO:0016787 Molecular Function:hydrolase activity,GO:0008531 Molecular Function:riboflavin kinase activity	K20884 riboflavin kinase / FMN hydrolase [EC:2.7.1.26 3.1.3.102],K20884 riboflavin kinase / FMN hydrolase [EC:2.7.1.26 3.1.3.102]	IPR006439 HAD hydrolase, subfamily IA,IPR015865 Riboflavin kinase domain, bacterial/eukaryotic,IPR023198 Phosphoglycolate phosphatase, domain 2,IPR023214 HAD superfamily,IPR023465 Riboflavin kinase domain superfamily,IPR023468 Riboflavin kinase,IPR036412 HAD-like superfamily
RC2G0552700	XLOC_011340	XLOC_011340	Chr02:63322700-63324122	P2ABC	P1ABC	OK	2.17583	45.1486	-4.37504	5.88201	5e-05	0.000417915	yes	GO:0008152 Biological Process:metabolic process,GO:0016829 Molecular Function:lyase activity,GO:0010333 Molecular Function:terpene synthase activity	K20979 geranyl diphosphate diphosphatase [EC:3.1.7.11]	IPR001906 Terpene synthase, N-terminal domain,IPR008930 Terpenoid cyclases/protein prenyltransferase alpha-alpha toroid,IPR036965 Terpene synthase, N-terminal domain superfamily
RC2G0552900	XLOC_011341	XLOC_011341	Chr02:63330846-63332568	P2ABC	P1ABC	OK	3.57376	54.4887	-3.93044	6.30514	5e-05	0.000417915	yes	GO:0016829 Molecular Function:lyase activity,GO:0000287 Molecular Function:magnesium ion binding,GO:0010333 Molecular Function:terpene synthase activity	K20979 geranyl diphosphate diphosphatase [EC:3.1.7.11]	IPR005630 Terpene synthase, metal-binding domain,IPR008949 Isoprenoid synthase domain superfamily
RC1G0399100	XLOC_007851	XLOC_007851	Chr01:50138617-50142617	P2ABC	P1ABC	OK	57.1725	23.3074	1.29453	-3.68867	5e-05	0.000417915	yes	GO:0005509 Molecular Function:calcium ion binding	NA	IPR002048 EF-hand domain,IPR005135 Endonuclease/exonuclease/phosphatase,IPR011992 EF-hand domain pair,IPR018247 EF-Hand 1, calcium-binding site,IPR036691 Endonuclease/exonuclease/phosphatase superfamily
RC2G0636000	XLOC_011750	XLOC_011750	Chr02:70941661-70944914	P2ABC	P1ABC	OK	9.68134	0.819634	3.56216	-4.42486	5e-05	0.000417915	yes	NA	NA	IPR005135 Endonuclease/exonuclease/phosphatase,IPR036691 Endonuclease/exonuclease/phosphatase superfamily
RC2G0012600	XLOC_012132	XLOC_012132	Chr02:955566-957486	P2ABC	P1ABC	OK	16.4428	35.2314	-1.09941	2.59471	5e-05	0.000417915	yes	NA	NA	IPR036691 Endonuclease/exonuclease/phosphatase superfamily
RC5G0240400	XLOC_025697	XLOC_025697	Chr05:20205341-20209171	P2ABC	P1ABC	OK	5.43203	2.21572	1.29372	-1.98656	0.0013	0.00691255	yes	NA	NA	IPR023198 Phosphoglycolate phosphatase, domain 2
RC7G0283200	XLOC_041908	XLOC_041908	Chr07:25241103-25244087	P2ABC	P1ABC	OK	32.324	78.9151	-1.2877	3.66968	5e-05	0.000417915	yes	GO:0008152 Biological Process:metabolic process,GO:0016787 Molecular Function:hydrolase activity	NA	IPR006439 HAD hydrolase, subfamily IA,IPR023198 Phosphoglycolate phosphatase, domain 2,IPR023214 HAD superfamily,IPR036412 HAD-like superfamily

## Sheet: cell wall related
								Manuscript Title
	Petal abscission in fragrant roses is associated with large scale differential regulation of the abscission zone transcriptome
gene	test_id	gene_id	locus	8 hE RB AZ	0 hE RB AZ	status	8 hE RB AZ	0 hE RB AZ	0hE vs 8hE (Rosa bourboniana AZ) LOG2FC	test_stat	p_value	q_value	significant	GoAnnotation	KeggAnnotation	IrpAnnotation
Trichome birefringence
RC2G0570500	XLOC_014970	XLOC_014970	Chr02:65093335-65094012	P2ABC	P1ABC	OK	91.599	448.216	-2.29079	5.98331	5e-05	0.000417915	yes	NA	NA	IPR034565 Putative cell wall protein
RC1G0484000	XLOC_005392	XLOC_005392	Chr01:56986377-56989365	P2ABC	P1ABC	OK	5.90347	22.6527	-1.94005	4.05119	5e-05	0.000417915	yes	NA	NA	IPR025846 PMR5 N-terminal domain,IPR026057 PC-Esterase,IPR029962 Trichome birefringence-like family,IPR029988 Protein trichome birefringence-like 32/46
RC5G0095800	XLOC_028582	XLOC_028582	Chr05:6915572-6918860	P2ABC	P1ABC	OK	56.844	151.307	-1.4124	4.2906	5e-05	0.000417915	yes	NA	NA	IPR025846 PMR5 N-terminal domain,IPR026057 PC-Esterase,IPR029962 Trichome birefringence-like family,IPR029986 Protein trichome birefringence-like 37/38
RC5G0605300	XLOC_027521	XLOC_027521	Chr05:70388011-70391052	P2ABC	P1ABC	OK	3.52784	27.7993	-2.97819	5.15468	5e-05	0.000417915	yes	NA	NA	IPR025846 PMR5 N-terminal domain,IPR026057 PC-Esterase,IPR029962 Trichome birefringence-like family,IPR029981 Trichome birefringence-like 45/PMR5
RC4G0473300	XLOC_024388	XLOC_024388	Chr04:56867937-56869528	P2ABC	P1ABC	OK	0.587746	3.21909	-2.45339	2.18697	0.0065	0.0250167	yes	GO:0010411 Biological Process:xyloglucan metabolic process,GO:0005794 Cellular Component:Golgi apparatus,GO:0016413 Molecular Function:O-acetyltransferase activity	NA	IPR025846 PMR5 N-terminal domain,IPR026057 PC-Esterase,IPR029962 Trichome birefringence-like family,IPR029963 Protein altered xyloglucan 4
RC2G0582700	XLOC_015033	XLOC_015033	Chr02:66130035-66131853	P2ABC	P1ABC	OK	6.41968	23.308	-1.86025	4.11394	5e-05	0.000417915	yes	NA	NA	IPR025846 PMR5 N-terminal domain,IPR026057 PC-Esterase,IPR029962 Trichome birefringence-like family
RC2G0380100	XLOC_013996	XLOC_013996	Chr02:42878442-42881723	P2ABC	P1ABC	OK	421.153	37.9183	3.47338	-9.99618	5e-05	0.000417915	yes	NA	NA	IPR025846 PMR5 N-terminal domain,IPR026057 PC-Esterase,IPR029962 Trichome birefringence-like family
Pectinesterase
RC7G0326100	XLOC_042111	XLOC_042111	Chr07:30075171-30075783	P2ABC	P1ABC	OK	1.78811	15.1403	-3.08189	2.8895	0.0035	0.0153784	yes	GO:0004857 Molecular Function:enzyme inhibitor activity	NA	IPR006501 Pectinesterase inhibitor domain,IPR035513 Invertase/pectin methylesterase inhibitor domain superfamily
RC6G0433400	XLOC_033838	XLOC_033838	Chr06:54221684-54222281	P2ABC	P1ABC	OK	20.612	59.7341	-1.53507	3.08785	5e-05	0.000417915	yes	GO:0004857 Molecular Function:enzyme inhibitor activity	NA	IPR006501 Pectinesterase inhibitor domain,IPR035513 Invertase/pectin methylesterase inhibitor domain superfamily
RC7G0232300	XLOC_038812	XLOC_038812	Chr07:19695665-19697071	P2ABC	P1ABC	OK	20.4102	6.89457	1.56576	-2.61464	0.0001	0.000775227	yes	GO:0004857 Molecular Function:enzyme inhibitor activity	NA	IPR006501 Pectinesterase inhibitor domain,IPR035513 Invertase/pectin methylesterase inhibitor domain superfamily
RC4G0308800	XLOC_023604	XLOC_023604	Chr04:43276483-43277008	P2ABC	P1ABC	OK	522.754	163.029	1.681	-5.49723	5e-05	0.000417915	yes	GO:0004857 Molecular Function:enzyme inhibitor activity	NA	IPR006501 Pectinesterase inhibitor domain,IPR035513 Invertase/pectin methylesterase inhibitor domain superfamily
RC1G0518200	XLOC_005572	XLOC_005572	Chr01:59197972-59198548	P2ABC	P1ABC	OK	67.2693	14.9023	2.17441	-4.16938	5e-05	0.000417915	yes	GO:0004857 Molecular Function:enzyme inhibitor activity	NA	IPR006501 Pectinesterase inhibitor domain,IPR035513 Invertase/pectin methylesterase inhibitor domain superfamily
RC1G0518300	XLOC_005573	XLOC_005573	Chr01:59199465-59200188	P2ABC	P1ABC	OK	39.2495	5.2681	2.89732	-3.94483	5e-05	0.000417915	yes	GO:0004857 Molecular Function:enzyme inhibitor activity	NA	IPR006501 Pectinesterase inhibitor domain,IPR035513 Invertase/pectin methylesterase inhibitor domain superfamily
RC1G0518100	XLOC_008377	XLOC_008377	Chr01:59190049-59191429	P2ABC	P1ABC	OK	580.18	24.4616	4.56791	-12.3945	5e-05	0.000417915	yes	GO:0004857 Molecular Function:enzyme inhibitor activity	NA	IPR006501 Pectinesterase inhibitor domain,IPR035513 Invertase/pectin methylesterase inhibitor domain superfamily
RC1G0517900	XLOC_008375	XLOC_008375	Chr01:59185687-59186409	P2ABC	P1ABC	OK	260.708	8.49532	4.93962	-8.02161	5e-05	0.000417915	yes	GO:0004857 Molecular Function:enzyme inhibitor activity	NA	IPR006501 Pectinesterase inhibitor domain,IPR035513 Invertase/pectin methylesterase inhibitor domain superfamily
RC2G0292400	XLOC_013564	XLOC_013564	Chr02:29363835-29366396	P2ABC	P1ABC	OK	217.606	79.5657	1.4515	-4.29947	5e-05	0.000417915	yes	GO:0042545 Biological Process:cell wall modification,GO:0005618 Cellular Component:cell wall,GO:0004857 Molecular Function:enzyme inhibitor activity,GO:0030599 Molecular Function:pectinesterase activity	NA	IPR000070 Pectinesterase, catalytic,IPR006501 Pectinesterase inhibitor domain,IPR011050 Pectin lyase fold/virulence factor,IPR012334 Pectin lyase fold,IPR035513 Invertase/pectin methylesterase inhibitor domain superfamily
RC4G0170000	XLOC_022960	XLOC_022960	Chr04:25358805-25361894	P2ABC	P1ABC	OK	5.09564	1.59767	1.67329	-2.39194	0.00105	0.00583362	yes	GO:0042545 Biological Process:cell wall modification,GO:0005618 Cellular Component:cell wall,GO:0004857 Molecular Function:enzyme inhibitor activity,GO:0030599 Molecular Function:pectinesterase activity	NA	IPR000070 Pectinesterase, catalytic,IPR006501 Pectinesterase inhibitor domain,IPR011050 Pectin lyase fold/virulence factor,IPR012334 Pectin lyase fold,IPR033131 Pectinesterase, Asp active site,IPR035513 Invertase/pectin methylesterase inhibitor domain superfamily
RC6G0436700	XLOC_033856	XLOC_033856	Chr06:54429731-54437351	P2ABC	P1ABC	OK	40.6177	16.4901	1.30051	-3.52148	5e-05	0.000417915	yes	GO:0042545 Biological Process:cell wall modification,GO:0005618 Cellular Component:cell wall,GO:0004857 Molecular Function:enzyme inhibitor activity,GO:0030599 Molecular Function:pectinesterase activity	K01051 pectinesterase [EC:3.1.1.11]	IPR000070 Pectinesterase, catalytic,IPR006501 Pectinesterase inhibitor domain,IPR011050 Pectin lyase fold/virulence factor,IPR012334 Pectin lyase fold,IPR033131 Pectinesterase, Asp active site,IPR035513 Invertase/pectin methylesterase inhibitor domain superfamily
RC3G0077600	XLOC_017812	XLOC_017812	Chr03:13759462-13761214	P2ABC	P1ABC	OK	1.49792	5.56679	-1.89389	2.39873	0.0008	0.00465789	yes	GO:0042545 Biological Process:cell wall modification,GO:0005618 Cellular Component:cell wall,GO:0004857 Molecular Function:enzyme inhibitor activity,GO:0030599 Molecular Function:pectinesterase activity	K01051 pectinesterase [EC:3.1.1.11]	IPR000070 Pectinesterase, catalytic,IPR006501 Pectinesterase inhibitor domain,IPR011050 Pectin lyase fold/virulence factor,IPR012334 Pectin lyase fold,IPR018040 Pectinesterase, Tyr active site,IPR035513 Invertase/pectin methylesterase inhibitor domain superfamily
RC4G0287000	XLOC_023501	XLOC_023501	Chr04:40748685-40750822	P2ABC	P1ABC	OK	10.039	41.6775	-2.05365	3.92014	5e-05	0.000417915	yes	GO:0042545 Biological Process:cell wall modification,GO:0005618 Cellular Component:cell wall,GO:0004857 Molecular Function:enzyme inhibitor activity,GO:0030599 Molecular Function:pectinesterase activity	K01051 pectinesterase [EC:3.1.1.11]	IPR000070 Pectinesterase, catalytic,IPR006501 Pectinesterase inhibitor domain,IPR011050 Pectin lyase fold/virulence factor,IPR012334 Pectin lyase fold,IPR018040 Pectinesterase, Tyr active site,IPR033131 Pectinesterase, Asp active site,IPR035513 Invertase/pectin methylesterase inhibitor domain superfamily
RC3G0342000	XLOC_017103	XLOC_017103	Chr03:41251107-41253290	P2ABC	P1ABC	OK	0.671211	2.5407	-1.92039	2.03615	0.0065	0.0250167	yes	GO:0042545 Biological Process:cell wall modification,GO:0005618 Cellular Component:cell wall,GO:0004857 Molecular Function:enzyme inhibitor activity,GO:0030599 Molecular Function:pectinesterase activity	K01051 pectinesterase [EC:3.1.1.11]	IPR000070 Pectinesterase, catalytic,IPR006501 Pectinesterase inhibitor domain,IPR011050 Pectin lyase fold/virulence factor,IPR012334 Pectin lyase fold,IPR018040 Pectinesterase, Tyr active site,IPR033131 Pectinesterase, Asp active site,IPR035513 Invertase/pectin methylesterase inhibitor domain superfamily
RC2G0486000	XLOC_014549	XLOC_014549	Chr02:56707505-56712147	P2ABC	P1ABC	OK	120.517	25.1834	2.25869	-6.52701	5e-05	0.000417915	yes	GO:0042545 Biological Process:cell wall modification,GO:0005618 Cellular Component:cell wall,GO:0004857 Molecular Function:enzyme inhibitor activity,GO:0030599 Molecular Function:pectinesterase activity	K01051 pectinesterase [EC:3.1.1.11]	IPR000070 Pectinesterase, catalytic,IPR006501 Pectinesterase inhibitor domain,IPR011050 Pectin lyase fold/virulence factor,IPR012334 Pectin lyase fold,IPR018040 Pectinesterase, Tyr active site,IPR033131 Pectinesterase, Asp active site,IPR035513 Invertase/pectin methylesterase inhibitor domain superfamily
RC4G0465200	XLOC_021944	XLOC_021944	Chr04:56331782-56333823	P2ABC	P1ABC	OK	112.775	43.7796	1.36512	-4.03899	5e-05	0.000417915	yes	GO:0042545 Biological Process:cell wall modification,GO:0005618 Cellular Component:cell wall,GO:0004857 Molecular Function:enzyme inhibitor activity,GO:0030599 Molecular Function:pectinesterase activity	K01051 pectinesterase [EC:3.1.1.11]	IPR000070 Pectinesterase, catalytic,IPR006501 Pectinesterase inhibitor domain,IPR011050 Pectin lyase fold/virulence factor,IPR012334 Pectin lyase fold,IPR018040 Pectinesterase, Tyr active site,IPR033131 Pectinesterase, Asp active site,IPR035513 Invertase/pectin methylesterase inhibitor domain superfamily
RC1G0502500	XLOC_008301	XLOC_008301	Chr01:58239871-58241392	P2ABC	P1ABC	OK	1.77904	6.6392	-1.89991	2.16329	0.0024	0.0113654	yes	GO:0042545 Biological Process:cell wall modification,GO:0005618 Cellular Component:cell wall,GO:0030599 Molecular Function:pectinesterase activity	K01051 pectinesterase [EC:3.1.1.11]	IPR000070 Pectinesterase, catalytic,IPR011050 Pectin lyase fold/virulence factor,IPR012334 Pectin lyase fold,IPR033131 Pectinesterase, Asp active site
RC4G0304300	XLOC_023589	XLOC_023589	Chr04:42808800-42810620	P2ABC	P1ABC	OK	7.05557	14.7569	-1.06456	1.86497	0.00225	0.0107858	yes	GO:0042545 Biological Process:cell wall modification,GO:0005618 Cellular Component:cell wall,GO:0030599 Molecular Function:pectinesterase activity	NA	IPR000070 Pectinesterase, catalytic,IPR011050 Pectin lyase fold/virulence factor,IPR012334 Pectin lyase fold,IPR033131 Pectinesterase, Asp active site
Expansin
RC3G0223300	XLOC_018569	XLOC_018569	Chr03:31002972-31004874	P2ABC	P1ABC	OK	6.32406	29.5108	-2.22232	3.47981	5e-05	0.000417915	yes	GO:0009664 Biological Process:plant-type cell wall organization,GO:0005576 Cellular Component:extracellular region	NA	IPR002963 Expansin,IPR007112 Expansin/pollen allergen, DPBB domain,IPR007117 Expansin, cellulose-binding-like domain,IPR007118 Expansin/Lol pI,IPR009009 RlpA-like protein, double-psi beta-barrel domain,IPR036749 Expansin, cellulose-binding-like domain superfamily,IPR036908 RlpA-like domain superfamily
RC2G0618000	XLOC_011659	XLOC_011659	Chr02:69154150-69156085	P2ABC	P1ABC	OK	775.468	2641.73	-1.76834	3.25178	5e-05	0.000417915	yes	GO:0009664 Biological Process:plant-type cell wall organization,GO:0005576 Cellular Component:extracellular region	NA	IPR002963 Expansin,IPR007112 Expansin/pollen allergen, DPBB domain,IPR007117 Expansin, cellulose-binding-like domain,IPR007118 Expansin/Lol pI,IPR009009 RlpA-like protein, double-psi beta-barrel domain,IPR036749 Expansin, cellulose-binding-like domain superfamily,IPR036908 RlpA-like domain superfamily
RC5G0626300	XLOC_031104	XLOC_031104	Chr05:73175165-73176661	P2ABC	P1ABC	OK	3742.81	1267.54	1.56209	-2.74085	5e-05	0.000417915	yes	GO:0009664 Biological Process:plant-type cell wall organization,GO:0005576 Cellular Component:extracellular region	NA	IPR002963 Expansin,IPR007112 Expansin/pollen allergen, DPBB domain,IPR007117 Expansin, cellulose-binding-like domain,IPR007118 Expansin/Lol pI,IPR009009 RlpA-like protein, double-psi beta-barrel domain,IPR036749 Expansin, cellulose-binding-like domain superfamily,IPR036908 RlpA-like domain superfamily
RC4G0430500	XLOC_021766	XLOC_021766	Chr04:53660334-53662039	P2ABC	P1ABC	OK	99.4332	28.6936	1.793	-5.19875	5e-05	0.000417915	yes	GO:0009664 Biological Process:plant-type cell wall organization,GO:0005576 Cellular Component:extracellular region	NA	IPR002963 Expansin,IPR007112 Expansin/pollen allergen, DPBB domain,IPR007117 Expansin, cellulose-binding-like domain,IPR007118 Expansin/Lol pI,IPR009009 RlpA-like protein, double-psi beta-barrel domain,IPR036749 Expansin, cellulose-binding-like domain superfamily,IPR036908 RlpA-like domain superfamily
RC6G0522800	XLOC_037250	XLOC_037250	Chr06:61285061-61286483	P2ABC	P1ABC	OK	115.866	20.4418	2.50286	-7.24023	5e-05	0.000417915	yes	GO:0009664 Biological Process:plant-type cell wall organization,GO:0005576 Cellular Component:extracellular region	NA	IPR002963 Expansin,IPR007112 Expansin/pollen allergen, DPBB domain,IPR007117 Expansin, cellulose-binding-like domain,IPR007118 Expansin/Lol pI,IPR009009 RlpA-like protein, double-psi beta-barrel domain,IPR036749 Expansin, cellulose-binding-like domain superfamily,IPR036908 RlpA-like domain superfamily
RC7G0047900	XLOC_040751	XLOC_040751	Chr07:3238275-3240592	P2ABC	P1ABC	OK	6.4452	0.82945	2.958	-3.05442	0.00065	0.00394036	yes	GO:0009664 Biological Process:plant-type cell wall organization,GO:0005576 Cellular Component:extracellular region	NA	IPR002963 Expansin,IPR007112 Expansin/pollen allergen, DPBB domain,IPR007117 Expansin, cellulose-binding-like domain,IPR007118 Expansin/Lol pI,IPR009009 RlpA-like protein, double-psi beta-barrel domain,IPR036749 Expansin, cellulose-binding-like domain superfamily,IPR036908 RlpA-like domain superfamily
Pectate lyase
RC1G0403600	XLOC_004966	XLOC_004966	Chr01:50476593-50481436	P2ABC	P1ABC	OK	12.103	4.10298	1.56062	-2.63547	0.0001	0.000775227	yes	NA	K01728 pectate lyase [EC:4.2.2.2]	IPR002022 Pectate lyase,IPR011050 Pectin lyase fold/virulence factor,IPR012334 Pectin lyase fold,IPR018082 AmbAllergen
RC1G0432000	XLOC_005104	XLOC_005104	Chr01:52806738-52810475	P2ABC	P1ABC	OK	9.41882	22.1873	-1.23612	2.69902	5e-05	0.000417915	yes	NA	K01728 pectate lyase [EC:4.2.2.2]	IPR002022 Pectate lyase,IPR011050 Pectin lyase fold/virulence factor,IPR012334 Pectin lyase fold,IPR018082 AmbAllergen
RC4G0081100	XLOC_022538	XLOC_022538	Chr04:9511830-9515739	P2ABC	P1ABC	OK	1211.39	511.576	1.24364	-2.67909	5e-05	0.000417915	yes	NA	K01728 pectate lyase [EC:4.2.2.2]	IPR002022 Pectate lyase,IPR011050 Pectin lyase fold/virulence factor,IPR012334 Pectin lyase fold,IPR018082 AmbAllergen
RC7G0039200	XLOC_037856	XLOC_037856	Chr07:2525518-2527067	P2ABC	P1ABC	OK	2.613	15.139	-2.53449	3.46667	5e-05	0.000417915	yes	GO:0030570 Molecular Function:pectate lyase activity	K01728 pectate lyase [EC:4.2.2.2]	IPR002022 Pectate lyase,IPR007524 Pectate lyase, N-terminal,IPR011050 Pectin lyase fold/virulence factor,IPR012334 Pectin lyase fold,IPR018082 AmbAllergen
RC2G0629800	XLOC_015259	XLOC_015259	Chr02:70400884-70402650	P2ABC	P1ABC	OK	2.55665	7.82938	-1.61464	2.34586	0.0005	0.00314791	yes	GO:0030570 Molecular Function:pectate lyase activity	K01728 pectate lyase [EC:4.2.2.2]	IPR002022 Pectate lyase,IPR007524 Pectate lyase, N-terminal,IPR011050 Pectin lyase fold/virulence factor,IPR012334 Pectin lyase fold,IPR018082 AmbAllergen
Pectin lyase fold
RC4G0314100	XLOC_021188	XLOC_021188	Chr04:43839180-43844882	P2ABC	P1ABC	OK	2.24534	39.5566	-4.13891	6.87793	5e-05	0.000417915	yes	GO:0005975 Biological Process:carbohydrate metabolic process,GO:0004650 Molecular Function:polygalacturonase activity	NA	IPR000743 Glycoside hydrolase, family 28,IPR011050 Pectin lyase fold/virulence factor,IPR012334 Pectin lyase fold
RC1G0085600	XLOC_006421	XLOC_006421	Chr01:10508204-10510291	P2ABC	P1ABC	OK	0.8662	5.89915	-2.76774	2.87157	0.0013	0.00691255	yes	GO:0005975 Biological Process:carbohydrate metabolic process,GO:0004650 Molecular Function:polygalacturonase activity	K01213 "galacturan 1,4-alpha-galacturonidase [EC:3.2.1.67]"	IPR000743 Glycoside hydrolase, family 28,IPR011050 Pectin lyase fold/virulence factor,IPR012334 Pectin lyase fold
RC3G0074300	XLOC_017796	XLOC_017796	Chr03:13271677-13274848	P2ABC	P1ABC	OK	1.79218	11.3322	-2.66064	3.89546	5e-05	0.000417915	yes	GO:0005975 Biological Process:carbohydrate metabolic process,GO:0004650 Molecular Function:polygalacturonase activity	NA	IPR000743 Glycoside hydrolase, family 28,IPR011050 Pectin lyase fold/virulence factor,IPR012334 Pectin lyase fold
RC0G0016900	XLOC_000096	XLOC_000096	Chr00:1323935-1330410	P2ABC	P1ABC	OK	3.98451	21.2707	-2.41639	3.70168	5e-05	0.000417915	yes	GO:0005975 Biological Process:carbohydrate metabolic process,GO:0004650 Molecular Function:polygalacturonase activity	K01213 "galacturan 1,4-alpha-galacturonidase [EC:3.2.1.67]"	IPR000743 Glycoside hydrolase, family 28,IPR011050 Pectin lyase fold/virulence factor,IPR012334 Pectin lyase fold
RC6G0437000	XLOC_033858	XLOC_033858	Chr06:54464832-54467017	P2ABC	P1ABC	OK	3.82728	17.6643	-2.20645	3.6163	5e-05	0.000417915	yes	GO:0005975 Biological Process:carbohydrate metabolic process,GO:0004650 Molecular Function:polygalacturonase activity	K01213 "galacturan 1,4-alpha-galacturonidase [EC:3.2.1.67]"	IPR000743 Glycoside hydrolase, family 28,IPR011050 Pectin lyase fold/virulence factor,IPR012334 Pectin lyase fold
RC4G0291500	XLOC_021067	XLOC_021067	Chr04:41213965-41217076	P2ABC	P1ABC	OK	23.0106	76.3866	-1.73102	5.37066	5e-05	0.000417915	yes	GO:0005975 Biological Process:carbohydrate metabolic process,GO:0004650 Molecular Function:polygalacturonase activity	NA	IPR000743 Glycoside hydrolase, family 28,IPR011050 Pectin lyase fold/virulence factor,IPR012334 Pectin lyase fold
RC0G0016800	XLOC_000095	XLOC_000095	Chr00:1304618-1306185	P2ABC	P1ABC	OK	3.24528	10.7717	-1.73083	2.29938	0.00105	0.00583362	yes	GO:0005975 Biological Process:carbohydrate metabolic process,GO:0004650 Molecular Function:polygalacturonase activity	K01213 "galacturan 1,4-alpha-galacturonidase [EC:3.2.1.67]"	IPR000743 Glycoside hydrolase, family 28,IPR011050 Pectin lyase fold/virulence factor,IPR012334 Pectin lyase fold
RC3G0134700	XLOC_018112	XLOC_018112	Chr03:21526020-21528956	P2ABC	P1ABC	OK	15.0708	4.69849	1.68149	-3.32742	5e-05	0.000417915	yes	GO:0005975 Biological Process:carbohydrate metabolic process,GO:0004650 Molecular Function:polygalacturonase activity	NA	IPR000743 Glycoside hydrolase, family 28,IPR011050 Pectin lyase fold/virulence factor,IPR012334 Pectin lyase fold
RC1G0359400	XLOC_004748	XLOC_004748	Chr01:46153223-46155755	P2ABC	P1ABC	OK	4.48566	0.469488	3.25616	-2.73105	0.00155	0.00800952	yes	GO:0005975 Biological Process:carbohydrate metabolic process,GO:0004650 Molecular Function:polygalacturonase activity	NA	IPR000743 Glycoside hydrolase, family 28,IPR011050 Pectin lyase fold/virulence factor,IPR012334 Pectin lyase fold
RC2G0652900	XLOC_015363	XLOC_015363	Chr02:72319754-72322176	P2ABC	P1ABC	OK	71.2777	1.07152	6.05572	-7.27631	5e-05	0.000417915	yes	GO:0005975 Biological Process:carbohydrate metabolic process,GO:0004650 Molecular Function:polygalacturonase activity	K01184 polygalacturonase [EC:3.2.1.15]	IPR000743 Glycoside hydrolase, family 28,IPR011050 Pectin lyase fold/virulence factor,IPR012334 Pectin lyase fold
XTH
RC4G0469900	XLOC_021966	XLOC_021966	Chr04:56606567-56607844	P2ABC	P1ABC	OK	66.3922	415.053	-2.64421	7.93398	5e-05	0.000417915	yes	GO:0005975 Biological Process:carbohydrate metabolic process,GO:0042546 Biological Process:cell wall biogenesis,GO:0006073 Biological Process:cellular glucan metabolic process,GO:0010411 Biological Process:xyloglucan metabolic process,GO:0048046 Cellular Component:apoplast,GO:0005618 Cellular Component:cell wall,GO:0004553 Molecular Function:hydrolase activity, hydrolyzing O-glycosyl compounds,GO…	K08235 xyloglucan:xyloglucosyl transferase [EC:2.4.1.207]	IPR000757 Glycoside hydrolase family 16,IPR010713 Xyloglucan endo-transglycosylase, C-terminal,IPR013320 Concanavalin A-like lectin/glucanase domain superfamily,IPR016455 Xyloglucan endotransglucosylase/hydrolase
RC0G0185500	XLOC_000908	XLOC_000908	Chr00:24278497-24279730	P2ABC	P1ABC	OK	5.23193	74.9216	-3.83997	6.07905	5e-05	0.000417915	yes	GO:0005975 Biological Process:carbohydrate metabolic process,GO:0042546 Biological Process:cell wall biogenesis,GO:0006073 Biological Process:cellular glucan metabolic process,GO:0010411 Biological Process:xyloglucan metabolic process,GO:0048046 Cellular Component:apoplast,GO:0005618 Cellular Component:cell wall,GO:0004553 Molecular Function:hydrolase activity, hydrolyzing O-glycosyl compounds,GO…	K08235 xyloglucan:xyloglucosyl transferase [EC:2.4.1.207]	IPR000757 Glycoside hydrolase family 16,IPR008263 Glycoside hydrolase, family 16, active site,IPR010713 Xyloglucan endo-transglycosylase, C-terminal,IPR013320 Concanavalin A-like lectin/glucanase domain superfamily,IPR016455 Xyloglucan endotransglucosylase/hydrolase
RC0G0185600	XLOC_000909	XLOC_000909	Chr00:24287399-24288756	P2ABC	P1ABC	OK	33.6046	368.007	-3.453	9.1168	5e-05	0.000417915	yes	GO:0005975 Biological Process:carbohydrate metabolic process,GO:0042546 Biological Process:cell wall biogenesis,GO:0006073 Biological Process:cellular glucan metabolic process,GO:0010411 Biological Process:xyloglucan metabolic process,GO:0048046 Cellular Component:apoplast,GO:0005618 Cellular Component:cell wall,GO:0004553 Molecular Function:hydrolase activity, hydrolyzing O-glycosyl compounds,GO…	K08235 xyloglucan:xyloglucosyl transferase [EC:2.4.1.207]	IPR000757 Glycoside hydrolase family 16,IPR008263 Glycoside hydrolase, family 16, active site,IPR010713 Xyloglucan endo-transglycosylase, C-terminal,IPR013320 Concanavalin A-like lectin/glucanase domain superfamily,IPR016455 Xyloglucan endotransglucosylase/hydrolase
RC0G0063900	XLOC_001754	XLOC_001754	Chr00:7108705-7109850	P2ABC	P1ABC	OK	4.63637	46.7124	-3.33274	4.99521	5e-05	0.000417915	yes	GO:0005975 Biological Process:carbohydrate metabolic process,GO:0042546 Biological Process:cell wall biogenesis,GO:0006073 Biological Process:cellular glucan metabolic process,GO:0010411 Biological Process:xyloglucan metabolic process,GO:0048046 Cellular Component:apoplast,GO:0005618 Cellular Component:cell wall,GO:0004553 Molecular Function:hydrolase activity, hydrolyzing O-glycosyl compounds,GO…	K14504 xyloglucan:xyloglucosyl transferase TCH4 [EC:2.4.1.207]	IPR000757 Glycoside hydrolase family 16,IPR008263 Glycoside hydrolase, family 16, active site,IPR010713 Xyloglucan endo-transglycosylase, C-terminal,IPR013320 Concanavalin A-like lectin/glucanase domain superfamily,IPR016455 Xyloglucan endotransglucosylase/hydrolase
RC0G0064200	XLOC_000322	XLOC_000322	Chr00:7137349-7138506	P2ABC	P1ABC	OK	30.785	221.859	-2.84934	7.5405	5e-05	0.000417915	yes	GO:0005975 Biological Process:carbohydrate metabolic process,GO:0042546 Biological Process:cell wall biogenesis,GO:0006073 Biological Process:cellular glucan metabolic process,GO:0010411 Biological Process:xyloglucan metabolic process,GO:0048046 Cellular Component:apoplast,GO:0005618 Cellular Component:cell wall,GO:0004553 Molecular Function:hydrolase activity, hydrolyzing O-glycosyl compounds,GO…	K14504 xyloglucan:xyloglucosyl transferase TCH4 [EC:2.4.1.207]	IPR000757 Glycoside hydrolase family 16,IPR008263 Glycoside hydrolase, family 16, active site,IPR010713 Xyloglucan endo-transglycosylase, C-terminal,IPR013320 Concanavalin A-like lectin/glucanase domain superfamily,IPR016455 Xyloglucan endotransglucosylase/hydrolase
RC0G0185300	XLOC_002357	XLOC_002357	Chr00:24265197-24266370	P2ABC	P1ABC	OK	2.83027	13.8164	-2.28737	2.73904	0.00025	0.00174253	yes	GO:0005975 Biological Process:carbohydrate metabolic process,GO:0042546 Biological Process:cell wall biogenesis,GO:0006073 Biological Process:cellular glucan metabolic process,GO:0010411 Biological Process:xyloglucan metabolic process,GO:0048046 Cellular Component:apoplast,GO:0005618 Cellular Component:cell wall,GO:0004553 Molecular Function:hydrolase activity, hydrolyzing O-glycosyl compounds,GO…	K08235 xyloglucan:xyloglucosyl transferase [EC:2.4.1.207]	IPR000757 Glycoside hydrolase family 16,IPR008263 Glycoside hydrolase, family 16, active site,IPR010713 Xyloglucan endo-transglycosylase, C-terminal,IPR013320 Concanavalin A-like lectin/glucanase domain superfamily,IPR016455 Xyloglucan endotransglucosylase/hydrolase
RC0G0063800	XLOC_001753	XLOC_001753	Chr00:7102199-7103314	P2ABC	P1ABC	OK	5.28223	23.5471	-2.15633	3.25777	5e-05	0.000417915	yes	GO:0005975 Biological Process:carbohydrate metabolic process,GO:0042546 Biological Process:cell wall biogenesis,GO:0006073 Biological Process:cellular glucan metabolic process,GO:0010411 Biological Process:xyloglucan metabolic process,GO:0048046 Cellular Component:apoplast,GO:0005618 Cellular Component:cell wall,GO:0004553 Molecular Function:hydrolase activity, hydrolyzing O-glycosyl compounds,GO…	K14504 xyloglucan:xyloglucosyl transferase TCH4 [EC:2.4.1.207]	IPR000757 Glycoside hydrolase family 16,IPR008263 Glycoside hydrolase, family 16, active site,IPR010713 Xyloglucan endo-transglycosylase, C-terminal,IPR013320 Concanavalin A-like lectin/glucanase domain superfamily,IPR016455 Xyloglucan endotransglucosylase/hydrolase
RC0G0063600	XLOC_001751	XLOC_001751	Chr00:7066146-7067291	P2ABC	P1ABC	OK	5.53904	24.517	-2.14607	3.42982	5e-05	0.000417915	yes	GO:0005975 Biological Process:carbohydrate metabolic process,GO:0042546 Biological Process:cell wall biogenesis,GO:0006073 Biological Process:cellular glucan metabolic process,GO:0010411 Biological Process:xyloglucan metabolic process,GO:0048046 Cellular Component:apoplast,GO:0005618 Cellular Component:cell wall,GO:0004553 Molecular Function:hydrolase activity, hydrolyzing O-glycosyl compounds,GO…	K14504 xyloglucan:xyloglucosyl transferase TCH4 [EC:2.4.1.207]	IPR000757 Glycoside hydrolase family 16,IPR008263 Glycoside hydrolase, family 16, active site,IPR010713 Xyloglucan endo-transglycosylase, C-terminal,IPR013320 Concanavalin A-like lectin/glucanase domain superfamily,IPR016455 Xyloglucan endotransglucosylase/hydrolase
RC0G0064000	XLOC_001755	XLOC_001755	Chr00:7116625-7117798	P2ABC	P1ABC	OK	5.09849	19.9751	-1.97006	2.96462	5e-05	0.000417915	yes	GO:0005975 Biological Process:carbohydrate metabolic process,GO:0042546 Biological Process:cell wall biogenesis,GO:0006073 Biological Process:cellular glucan metabolic process,GO:0010411 Biological Process:xyloglucan metabolic process,GO:0048046 Cellular Component:apoplast,GO:0005618 Cellular Component:cell wall,GO:0004553 Molecular Function:hydrolase activity, hydrolyzing O-glycosyl compounds,GO…	K14504 xyloglucan:xyloglucosyl transferase TCH4 [EC:2.4.1.207]	IPR000757 Glycoside hydrolase family 16,IPR008263 Glycoside hydrolase, family 16, active site,IPR010713 Xyloglucan endo-transglycosylase, C-terminal,IPR013320 Concanavalin A-like lectin/glucanase domain superfamily,IPR016455 Xyloglucan endotransglucosylase/hydrolase
RC2G0507900	XLOC_014659	XLOC_014659	Chr02:58981353-58982536	P2ABC	P1ABC	OK	21.8154	61.2189	-1.48863	3.67852	5e-05	0.000417915	yes	GO:0005975 Biological Process:carbohydrate metabolic process,GO:0042546 Biological Process:cell wall biogenesis,GO:0006073 Biological Process:cellular glucan metabolic process,GO:0010411 Biological Process:xyloglucan metabolic process,GO:0048046 Cellular Component:apoplast,GO:0005618 Cellular Component:cell wall,GO:0004553 Molecular Function:hydrolase activity, hydrolyzing O-glycosyl compounds,GO…	K08235 xyloglucan:xyloglucosyl transferase [EC:2.4.1.207]	IPR000757 Glycoside hydrolase family 16,IPR008263 Glycoside hydrolase, family 16, active site,IPR010713 Xyloglucan endo-transglycosylase, C-terminal,IPR013320 Concanavalin A-like lectin/glucanase domain superfamily,IPR016455 Xyloglucan endotransglucosylase/hydrolase
RC0G0064600	XLOC_001758	XLOC_001758	Chr00:7161111-7162265	P2ABC	P1ABC	OK	5.09383	13.0475	-1.35695	2.03583	0.00135	0.00713407	yes	GO:0005975 Biological Process:carbohydrate metabolic process,GO:0042546 Biological Process:cell wall biogenesis,GO:0006073 Biological Process:cellular glucan metabolic process,GO:0010411 Biological Process:xyloglucan metabolic process,GO:0048046 Cellular Component:apoplast,GO:0005618 Cellular Component:cell wall,GO:0004553 Molecular Function:hydrolase activity, hydrolyzing O-glycosyl compounds,GO…	K14504 xyloglucan:xyloglucosyl transferase TCH4 [EC:2.4.1.207]	IPR000757 Glycoside hydrolase family 16,IPR008263 Glycoside hydrolase, family 16, active site,IPR010713 Xyloglucan endo-transglycosylase, C-terminal,IPR013320 Concanavalin A-like lectin/glucanase domain superfamily,IPR016455 Xyloglucan endotransglucosylase/hydrolase
RC0G0185000	XLOC_002354	XLOC_002354	Chr00:24243475-24245477	P2ABC	P1ABC	OK	1.36451	7.38458	-2.43613	2.51205	0.0053	0.0213593	yes	GO:0005975 Biological Process:carbohydrate metabolic process,GO:0042546 Biological Process:cell wall biogenesis,GO:0010411 Biological Process:xyloglucan metabolic process,GO:0004553 Molecular Function:hydrolase activity, hydrolyzing O-glycosyl compounds,GO:0016762 Molecular Function:xyloglucan:xyloglucosyl transferase activity	K14504 xyloglucan:xyloglucosyl transferase TCH4 [EC:2.4.1.207]	IPR000757 Glycoside hydrolase family 16,IPR008263 Glycoside hydrolase, family 16, active site,IPR008264 Beta-glucanase,IPR013320 Concanavalin A-like lectin/glucanase domain superfamily,IPR016455 Xyloglucan endotransglucosylase/hydrolase
RC4G0194600	XLOC_020569	XLOC_020569	Chr04:28510947-28513054	P2ABC	P1ABC	OK	125.383	550.771	-2.13511	6.39379	5e-05	0.000417915	yes	GO:0005975 Biological Process:carbohydrate metabolic process,GO:0042546 Biological Process:cell wall biogenesis,GO:0006073 Biological Process:cellular glucan metabolic process,GO:0010411 Biological Process:xyloglucan metabolic process,GO:0048046 Cellular Component:apoplast,GO:0005618 Cellular Component:cell wall,GO:0004553 Molecular Function:hydrolase activity, hydrolyzing O-glycosyl compounds,GO…	K08235 xyloglucan:xyloglucosyl transferase [EC:2.4.1.207]	IPR000757 Glycoside hydrolase family 16,IPR008263 Glycoside hydrolase, family 16, active site,IPR008264 Beta-glucanase,IPR010713 Xyloglucan endo-transglycosylase, C-terminal,IPR013320 Concanavalin A-like lectin/glucanase domain superfamily,IPR016455 Xyloglucan endotransglucosylase/hydrolase
RC5G0036500	XLOC_024691	XLOC_024691	Chr05:2494003-2495789	P2ABC	P1ABC	OK	37.5704	80.132	-1.09278	3.02201	5e-05	0.000417915	yes	GO:0005975 Biological Process:carbohydrate metabolic process,GO:0042546 Biological Process:cell wall biogenesis,GO:0006073 Biological Process:cellular glucan metabolic process,GO:0010411 Biological Process:xyloglucan metabolic process,GO:0048046 Cellular Component:apoplast,GO:0005618 Cellular Component:cell wall,GO:0004553 Molecular Function:hydrolase activity, hydrolyzing O-glycosyl compounds,GO…	K08235 xyloglucan:xyloglucosyl transferase [EC:2.4.1.207]	IPR000757 Glycoside hydrolase family 16,IPR008263 Glycoside hydrolase, family 16, active site,IPR008264 Beta-glucanase,IPR010713 Xyloglucan endo-transglycosylase, C-terminal,IPR013320 Concanavalin A-like lectin/glucanase domain superfamily,IPR016455 Xyloglucan endotransglucosylase/hydrolase
RC2G0224900	XLOC_013212	XLOC_013212	Chr02:20449591-20451605	P2ABC	P1ABC	OK	802.091	312.078	1.36186	-3.41997	5e-05	0.000417915	yes	GO:0005975 Biological Process:carbohydrate metabolic process,GO:0042546 Biological Process:cell wall biogenesis,GO:0006073 Biological Process:cellular glucan metabolic process,GO:0010411 Biological Process:xyloglucan metabolic process,GO:0048046 Cellular Component:apoplast,GO:0005618 Cellular Component:cell wall,GO:0004553 Molecular Function:hydrolase activity, hydrolyzing O-glycosyl compounds,GO…	K08235 xyloglucan:xyloglucosyl transferase [EC:2.4.1.207]	IPR000757 Glycoside hydrolase family 16,IPR008263 Glycoside hydrolase, family 16, active site,IPR008264 Beta-glucanase,IPR010713 Xyloglucan endo-transglycosylase, C-terminal,IPR013320 Concanavalin A-like lectin/glucanase domain superfamily,IPR016455 Xyloglucan endotransglucosylase/hydrolase
RC0G0174700	XLOC_000843	XLOC_000843	Chr00:22675884-22678447	P2ABC	P1ABC	OK	67.2695	137.988	-1.03652	3.46457	5e-05	0.000417915	yes	NA	K20887 xyloglucan glycosyltransferase 4 [EC:2.4.1.-],K20887 xyloglucan glycosyltransferase 4 [EC:2.4.1.-]	IPR001173 Glycosyltransferase 2-like,IPR029044 Nucleotide-diphospho-sugar transferases
Other
RC0G0066100	XLOC_000331	XLOC_000331	Chr00:7522571-7524972	P2ABC	P1ABC	OK	1.40417	24.0997	-4.10123	4.00495	5e-05	0.000417915	yes	NA	NA	IPR006459 Casparian strip membrane protein,IPR006702 Domain of unknown function DUF588
RC4G0269000	XLOC_023408	XLOC_023408	Chr04:38719973-38722210	P2ABC	P1ABC	OK	84.7437	5.18152	4.03166	-6.92097	5e-05	0.000417915	yes	NA	NA	IPR006459 Casparian strip membrane protein,IPR006702 Domain of unknown function DUF588
RC2G0688200	XLOC_012035	XLOC_012035	Chr02:74732970-74734414	P2ABC	P1ABC	OK	50.0695	20.8838	1.26155	-2.70718	5e-05	0.000417915	yes	NA	NA	IPR006459 Casparian strip membrane protein,IPR006702 Domain of unknown function DUF588
RC4G0269400	XLOC_020961	XLOC_020961	Chr04:38762267-38763719	P2ABC	P1ABC	OK	399.627	180.82	1.1441	-3.41748	5e-05	0.000417915	yes	NA	NA	IPR006459 Casparian strip membrane protein,IPR006702 Domain of unknown function DUF588
RC5G0106100	XLOC_028636	XLOC_028636	Chr05:7646316-7651317	P2ABC	P1ABC	OK	0.831583	2.13461	-1.36004	1.68164	0.0072	0.0272037	yes	GO:0030244 Biological Process:cellulose biosynthetic process,GO:0016020 Cellular Component:membrane,GO:0016760 Molecular Function:cellulose synthase (UDP-forming) activity	K10999 cellulose synthase A [EC:2.4.1.12],K10999 cellulose synthase A [EC:2.4.1.12]	IPR005150 Cellulose synthase,IPR013083 Zinc finger, RING/FYVE/PHD-type,IPR027934 Cellulose synthase, RING-type zinc finger,IPR029044 Nucleotide-diphospho-sugar transferases
RC7G0315800	XLOC_039201	XLOC_039201	Chr07:28988197-28992992	P2ABC	P1ABC	OK	5.00473	30.8187	-2.62244	5.77812	5e-05	0.000417915	yes	GO:0030244 Biological Process:cellulose biosynthetic process,GO:0016020 Cellular Component:membrane,GO:0016760 Molecular Function:cellulose synthase (UDP-forming) activity	K20924 cellulose synthase-like protein [EC:2.4.1.-],K20924 cellulose synthase-like protein [EC:2.4.1.-]	IPR005150 Cellulose synthase,IPR013083 Zinc finger, RING/FYVE/PHD-type,IPR029044 Nucleotide-diphospho-sugar transferases
RC3G0322600	XLOC_017017	XLOC_017017	Chr03:39862916-39866833	P2ABC	P1ABC	OK	264.052	74.219	1.83096	-5.89752	5e-05	0.000417915	yes	GO:0016787 Molecular Function:hydrolase activity	NA	IPR004963 Pectinacetylesterase/NOTUM

## Sheet: defense related
								Manuscript Title
	Petal abscission in fragrant roses is associated with large scale differential regulation of the abscission zone transcriptome
gene	test_id	gene_id	locus	8 hE RB AZ	0 hE RB AZ	status	8 hE RB AZ	0 hE RB AZ	0hE vs 8hE (Rosa bourboniana AZ) LOG2FC	test_stat	p_value	q_value	significant	GoAnnotation	KeggAnnotation	IrpAnnotation
Receptors
RC7G0416400	XLOC_039664	XLOC_039664	Chr07:43459765-43467338	P2ABC	P1ABC	OK	0.711038	7.84173	-3.46317	5.74526	5e-05	0.000417915	yes	GO:0007165 Biological Process:signal transduction,GO:0043531 Molecular Function:ADP binding,GO:0005515 Molecular Function:protein binding,GO:0005515 Molecular Function:protein binding	NA	IPR000157 Toll/interleukin-1 receptor homology (TIR) domain,IPR001611 Leucine-rich repeat,IPR002182 NB-ARC,IPR011713 Leucine-rich repeat 3,IPR027417 P-loop containing nucleoside triphosphate hydrolase,IPR032675 Leucine-rich repeat domain superfamily,IPR035897 Toll/interleukin-1 receptor homology (TIR) domain superfamily,IPR036390 Winged helix DNA-binding domain superfamily
RC6G0241800	XLOC_035885	XLOC_035885	Chr06:30458367-30464847	P2ABC	P1ABC	OK	17.4765	3.24982	2.42698	-6.58795	5e-05	0.000417915	yes	GO:0007165 Biological Process:signal transduction,GO:0043531 Molecular Function:ADP binding,GO:0005515 Molecular Function:protein binding	NA	IPR000157 Toll/interleukin-1 receptor homology (TIR) domain,IPR002182 NB-ARC,IPR011713 Leucine-rich repeat 3,IPR027417 P-loop containing nucleoside triphosphate hydrolase,IPR032675 Leucine-rich repeat domain superfamily,IPR035897 Toll/interleukin-1 receptor homology (TIR) domain superfamily
RC3G0124000	XLOC_018058	XLOC_018058	Chr03:20217167-20219331	P2ABC	P1ABC	OK	0.81843	4.19818	-2.35883	2.66425	0.00125	0.00670825	yes	GO:0007165 Biological Process:signal transduction,GO:0043531 Molecular Function:ADP binding,GO:0005515 Molecular Function:protein binding	NA	IPR000157 Toll/interleukin-1 receptor homology (TIR) domain,IPR002182 NB-ARC,IPR027417 P-loop containing nucleoside triphosphate hydrolase,IPR032675 Leucine-rich repeat domain superfamily,IPR035897 Toll/interleukin-1 receptor homology (TIR) domain superfamily,IPR036390 Winged helix DNA-binding domain superfamily
RC3G0124200	XLOC_018060	XLOC_018060	Chr03:20245229-20250243	P2ABC	P1ABC	OK	1.06459	2.55871	-1.26512	1.85003	0.0053	0.0213593	yes	GO:0007165 Biological Process:signal transduction,GO:0043531 Molecular Function:ADP binding,GO:0005515 Molecular Function:protein binding	NA	IPR000157 Toll/interleukin-1 receptor homology (TIR) domain,IPR002182 NB-ARC,IPR027417 P-loop containing nucleoside triphosphate hydrolase,IPR032675 Leucine-rich repeat domain superfamily,IPR035897 Toll/interleukin-1 receptor homology (TIR) domain superfamily,IPR036390 Winged helix DNA-binding domain superfamily
RC4G0188900	XLOC_020545	XLOC_020545	Chr04:27670967-27676905	P2ABC	P1ABC	OK	3.68737	8.08226	-1.13217	2.82845	5e-05	0.000417915	yes	GO:0007165 Biological Process:signal transduction,GO:0043531 Molecular Function:ADP binding,GO:0005515 Molecular Function:protein binding	NA	IPR000157 Toll/interleukin-1 receptor homology (TIR) domain,IPR002182 NB-ARC,IPR027417 P-loop containing nucleoside triphosphate hydrolase,IPR032675 Leucine-rich repeat domain superfamily,IPR035897 Toll/interleukin-1 receptor homology (TIR) domain superfamily,IPR036388 Winged helix-like DNA-binding domain superfamily
RC6G0137400	XLOC_032426	XLOC_032426	Chr06:14916940-14918194	P2ABC	P1ABC	OK	8.34278	18.1581	-1.12201	2.18498	0.00085	0.00490765	yes	GO:0007165 Biological Process:signal transduction,GO:0043531 Molecular Function:ADP binding,GO:0005515 Molecular Function:protein binding	NA	IPR000157 Toll/interleukin-1 receptor homology (TIR) domain,IPR002182 NB-ARC,IPR027417 P-loop containing nucleoside triphosphate hydrolase,IPR035897 Toll/interleukin-1 receptor homology (TIR) domain superfamily
RC7G0284100	XLOC_039032	XLOC_039032	Chr07:25432424-25434875	P2ABC	P1ABC	OK	0.820614	6.13547	-2.9024	3.45298	5e-05	0.000417915	yes	GO:0007165 Biological Process:signal transduction,GO:0043531 Molecular Function:ADP binding,GO:0005515 Molecular Function:protein binding	NA	IPR000157 Toll/interleukin-1 receptor homology (TIR) domain,IPR002182 NB-ARC,IPR027417 P-loop containing nucleoside triphosphate hydrolase,IPR035897 Toll/interleukin-1 receptor homology (TIR) domain superfamily,IPR036388 Winged helix-like DNA-binding domain superfamily,IPR036390 Winged helix DNA-binding domain superfamily
RC3G0200800	XLOC_018450	XLOC_018450	Chr03:28549669-28551783	P2ABC	P1ABC	OK	1.82698	0.402327	2.18302	-1.75255	0.0159	0.0499818	yes	GO:0007165 Biological Process:signal transduction,GO:0043531 Molecular Function:ADP binding,GO:0005515 Molecular Function:protein binding	NA	IPR000157 Toll/interleukin-1 receptor homology (TIR) domain,IPR002182 NB-ARC,IPR027417 P-loop containing nucleoside triphosphate hydrolase,IPR035897 Toll/interleukin-1 receptor homology (TIR) domain superfamily,IPR036388 Winged helix-like DNA-binding domain superfamily
RC5G0555900	XLOC_027232	XLOC_027232	Chr05:65041863-65043564	P2ABC	P1ABC	OK	0.827329	3.6717	-2.14992	2.02364	0.0059	0.0232098	yes	GO:0007165 Biological Process:signal transduction,GO:0043531 Molecular Function:ADP binding,GO:0005515 Molecular Function:protein binding	NA	IPR000157 Toll/interleukin-1 receptor homology (TIR) domain,IPR002182 NB-ARC,IPR027417 P-loop containing nucleoside triphosphate hydrolase,IPR035897 Toll/interleukin-1 receptor homology (TIR) domain superfamily,IPR036390 Winged helix DNA-binding domain superfamily
RC3G0123500	XLOC_018054	XLOC_018054	Chr03:20179685-20181286	P2ABC	P1ABC	OK	2.52326	10.0661	-1.99614	3.03068	5e-05	0.000417915	yes	GO:0007165 Biological Process:signal transduction,GO:0043531 Molecular Function:ADP binding,GO:0005515 Molecular Function:protein binding	NA	IPR000157 Toll/interleukin-1 receptor homology (TIR) domain,IPR002182 NB-ARC,IPR027417 P-loop containing nucleoside triphosphate hydrolase,IPR035897 Toll/interleukin-1 receptor homology (TIR) domain superfamily,IPR036390 Winged helix DNA-binding domain superfamily
RC7G0348200	XLOC_039348	XLOC_039348	Chr07:33161840-33167207	P2ABC	P1ABC	OK	21.3782	47.3133	-1.14611	3.81691	5e-05	0.000417915	yes	GO:0007186 Biological Process:G-protein coupled receptor signaling pathway,GO:0016021 Cellular Component:integral component of membrane,GO:0016020 Cellular Component:membrane,GO:0004930 Molecular Function:G-protein coupled receptor activity,GO:0004970 Molecular Function:ionotropic glutamate receptor activity	K05387 "glutamate receptor, ionotropic, plant"	IPR000337 GPCR, family 3,IPR001320 Ionotropic glutamate receptor,IPR001638 Solute-binding protein family 3/N-terminal domain of MltF,IPR001828 Receptor, ligand binding region,IPR017103 Ionotropic glutamate receptor, plant,IPR028082 Periplasmic binding protein-like I
RC1G0214500	XLOC_003964	XLOC_003964	Chr01:29038837-29042832	P2ABC	P1ABC	OK	2.62918	0.803809	1.70969	-1.98093	0.00215	0.0104317	yes	GO:0016020 Cellular Component:membrane,GO:0004970 Molecular Function:ionotropic glutamate receptor activity	K05387 "glutamate receptor, ionotropic, plant"	IPR001320 Ionotropic glutamate receptor,IPR001638 Solute-binding protein family 3/N-terminal domain of MltF,IPR001828 Receptor, ligand binding region,IPR017103 Ionotropic glutamate receptor, plant,IPR028082 Periplasmic binding protein-like I
RC1G0593700	XLOC_005932	XLOC_005932	Chr01:64368941-64371478	P2ABC	P1ABC	OK	17.5569	7.24069	1.27784	-1.901	0.00145	0.0075602	yes	GO:0006621 Biological Process:protein retention in ER lumen,GO:0016021 Cellular Component:integral component of membrane,GO:0046923 Molecular Function:ER retention sequence binding	K10949 ER lumen protein retaining receptor	IPR000133 ER lumen protein retaining receptor
RC6G0522000	XLOC_037246	XLOC_037246	Chr06:61203138-61205890	P2ABC	P1ABC	OK	44.2249	20.8973	1.08154	-2.71622	5e-05	0.000417915	yes	GO:0006621 Biological Process:protein retention in ER lumen,GO:0016021 Cellular Component:integral component of membrane,GO:0046923 Molecular Function:ER retention sequence binding	K10949 ER lumen protein retaining receptor	IPR000133 ER lumen protein retaining receptor
RC1G0320900	XLOC_004555	XLOC_004555	Chr01:42800253-42801558	P2ABC	P1ABC	OK	4.32611	1.16271	1.89558	-1.7267	0.01035	0.0358686	yes	GO:0006614 Biological Process:SRP-dependent cotranslational protein targeting to membrane,GO:0005525 Molecular Function:GTP binding	K03110 fused signal recognition particle receptor	IPR004390 Signal-recognition particle receptor FtsY,IPR013822 Signal recognition particle, SRP54 subunit, helical bundle,IPR036225 SRP/SRP receptor, N-terminal
RC6G0342800	XLOC_033403	XLOC_033403	Chr06:44880855-44883264	P2ABC	P1ABC	OK	4.29134	1.69077	1.34375	-1.60246	0.00745	0.0279426	yes	GO:0006886 Biological Process:intracellular protein transport,GO:0005783 Cellular Component:endoplasmic reticulum,GO:0016021 Cellular Component:integral component of membrane	NA	IPR008417 B-cell receptor-associated protein 29/31
RC2G0473000	XLOC_014474	XLOC_014474	Chr02:54945879-54949126	P2ABC	P1ABC	OK	2.02565	4.99754	-1.30283	1.71987	0.0141	0.045453	yes	GO:0016021 Cellular Component:integral component of membrane	NA	IPR009637 Lung seven transmembrane receptor-like
RC2G0546900	XLOC_011307	XLOC_011307	Chr02:62784622-62786109	P2ABC	P1ABC	OK	55.3113	13.065	2.08187	-3.96084	5e-05	0.000417915	yes	NA	NA	IPR016964 Sigma intracellular receptor 2,IPR033118 EXPERA domain
Lipid transfer protein
RC5G0722600	XLOC_028015	XLOC_028015	Chr05:84068347-84069436	P2ABC	P1ABC	OK	11.1134	1.24114	3.16256	-3.15861	0.00035	0.00231982	yes	GO:0006869 Biological Process:lipid transport,GO:0008289 Molecular Function:lipid binding	NA	IPR000528 Plant lipid transfer protein/Par allergen,IPR016140 Bifunctional inhibitor/plant lipid transfer protein/seed storage helical domain,IPR036312 Bifunctional inhibitor/plant lipid transfer protein/seed storage helical domain superfamily
RC3G0307500	XLOC_016950	XLOC_016950	Chr03:38592112-38601429	P2ABC	P1ABC	OK	719.419	1828.69	-1.34591	3.31109	5e-05	0.000417915	yes	GO:0006869 Biological Process:lipid transport,GO:0008289 Molecular Function:lipid binding	NA	IPR000528 Plant lipid transfer protein/Par allergen,IPR016140 Bifunctional inhibitor/plant lipid transfer protein/seed storage helical domain,IPR036312 Bifunctional inhibitor/plant lipid transfer protein/seed storage helical domain superfamily
RC3G0308000	XLOC_016954	XLOC_016954	Chr03:38647755-38648607	P2ABC	P1ABC	OK	818.19	2125.67	-1.37741	3.22775	5e-05	0.000417915	yes	GO:0006869 Biological Process:lipid transport,GO:0008289 Molecular Function:lipid binding	NA	IPR000528 Plant lipid transfer protein/Par allergen,IPR016140 Bifunctional inhibitor/plant lipid transfer protein/seed storage helical domain,IPR036312 Bifunctional inhibitor/plant lipid transfer protein/seed storage helical domain superfamily
RC7G0027000	XLOC_037799	XLOC_037799	Chr07:1701681-1709466	P2ABC	P1ABC	OK	1.60989	19.5957	-3.6055	2.69988	0.0038	0.0163643	yes	GO:0006869 Biological Process:lipid transport	NA	IPR016140 Bifunctional inhibitor/plant lipid transfer protein/seed storage helical domain,IPR033872 Non-specific lipid-transfer protein type 2,IPR036312 Bifunctional inhibitor/plant lipid transfer protein/seed storage helical domain superfamily
RC6G0251100	XLOC_035933	XLOC_035933	Chr06:32153038-32153864	P2ABC	P1ABC	OK	13.0335	3.69201	1.81975	-2.20186	0.00425	0.0179832	yes	NA	NA	IPR016140 Bifunctional inhibitor/plant lipid transfer protein/seed storage helical domain,IPR036312 Bifunctional inhibitor/plant lipid transfer protein/seed storage helical domain superfamily
RC4G0347200	XLOC_023785	XLOC_023785	Chr04:46579143-46580884	P2ABC	P1ABC	OK	69.5329	167.843	-1.27134	3.71287	5e-05	0.000417915	yes	NA	NA	IPR016140 Bifunctional inhibitor/plant lipid transfer protein/seed storage helical domain,IPR036312 Bifunctional inhibitor/plant lipid transfer protein/seed storage helical domain superfamily
RC6G0331000	XLOC_036328	XLOC_036328	Chr06:43437297-43437597	P2ABC	P1ABC	OK	17.4771	60.6429	-1.79487	2.26539	0.00065	0.00394036	yes	NA	NA	IPR016140 Bifunctional inhibitor/plant lipid transfer protein/seed storage helical domain,IPR036312 Bifunctional inhibitor/plant lipid transfer protein/seed storage helical domain superfamily
RC4G0484100	XLOC_024442	XLOC_024442	Chr04:57718784-57719554	P2ABC	P1ABC	OK	44.4084	164.273	-1.88719	4.77751	5e-05	0.000417915	yes	NA	NA	IPR016140 Bifunctional inhibitor/plant lipid transfer protein/seed storage helical domain,IPR036312 Bifunctional inhibitor/plant lipid transfer protein/seed storage helical domain superfamily
RC6G0400900	XLOC_036671	XLOC_036671	Chr06:51081994-51084206	P2ABC	P1ABC	OK	1.2159	6.66953	-2.45556	2.86054	0.0003	0.00203805	yes	NA	NA	IPR016140 Bifunctional inhibitor/plant lipid transfer protein/seed storage helical domain,IPR036312 Bifunctional inhibitor/plant lipid transfer protein/seed storage helical domain superfamily
RC6G0461800	XLOC_033972	XLOC_033972	Chr06:56705324-56705711	P2ABC	P1ABC	OK	9.74342	26.0825	-1.42058	1.62259	0.01245	0.0412596	yes	NA	NA	IPR027923 Hydrophobic seed protein,IPR036312 Bifunctional inhibitor/plant lipid transfer protein/seed storage helical domain superfamily
RC7G0239100	XLOC_041655	XLOC_041655	Chr07:20462844-20463546	P2ABC	P1ABC	OK	32.6276	4.48646	2.86244	-4.12747	5e-05	0.000417915	yes	NA	NA	IPR027923 Hydrophobic seed protein,IPR036312 Bifunctional inhibitor/plant lipid transfer protein/seed storage helical domain superfamily
Peroxidases
RC6G0451000	XLOC_036922	XLOC_036922	Chr06:55541949-55544398	P2ABC	P1ABC	OK	15.486	35.0599	-1.17886	2.93131	5e-05	0.000417915	yes	GO:0055114 Biological Process:oxidation-reduction process,GO:0006979 Biological Process:response to oxidative stress,GO:0004602 Molecular Function:glutathione peroxidase activity	K00432 glutathione peroxidase [EC:1.11.1.9]	IPR000889 Glutathione peroxidase,IPR029759 Glutathione peroxidase active site,IPR029760 Glutathione peroxidase conserved site,IPR036249 Thioredoxin-like superfamily
RC5G0029500	XLOC_024662	XLOC_024662	Chr05:1952093-1953796	P2ABC	P1ABC	OK	30.4739	9.80275	1.63632	-3.79886	5e-05	0.000417915	yes	GO:0055114 Biological Process:oxidation-reduction process,GO:0006979 Biological Process:response to oxidative stress,GO:0020037 Molecular Function:heme binding,GO:0004601 Molecular Function:peroxidase activity	K00430 peroxidase [EC:1.11.1.7]	IPR000823 Plant peroxidase,IPR002016 Haem peroxidase, plant/fungal/bacterial,IPR010255 Haem peroxidase
RC2G0253800	XLOC_013361	XLOC_013361	Chr02:24275099-24277297	P2ABC	P1ABC	OK	3.78929	0.322843	3.55302	-2.87381	0.00295	0.0134147	yes	GO:0055114 Biological Process:oxidation-reduction process,GO:0006979 Biological Process:response to oxidative stress,GO:0020037 Molecular Function:heme binding,GO:0004601 Molecular Function:peroxidase activity	K00430 peroxidase [EC:1.11.1.7]	IPR000823 Plant peroxidase,IPR002016 Haem peroxidase, plant/fungal/bacterial,IPR010255 Haem peroxidase,IPR019793 Peroxidases heam-ligand binding site
RC2G0129800	XLOC_009414	XLOC_009414	Chr02:10819490-10820951	P2ABC	P1ABC	OK	23.6859	5.31954	2.15466	-4.05976	5e-05	0.000417915	yes	GO:0055114 Biological Process:oxidation-reduction process,GO:0006979 Biological Process:response to oxidative stress,GO:0020037 Molecular Function:heme binding,GO:0004601 Molecular Function:peroxidase activity	K00430 peroxidase [EC:1.11.1.7]	IPR000823 Plant peroxidase,IPR002016 Haem peroxidase, plant/fungal/bacterial,IPR010255 Haem peroxidase,IPR019793 Peroxidases heam-ligand binding site
RC4G0377200	XLOC_021501	XLOC_021501	Chr04:49339034-49340489	P2ABC	P1ABC	OK	3.19693	15.9144	-2.31557	3.27426	5e-05	0.000417915	yes	GO:0055114 Biological Process:oxidation-reduction process,GO:0006979 Biological Process:response to oxidative stress,GO:0020037 Molecular Function:heme binding,GO:0004601 Molecular Function:peroxidase activity	K00430 peroxidase [EC:1.11.1.7]	IPR000823 Plant peroxidase,IPR002016 Haem peroxidase, plant/fungal/bacterial,IPR010255 Haem peroxidase,IPR019793 Peroxidases heam-ligand binding site
RC2G0037700	XLOC_008964	XLOC_008964	Chr02:2858787-2860307	P2ABC	P1ABC	OK	1.20382	4.26614	-1.82531	1.72974	0.0089	0.0319596	yes	GO:0055114 Biological Process:oxidation-reduction process,GO:0006979 Biological Process:response to oxidative stress,GO:0020037 Molecular Function:heme binding,GO:0004601 Molecular Function:peroxidase activity	K00430 peroxidase [EC:1.11.1.7]	IPR000823 Plant peroxidase,IPR002016 Haem peroxidase, plant/fungal/bacterial,IPR010255 Haem peroxidase,IPR019793 Peroxidases heam-ligand binding site,IPR019794 Peroxidase, active site
RC7G0029100	XLOC_037811	XLOC_037811	Chr07:1914836-1918092	P2ABC	P1ABC	OK	2.83606	10.2088	-1.84785	2.87703	5e-05	0.000417915	yes	GO:0055114 Biological Process:oxidation-reduction process,GO:0006979 Biological Process:response to oxidative stress,GO:0020037 Molecular Function:heme binding,GO:0004601 Molecular Function:peroxidase activity	K00430 peroxidase [EC:1.11.1.7]	IPR000823 Plant peroxidase,IPR002016 Haem peroxidase, plant/fungal/bacterial,IPR010255 Haem peroxidase,IPR019793 Peroxidases heam-ligand binding site,IPR019794 Peroxidase, active site
RC2G0145200	XLOC_012776	XLOC_012776	Chr02:12103676-12105127	P2ABC	P1ABC	OK	0.819666	4.25377	-2.37563	2.10326	0.01005	0.0350725	yes	GO:0055114 Biological Process:oxidation-reduction process,GO:0006979 Biological Process:response to oxidative stress,GO:0020037 Molecular Function:heme binding,GO:0004601 Molecular Function:peroxidase activity	K00430 peroxidase [EC:1.11.1.7]	IPR000823 Plant peroxidase,IPR002016 Haem peroxidase, plant/fungal/bacterial,IPR010255 Haem peroxidase,IPR019793 Peroxidases heam-ligand binding site,IPR019794 Peroxidase, active site
RC0G0252600	XLOC_001222	XLOC_001222	Chr00:33052363-33056834	P2ABC	P1ABC	OK	1.18496	4.36328	-1.88057	1.97394	0.0099	0.0346906	yes	GO:0055114 Biological Process:oxidation-reduction process,GO:0006979 Biological Process:response to oxidative stress,GO:0020037 Molecular Function:heme binding,GO:0004601 Molecular Function:peroxidase activity	K00434 L-ascorbate peroxidase [EC:1.11.1.11]	IPR002016 Haem peroxidase, plant/fungal/bacterial,IPR002207 Class I peroxidase,IPR010255 Haem peroxidase
Bet v I/Major latex protein
RC4G0042600	XLOC_022358	XLOC_022358	Chr04:4414558-4415466	P2ABC	P1ABC	OK	14.6005	0.49008	4.89686	-3.36174	0.0112	0.0380796	yes	GO:0006952 Biological Process:defense response,GO:0009607 Biological Process:response to biotic stimulus	NA	IPR000916 Bet v I/Major latex protein,IPR023393 START-like domain superfamily
RC4G0042800	XLOC_022359	XLOC_022359	Chr04:4493230-4494159	P2ABC	P1ABC	OK	48.6158	1.67263	4.86124	-5.43333	5e-05	0.000417915	yes	GO:0006952 Biological Process:defense response,GO:0009607 Biological Process:response to biotic stimulus	NA	IPR000916 Bet v I/Major latex protein,IPR023393 START-like domain superfamily
RC4G0043100	XLOC_022361	XLOC_022361	Chr04:4573727-4574486	P2ABC	P1ABC	OK	36.059	2.5135	3.84259	-4.39761	5e-05	0.000417915	yes	GO:0006952 Biological Process:defense response,GO:0009607 Biological Process:response to biotic stimulus	NA	IPR000916 Bet v I/Major latex protein,IPR023393 START-like domain superfamily
RC4G0292300	XLOC_021069	XLOC_021069	Chr04:41271343-41272320	P2ABC	P1ABC	OK	6297.16	145.806	5.43258	-8.73944	5e-05	0.000417915	yes	GO:0006952 Biological Process:defense response,GO:0009607 Biological Process:response to biotic stimulus	NA	IPR000916 Bet v I/Major latex protein,IPR023393 START-like domain superfamily,IPR024949 Bet v I type allergen
RC4G0294100	XLOC_021079	XLOC_021079	Chr04:41502242-41503076	P2ABC	P1ABC	OK	162.928	11.6059	3.8113	-7.30828	5e-05	0.000417915	yes	GO:0006952 Biological Process:defense response,GO:0009607 Biological Process:response to biotic stimulus	NA	IPR000916 Bet v I/Major latex protein,IPR023393 START-like domain superfamily,IPR024949 Bet v I type allergen
RC4G0292100	XLOC_023530	XLOC_023530	Chr04:41257791-41258884	P2ABC	P1ABC	OK	195.727	14.6549	3.73939	-8.52952	5e-05	0.000417915	yes	GO:0006952 Biological Process:defense response,GO:0009607 Biological Process:response to biotic stimulus	NA	IPR000916 Bet v I/Major latex protein,IPR023393 START-like domain superfamily,IPR024949 Bet v I type allergen
RC4G0290500	XLOC_023520	XLOC_023520	Chr04:41141563-41142242	P2ABC	P1ABC	OK	27.1898	2.20337	3.62528	-4.37647	0.00025	0.00174253	yes	GO:0006952 Biological Process:defense response,GO:0009607 Biological Process:response to biotic stimulus	NA	IPR000916 Bet v I/Major latex protein,IPR023393 START-like domain superfamily,IPR024949 Bet v I type allergen
RC4G0292800	XLOC_023535	XLOC_023535	Chr04:41292364-41293258	P2ABC	P1ABC	OK	888.957	95.9289	3.21208	-8.94599	5e-05	0.000417915	yes	GO:0006952 Biological Process:defense response,GO:0009607 Biological Process:response to biotic stimulus	NA	IPR000916 Bet v I/Major latex protein,IPR023393 START-like domain superfamily,IPR024949 Bet v I type allergen
RC4G0289700	XLOC_021059	XLOC_021059	Chr04:41069281-41069884	P2ABC	P1ABC	OK	115.69	14.7624	2.97026	-6.08384	5e-05	0.000417915	yes	GO:0006952 Biological Process:defense response,GO:0009607 Biological Process:response to biotic stimulus	NA	IPR000916 Bet v I/Major latex protein,IPR023393 START-like domain superfamily,IPR024949 Bet v I type allergen
RC4G0302200	XLOC_021119	XLOC_021119	Chr04:42684948-42685541	P2ABC	P1ABC	OK	109.767	14.2483	2.94558	-5.78559	5e-05	0.000417915	yes	GO:0006952 Biological Process:defense response,GO:0009607 Biological Process:response to biotic stimulus	NA	IPR000916 Bet v I/Major latex protein,IPR023393 START-like domain superfamily,IPR024949 Bet v I type allergen
RC4G0290300	XLOC_021062	XLOC_021062	Chr04:41137369-41137852	P2ABC	P1ABC	OK	44.8648	6.74619	2.73344	-3.61259	5e-05	0.000417915	yes	GO:0006952 Biological Process:defense response,GO:0009607 Biological Process:response to biotic stimulus	NA	IPR000916 Bet v I/Major latex protein,IPR023393 START-like domain superfamily,IPR024949 Bet v I type allergen
RC4G0172900	XLOC_020458	XLOC_020458	Chr04:25678522-25679442	P2ABC	P1ABC	OK	20.8592	3.56518	2.54864	-3.31733	5e-05	0.000417915	yes	GO:0006952 Biological Process:defense response,GO:0009607 Biological Process:response to biotic stimulus	NA	IPR000916 Bet v I/Major latex protein,IPR023393 START-like domain superfamily,IPR024949 Bet v I type allergen
RC4G0293500	XLOC_021073	XLOC_021073	Chr04:41322314-41323649	P2ABC	P1ABC	OK	196.711	42.4582	2.21196	-6.95057	5e-05	0.000417915	yes	GO:0006952 Biological Process:defense response,GO:0009607 Biological Process:response to biotic stimulus	NA	IPR000916 Bet v I/Major latex protein,IPR023393 START-like domain superfamily,IPR024949 Bet v I type allergen
RC4G0172700	XLOC_020456	XLOC_020456	Chr04:25662112-25662995	P2ABC	P1ABC	OK	16.9145	6.25924	1.4342	-2.0461	0.0016	0.00821824	yes	GO:0006952 Biological Process:defense response,GO:0009607 Biological Process:response to biotic stimulus	NA	IPR000916 Bet v I/Major latex protein,IPR023393 START-like domain superfamily,IPR024949 Bet v I type allergen
RC4G0473000	XLOC_024386	XLOC_024386	Chr04:56857577-56858564	P2ABC	P1ABC	OK	560.128	1528.18	-1.44799	3.60493	5e-05	0.000417915	yes	GO:0006952 Biological Process:defense response,GO:0009607 Biological Process:response to biotic stimulus	NA	IPR000916 Bet v I/Major latex protein,IPR023393 START-like domain superfamily,IPR024949 Bet v I type allergen
RC7G0225800	XLOC_038787	XLOC_038787	Chr07:18992590-18993258	P2ABC	P1ABC	OK	0.616433	4.36589	-2.82426	2.00804	0.0145	0.0464093	yes	GO:0006952 Biological Process:defense response,GO:0009607 Biological Process:response to biotic stimulus	NA	IPR000916 Bet v I/Major latex protein,IPR023393 START-like domain superfamily,IPR024949 Bet v I type allergen
GDSL lipase/esterase
RC2G0480500	XLOC_014510	XLOC_014510	Chr02:55930226-55932251	P2ABC	P1ABC	OK	13.3771	34.8582	-1.38173	3.44858	5e-05	0.000417915	yes	GO:0006629 Biological Process:lipid metabolic process,GO:0016788 Molecular Function:hydrolase activity, acting on ester bonds,GO:0016298 Molecular Function:lipase activity	NA	IPR001087 GDSL lipase/esterase,IPR008265 Lipase, GDSL, active site,IPR036514 SGNH hydrolase superfamily
RC2G0131400	XLOC_009420	XLOC_009420	Chr02:10908011-10910037	P2ABC	P1ABC	OK	5.96361	20.7951	-1.80199	3.45272	5e-05	0.000417915	yes	GO:0006629 Biological Process:lipid metabolic process,GO:0016788 Molecular Function:hydrolase activity, acting on ester bonds,GO:0016298 Molecular Function:lipase activity	NA	IPR001087 GDSL lipase/esterase,IPR008265 Lipase, GDSL, active site,IPR036514 SGNH hydrolase superfamily
RC2G0662000	XLOC_015402	XLOC_015402	Chr02:72985240-72987120	P2ABC	P1ABC	OK	13.8279	3.58296	1.94836	-3.27653	5e-05	0.000417915	yes	GO:0016788 Molecular Function:hydrolase activity, acting on ester bonds	NA	IPR001087 GDSL lipase/esterase,IPR036514 SGNH hydrolase superfamily
RC3G0363200	XLOC_017180	XLOC_017180	Chr03:42933166-42934904	P2ABC	P1ABC	OK	4.08905	8.85092	-1.11406	1.94629	0.00715	0.027066	yes	GO:0016788 Molecular Function:hydrolase activity, acting on ester bonds	NA	IPR001087 GDSL lipase/esterase,IPR036514 SGNH hydrolase superfamily
RC2G0646900	XLOC_015335	XLOC_015335	Chr02:71826698-71827804	P2ABC	P1ABC	OK	8.95433	21.3858	-1.256	2.11149	0.0036	0.0157217	yes	GO:0016788 Molecular Function:hydrolase activity, acting on ester bonds	NA	IPR001087 GDSL lipase/esterase,IPR036514 SGNH hydrolase superfamily
RC0G0040800	XLOC_000211	XLOC_000211	Chr00:4051853-4054970	P2ABC	P1ABC	OK	95.671	250.496	-1.38863	4.58194	5e-05	0.000417915	yes	GO:0016788 Molecular Function:hydrolase activity, acting on ester bonds	NA	IPR001087 GDSL lipase/esterase,IPR036514 SGNH hydrolase superfamily
RC3G0239300	XLOC_018644	XLOC_018644	Chr03:32799624-32805646	P2ABC	P1ABC	OK	5.33019	15.3917	-1.52989	2.77933	5e-05	0.000417915	yes	GO:0016788 Molecular Function:hydrolase activity, acting on ester bonds	NA	IPR001087 GDSL lipase/esterase,IPR036514 SGNH hydrolase superfamily
RC5G0095300	XLOC_024955	XLOC_024955	Chr05:6897089-6899317	P2ABC	P1ABC	OK	1.53533	5.86963	-1.93472	2.27815	0.00135	0.00713407	yes	GO:0016788 Molecular Function:hydrolase activity, acting on ester bonds	K21026 acetylajmaline esterase [EC:3.1.1.80]	IPR001087 GDSL lipase/esterase,IPR036514 SGNH hydrolase superfamily
RC0G0102400	XLOC_001950	XLOC_001950	Chr00:12061834-12063113	P2ABC	P1ABC	OK	1.41603	5.51274	-1.96092	2.03958	0.00415	0.0176181	yes	GO:0016788 Molecular Function:hydrolase activity, acting on ester bonds	NA	IPR001087 GDSL lipase/esterase,IPR036514 SGNH hydrolase superfamily
RC0G0024000	XLOC_000124	XLOC_000124	Chr00:1985013-1988729	P2ABC	P1ABC	OK	1.20263	5.27001	-2.13161	2.38595	0.00215	0.0104317	yes	GO:0016788 Molecular Function:hydrolase activity, acting on ester bonds	NA	IPR001087 GDSL lipase/esterase,IPR036514 SGNH hydrolase superfamily
RC7G0134400	XLOC_041148	XLOC_041148	Chr07:10206140-10208289	P2ABC	P1ABC	OK	8.63831	38.8228	-2.16808	5.08812	5e-05	0.000417915	yes	GO:0016788 Molecular Function:hydrolase activity, acting on ester bonds	NA	IPR001087 GDSL lipase/esterase,IPR036514 SGNH hydrolase superfamily
RC4G0304800	XLOC_021135	XLOC_021135	Chr04:42866305-42868255	P2ABC	P1ABC	OK	1.15489	6.18129	-2.42015	2.95694	0.0005	0.00314791	yes	GO:0016788 Molecular Function:hydrolase activity, acting on ester bonds	NA	IPR001087 GDSL lipase/esterase,IPR036514 SGNH hydrolase superfamily
Cysteine-rich protein
RC0G0106900	XLOC_000525	XLOC_000525	Chr00:12700958-12701498	P2ABC	P1ABC	OK	5.16447	14.8956	-1.52819	1.73014	0.0049	0.0200807	yes	GO:0005576 Cellular Component:extracellular region	NA	IPR001283 Cysteine-rich secretory protein, allergen V5/Tpx-1-related,IPR002413 Ves allergen,IPR014044 CAP domain,IPR018244 Allergen V5/Tpx-1-related, conserved site,IPR035940 CAP superfamily
RC0G0107000	XLOC_001972	XLOC_001972	Chr00:12717654-12718218	P2ABC	P1ABC	OK	0.733942	14.0267	-4.25637	3.05831	0.0061	0.0238088	yes	GO:0005576 Cellular Component:extracellular region	NA	IPR001283 Cysteine-rich secretory protein, allergen V5/Tpx-1-related,IPR002413 Ves allergen,IPR014044 CAP domain,IPR018244 Allergen V5/Tpx-1-related, conserved site,IPR035940 CAP superfamily
RC6G0053400	XLOC_032006	XLOC_032006	Chr06:5582577-5583069	P2ABC	P1ABC	OK	6.97973	36.0009	-2.36679	3.06632	5e-05	0.000417915	yes	GO:0005576 Cellular Component:extracellular region	NA	IPR001283 Cysteine-rich secretory protein, allergen V5/Tpx-1-related,IPR014044 CAP domain,IPR018244 Allergen V5/Tpx-1-related, conserved site,IPR035940 CAP superfamily
RC2G0170000	XLOC_012919	XLOC_012919	Chr02:14507829-14508514	P2ABC	P1ABC	OK	5.15898	14.4617	-1.48708	2.03385	0.0034	0.0150421	yes	NA	NA	IPR001283 Cysteine-rich secretory protein, allergen V5/Tpx-1-related,IPR014044 CAP domain,IPR035940 CAP superfamily
RC6G0053800	XLOC_032009	XLOC_032009	Chr06:5695580-5696075	P2ABC	P1ABC	OK	4.96951	22.2971	-2.16568	2.47905	0.0008	0.00465789	yes	NA	NA	IPR001283 Cysteine-rich secretory protein, allergen V5/Tpx-1-related,IPR014044 CAP domain,IPR035940 CAP superfamily
RC6G0054700	XLOC_032016	XLOC_032016	Chr06:5830711-5831245	P2ABC	P1ABC	OK	9.81792	51.3528	-2.38695	3.44932	5e-05	0.000417915	yes	NA	NA	IPR001283 Cysteine-rich secretory protein, allergen V5/Tpx-1-related,IPR014044 CAP domain,IPR035940 CAP superfamily
RC6G0053900	XLOC_032010	XLOC_032010	Chr06:5700243-5700777	P2ABC	P1ABC	OK	2.9313	15.4089	-2.39415	2.11135	0.00485	0.0199486	yes	NA	NA	IPR001283 Cysteine-rich secretory protein, allergen V5/Tpx-1-related,IPR014044 CAP domain,IPR035940 CAP superfamily
RC6G0054400	XLOC_032014	XLOC_032014	Chr06:5787205-5787739	P2ABC	P1ABC	OK	1.4425	10.4734	-2.86009	2.306	0.0147	0.046874	yes	NA	NA	IPR001283 Cysteine-rich secretory protein, allergen V5/Tpx-1-related,IPR014044 CAP domain,IPR035940 CAP superfamily
HSP
RC3G0289700	XLOC_016872	XLOC_016872	Chr03:37020509-37023977	P2ABC	P1ABC	OK	29.2306	69.4745	-1.249	3.498	5e-05	0.000417915	yes	GO:0006457 Biological Process:protein folding,GO:0051082 Molecular Function:unfolded protein binding	NA	IPR001623 DnaJ domain,IPR002939 Chaperone DnaJ, C-terminal,IPR008971 HSP40/DnaJ peptide-binding,IPR018253 DnaJ domain, conserved site,IPR036869 DnaJ domain superfamily
RC3G0338700	XLOC_017091	XLOC_017091	Chr03:41020503-41022008	P2ABC	P1ABC	OK	30.117	7.64484	1.97802	-3.50998	5e-05	0.000417915	yes	NA	NA	IPR001623 DnaJ domain,IPR018253 DnaJ domain, conserved site,IPR036869 DnaJ domain superfamily
RC5G0646200	XLOC_027708	XLOC_027708	Chr05:75360108-75360659	P2ABC	P1ABC	OK	12.0828	24.2972	-1.00784	1.62675	0.0076	0.0283571	yes	NA	NA	IPR001623 DnaJ domain,IPR018253 DnaJ domain, conserved site,IPR036869 DnaJ domain superfamily
RC7G0317300	XLOC_039208	XLOC_039208	Chr07:29185120-29186842	P2ABC	P1ABC	OK	2.22444	0.802506	1.47086	-1.4999	0.01305	0.0428135	yes	NA	NA	IPR001623 DnaJ domain,IPR024593 Domain of unknown function DUF3444,IPR036869 DnaJ domain superfamily
RC3G0370300	XLOC_019364	XLOC_019364	Chr03:43417399-43419957	P2ABC	P1ABC	OK	6.39648	2.38356	1.42416	-2.35648	0.00015	0.00111473	yes	NA	NA	IPR001623 DnaJ domain,IPR024593 Domain of unknown function DUF3444,IPR036869 DnaJ domain superfamily
RC2G0410000	XLOC_010675	XLOC_010675	Chr02:47169282-47171409	P2ABC	P1ABC	OK	68.9402	24.3474	1.50158	-3.90952	5e-05	0.000417915	yes	NA	NA	IPR001623 DnaJ domain,IPR036869 DnaJ domain superfamily
RC2G0150600	XLOC_012811	XLOC_012811	Chr02:12528749-12534859	P2ABC	P1ABC	OK	16.8932	7.69079	1.13524	-3.29026	5e-05	0.000417915	yes	NA	NA	IPR001623 DnaJ domain,IPR036869 DnaJ domain superfamily
RC4G0078400	XLOC_019988	XLOC_019988	Chr04:9116177-9120743	P2ABC	P1ABC	OK	13.0188	2.96292	2.1355	-3.81902	5e-05	0.000417915	yes	GO:0006457 Biological Process:protein folding,GO:0042026 Biological Process:protein refolding,GO:0005737 Cellular Component:cytoplasm,GO:0005524 Molecular Function:ATP binding,GO:0005524 Molecular Function:ATP binding	K04077 chaperonin GroEL,K04077 chaperonin GroEL,K04077 chaperonin GroEL,K04077 chaperonin GroEL,K04077 chaperonin GroEL,K04077 chaperonin GroEL,K04077 chaperonin GroEL	IPR001844 Chaperonin Cpn60,IPR002423 Chaperonin Cpn60/TCP-1 family,IPR018370 Chaperonin Cpn60, conserved site,IPR027409 GroEL-like apical domain superfamily,IPR027413 GroEL-like equatorial domain superfamily,IPR037290 Chaperonin Cpn60/TCP-1 domain superfamily
RC0G0089900	XLOC_000452	XLOC_000452	Chr00:10692420-10698014	P2ABC	P1ABC	OK	4.32443	1.93752	1.1583	-1.64114	0.00475	0.0196408	yes	GO:0006457 Biological Process:protein folding,GO:0042026 Biological Process:protein refolding,GO:0005737 Cellular Component:cytoplasm,GO:0005524 Molecular Function:ATP binding,GO:0005524 Molecular Function:ATP binding	K04077 chaperonin GroEL,K04077 chaperonin GroEL,K04077 chaperonin GroEL,K04077 chaperonin GroEL,K04077 chaperonin GroEL,K04077 chaperonin GroEL,K04077 chaperonin GroEL	IPR001844 Chaperonin Cpn60,IPR002423 Chaperonin Cpn60/TCP-1 family,IPR018370 Chaperonin Cpn60, conserved site,IPR027409 GroEL-like apical domain superfamily,IPR027413 GroEL-like equatorial domain superfamily,IPR037290 Chaperonin Cpn60/TCP-1 domain superfamily
RC6G0354300	XLOC_036450	XLOC_036450	Chr06:46214573-46219527	P2ABC	P1ABC	OK	18.0108	8.33086	1.11232	-2.80151	5e-05	0.000417915	yes	GO:0006457 Biological Process:protein folding,GO:0042026 Biological Process:protein refolding,GO:0005737 Cellular Component:cytoplasm,GO:0005524 Molecular Function:ATP binding,GO:0005524 Molecular Function:ATP binding	K04077 chaperonin GroEL,K04077 chaperonin GroEL,K04077 chaperonin GroEL,K04077 chaperonin GroEL,K04077 chaperonin GroEL,K04077 chaperonin GroEL,K04077 chaperonin GroEL	IPR001844 Chaperonin Cpn60,IPR002423 Chaperonin Cpn60/TCP-1 family,IPR018370 Chaperonin Cpn60, conserved site,IPR027409 GroEL-like apical domain superfamily,IPR027413 GroEL-like equatorial domain superfamily,IPR037290 Chaperonin Cpn60/TCP-1 domain superfamily
RC5G0738300	XLOC_031735	XLOC_031735	Chr05:85551096-85555448	P2ABC	P1ABC	OK	61.5118	28.8601	1.09179	-3.24798	5e-05	0.000417915	yes	GO:0006457 Biological Process:protein folding,GO:0042026 Biological Process:protein refolding,GO:0005737 Cellular Component:cytoplasm,GO:0005524 Molecular Function:ATP binding,GO:0005524 Molecular Function:ATP binding	K04077 chaperonin GroEL,K04077 chaperonin GroEL,K04077 chaperonin GroEL,K04077 chaperonin GroEL,K04077 chaperonin GroEL,K04077 chaperonin GroEL,K04077 chaperonin GroEL	IPR001844 Chaperonin Cpn60,IPR002423 Chaperonin Cpn60/TCP-1 family,IPR018370 Chaperonin Cpn60, conserved site,IPR027409 GroEL-like apical domain superfamily,IPR027413 GroEL-like equatorial domain superfamily,IPR037290 Chaperonin Cpn60/TCP-1 domain superfamily
RC2G0273100	XLOC_010028	XLOC_010028	Chr02:26608786-26612762	P2ABC	P1ABC	OK	7.34277	2.60632	1.49431	-2.03255	0.0016	0.00821824	yes	NA	K07152 protein SCO1/2	IPR003782 Copper chaperone SCO1/SenC,IPR036249 Thioredoxin-like superfamily
RC3G0035100	XLOC_017613	XLOC_017613	Chr03:7388233-7389035	P2ABC	P1ABC	OK	20.2637	3.70811	2.45014	-3.08182	0.0001	0.000775227	yes	NA	NA	IPR002068 Alpha crystallin/Hsp20 domain,IPR008978 HSP20-like chaperone,IPR031107 Small heat shock protein HSP20
RC6G0593900	XLOC_037601	XLOC_037601	Chr06:66322147-66322839	P2ABC	P1ABC	OK	68.9135	16.2114	2.08778	-4.63092	5e-05	0.000417915	yes	NA	NA	IPR002068 Alpha crystallin/Hsp20 domain,IPR008978 HSP20-like chaperone,IPR031107 Small heat shock protein HSP20
RC1G0463700	XLOC_008134	XLOC_008134	Chr01:55456550-55457027	P2ABC	P1ABC	OK	148.899	46.1058	1.69131	-4.65387	5e-05	0.000417915	yes	NA	NA	IPR002068 Alpha crystallin/Hsp20 domain,IPR008978 HSP20-like chaperone,IPR031107 Small heat shock protein HSP20
RC2G0378300	XLOC_013988	XLOC_013988	Chr02:42500225-42505109	P2ABC	P1ABC	OK	28.5792	13.1662	1.11813	-2.77467	5e-05	0.000417915	yes	GO:0006457 Biological Process:protein folding,GO:0005524 Molecular Function:ATP binding,GO:0005524 Molecular Function:ATP binding,GO:0051082 Molecular Function:unfolded protein binding	K09499 T-complex protein 1 subunit eta,K09499 T-complex protein 1 subunit eta,K09499 T-complex protein 1 subunit eta	IPR002194 Chaperonin TCP-1, conserved site,IPR002423 Chaperonin Cpn60/TCP-1 family,IPR012720 T-complex protein 1, eta subunit,IPR017998 Chaperone tailless complex polypeptide 1 (TCP-1),IPR027409 GroEL-like apical domain superfamily,IPR027413 GroEL-like equatorial domain superfamily,IPR037290 Chaperonin Cpn60/TCP-1 domain superfamily
RC6G0226900	XLOC_035816	XLOC_035816	Chr06:27284506-27289369	P2ABC	P1ABC	OK	19.3931	9.63758	1.0088	-2.44328	5e-05	0.000417915	yes	GO:0006457 Biological Process:protein folding,GO:0005524 Molecular Function:ATP binding,GO:0005524 Molecular Function:ATP binding,GO:0051082 Molecular Function:unfolded protein binding	K09498 T-complex protein 1 subunit zeta,K09498 T-complex protein 1 subunit zeta,K09498 T-complex protein 1 subunit zeta	IPR002194 Chaperonin TCP-1, conserved site,IPR002423 Chaperonin Cpn60/TCP-1 family,IPR012722 T-complex protein 1, zeta subunit,IPR017998 Chaperone tailless complex polypeptide 1 (TCP-1),IPR027409 GroEL-like apical domain superfamily,IPR027413 GroEL-like equatorial domain superfamily,IPR037290 Chaperonin Cpn60/TCP-1 domain superfamily
RC2G0038100	XLOC_012252	XLOC_012252	Chr02:2887118-2888731	P2ABC	P1ABC	OK	18.9347	8.31429	1.18737	-2.09773	0.0021	0.0102361	yes	NA	NA	IPR036410 Heat shock protein DnaJ, cysteine-rich domain superfamily
RC6G0449600	XLOC_036918	XLOC_036918	Chr06:55490497-55491889	P2ABC	P1ABC	OK	13.261	29.4248	-1.14984	1.94837	0.00155	0.00800952	yes	NA	NA	IPR036410 Heat shock protein DnaJ, cysteine-rich domain superfamily
RC5G0131700	XLOC_028749	XLOC_028749	Chr05:9801697-9804303	P2ABC	P1ABC	OK	28.5379	9.25027	1.62531	-3.7998	5e-05	0.000417915	yes	NA	NA	IPR007052 CS domain,IPR007699 SGS domain,IPR008978 HSP20-like chaperone,IPR015120 Siah interacting protein, N-terminal
RC6G0248400	XLOC_032956	XLOC_032956	Chr06:31715282-31717484	P2ABC	P1ABC	OK	49.7037	20.9573	1.2459	-2.99868	5e-05	0.000417915	yes	NA	NA	IPR007052 CS domain,IPR008978 HSP20-like chaperone
RC6G0429300	XLOC_036809	XLOC_036809	Chr06:53923887-53925092	P2ABC	P1ABC	OK	15.5702	36.0239	-1.21017	1.88884	0.0027	0.0124961	yes	GO:0003714 Molecular Function:transcription corepressor activity	NA	IPR009643 Heat shock factor binding 1
RC1G0540400	XLOC_005694	XLOC_005694	Chr01:60807345-60810004	P2ABC	P1ABC	OK	7.41335	62.2457	-3.06978	7.64066	5e-05	0.000417915	yes	GO:0009737 Biological Process:response to abscisic acid,GO:0006950 Biological Process:response to stress	NA	IPR012418 CAP160,IPR037491 Low-temperature-induced 78kDa/65kDa
RC7G0390000	XLOC_039541	XLOC_039541	Chr07:39182568-39186604	P2ABC	P1ABC	OK	12.4177	5.77139	1.10541	-2.48832	0.0003	0.00203805	yes	GO:0006457 Biological Process:protein folding,GO:0005524 Molecular Function:ATP binding,GO:0051082 Molecular Function:unfolded protein binding	K03283 heat shock 70kDa protein 1/2/6/8,K03283 heat shock 70kDa protein 1/2/6/8,K03283 heat shock 70kDa protein 1/2/6/8,K03283 heat shock 70kDa protein 1/2/6/8,K03283 heat shock 70kDa protein 1/2/6/8,K03283 heat shock 70kDa protein 1/2/6/8,K03283 heat shock 70kDa protein 1/2/6/8	IPR012725 Chaperone DnaK,IPR013126 Heat shock protein 70 family,IPR018181 Heat shock protein 70, conserved site,IPR029047 Heat shock protein 70kD, peptide-binding domain superfamily,IPR029048 Heat shock protein 70kD, C-terminal domain superfamily
RC1G0246600	XLOC_007187	XLOC_007187	Chr01:33444924-33447805	P2ABC	P1ABC	OK	22.5884	4.59323	2.298	-4.99125	5e-05	0.000417915	yes	NA	K03283 heat shock 70kDa protein 1/2/6/8,K03283 heat shock 70kDa protein 1/2/6/8,K03283 heat shock 70kDa protein 1/2/6/8,K03283 heat shock 70kDa protein 1/2/6/8,K03283 heat shock 70kDa protein 1/2/6/8,K03283 heat shock 70kDa protein 1/2/6/8,K03283 heat shock 70kDa protein 1/2/6/8	IPR013126 Heat shock protein 70 family,IPR018181 Heat shock protein 70, conserved site,IPR029047 Heat shock protein 70kD, peptide-binding domain superfamily,IPR029048 Heat shock protein 70kD, C-terminal domain superfamily
RC7G0514900	XLOC_042999	XLOC_042999	Chr07:57662942-57665788	P2ABC	P1ABC	OK	5.4839	2.2449	1.28855	-2.12799	0.0008	0.00465789	yes	NA	K03283 heat shock 70kDa protein 1/2/6/8,K03283 heat shock 70kDa protein 1/2/6/8,K03283 heat shock 70kDa protein 1/2/6/8,K03283 heat shock 70kDa protein 1/2/6/8,K03283 heat shock 70kDa protein 1/2/6/8,K03283 heat shock 70kDa protein 1/2/6/8,K03283 heat shock 70kDa protein 1/2/6/8	IPR013126 Heat shock protein 70 family,IPR018181 Heat shock protein 70, conserved site,IPR029047 Heat shock protein 70kD, peptide-binding domain superfamily,IPR029048 Heat shock protein 70kD, C-terminal domain superfamily
RC5G0446100	XLOC_030285	XLOC_030285	Chr05:47176028-47178956	P2ABC	P1ABC	OK	4.46634	12.5097	-1.48588	2.30023	0.00065	0.00394036	yes	NA	NA	IPR003435 Chaperonin-like RbcX
RC4G0448000	XLOC_021852	XLOC_021852	Chr04:54994211-54995091	P2ABC	P1ABC	OK	107.859	38.924	1.47041	-3.63303	5e-05	0.000417915	yes	GO:0006457 Biological Process:protein folding,GO:0005737 Cellular Component:cytoplasm	K04078 chaperonin GroES	IPR011032 GroES-like superfamily,IPR020818 GroES chaperonin family,IPR037124 GroES chaperonin superfamily
Thaumatin
RC1G0372500	XLOC_004817	XLOC_004817	Chr01:47343071-47344473	P2ABC	P1ABC	OK	7.35739	0.514564	3.83777	-3.27443	0.00475	0.0196408	yes	NA	NA	IPR001938 Thaumatin,IPR017949 Thaumatin, conserved site,IPR037176 Osmotin/thaumatin-like superfamily
RC6G0517500	XLOC_034256	XLOC_034256	Chr06:60863997-60866272	P2ABC	P1ABC	OK	115.877	319.137	-1.46158	4.3231	5e-05	0.000417915	yes	NA	NA	IPR001938 Thaumatin,IPR017949 Thaumatin, conserved site,IPR037176 Osmotin/thaumatin-like superfamily
RC7G0201200	XLOC_041469	XLOC_041469	Chr07:16715725-16716452	P2ABC	P1ABC	OK	28.0865	82.5018	-1.55455	3.74804	5e-05	0.000417915	yes	NA	NA	IPR001938 Thaumatin,IPR017949 Thaumatin, conserved site,IPR037176 Osmotin/thaumatin-like superfamily
RC6G0517700	XLOC_034257	XLOC_034257	Chr06:60882780-60883857	P2ABC	P1ABC	OK	10.0119	32.2509	-1.68762	3.43165	5e-05	0.000417915	yes	GO:0055114 Biological Process:oxidation-reduction process,GO:0008033 Biological Process:tRNA processing,GO:0050660 Molecular Function:flavin adenine dinucleotide binding,GO:0017150 Molecular Function:tRNA dihydrouridine synthase activity	NA	IPR001938 Thaumatin,IPR018517 tRNA-dihydrouridine synthase, conserved site,IPR037176 Osmotin/thaumatin-like superfamily
RC7G0200900	XLOC_041466	XLOC_041466	Chr07:16670634-16675596	P2ABC	P1ABC	OK	995.19	264.07	1.91405	-5.16756	5e-05	0.000417915	yes	NA	NA	IPR001938 Thaumatin,IPR037176 Osmotin/thaumatin-like superfamily
RC2G0634900	XLOC_015282	XLOC_015282	Chr02:70871794-70872880	P2ABC	P1ABC	OK	2.76998	12.5934	-2.18472	2.76206	0.0002	0.00143409	yes	NA	NA	IPR001938 Thaumatin,IPR037176 Osmotin/thaumatin-like superfamily
Glutaredoxin
RC3G0291400	XLOC_018920	XLOC_018920	Chr03:37171595-37173720	P2ABC	P1ABC	OK	5.04649	13.3406	-1.40247	2.45973	0.0004	0.00260508	yes	GO:0045454 Biological Process:cell redox homeostasis,GO:0009055 Molecular Function:electron transfer activity,GO:0015035 Molecular Function:protein disulfide oxidoreductase activity	NA	IPR002109 Glutaredoxin,IPR004480 Monothiol glutaredoxin-related,IPR036249 Thioredoxin-like superfamily
RC6G0423300	XLOC_036785	XLOC_036785	Chr06:53408458-53408767	P2ABC	P1ABC	OK	4.85872	28.5856	-2.55664	2.20086	0.00545	0.0218316	yes	GO:0045454 Biological Process:cell redox homeostasis,GO:0009055 Molecular Function:electron transfer activity,GO:0015035 Molecular Function:protein disulfide oxidoreductase activity	NA	IPR002109 Glutaredoxin,IPR011905 Glutaredoxin-like, plant II,IPR014025 Glutaredoxin subgroup,IPR036249 Thioredoxin-like superfamily
RC5G0086700	XLOC_028551	XLOC_028551	Chr05:6338699-6339925	P2ABC	P1ABC	OK	36.5485	115.181	-1.65602	4.45104	5e-05	0.000417915	yes	GO:0045454 Biological Process:cell redox homeostasis,GO:0009055 Molecular Function:electron transfer activity,GO:0015035 Molecular Function:protein disulfide oxidoreductase activity	NA	IPR002109 Glutaredoxin,IPR011905 Glutaredoxin-like, plant II,IPR036249 Thioredoxin-like superfamily
RC3G0171800	XLOC_018300	XLOC_018300	Chr03:25257586-25258345	P2ABC	P1ABC	OK	20.6812	7.04322	1.55401	-2.55818	0.00025	0.00174253	yes	GO:0045454 Biological Process:cell redox homeostasis,GO:0009055 Molecular Function:electron transfer activity,GO:0015035 Molecular Function:protein disulfide oxidoreductase activity	K17479 glutaredoxin domain-containing cysteine-rich protein 1	IPR002109 Glutaredoxin,IPR036249 Thioredoxin-like superfamily
RC7G0160900	XLOC_041274	XLOC_041274	Chr07:12386804-12388223	P2ABC	P1ABC	OK	0.378609	2.19604	-2.53612	2.05018	0.0061	0.0238088	yes	GO:0045454 Biological Process:cell redox homeostasis,GO:0009055 Molecular Function:electron transfer activity,GO:0015035 Molecular Function:protein disulfide oxidoreductase activity	K17479 glutaredoxin domain-containing cysteine-rich protein 1	IPR002109 Glutaredoxin,IPR036249 Thioredoxin-like superfamily
RC4G0102900	XLOC_020103	XLOC_020103	Chr04:12879131-12884384	P2ABC	P1ABC	OK	8.64197	28.2492	-1.70878	4.27639	5e-05	0.000417915	yes	NA	NA	IPR020683 Ankyrin repeat-containing domain,IPR026961 PGG domain,IPR036770 Ankyrin repeat-containing domain superfamily
RC5G0334700	XLOC_029734	XLOC_029734	Chr05:31357539-31360362	P2ABC	P1ABC	OK	2.80324	10.0917	-1.848	2.03113	0.00245	0.0115655	yes	NA	NA	IPR020683 Ankyrin repeat-containing domain,IPR036770 Ankyrin repeat-containing domain superfamily
RC7G0546400	XLOC_040363	XLOC_040363	Chr07:62374058-62383037	P2ABC	P1ABC	OK	13.6691	40.0783	-1.5519	3.90186	5e-05	0.000417915	yes	NA	NA	IPR026961 PGG domain,IPR036770 Ankyrin repeat-containing domain superfamily
RC7G0011200	XLOC_040583	XLOC_040583	Chr07:753081-759040	P2ABC	P1ABC	OK	0.360206	2.8069	-2.96208	2.89988	0.00055	0.00342311	yes	GO:0006811 Biological Process:ion transport,GO:0006813 Biological Process:potassium ion transport,GO:0055085 Biological Process:transmembrane transport,GO:0016020 Cellular Component:membrane,GO:0016020 Cellular Component:membrane,GO:0005216 Molecular Function:ion channel activity,GO:0005515 Molecular Function:protein binding,GO:0005249 Molecular Function:voltage-gated potassium channel activity	NA	IPR000595 Cyclic nucleotide-binding domain,IPR002110 Ankyrin repeat,IPR003938 Potassium channel, voltage-dependent, EAG/ELK/ERG,IPR005821 Ion transport domain,IPR014710 RmlC-like jelly roll fold,IPR018490 Cyclic nucleotide-binding-like,IPR020683 Ankyrin repeat-containing domain,IPR036770 Ankyrin repeat-containing domain superfamily
RC6G0445400	XLOC_033889	XLOC_033889	Chr06:55117332-55121681	P2ABC	P1ABC	OK	4.06222	16.3924	-2.01269	4.43232	5e-05	0.000417915	yes	GO:0006811 Biological Process:ion transport,GO:0006813 Biological Process:potassium ion transport,GO:0055085 Biological Process:transmembrane transport,GO:0016020 Cellular Component:membrane,GO:0016020 Cellular Component:membrane,GO:0005216 Molecular Function:ion channel activity,GO:0005515 Molecular Function:protein binding,GO:0005249 Molecular Function:voltage-gated potassium channel activity	NA	IPR000595 Cyclic nucleotide-binding domain,IPR002110 Ankyrin repeat,IPR003938 Potassium channel, voltage-dependent, EAG/ELK/ERG,IPR005821 Ion transport domain,IPR014710 RmlC-like jelly roll fold,IPR018490 Cyclic nucleotide-binding-like,IPR020683 Ankyrin repeat-containing domain,IPR021789 KHA domain,IPR036770 Ankyrin repeat-containing domain superfamily
RC2G0046400	XLOC_009007	XLOC_009007	Chr02:3523956-3530224	P2ABC	P1ABC	OK	1.77618	0.138273	3.68319	-2.6791	0.00415	0.0176181	yes	GO:0006811 Biological Process:ion transport,GO:0006813 Biological Process:potassium ion transport,GO:0055085 Biological Process:transmembrane transport,GO:0016020 Cellular Component:membrane,GO:0016020 Cellular Component:membrane,GO:0005216 Molecular Function:ion channel activity,GO:0005515 Molecular Function:protein binding,GO:0005249 Molecular Function:voltage-gated potassium channel activity	NA	IPR000595 Cyclic nucleotide-binding domain,IPR002110 Ankyrin repeat,IPR003938 Potassium channel, voltage-dependent, EAG/ELK/ERG,IPR005821 Ion transport domain,IPR014710 RmlC-like jelly roll fold,IPR018490 Cyclic nucleotide-binding-like,IPR020683 Ankyrin repeat-containing domain,IPR021789 KHA domain,IPR036770 Ankyrin repeat-containing domain superfamily
Glutathione S-transferase
RC7G0022900	XLOC_040633	XLOC_040633	Chr07:1438587-1439910	P2ABC	P1ABC	OK	7.00658	1.34248	2.38381	-2.64916	0.00135	0.00713407	yes	GO:0005515 Molecular Function:protein binding	K00799 glutathione S-transferase [EC:2.5.1.18]	IPR004045 Glutathione S-transferase, N-terminal,IPR004046 Glutathione S-transferase, C-terminal,IPR010987 Glutathione S-transferase, C-terminal-like,IPR036249 Thioredoxin-like superfamily,IPR036282 Glutathione S-transferase, C-terminal domain superfamily
RC4G0076600	XLOC_022512	XLOC_022512	Chr04:8928874-8930499	P2ABC	P1ABC	OK	6.03339	1.27176	2.24614	-2.06947	0.00995	0.0348182	yes	GO:0005515 Molecular Function:protein binding	K00799 glutathione S-transferase [EC:2.5.1.18]	IPR004045 Glutathione S-transferase, N-terminal,IPR004046 Glutathione S-transferase, C-terminal,IPR010987 Glutathione S-transferase, C-terminal-like,IPR036249 Thioredoxin-like superfamily,IPR036282 Glutathione S-transferase, C-terminal domain superfamily
RC1G0202800	XLOC_003904	XLOC_003904	Chr01:27263408-27264288	P2ABC	P1ABC	OK	41.552	12.8935	1.68827	-3.23915	5e-05	0.000417915	yes	GO:0005515 Molecular Function:protein binding	K00799 glutathione S-transferase [EC:2.5.1.18]	IPR004045 Glutathione S-transferase, N-terminal,IPR004046 Glutathione S-transferase, C-terminal,IPR010987 Glutathione S-transferase, C-terminal-like,IPR036249 Thioredoxin-like superfamily,IPR036282 Glutathione S-transferase, C-terminal domain superfamily
RC1G0202700	XLOC_003903	XLOC_003903	Chr01:27239130-27240114	P2ABC	P1ABC	OK	38.4548	12.0004	1.68008	-3.57246	5e-05	0.000417915	yes	GO:0005515 Molecular Function:protein binding	K00799 glutathione S-transferase [EC:2.5.1.18]	IPR004045 Glutathione S-transferase, N-terminal,IPR004046 Glutathione S-transferase, C-terminal,IPR010987 Glutathione S-transferase, C-terminal-like,IPR036249 Thioredoxin-like superfamily,IPR036282 Glutathione S-transferase, C-terminal domain superfamily
RC1G0202200	XLOC_003899	XLOC_003899	Chr01:27201154-27203179	P2ABC	P1ABC	OK	9.30148	2.95768	1.65299	-2.04864	0.00235	0.0111669	yes	GO:0005515 Molecular Function:protein binding	K00799 glutathione S-transferase [EC:2.5.1.18]	IPR004045 Glutathione S-transferase, N-terminal,IPR004046 Glutathione S-transferase, C-terminal,IPR010987 Glutathione S-transferase, C-terminal-like,IPR036249 Thioredoxin-like superfamily,IPR036282 Glutathione S-transferase, C-terminal domain superfamily
RC1G0202400	XLOC_003901	XLOC_003901	Chr01:27223910-27224770	P2ABC	P1ABC	OK	22.3367	10.3455	1.11041	-2.05395	0.0046	0.0191572	yes	GO:0005515 Molecular Function:protein binding	K00799 glutathione S-transferase [EC:2.5.1.18]	IPR004045 Glutathione S-transferase, N-terminal,IPR004046 Glutathione S-transferase, C-terminal,IPR010987 Glutathione S-transferase, C-terminal-like,IPR036249 Thioredoxin-like superfamily,IPR036282 Glutathione S-transferase, C-terminal domain superfamily
RC6G0427800	XLOC_033809	XLOC_033809	Chr06:53777568-53779039	P2ABC	P1ABC	OK	5.8739	15.3961	-1.39017	2.28619	0.0005	0.00314791	yes	GO:0005515 Molecular Function:protein binding	K00799 glutathione S-transferase [EC:2.5.1.18]	IPR004045 Glutathione S-transferase, N-terminal,IPR004046 Glutathione S-transferase, C-terminal,IPR010987 Glutathione S-transferase, C-terminal-like,IPR036249 Thioredoxin-like superfamily,IPR036282 Glutathione S-transferase, C-terminal domain superfamily
RC4G0481200	XLOC_022020	XLOC_022020	Chr04:57486628-57488539	P2ABC	P1ABC	OK	13.0787	74.406	-2.5082	5.68774	5e-05	0.000417915	yes	GO:0005515 Molecular Function:protein binding	K00799 glutathione S-transferase [EC:2.5.1.18]	IPR004045 Glutathione S-transferase, N-terminal,IPR004046 Glutathione S-transferase, C-terminal,IPR010987 Glutathione S-transferase, C-terminal-like,IPR036249 Thioredoxin-like superfamily,IPR036282 Glutathione S-transferase, C-terminal domain superfamily
RC5G0183300	XLOC_028981	XLOC_028981	Chr05:14496775-14499038	P2ABC	P1ABC	OK	25.2628	11.056	1.19219	-2.60099	5e-05	0.000417915	yes	GO:0004364 Molecular Function:glutathione transferase activity,GO:0005515 Molecular Function:protein binding	K07393 glutathionyl-hydroquinone reductase [EC:1.8.5.7]	IPR004045 Glutathione S-transferase, N-terminal,IPR010987 Glutathione S-transferase, C-terminal-like,IPR016639 Glutathione S-transferase Omega/GSH,IPR036249 Thioredoxin-like superfamily,IPR036282 Glutathione S-transferase, C-terminal domain superfamily
RC6G0365900	XLOC_036509	XLOC_036509	Chr06:47619216-47620500	P2ABC	P1ABC	OK	2.81074	6.76177	-1.26645	1.59945	0.0133	0.0434512	yes	GO:0004364 Molecular Function:glutathione transferase activity,GO:0005515 Molecular Function:protein binding	K07393 glutathionyl-hydroquinone reductase [EC:1.8.5.7]	IPR004045 Glutathione S-transferase, N-terminal,IPR010987 Glutathione S-transferase, C-terminal-like,IPR016639 Glutathione S-transferase Omega/GSH,IPR036249 Thioredoxin-like superfamily,IPR036282 Glutathione S-transferase, C-terminal domain superfamily
RC5G0523500	XLOC_027067	XLOC_027067	Chr05:60359618-60360071	P2ABC	P1ABC	OK	10.553	23.5935	-1.16074	1.55322	0.01535	0.0486016	yes	GO:0005515 Molecular Function:protein binding	K00799 glutathione S-transferase [EC:2.5.1.18]	IPR004045 Glutathione S-transferase, N-terminal,IPR010987 Glutathione S-transferase, C-terminal-like,IPR036249 Thioredoxin-like superfamily
RC5G0241400	XLOC_025704	XLOC_025704	Chr05:20302850-20304034	P2ABC	P1ABC	OK	110.866	22.2736	2.31541	-5.09108	5e-05	0.000417915	yes	GO:0005515 Molecular Function:protein binding	K00799 glutathione S-transferase [EC:2.5.1.18]	IPR004045 Glutathione S-transferase, N-terminal,IPR010987 Glutathione S-transferase, C-terminal-like,IPR036249 Thioredoxin-like superfamily,IPR036282 Glutathione S-transferase, C-terminal domain superfamily
RC3G0176200	XLOC_018322	XLOC_018322	Chr03:26006469-26007177	P2ABC	P1ABC	OK	18.3854	6.01967	1.6108	-2.26319	0.0004	0.00260508	yes	GO:0005515 Molecular Function:protein binding	K00799 glutathione S-transferase [EC:2.5.1.18]	IPR004045 Glutathione S-transferase, N-terminal,IPR010987 Glutathione S-transferase, C-terminal-like,IPR036249 Thioredoxin-like superfamily,IPR036282 Glutathione S-transferase, C-terminal domain superfamily
RC6G0356500	XLOC_033460	XLOC_033460	Chr06:46386057-46388940	P2ABC	P1ABC	OK	8.11149	3.11007	1.38302	-2.12479	0.00125	0.00670825	yes	GO:0005515 Molecular Function:protein binding	K00799 glutathione S-transferase [EC:2.5.1.18]	IPR004045 Glutathione S-transferase, N-terminal,IPR010987 Glutathione S-transferase, C-terminal-like,IPR036249 Thioredoxin-like superfamily,IPR036282 Glutathione S-transferase, C-terminal domain superfamily
RC5G0241300	XLOC_025703	XLOC_025703	Chr05:20283370-20284630	P2ABC	P1ABC	OK	57.9057	24.1853	1.25957	-3.128	5e-05	0.000417915	yes	GO:0005515 Molecular Function:protein binding	K00799 glutathione S-transferase [EC:2.5.1.18]	IPR004045 Glutathione S-transferase, N-terminal,IPR010987 Glutathione S-transferase, C-terminal-like,IPR036249 Thioredoxin-like superfamily,IPR036282 Glutathione S-transferase, C-terminal domain superfamily
RC1G0433100	XLOC_005108	XLOC_005108	Chr01:52887270-52889861	P2ABC	P1ABC	OK	11.193	37.6017	-1.7482	3.93739	5e-05	0.000417915	yes	GO:0005515 Molecular Function:protein binding	K21888 glutathione dehydrogenase/transferase [EC:1.8.5.1 2.5.1.18],K21888 glutathione dehydrogenase/transferase [EC:1.8.5.1 2.5.1.18]	IPR004045 Glutathione S-transferase, N-terminal,IPR010987 Glutathione S-transferase, C-terminal-like,IPR036249 Thioredoxin-like superfamily,IPR036282 Glutathione S-transferase, C-terminal domain superfamily
RC4G0077200	XLOC_022516	XLOC_022516	Chr04:9006657-9009003	P2ABC	P1ABC	OK	2.40455	24.9055	-3.37263	4.26406	5e-05	0.000417915	yes	GO:0005515 Molecular Function:protein binding	K00799 glutathione S-transferase [EC:2.5.1.18]	IPR004045 Glutathione S-transferase, N-terminal,IPR010987 Glutathione S-transferase, C-terminal-like,IPR036249 Thioredoxin-like superfamily,IPR036282 Glutathione S-transferase, C-terminal domain superfamily
RC3G0196400	XLOC_018426	XLOC_018426	Chr03:28128804-28133855	P2ABC	P1ABC	OK	22.197	54.9612	-1.30805	3.71335	5e-05	0.000417915	yes	GO:0045454 Biological Process:cell redox homeostasis,GO:0009055 Molecular Function:electron transfer activity,GO:0005515 Molecular Function:protein binding	NA	IPR004045 Glutathione S-transferase, N-terminal,IPR011767 Glutaredoxin active site,IPR036249 Thioredoxin-like superfamily
RC6G0525500	XLOC_034299	XLOC_034299	Chr06:61439989-61442811	P2ABC	P1ABC	OK	3.35148	12.4704	-1.89564	3.11183	5e-05	0.000417915	yes	GO:0005515 Molecular Function:protein binding	K00799 glutathione S-transferase [EC:2.5.1.18]	IPR000626 Ubiquitin domain,IPR004045 Glutathione S-transferase, N-terminal,IPR004046 Glutathione S-transferase, C-terminal,IPR010987 Glutathione S-transferase, C-terminal-like,IPR029071 Ubiquitin-like domain superfamily,IPR036249 Thioredoxin-like superfamily,IPR036282 Glutathione S-transferase, C-terminal domain superfamily
RC0G0256000	XLOC_002703	XLOC_002703	Chr00:34413120-34415549	P2ABC	P1ABC	OK	6.66817	1.68244	1.98674	-1.88104	0.00715	0.027066	yes	NA	K00799 glutathione S-transferase [EC:2.5.1.18]	IPR036282 Glutathione S-transferase, C-terminal domain superfamily
RC3G0040100	XLOC_015716	XLOC_015716	Chr03:8089604-8090033	P2ABC	P1ABC	OK	21.0403	7.76371	1.43834	-1.64835	0.01255	0.041522	yes	NA	K00799 glutathione S-transferase [EC:2.5.1.18]	IPR001129 Membrane-associated, eicosanoid/glutathione metabolism (MAPEG) protein,IPR023352 Membrane associated eicosanoid/glutathione metabolism-like domain superfamily
RC5G0241600	XLOC_029246	XLOC_029246	Chr05:20306852-20307690	P2ABC	P1ABC	OK	7.95796	1.75686	2.1794	-2.16534	0.0024	0.0113654	yes	NA	K00799 glutathione S-transferase [EC:2.5.1.18]	IPR010987 Glutathione S-transferase, C-terminal-like,IPR036282 Glutathione S-transferase, C-terminal domain superfamily
Mlo-related protein
RC2G0135000	XLOC_012721	XLOC_012721	Chr02:11262808-11266568	P2ABC	P1ABC	OK	2.21737	0.456503	2.28015	-2.11585	0.00335	0.0148611	yes	GO:0006952 Biological Process:defense response,GO:0016021 Cellular Component:integral component of membrane	K08472 mlo protein	IPR004326 Mlo-related protein
RC5G0301800	XLOC_029561	XLOC_029561	Chr05:26801288-26808352	P2ABC	P1ABC	OK	46.6455	21.2564	1.13384	-3.25561	5e-05	0.000417915	yes	GO:0006952 Biological Process:defense response,GO:0016021 Cellular Component:integral component of membrane	K08472 mlo protein	IPR004326 Mlo-related protein
RC7G0221700	XLOC_041565	XLOC_041565	Chr07:18612793-18623757	P2ABC	P1ABC	OK	2.44813	5.40832	-1.1435	2.53772	0.0002	0.00143409	yes	GO:0006952 Biological Process:defense response,GO:0016021 Cellular Component:integral component of membrane	K18081 myotubularin-related protein 1/2 [EC:3.1.3.64 3.1.3.95],K18081 myotubularin-related protein 1/2 [EC:3.1.3.64 3.1.3.95]	IPR004326 Mlo-related protein
RC5G0516400	XLOC_030606	XLOC_030606	Chr05:59433528-59440731	P2ABC	P1ABC	OK	4.8224	11.0009	-1.1898	2.69792	5e-05	0.000417915	yes	GO:0006952 Biological Process:defense response,GO:0016021 Cellular Component:integral component of membrane	K08472 mlo protein	IPR004326 Mlo-related protein
RC7G0392800	XLOC_039553	XLOC_039553	Chr07:39644543-39651717	P2ABC	P1ABC	OK	64.4692	153.233	-1.24905	3.9591	5e-05	0.000417915	yes	GO:0006952 Biological Process:defense response,GO:0016021 Cellular Component:integral component of membrane	K08472 mlo protein	IPR004326 Mlo-related protein
RC1G0223800	XLOC_004018	XLOC_004018	Chr01:30491552-30500060	P2ABC	P1ABC	OK	0.831401	3.65456	-2.13608	1.96669	0.0075	0.0280656	yes	GO:0006952 Biological Process:defense response,GO:0016021 Cellular Component:integral component of membrane	K08472 mlo protein	IPR004326 Mlo-related protein
Thioredoxin
RC0G0134600	XLOC_000653	XLOC_000653	Chr00:16654569-16655091	P2ABC	P1ABC	OK	15.8086	37.1124	-1.23119	1.57876	0.0109	0.0372996	yes	GO:0045454 Biological Process:cell redox homeostasis,GO:0006662 Biological Process:glycerol ether metabolic process,GO:0015035 Molecular Function:protein disulfide oxidoreductase activity	NA	IPR005746 Thioredoxin,IPR013766 Thioredoxin domain,IPR017937 Thioredoxin, conserved site,IPR036249 Thioredoxin-like superfamily
RC3G0416200	XLOC_017414	XLOC_017414	Chr03:46433745-46435704	P2ABC	P1ABC	OK	9.73088	33.5302	-1.78482	3.07972	5e-05	0.000417915	yes	GO:0045454 Biological Process:cell redox homeostasis,GO:0006662 Biological Process:glycerol ether metabolic process,GO:0015035 Molecular Function:protein disulfide oxidoreductase activity	NA	IPR005746 Thioredoxin,IPR013766 Thioredoxin domain,IPR017937 Thioredoxin, conserved site,IPR036249 Thioredoxin-like superfamily
RC4G0482000	XLOC_024430	XLOC_024430	Chr04:57514931-57515602	P2ABC	P1ABC	OK	21.7989	200.066	-3.19815	6.29943	5e-05	0.000417915	yes	GO:0045454 Biological Process:cell redox homeostasis,GO:0006662 Biological Process:glycerol ether metabolic process,GO:0015035 Molecular Function:protein disulfide oxidoreductase activity	NA	IPR005746 Thioredoxin,IPR013766 Thioredoxin domain,IPR017937 Thioredoxin, conserved site,IPR036249 Thioredoxin-like superfamily
RC1G0099400	XLOC_003401	XLOC_003401	Chr01:12503322-12505849	P2ABC	P1ABC	OK	4.98319	1.09721	2.18323	-1.86489	0.01285	0.042312	yes	GO:0045454 Biological Process:cell redox homeostasis,GO:0006662 Biological Process:glycerol ether metabolic process,GO:0015035 Molecular Function:protein disulfide oxidoreductase activity	NA	IPR005746 Thioredoxin,IPR013766 Thioredoxin domain,IPR036249 Thioredoxin-like superfamily
RC6G0562000	XLOC_034474	XLOC_034474	Chr06:64039681-64041492	P2ABC	P1ABC	OK	11.0855	3.66245	1.59779	-2.1405	0.0014	0.00735072	yes	GO:0045454 Biological Process:cell redox homeostasis,GO:0006662 Biological Process:glycerol ether metabolic process,GO:0015035 Molecular Function:protein disulfide oxidoreductase activity	NA	IPR005746 Thioredoxin,IPR013766 Thioredoxin domain,IPR036249 Thioredoxin-like superfamily
RC2G0171900	XLOC_009580	XLOC_009580	Chr02:14609670-14611809	P2ABC	P1ABC	OK	7.42207	3.0927	1.26295	-1.86457	0.0037	0.0160375	yes	GO:0045454 Biological Process:cell redox homeostasis,GO:0006662 Biological Process:glycerol ether metabolic process,GO:0015035 Molecular Function:protein disulfide oxidoreductase activity	NA	IPR005746 Thioredoxin,IPR013766 Thioredoxin domain,IPR036249 Thioredoxin-like superfamily
RC1G0498900	XLOC_008283	XLOC_008283	Chr01:58018281-58019794	P2ABC	P1ABC	OK	4.32871	11.3446	-1.39	1.79726	0.00585	0.0230686	yes	GO:0045454 Biological Process:cell redox homeostasis,GO:0006662 Biological Process:glycerol ether metabolic process,GO:0015035 Molecular Function:protein disulfide oxidoreductase activity	NA	IPR005746 Thioredoxin,IPR013766 Thioredoxin domain,IPR036249 Thioredoxin-like superfamily
RC3G0049400	XLOC_017681	XLOC_017681	Chr03:9539614-9541870	P2ABC	P1ABC	OK	2.43091	9.43441	-1.95644	2.07607	0.00475	0.0196408	yes	GO:0045454 Biological Process:cell redox homeostasis,GO:0006662 Biological Process:glycerol ether metabolic process,GO:0015035 Molecular Function:protein disulfide oxidoreductase activity	NA	IPR005746 Thioredoxin,IPR036249 Thioredoxin-like superfamily
RC3G0180300	XLOC_018342	XLOC_018342	Chr03:26515401-26518377	P2ABC	P1ABC	OK	40.8138	81.6693	-1.00074	3.0337	5e-05	0.000417915	yes	GO:0045454 Biological Process:cell redox homeostasis,GO:0055114 Biological Process:oxidation-reduction process,GO:0016209 Molecular Function:antioxidant activity,GO:0016491 Molecular Function:oxidoreductase activity,GO:0051920 Molecular Function:peroxiredoxin activity	K03386 peroxiredoxin (alkyl hydroperoxide reductase subunit C) [EC:1.11.1.15],K03386 peroxiredoxin (alkyl hydroperoxide reductase subunit C) [EC:1.11.1.15]	IPR000866 Alkyl hydroperoxide reductase subunit C/ Thiol specific antioxidant,IPR013766 Thioredoxin domain,IPR019479 Peroxiredoxin, C-terminal,IPR024706 Peroxiredoxin, AhpC-type,IPR036249 Thioredoxin-like superfamily
RC6G0009600	XLOC_031786	XLOC_031786	Chr06:988932-991541	P2ABC	P1ABC	OK	21.3186	9.17729	1.21597	-2.80645	5e-05	0.000417915	yes	GO:0045454 Biological Process:cell redox homeostasis	K17609 nucleoredoxin [EC:1.8.1.8],K17609 nucleoredoxin [EC:1.8.1.8]	IPR004146 DC1,IPR012336 Thioredoxin-like fold,IPR013766 Thioredoxin domain,IPR036249 Thioredoxin-like superfamily
RC5G0317700	XLOC_026048	XLOC_026048	Chr05:28829007-28831088	P2ABC	P1ABC	OK	1.83587	11.1659	-2.60456	3.41651	0.00015	0.00111473	yes	NA	NA	IPR010634 Protein of unknown function DUF1223,IPR013783 Immunoglobulin-like fold,IPR036249 Thioredoxin-like superfamily
RC6G0277700	XLOC_036066	XLOC_036066	Chr06:36418075-36424316	P2ABC	P1ABC	OK	1.62313	5.40344	-1.7351	2.11955	0.0033	0.0147047	yes	GO:0045454 Biological Process:cell redox homeostasis,GO:0016491 Molecular Function:oxidoreductase activity	NA	IPR013740 Redoxin,IPR013766 Thioredoxin domain,IPR036249 Thioredoxin-like superfamily
RC2G0080200	XLOC_012456	XLOC_012456	Chr02:6283282-6285949	P2ABC	P1ABC	OK	20.4763	64.2453	-1.64964	4.36363	5e-05	0.000417915	yes	GO:0045454 Biological Process:cell redox homeostasis	NA	IPR013766 Thioredoxin domain,IPR017937 Thioredoxin, conserved site,IPR036249 Thioredoxin-like superfamily
RC7G0048800	XLOC_040754	XLOC_040754	Chr07:3279050-3280844	P2ABC	P1ABC	OK	85.4825	8.76191	3.28631	-7.70147	5e-05	0.000417915	yes	GO:0045454 Biological Process:cell redox homeostasis	NA	IPR013766 Thioredoxin domain,IPR036249 Thioredoxin-like superfamily
Universal stress protein
RC3G0275900	XLOC_018843	XLOC_018843	Chr03:36039557-36040823	P2ABC	P1ABC	OK	26.8516	9.04428	1.56993	-2.84746	5e-05	0.000417915	yes	GO:0006950 Biological Process:response to stress	NA	IPR006015 Universal stress protein A,IPR006016 UspA,IPR014729 Rossmann-like alpha/beta/alpha sandwich fold
RC4G0392200	XLOC_021580	XLOC_021580	Chr04:50422792-50424202	P2ABC	P1ABC	OK	107.888	47.7042	1.17735	-3.07716	5e-05	0.000417915	yes	GO:0006950 Biological Process:response to stress	NA	IPR006015 Universal stress protein A,IPR006016 UspA,IPR014729 Rossmann-like alpha/beta/alpha sandwich fold
RC5G0319000	XLOC_026054	XLOC_026054	Chr05:29057261-29058076	P2ABC	P1ABC	OK	197.475	89.9029	1.13523	-3.36711	5e-05	0.000417915	yes	GO:0006950 Biological Process:response to stress	NA	IPR006015 Universal stress protein A,IPR006016 UspA,IPR014729 Rossmann-like alpha/beta/alpha sandwich fold
RC2G0559200	XLOC_014922	XLOC_014922	Chr02:64116429-64117467	P2ABC	P1ABC	OK	10.4242	41.8637	-2.00576	3.5994	5e-05	0.000417915	yes	GO:0006950 Biological Process:response to stress	NA	IPR006015 Universal stress protein A,IPR006016 UspA,IPR014729 Rossmann-like alpha/beta/alpha sandwich fold
Protein EXORDIUM-like
RC5G0183500	XLOC_025412	XLOC_025412	Chr05:14504653-14505670	P2ABC	P1ABC	OK	37.8785	6.93191	2.45005	-4.50087	5e-05	0.000417915	yes	NA	NA	IPR006766 Protein EXORDIUM-like
RC1G0597000	XLOC_005952	XLOC_005952	Chr01:64544439-64545588	P2ABC	P1ABC	OK	3.10637	18.0315	-2.53722	3.66031	5e-05	0.000417915	yes	NA	NA	IPR006766 Protein EXORDIUM-like
RC7G0548200	XLOC_043144	XLOC_043144	Chr07:62723987-62724496	P2ABC	P1ABC	OK	11.9414	81.1744	-2.76505	4.24162	5e-05	0.000417915	yes	NA	NA	IPR006766 Protein EXORDIUM-like
RC7G0551000	XLOC_043168	XLOC_043168	Chr07:63027920-63029025	P2ABC	P1ABC	OK	11.7368	109.501	-3.22183	6.74849	5e-05	0.000417915	yes	NA	NA	IPR006766 Protein EXORDIUM-like
RC7G0548700	XLOC_043148	XLOC_043148	Chr07:62783643-62784627	P2ABC	P1ABC	OK	14.9435	148.752	-3.31532	7.52065	5e-05	0.000417915	yes	NA	NA	IPR006766 Protein EXORDIUM-like
RC7G0548800	XLOC_043149	XLOC_043149	Chr07:62786907-62787870	P2ABC	P1ABC	OK	18.0294	196.729	-3.44779	8.27668	5e-05	0.000417915	yes	NA	NA	IPR006766 Protein EXORDIUM-like
RC7G0550800	XLOC_043167	XLOC_043167	Chr07:63020046-63020337	P2ABC	P1ABC	OK	26.5766	325.969	-3.61651	5.6592	5e-05	0.000417915	yes	NA	NA	IPR006766 Protein EXORDIUM-like
RC7G0550500	XLOC_043165	XLOC_043165	Chr07:63001604-63002133	P2ABC	P1ABC	OK	1.41159	28.1032	-4.31534	3.60478	0.00595	0.0233604	yes	NA	NA	IPR006766 Protein EXORDIUM-like
RC6G0313300	XLOC_036253	XLOC_036253	Chr06:41612506-41613739	P2ABC	P1ABC	OK	4.43101	14.3833	-1.69869	2.62317	5e-05	0.000417915	yes	GO:0009405 Biological Process:pathogenesis,GO:0005102 Molecular Function:receptor binding	NA	IPR006766 Protein EXORDIUM-like,IPR036399 Pesticidal crystal protein, central domain superfamily
Defensin
RC4G0486500	XLOC_022048	XLOC_022048	Chr04:57945399-57946068	P2ABC	P1ABC	OK	7.62285	23.6952	-1.63619	2.10178	0.001	0.00560262	yes	GO:0006952 Biological Process:defense response	NA	IPR008176 Defensin, plant,IPR036574 Knottin, scorpion toxin-like superfamily
RC4G0486600	XLOC_022049	XLOC_022049	Chr04:57947634-57948369	P2ABC	P1ABC	OK	10.5063	32.7097	-1.63846	2.41597	0.0002	0.00143409	yes	GO:0006952 Biological Process:defense response	NA	IPR008176 Defensin, plant,IPR036574 Knottin, scorpion toxin-like superfamily
RC4G0486300	XLOC_022046	XLOC_022046	Chr04:57931884-57932669	P2ABC	P1ABC	OK	16.0236	81.5481	-2.34745	4.74818	5e-05	0.000417915	yes	GO:0006952 Biological Process:defense response	NA	IPR008176 Defensin, plant,IPR036574 Knottin, scorpion toxin-like superfamily
Chitinase
RC6G0304900	XLOC_036207	XLOC_036207	Chr06:40394099-40395750	P2ABC	P1ABC	OK	281.791	5.42656	5.69844	-10.2178	5e-05	0.000417915	yes	GO:0005975 Biological Process:carbohydrate metabolic process,GO:0016998 Biological Process:cell wall macromolecule catabolic process,GO:0006032 Biological Process:chitin catabolic process,GO:0008061 Molecular Function:chitin binding,GO:0004568 Molecular Function:chitinase activity	K20547 basic endochitinase B [EC:3.2.1.14]	IPR000726 Glycoside hydrolase, family 19, catalytic,IPR001002 Chitin-binding, type 1,IPR016283 Glycoside hydrolase, family 19,IPR018371 Chitin-binding, type 1, conserved site,IPR023346 Lysozyme-like domain superfamily,IPR036861 Endochitinase-like superfamily
RC2G0122100	XLOC_009369	XLOC_009369	Chr02:10086669-10088703	P2ABC	P1ABC	OK	21.4851	6.0333	1.83232	-3.37815	5e-05	0.000417915	yes	GO:0005975 Biological Process:carbohydrate metabolic process,GO:0016998 Biological Process:cell wall macromolecule catabolic process,GO:0006032 Biological Process:chitin catabolic process,GO:0008061 Molecular Function:chitin binding,GO:0004568 Molecular Function:chitinase activity	K20547 basic endochitinase B [EC:3.2.1.14]	IPR000726 Glycoside hydrolase, family 19, catalytic,IPR001002 Chitin-binding, type 1,IPR016283 Glycoside hydrolase, family 19,IPR018371 Chitin-binding, type 1, conserved site,IPR023346 Lysozyme-like domain superfamily,IPR036861 Endochitinase-like superfamily
RC2G0120500	XLOC_009359	XLOC_009359	Chr02:10006736-10007908	P2ABC	P1ABC	OK	172.792	14.8679	3.53876	-8.42345	5e-05	0.000417915	yes	GO:0005975 Biological Process:carbohydrate metabolic process,GO:0016998 Biological Process:cell wall macromolecule catabolic process,GO:0006032 Biological Process:chitin catabolic process,GO:0004568 Molecular Function:chitinase activity	K20547 basic endochitinase B [EC:3.2.1.14]	IPR000726 Glycoside hydrolase, family 19, catalytic,IPR016283 Glycoside hydrolase, family 19,IPR023346 Lysozyme-like domain superfamily
RC1G0556600	XLOC_008556	XLOC_008556	Chr01:61840375-61841554	P2ABC	P1ABC	OK	66.3471	12.007	2.46616	-5.57832	5e-05	0.000417915	yes	GO:0005975 Biological Process:carbohydrate metabolic process,GO:0004553 Molecular Function:hydrolase activity, hydrolyzing O-glycosyl compounds	K01183 chitinase [EC:3.2.1.14]	IPR001223 Glycoside hydrolase family 18, catalytic domain,IPR001579 Glycoside hydrolase, chitinase active site,IPR017853 Glycoside hydrolase superfamily
RC4G0318200	XLOC_021214	XLOC_021214	Chr04:44156991-44158529	P2ABC	P1ABC	OK	1.06796	6.84883	-2.681	2.51375	0.0028	0.0128562	yes	GO:0005515 Molecular Function:protein binding	NA	IPR002083 MATH/TRAF domain,IPR008974 TRAF-like
Other
RC3G0303800	XLOC_018995	XLOC_018995	Chr03:38199143-38205433	P2ABC	P1ABC	OK	634.547	131.488	2.2708	-6.46101	5e-05	0.000417915	yes	NA	NA	IPR009798 Wound-induced protein Wun1-like,IPR032710 NTF2-like domain superfamily
RC7G0106000	XLOC_038189	XLOC_038189	Chr07:7925272-7932085	P2ABC	P1ABC	OK	1.45657	3.60744	-1.3084	2.09201	0.0014	0.00735072	yes	GO:0055114 Biological Process:oxidation-reduction process,GO:0016020 Cellular Component:membrane,GO:0005509 Molecular Function:calcium ion binding,GO:0016491 Molecular Function:oxidoreductase activity,GO:0050664 Molecular Function:oxidoreductase activity, acting on NAD(P)H, oxygen as acceptor,GO:0004601 Molecular Function:peroxidase activity	K13447 respiratory burst oxidase [EC:1.6.3.- 1.11.1.-],K13447 respiratory burst oxidase [EC:1.6.3.- 1.11.1.-]	IPR000778 Cytochrome b245, heavy chain,IPR002048 EF-hand domain,IPR011992 EF-hand domain pair,IPR013112 FAD-binding 8,IPR013121 Ferric reductase, NAD binding domain,IPR013130 Ferric reductase transmembrane component-like domain,IPR013623 NADPH oxidase Respiratory burst,IPR017927 Ferredoxin reductase-type FAD-binding domain,IPR017938 Riboflavin synthase-like beta-barrel,IPR018247 EF-Hand 1, calciu…
RC3G0006200	XLOC_017470	XLOC_017470	Chr03:1435464-1444154	P2ABC	P1ABC	OK	15.0417	32.5086	-1.11185	3.48314	5e-05	0.000417915	yes	GO:0005515 Molecular Function:protein binding	NA	IPR000408 Regulator of chromosome condensation, RCC1,IPR002110 Ankyrin repeat,IPR009091 Regulator of chromosome condensation 1/beta-lactamase-inhibitor protein II,IPR020683 Ankyrin repeat-containing domain,IPR036770 Ankyrin repeat-containing domain superfamily
RC7G0321200	XLOC_042086	XLOC_042086	Chr07:29600113-29602141	P2ABC	P1ABC	OK	27.4549	0.900359	4.93042	-6.41957	5e-05	0.000417915	yes	GO:0008152 Biological Process:metabolic process,GO:0016758 Molecular Function:transferase activity, transferring hexosyl groups	K13691 pathogen-inducible salicylic acid glucosyltransferase [EC:2.4.1.-],K13691 pathogen-inducible salicylic acid glucosyltransferase [EC:2.4.1.-]	IPR002213 UDP-glucuronosyl/UDP-glucosyltransferase,IPR035595 UDP-glycosyltransferase family, conserved site
RC6G0060700	XLOC_034995	XLOC_034995	Chr06:6696501-6698266	P2ABC	P1ABC	OK	8.33293	1.57835	2.40041	-3.44526	5e-05	0.000417915	yes	GO:0008152 Biological Process:metabolic process,GO:0016758 Molecular Function:transferase activity, transferring hexosyl groups	K13691 pathogen-inducible salicylic acid glucosyltransferase [EC:2.4.1.-],K13691 pathogen-inducible salicylic acid glucosyltransferase [EC:2.4.1.-]	IPR002213 UDP-glucuronosyl/UDP-glucosyltransferase,IPR035595 UDP-glycosyltransferase family, conserved site
RC5G0277100	XLOC_025874	XLOC_025874	Chr05:23789509-23790688	P2ABC	P1ABC	OK	4.02785	25.2136	-2.64612	3.50995	5e-05	0.000417915	yes	GO:0005615 Cellular Component:extracellular space	NA	IPR006040 Allergen Ole e 1, conserved site,IPR006041 Pollen allergen Ole e 1 family
RC5G0277000	XLOC_025873	XLOC_025873	Chr05:23775095-23775784	P2ABC	P1ABC	OK	3.30631	23.0901	-2.80398	3.0741	0.00015	0.00111473	yes	GO:0005615 Cellular Component:extracellular space	NA	IPR006040 Allergen Ole e 1, conserved site,IPR006041 Pollen allergen Ole e 1 family
RC5G0099900	XLOC_024978	XLOC_024978	Chr05:7161658-7162556	P2ABC	P1ABC	OK	1.50953	9.33059	-2.62787	2.58007	0.00285	0.0130358	yes	NA	NA	IPR006041 Pollen allergen Ole e 1 family
RC3G0083100	XLOC_017848	XLOC_017848	Chr03:14490421-14494576	P2ABC	P1ABC	OK	3.43466	15.7821	-2.20005	3.51008	5e-05	0.000417915	yes	GO:0010112 Biological Process:regulation of systemic acquired resistance	NA	IPR031425 NPR1/NH1-interacting protein
RC0G0088200	XLOC_001873	XLOC_001873	Chr00:10466213-10468612	P2ABC	P1ABC	OK	34.5606	17.0233	1.02162	-2.40739	0.00035	0.00231982	yes	GO:0001671 Molecular Function:ATPase activator activity,GO:0051087 Molecular Function:chaperone binding	NA	IPR015310 Activator of Hsp90 ATPase, N-terminal,IPR036338 Activator of Hsp90 ATPase, Aha1
RC5G0610100	XLOC_027546	XLOC_027546	Chr05:70962831-70963846	P2ABC	P1ABC	OK	5.44994	19.4233	-1.83348	2.56636	0.0001	0.000775227	yes	NA	K17479 glutaredoxin domain-containing cysteine-rich protein 1	NA
RC1G0084700	XLOC_003324	XLOC_003324	Chr01:10388950-10390455	P2ABC	P1ABC	OK	10.7212	21.7958	-1.02358	2.31939	0.00055	0.00342311	yes	NA	K17479 glutaredoxin domain-containing cysteine-rich protein 1	NA
RC5G0554500	XLOC_027226	XLOC_027226	Chr05:64838895-64840114	P2ABC	P1ABC	OK	33.3254	159.314	-2.25718	5.67089	5e-05	0.000417915	yes	GO:0046872 Molecular Function:metal ion binding	NA	IPR000347 Metallothionein, family 15, plant
RC5G0554100	XLOC_027224	XLOC_027224	Chr05:64799499-64802377	P2ABC	P1ABC	OK	135.932	329.574	-1.27772	3.87123	5e-05	0.000417915	yes	GO:0046872 Molecular Function:metal ion binding	NA	IPR000347 Metallothionein, family 15, plant
RC6G0598700	XLOC_037623	XLOC_037623	Chr06:66710126-66712094	P2ABC	P1ABC	OK	3.44844	10.6777	-1.63059	2.50056	0.0001	0.000775227	yes	GO:0005975 Biological Process:carbohydrate metabolic process,GO:0003824 Molecular Function:catalytic activity,GO:0004553 Molecular Function:hydrolase activity, hydrolyzing O-glycosyl compounds	K01179 endoglucanase [EC:3.2.1.4]	IPR001701 Glycoside hydrolase family 9,IPR008928 Six-hairpin glycosidase-like
RC5G0120000	XLOC_025073	XLOC_025073	Chr05:8882187-8884243	P2ABC	P1ABC	OK	42.4752	170.919	-2.00862	5.84622	5e-05	0.000417915	yes	GO:0016021 Cellular Component:integral component of membrane	NA	IPR008892 Cold-regulated 413 protein
RC6G0148900	XLOC_032484	XLOC_032484	Chr06:15813448-15814896	P2ABC	P1ABC	OK	8.58747	37.8884	-2.14145	3.88463	5e-05	0.000417915	yes	GO:0016021 Cellular Component:integral component of membrane	NA	IPR008892 Cold-regulated 413 protein
RC6G0148100	XLOC_032482	XLOC_032482	Chr06:15778218-15779757	P2ABC	P1ABC	OK	22.5169	157.675	-2.80787	7.27016	5e-05	0.000417915	yes	GO:0016021 Cellular Component:integral component of membrane	NA	IPR008892 Cold-regulated 413 protein
RC2G0092300	XLOC_009215	XLOC_009215	Chr02:7139824-7140628	P2ABC	P1ABC	OK	19.9508	41.1069	-1.04293	2.23373	0.00025	0.00174253	yes	NA	NA	IPR011008 Dimeric alpha-beta barrel,IPR013097 Stress responsive alpha-beta barrel
RC4G0312100	XLOC_021178	XLOC_021178	Chr04:43628592-43630122	P2ABC	P1ABC	OK	47.2371	120.919	-1.35605	3.72289	5e-05	0.000417915	yes	NA	NA	IPR011008 Dimeric alpha-beta barrel,IPR013097 Stress responsive alpha-beta barrel
RC5G0473200	XLOC_026808	XLOC_026808	Chr05:52701891-52702978	P2ABC	P1ABC	OK	5.21593	14.4989	-1.47495	1.96144	0.0022	0.0106227	yes	NA	NA	IPR011008 Dimeric alpha-beta barrel,IPR013097 Stress responsive alpha-beta barrel
RC1G0205300	XLOC_006995	XLOC_006995	Chr01:27591462-27592593	P2ABC	P1ABC	OK	3.39593	9.56075	-1.49332	1.56176	0.01265	0.0417759	yes	NA	NA	IPR011008 Dimeric alpha-beta barrel,IPR013097 Stress responsive alpha-beta barrel
RC3G0151500	XLOC_016244	XLOC_016244	Chr03:23496597-23497242	P2ABC	P1ABC	OK	16.6284	59.0496	-1.82828	3.4277	5e-05	0.000417915	yes	NA	NA	IPR010800 Glycine rich protein
RC0G0020500	XLOC_001541	XLOC_001541	Chr00:1679230-1679953	P2ABC	P1ABC	OK	285.32	17.4243	4.03341	-9.05393	5e-05	0.000417915	yes	NA	NA	IPR010800 Glycine rich protein
RC7G0489700	XLOC_040046	XLOC_040046	Chr07:53918140-53925796	P2ABC	P1ABC	OK	6.63269	2.96855	1.15984	-1.81107	0.0016	0.00821824	yes	GO:0005515 Molecular Function:protein binding	NA	IPR000938 CAP Gly-rich domain,IPR001611 Leucine-rich repeat,IPR029071 Ubiquitin-like domain superfamily,IPR032675 Leucine-rich repeat domain superfamily,IPR036859 CAP Gly-rich domain superfamily
RC2G0231200	XLOC_013247	XLOC_013247	Chr02:21130616-21135422	P2ABC	P1ABC	OK	75.4949	21.3849	1.81979	-5.18545	5e-05	0.000417915	yes	NA	NA	IPR009836 Glycine-rich domain-containing protein-like

## Sheet: light signalling
								Manuscript Title
	Petal abscission in fragrant roses is associated with large scale differential regulation of the abscission zone transcriptome
gene	test_id	gene_id	locus	8 hE RB AZ	0 hE RB AZ	status	8 hE RB AZ	0 hE RB AZ	0hE vs 8hE (Rosa bourboniana AZ) LOG2FC	test_stat	p_value	q_value	significant	GoAnnotation	KeggAnnotation	IrpAnnotation
RC0G0182700	XLOC_000894	XLOC_000894	Chr00:24004641-24008566	P2ABC	P1ABC	OK	0.576049	109.056	-7.56466	5.77619	0.0035	0.0153784	yes	GO:0009765 Biological Process:photosynthesis, light harvesting,GO:0016020 Cellular Component:membrane	K08912 light-harvesting complex II chlorophyll a/b binding protein 1	IPR001344 Chlorophyll A-B binding protein, plant,IPR022796 Chlorophyll A-B binding protein,IPR023329 Chlorophyll a/b binding domain superfamily
RC4G0347900	XLOC_023790	XLOC_023790	Chr04:46622075-46623685	P2ABC	P1ABC	OK	1.4937	15.8595	-3.40838	3.99547	5e-05	0.000417915	yes	GO:0009765 Biological Process:photosynthesis, light harvesting,GO:0016020 Cellular Component:membrane	K08908 light-harvesting complex I chlorophyll a/b binding protein 2	IPR001344 Chlorophyll A-B binding protein, plant,IPR022796 Chlorophyll A-B binding protein,IPR023329 Chlorophyll a/b binding domain superfamily
RC7G0438700	XLOC_039778	XLOC_039778	Chr07:47237208-47238491	P2ABC	P1ABC	OK	0.487932	3.83079	-2.97289	2.42951	0.00435	0.0183071	yes	GO:0009765 Biological Process:photosynthesis, light harvesting,GO:0016020 Cellular Component:membrane	K08917 light-harvesting complex II chlorophyll a/b binding protein 6	IPR001344 Chlorophyll A-B binding protein, plant,IPR022796 Chlorophyll A-B binding protein,IPR023329 Chlorophyll a/b binding domain superfamily
RC0G0013700	XLOC_000072	XLOC_000072	Chr00:1104075-1105443	P2ABC	P1ABC	OK	7.09744	27.004	-1.9278	3.55298	5e-05	0.000417915	yes	GO:0009765 Biological Process:photosynthesis, light harvesting,GO:0016020 Cellular Component:membrane	K08913 light-harvesting complex II chlorophyll a/b binding protein 2	IPR001344 Chlorophyll A-B binding protein, plant,IPR022796 Chlorophyll A-B binding protein,IPR023329 Chlorophyll a/b binding domain superfamily
RC0G0013800	XLOC_000073	XLOC_000073	Chr00:1107084-1108260	P2ABC	P1ABC	OK	6.2701	17.677	-1.49531	2.43099	0.00035	0.00231982	yes	GO:0009765 Biological Process:photosynthesis, light harvesting,GO:0016020 Cellular Component:membrane	K08913 light-harvesting complex II chlorophyll a/b binding protein 2	IPR001344 Chlorophyll A-B binding protein, plant,IPR022796 Chlorophyll A-B binding protein,IPR023329 Chlorophyll a/b binding domain superfamily
RC7G0047800	XLOC_040750	XLOC_040750	Chr07:3235434-3236748	P2ABC	P1ABC	OK	5.34042	11.0016	-1.04269	1.70385	0.00515	0.0208719	yes	GO:0009765 Biological Process:photosynthesis, light harvesting,GO:0016020 Cellular Component:membrane	K08910 light-harvesting complex I chlorophyll a/b binding protein 4	IPR001344 Chlorophyll A-B binding protein, plant,IPR022796 Chlorophyll A-B binding protein,IPR023329 Chlorophyll a/b binding domain superfamily
RC4G0016100	XLOC_022231	XLOC_022231	Chr04:1293343-1294328	P2ABC	P1ABC	OK	1.55445	60.8143	-5.28993	5.51876	5e-05	0.000417915	yes	NA	NA	IPR022796 Chlorophyll A-B binding protein,IPR023329 Chlorophyll a/b binding domain superfamily
RC4G0016000	XLOC_022230	XLOC_022230	Chr04:1290097-1291164	P2ABC	P1ABC	OK	18.9539	423.713	-4.48252	10.935	5e-05	0.000417915	yes	NA	NA	IPR022796 Chlorophyll A-B binding protein,IPR023329 Chlorophyll a/b binding domain superfamily
RC0G0240800	XLOC_001162	XLOC_001162	Chr00:32246402-32247540	P2ABC	P1ABC	OK	1.0193	38.3032	-5.23181	5.27471	0.0001	0.000775227	yes	GO:0019684 Biological Process:photosynthesis, light reaction,GO:0009772 Biological Process:photosynthetic electron transport in photosystem II,GO:0009055 Molecular Function:electron transfer activity,GO:0045156 Molecular Function:electron transporter, transferring electrons within the cyclic electron transport pathway of photosynthesis activity	K02703 photosystem II P680 reaction center D1 protein [EC:1.10.3.9],K02703 photosystem II P680 reaction center D1 protein [EC:1.10.3.9]	IPR000484 Photosynthetic reaction centre, L/M,IPR005867 Photosystem II protein D1,IPR036854 Photosystem II protein D1 superfamily
RC5G0142900	XLOC_025209	XLOC_025209	Chr05:10710063-10711555	P2ABC	P1ABC	OK	0.532282	11.0583	-4.3768	3.17744	0.01515	0.04807	yes	GO:0015979 Biological Process:photosynthesis,GO:0016020 Cellular Component:membrane,GO:0009522 Cellular Component:photosystem I,GO:0016168 Molecular Function:chlorophyll binding	K02698 photosystem I subunit X	IPR000549 Photosystem I PsaG/PsaK protein,IPR016370 Photosystem I PsaG/PsaK, plant,IPR017493 Photosystem I reaction centre subunit psaK, chloroplastic,IPR023618 Photosystem I PsaG/PsaK domain, chloroplastic,IPR035982 Photosystem I reaction centre subunit PsaK superfamily
RC0G0235200	XLOC_002620	XLOC_002620	Chr00:32172426-32174098	P2ABC	P1ABC	OK	6.38948	46.2667	-2.8562	6.31947	5e-05	0.000417915	yes	GO:0015979 Biological Process:photosynthesis,GO:0019684 Biological Process:photosynthesis, light reaction,GO:0009767 Biological Process:photosynthetic electron transport chain,GO:0009772 Biological Process:photosynthetic electron transport in photosystem II,GO:0016020 Cellular Component:membrane,GO:0009521 Cellular Component:photosystem,GO:0009523 Cellular Component:photosystem II,GO:0016168 Mole…	K02704 photosystem II CP47 chlorophyll apoprotein	IPR000932 Photosystem antenna protein-like,IPR017486 Photosystem II CP47 reaction centre protein,IPR036001 Photosystem antenna protein-like superfamily
RC0G0235100	XLOC_002619	XLOC_002619	Chr00:32171631-32172199	P2ABC	P1ABC	OK	6.05932	54.1598	-3.15999	4.38712	5e-05	0.000417915	yes	GO:0015979 Biological Process:photosynthesis,GO:0050821 Biological Process:protein stabilization,GO:0016020 Cellular Component:membrane,GO:0009523 Cellular Component:photosystem II,GO:0042301 Molecular Function:phosphate ion binding	K02709 photosystem II PsbH protein	IPR001056 Photosystem II reaction centre protein H,IPR036863 Photosystem II reaction centre protein H superfmaily
RC0G0237900	XLOC_001150	XLOC_001150	Chr00:32205428-32209971	P2ABC	P1ABC	OK	1.95905	118.89	-5.92333	13.046	5e-05	0.000417915	yes	GO:0015979 Biological Process:photosynthesis,GO:0016021 Cellular Component:integral component of membrane,GO:0016021 Cellular Component:integral component of membrane,GO:0009522 Cellular Component:photosystem I,GO:0009579 Cellular Component:thylakoid,GO:0046872 Molecular Function:metal ion binding	K02689 photosystem I P700 chlorophyll a apoprotein A1	IPR001280 Photosystem I PsaA/PsaB,IPR006243 Photosystem I PsaA,IPR006244 Photosystem I PsaB,IPR020586 Photosystem I PsaA/PsaB, conserved site,IPR036408 Photosystem I PsaA/PsaB superfamily
RC7G0554100	XLOC_043179	XLOC_043179	Chr07:63537356-63541820	P2ABC	P1ABC	OK	12.7124	28.4433	-1.16185	3.34183	5e-05	0.000417915	yes	GO:0009785 Biological Process:blue light signaling pathway,GO:0009882 Molecular Function:blue light photoreceptor activity	NA	IPR002081 Cryptochrome/DNA photolyase class 1,IPR005101 Cryptochrome/DNA photolyase, FAD-binding domain,IPR006050 DNA photolyase, N-terminal,IPR014134 Cryptochrome, plant,IPR014729 Rossmann-like alpha/beta/alpha sandwich fold,IPR018394 Cryptochrome/DNA photolyase class 1, conserved site, C-terminal,IPR020978 Cryptochrome C-terminal,IPR036134 Cryptochrome/DNA photolyase, FAD-binding domain-like su…
RC0G0236300	XLOC_002626	XLOC_002626	Chr00:32186190-32186794	P2ABC	P1ABC	OK	8.26066	55.2716	-2.74221	4.29552	5e-05	0.000417915	yes	GO:0015979 Biological Process:photosynthesis,GO:0016021 Cellular Component:integral component of membrane,GO:0009522 Cellular Component:photosystem I,GO:0009579 Cellular Component:thylakoid	NA	IPR003359 Photosystem I Ycf4, assembly
RC5G0238200	XLOC_029233	XLOC_029233	Chr05:19955552-19957266	P2ABC	P1ABC	OK	5.83448	17.0179	-1.54438	2.19702	0.001	0.00560262	yes	GO:0015979 Biological Process:photosynthesis,GO:0009523 Cellular Component:photosystem II,GO:0009654 Cellular Component:photosystem II oxygen evolving complex,GO:0042651 Cellular Component:thylakoid membrane	K03541 photosystem II 10kDa protein	IPR006814 Photosystem II PsbR
RC4G0366300	XLOC_023886	XLOC_023886	Chr04:48267731-48268326	P2ABC	P1ABC	OK	4.06171	15.968	-1.97502	2.06021	0.00365	0.0158706	yes	GO:0015979 Biological Process:photosynthesis,GO:0016021 Cellular Component:integral component of membrane,GO:0009523 Cellular Component:photosystem II,GO:0030145 Molecular Function:manganese ion binding	K02723 photosystem II PsbY protein	IPR009388 Photosystem II PsbY
RC6G0391500	XLOC_033636	XLOC_033636	Chr06:50089381-50090405	P2ABC	P1ABC	OK	2.12195	9.25347	-2.1246	2.17135	0.00455	0.018971	yes	GO:0015979 Biological Process:photosynthesis,GO:0009507 Cellular Component:chloroplast,GO:0009523 Cellular Component:photosystem II	K02721 photosystem II PsbW protein	IPR009806 Photosystem II PsbW, class 2
RC3G0264600	XLOC_018782	XLOC_018782	Chr03:35007235-35008076	P2ABC	P1ABC	OK	1.6026	21.6512	-3.75596	3.42992	0.00075	0.0044285	yes	NA	NA	IPR023329 Chlorophyll a/b binding domain superfamily
RC1G0429700	XLOC_007991	XLOC_007991	Chr01:52634244-52634814	P2ABC	P1ABC	OK	66.6777	146.558	-1.1362	2.9658	5e-05	0.000417915	yes	NA	NA	IPR023329 Chlorophyll a/b binding domain superfamily
RC2G0286300	XLOC_010085	XLOC_010085	Chr02:28480032-28481115	P2ABC	P1ABC	OK	13.1204	26.4238	-1.01003	2.08535	0.00055	0.00342311	yes	NA	NA	IPR023329 Chlorophyll a/b binding domain superfamily
RC2G0611200	XLOC_011623	XLOC_011623	Chr02:68679445-68681075	P2ABC	P1ABC	OK	9.83985	23.729	-1.26994	2.52863	5e-05	0.000417915	yes	GO:0009055 Molecular Function:electron transfer activity	NA	IPR003245 Phytocyanin domain,IPR006311 Twin-arginine translocation pathway, signal sequence,IPR008972 Cupredoxin
RC7G0541600	XLOC_040338	XLOC_040338	Chr07:61600989-61602096	P2ABC	P1ABC	OK	4.78985	33.5596	-2.80867	4.19379	5e-05	0.000417915	yes	GO:0009055 Molecular Function:electron transfer activity	NA	IPR003245 Phytocyanin domain,IPR008972 Cupredoxin
RC5G0014400	XLOC_028178	XLOC_028178	Chr05:843818-845134	P2ABC	P1ABC	OK	4.29398	27.0612	-2.65584	4.33001	5e-05	0.000417915	yes	GO:0009055 Molecular Function:electron transfer activity	NA	IPR003245 Phytocyanin domain,IPR008972 Cupredoxin
RC5G0332400	XLOC_026122	XLOC_026122	Chr05:31038722-31040034	P2ABC	P1ABC	OK	2.69059	10.3133	-1.93851	2.32289	0.00195	0.00963044	yes	GO:0009055 Molecular Function:electron transfer activity	NA	IPR003245 Phytocyanin domain,IPR008972 Cupredoxin
RC5G0290100	XLOC_025937	XLOC_025937	Chr05:25547784-25549181	P2ABC	P1ABC	OK	72.7609	196.472	-1.43309	4.47455	5e-05	0.000417915	yes	GO:0009055 Molecular Function:electron transfer activity	NA	IPR003245 Phytocyanin domain,IPR008972 Cupredoxin
RC6G0555900	XLOC_034449	XLOC_034449	Chr06:63599966-63600816	P2ABC	P1ABC	OK	2.81601	7.34513	-1.38314	1.54418	0.01455	0.0465362	yes	GO:0009055 Molecular Function:electron transfer activity	NA	IPR003245 Phytocyanin domain,IPR008972 Cupredoxin
RC1G0277300	XLOC_004301	XLOC_004301	Chr01:37401852-37402793	P2ABC	P1ABC	OK	1.64678	19.3614	-3.55546	3.61617	0.0002	0.00143409	yes	GO:0009055 Molecular Function:electron transfer activity	NA	IPR003245 Phytocyanin domain,IPR008972 Cupredoxin,IPR028871 Blue (type 1) copper protein, binding site
RC2G0034900	XLOC_012231	XLOC_012231	Chr02:2565644-2570289	P2ABC	P1ABC	OK	81.8817	30.7506	1.41293	-4.21405	5e-05	0.000417915	yes	GO:0009055 Molecular Function:electron transfer activity	NA	IPR003245 Phytocyanin domain,IPR008972 Cupredoxin,IPR028871 Blue (type 1) copper protein, binding site
RC1G0131300	XLOC_006655	XLOC_006655	Chr01:17408845-17416051	P2ABC	P1ABC	OK	4.91228	16.6651	-1.76237	3.32247	5e-05	0.000417915	yes	NA	K10571 de-etiolated-1	IPR019138 De-etiolated protein 1, Det1
RC6G0320700	XLOC_036287	XLOC_036287	Chr06:42356971-42366958	P2ABC	P1ABC	OK	7.42226	37.5723	-2.33974	6.45579	5e-05	0.000417915	yes	GO:0000160 Biological Process:phosphorelay signal transduction system,GO:0006468 Biological Process:protein phosphorylation,GO:0005524 Molecular Function:ATP binding,GO:0005524 Molecular Function:ATP binding,GO:0000155 Molecular Function:phosphorelay sensor kinase activity,GO:0004672 Molecular Function:protein kinase activity	K20715 phototropin [EC:2.7.11.1],K20715 phototropin [EC:2.7.11.1]	IPR000014 PAS domain,IPR000700 PAS-associated, C-terminal,IPR000719 Protein kinase domain,IPR008271 Serine/threonine-protein kinase, active site,IPR011009 Protein kinase-like domain superfamily,IPR017441 Protein kinase, ATP binding site,IPR035965 PAS domain superfamily
RC5G0532600	XLOC_027107	XLOC_027107	Chr05:61902609-61910202	P2ABC	P1ABC	OK	93.3319	190.749	-1.03123	2.894	5e-05	0.000417915	yes	GO:0000160 Biological Process:phosphorelay signal transduction system,GO:0006468 Biological Process:protein phosphorylation,GO:0005524 Molecular Function:ATP binding,GO:0005524 Molecular Function:ATP binding,GO:0000155 Molecular Function:phosphorelay sensor kinase activity,GO:0004672 Molecular Function:protein kinase activity	K20715 phototropin [EC:2.7.11.1],K20715 phototropin [EC:2.7.11.1]	IPR000014 PAS domain,IPR000700 PAS-associated, C-terminal,IPR000719 Protein kinase domain,IPR008271 Serine/threonine-protein kinase, active site,IPR011009 Protein kinase-like domain superfamily,IPR017441 Protein kinase, ATP binding site,IPR035965 PAS domain superfamily
[truncated: 24 more rows]

## Sheet: c-metabolism
								Manuscript Title
	Petal abscission in fragrant roses is associated with large scale differential regulation of the abscission zone transcriptome
[truncated: 71 more rows]

## Sheet: calcium signalling
								Manuscript Title
[truncated: 23 more rows]

## Sheet: f-box and proteolysis
								Manuscript Title
[truncated: 226 more rows]

[truncated: 4 more sheets: cytochrome, phenylpropanoid pathway, transporters, senescence]
