# Supplementary material for: Petal abscission in fragrant roses is associated with large scale differential regulation of the abscission zone transcriptome
Source: Sci Rep. 2020 Oct 14;10:17196. doi: 10.1038/s41598-020-74144-3 (PMC7566604; doi:10.1038/s41598-020-74144-3)
Supplement: Supplementary file 5 — Supplementary Information 5 [file 41598_2020_74144_MOESM5_ESM.xlsx]

## Sheet: ET
								Manuscript Title
	Petal abscission in fragrant roses is associated with large scale differential regulation of the abscission zone transcriptome
gene	test_id	gene_id	locus	8 hE RB AZ	0 hE RB AZ	status	8 hE RB AZ	0 hE RB AZ	0hE vs 8hE (Rosa bourboniana AZ) LOG2FC	test_stat	p_value	q_value	significant	GoAnnotation	KeggAnnotation	IrpAnnotation
RC7G0182700	XLOC_038571	XLOC_038571	Chr07:14677913-14680758	P2ABC	P1ABC	OK	0.573161	17.1756	-4.90528	5.08668	5e-05	0.000417915	yes	GO:0009058 Biological Process:biosynthetic process,GO:0003824 Molecular Function:catalytic activity,GO:0003824 Molecular Function:catalytic activity,GO:0030170 Molecular Function:pyridoxal phosphate binding	K20772 1-aminocyclopropane-1-carboxylate synthase 1/2/6 [EC:4.4.1.14],K20772 1-aminocyclopropane-1-carboxylate synthase 1/2/6 [EC:4.4.1.14]	IPR004838 Aminotransferases, class-I, pyridoxal-phosphate-binding site,IPR004839 Aminotransferase, class I/classII,IPR015421 Pyridoxal phosphate-dependent transferase, major region, subdomain 1,IPR015422 Pyridoxal phosphate-dependent transferase, subdomain 2,IPR015424 Pyridoxal phosphate-dependent transferase
RC6G0383500	XLOC_033602	XLOC_033602	Chr06:49358338-49359033	P2ABC	P1ABC	OK	2.39657	0.0101	11.2268	#NAME?	5e-05	0.000417915	yes	GO:0055114 Biological Process:oxidation-reduction process,GO:0016491 Molecular Function:oxidoreductase activity	K05933 aminocyclopropanecarboxylate oxidase [EC:1.14.17.4]	IPR005123 Oxoglutarate/iron-dependent dioxygenase,IPR027443 Isopenicillin N synthase-like
RC3G0234100	XLOC_016623	XLOC_016623	Chr03:32109238-32116040	P2ABC	P1ABC	OK	40.6979	16.4302	1.3086	-4.12065	5e-05	0.000417915	yes	GO:0006468 Biological Process:protein phosphorylation,GO:0005524 Molecular Function:ATP binding,GO:0005524 Molecular Function:ATP binding,GO:0004672 Molecular Function:protein kinase activity,GO:0004672 Molecular Function:protein kinase activity	K14510 serine/threonine-protein kinase CTR1 [EC:2.7.11.1],K14510 serine/threonine-protein kinase CTR1 [EC:2.7.11.1]	IPR000719 Protein kinase domain,IPR001245 Serine-threonine/tyrosine-protein kinase, catalytic domain,IPR008271 Serine/threonine-protein kinase, active site,IPR011009 Protein kinase-like domain superfamily,IPR017441 Protein kinase, ATP binding site,IPR028324 Serine/threonine-protein kinase CTR1
RC4G0031800	XLOC_022304	XLOC_022304	Chr04:3153390-3154628	P2ABC	P1ABC	OK	41.8181	11.9962	1.80155	-2.83748	0.00195	0.00963044	yes	NA	K14509 ethylene receptor [EC:2.7.13.-]	NA
RC6G0438200	XLOC_036853	XLOC_036853	Chr06:54521178-54524652	P2ABC	P1ABC	OK	30.7364	3.27289	3.23131	-7.71435	5e-05	0.000417915	yes	GO:0016310 Biological Process:phosphorylation,GO:0007165 Biological Process:signal transduction,GO:0000155 Molecular Function:phosphorelay sensor kinase activity,GO:0005515 Molecular Function:protein binding,GO:0016772 Molecular Function:transferase activity, transferring phosphorus-containing groups	K14509 ethylene receptor [EC:2.7.13.-]	IPR003018 GAF domain,IPR003594 Histidine kinase/HSP90-like ATPase,IPR003661 Signal transduction histidine kinase, dimerisation/phosphoacceptor domain,IPR004358 Signal transduction histidine kinase-related protein, C-terminal,IPR005467 Histidine kinase domain,IPR029016 GAF-like domain superfamily,IPR036097 Signal transduction histidine kinase, dimerisation/phosphoacceptor domain superfamily,IPR036…
RC4G0031700	XLOC_019748	XLOC_019748	Chr04:3150992-3153389	P2ABC	P1ABC	OK	53.0126	8.68369	2.60996	-6.85686	5e-05	0.000417915	yes	GO:0007165 Biological Process:signal transduction,GO:0000155 Molecular Function:phosphorelay sensor kinase activity,GO:0005515 Molecular Function:protein binding	K14509 ethylene receptor [EC:2.7.13.-]	IPR003018 GAF domain,IPR029016 GAF-like domain superfamily,IPR036097 Signal transduction histidine kinase, dimerisation/phosphoacceptor domain superfamily,IPR036890 Histidine kinase/HSP90-like ATPase superfamily
RC3G0395000	XLOC_017301	XLOC_017301	Chr03:45065807-45069934	P2ABC	P1ABC	OK	22.3633	9.09818	1.29748	-3.70668	5e-05	0.000417915	yes	GO:0010105 Biological Process:negative regulation of ethylene-activated signaling pathway,GO:0000160 Biological Process:phosphorelay signal transduction system,GO:0050896 Biological Process:response to stimulus,GO:0005789 Cellular Component:endoplasmic reticulum membrane,GO:0051740 Molecular Function:ethylene binding,GO:0038199 Molecular Function:ethylene receptor activity,GO:0000155 Molecular Fu…	K14509 ethylene receptor [EC:2.7.13.-]	IPR001789 Signal transduction response regulator, receiver domain,IPR003018 GAF domain,IPR003594 Histidine kinase/HSP90-like ATPase,IPR005467 Histidine kinase domain,IPR011006 CheY-like superfamily,IPR014525 Ethylene receptor,IPR029016 GAF-like domain superfamily,IPR036890 Histidine kinase/HSP90-like ATPase superfamily
RC1G0141700	XLOC_006706	XLOC_006706	Chr01:18758035-18761578	P2ABC	P1ABC	OK	49.4232	22.2364	1.15227	-3.49981	5e-05	0.000417915	yes	NA	K14514 ethylene-insensitive protein 3	NA
RC6G0257700	XLOC_035962	XLOC_035962	Chr06:33399915-33402518	P2ABC	P1ABC	OK	66.4054	19.1426	1.79451	-4.97073	5e-05	0.000417915	yes	GO:0006355 Biological Process:regulation of transcription, DNA-templated,GO:0003677 Molecular Function:DNA binding,GO:0003700 Molecular Function:DNA binding transcription factor activity	NA	IPR001471 AP2/ERF domain,IPR016177 DNA-binding domain superfamily,IPR036955 AP2/ERF domain superfamily
RC2G0364800	XLOC_013931	XLOC_013931	Chr02:41025824-41027645	P2ABC	P1ABC	OK	12.686	0.420248	4.91585	-4.23775	0.0014	0.00735072	yes	GO:0006355 Biological Process:regulation of transcription, DNA-templated,GO:0003677 Molecular Function:DNA binding,GO:0003700 Molecular Function:DNA binding transcription factor activity	NA	IPR001471 AP2/ERF domain,IPR016177 DNA-binding domain superfamily,IPR036955 AP2/ERF domain superfamily
RC1G0508300	XLOC_005532	XLOC_005532	Chr01:58527773-58529263	P2ABC	P1ABC	OK	190.138	27.343	2.7978	-7.62206	5e-05	0.000417915	yes	GO:0006355 Biological Process:regulation of transcription, DNA-templated,GO:0003677 Molecular Function:DNA binding,GO:0003700 Molecular Function:DNA binding transcription factor activity	NA	IPR001471 AP2/ERF domain,IPR016177 DNA-binding domain superfamily,IPR036955 AP2/ERF domain superfamily
RC4G0335200	XLOC_023728	XLOC_023728	Chr04:45621325-45623214	P2ABC	P1ABC	OK	146.021	23.6727	2.62488	-6.1576	5e-05	0.000417915	yes	GO:0006355 Biological Process:regulation of transcription, DNA-templated,GO:0003677 Molecular Function:DNA binding,GO:0003700 Molecular Function:DNA binding transcription factor activity	NA	IPR001471 AP2/ERF domain,IPR016177 DNA-binding domain superfamily,IPR036955 AP2/ERF domain superfamily
RC6G0500300	XLOC_034158	XLOC_034158	Chr06:59597112-59597817	P2ABC	P1ABC	OK	38.3674	9.14525	2.06879	-3.40242	5e-05	0.000417915	yes	GO:0006355 Biological Process:regulation of transcription, DNA-templated,GO:0003677 Molecular Function:DNA binding,GO:0003700 Molecular Function:DNA binding transcription factor activity	NA	IPR001471 AP2/ERF domain,IPR016177 DNA-binding domain superfamily,IPR036955 AP2/ERF domain superfamily
RC6G0565700	XLOC_037461	XLOC_037461	Chr06:64437569-64438161	P2ABC	P1ABC	OK	51.9325	13.7079	1.92163	-3.41803	5e-05	0.000417915	yes	GO:0006355 Biological Process:regulation of transcription, DNA-templated,GO:0003677 Molecular Function:DNA binding,GO:0003700 Molecular Function:DNA binding transcription factor activity,GO:0003700 Molecular Function:DNA binding transcription factor activity	K09286 EREBP-like factor	IPR001471 AP2/ERF domain,IPR016177 DNA-binding domain superfamily,IPR017392 AP2/ERF transcription factor ERF/PTI6,IPR036955 AP2/ERF domain superfamily
RC2G0274000	XLOC_013468	XLOC_013468	Chr02:26800481-26801968	P2ABC	P1ABC	OK	53.9921	15.3271	1.81666	-5.06374	5e-05	0.000417915	yes	GO:0006355 Biological Process:regulation of transcription, DNA-templated,GO:0003677 Molecular Function:DNA binding,GO:0003700 Molecular Function:DNA binding transcription factor activity	K09286 EREBP-like factor	IPR001471 AP2/ERF domain,IPR016177 DNA-binding domain superfamily,IPR036955 AP2/ERF domain superfamily
RC2G0436500	XLOC_010795	XLOC_010795	Chr02:50938802-50940166	P2ABC	P1ABC	OK	11.0825	25.1138	-1.1802	2.41816	0.0001	0.000775227	yes	GO:0006355 Biological Process:regulation of transcription, DNA-templated,GO:0003677 Molecular Function:DNA binding,GO:0003700 Molecular Function:DNA binding transcription factor activity,GO:0003700 Molecular Function:DNA binding transcription factor activity	NA	IPR001471 AP2/ERF domain,IPR016177 DNA-binding domain superfamily,IPR017392 AP2/ERF transcription factor ERF/PTI6,IPR036955 AP2/ERF domain superfamily
RC7G0206000	XLOC_038685	XLOC_038685	Chr07:17287765-17288608	P2ABC	P1ABC	OK	4.40968	11.7565	-1.41471	1.89208	0.0033	0.0147047	yes	GO:0006355 Biological Process:regulation of transcription, DNA-templated,GO:0003677 Molecular Function:DNA binding,GO:0003700 Molecular Function:DNA binding transcription factor activity	NA	IPR001471 AP2/ERF domain,IPR016177 DNA-binding domain superfamily,IPR036955 AP2/ERF domain superfamily
RC6G0464700	XLOC_033987	XLOC_033987	Chr06:56873586-56875127	P2ABC	P1ABC	OK	3.38509	9.02847	-1.41529	2.10902	0.00165	0.00842447	yes	GO:0006355 Biological Process:regulation of transcription, DNA-templated,GO:0003677 Molecular Function:DNA binding,GO:0003700 Molecular Function:DNA binding transcription factor activity,GO:0003700 Molecular Function:DNA binding transcription factor activity	NA	IPR001471 AP2/ERF domain,IPR016177 DNA-binding domain superfamily,IPR017392 AP2/ERF transcription factor ERF/PTI6,IPR036955 AP2/ERF domain superfamily
RC6G0116600	XLOC_032345	XLOC_032345	Chr06:12803007-12803814	P2ABC	P1ABC	OK	18.8665	55.1773	-1.54825	3.32084	5e-05	0.000417915	yes	GO:0006355 Biological Process:regulation of transcription, DNA-templated,GO:0003677 Molecular Function:DNA binding,GO:0003700 Molecular Function:DNA binding transcription factor activity	NA	IPR001471 AP2/ERF domain,IPR016177 DNA-binding domain superfamily,IPR036955 AP2/ERF domain superfamily
RC1G0423500	XLOC_007969	XLOC_007969	Chr01:52096898-52099889	P2ABC	P1ABC	OK	5.47869	22.97	-2.06785	4.18151	5e-05	0.000417915	yes	GO:0007275 Biological Process:multicellular organism development,GO:0006355 Biological Process:regulation of transcription, DNA-templated,GO:0006355 Biological Process:regulation of transcription, DNA-templated,GO:0003677 Molecular Function:DNA binding,GO:0003700 Molecular Function:DNA binding transcription factor activity	K09284 "AP2-like factor, euAP2 lineage"	IPR001471 AP2/ERF domain,IPR016177 DNA-binding domain superfamily,IPR031112 AP2-like ethylene-responsive transcription factor,IPR036955 AP2/ERF domain superfamily
RC2G0103200	XLOC_009270	XLOC_009270	Chr02:8328312-8328945	P2ABC	P1ABC	OK	17.8453	81.4033	-2.18954	4.68688	5e-05	0.000417915	yes	GO:0006355 Biological Process:regulation of transcription, DNA-templated,GO:0003677 Molecular Function:DNA binding,GO:0003700 Molecular Function:DNA binding transcription factor activity	NA	IPR001471 AP2/ERF domain,IPR016177 DNA-binding domain superfamily,IPR036955 AP2/ERF domain superfamily
RC1G0382700	XLOC_004867	XLOC_004867	Chr01:48414088-48414724	P2ABC	P1ABC	OK	1.69257	10.1393	-2.58267	2.60122	0.00095	0.00536601	yes	GO:0006355 Biological Process:regulation of transcription, DNA-templated,GO:0003677 Molecular Function:DNA binding,GO:0003700 Molecular Function:DNA binding transcription factor activity	K09286 EREBP-like factor	IPR001471 AP2/ERF domain,IPR016177 DNA-binding domain superfamily,IPR036955 AP2/ERF domain superfamily
RC2G0036900	XLOC_012244	XLOC_012244	Chr02:2799972-2802658	P2ABC	P1ABC	OK	112.295	5.05528	4.47336	-10.1409	5e-05	0.000417915	yes	GO:0005515 Molecular Function:protein binding	K14515 EIN3-binding F-box protein	IPR001611 Leucine-rich repeat,IPR032675 Leucine-rich repeat domain superfamily,IPR036047 F-box-like domain superfamily
RC6G0464400	XLOC_036982	XLOC_036982	Chr06:56855118-56858035	P2ABC	P1ABC	OK	219.114	48.9649	2.16186	-6.58746	5e-05	0.000417915	yes	GO:0005515 Molecular Function:protein binding	K14515 EIN3-binding F-box protein	IPR001611 Leucine-rich repeat,IPR001810 F-box domain,IPR032675 Leucine-rich repeat domain superfamily,IPR036047 F-box-like domain superfamily

## Sheet: JA
								Manuscript Title
	Petal abscission in fragrant roses is associated with large scale differential regulation of the abscission zone transcriptome
gene	test_id	gene_id	locus	8 hE RB AZ	0 hE RB AZ	status	8 hE RB AZ	0 hE RB AZ	0hE vs 8hE (Rosa bourboniana AZ) LOG2FC	test_stat	p_value	q_value	significant	GoAnnotation	KeggAnnotation	IrpAnnotation
RC2G0309000	XLOC_013644	XLOC_013644	Chr02:32022935-32024728	P2ABC	P1ABC	OK	2.38835	6.72657	-1.49386	2.15336	0.001	0.00560262	yes	GO:0006629 Biological Process:lipid metabolic process,GO:0008970 Molecular Function:phosphatidylcholine 1-acylhydrolase activity	NA	IPR002921 Fungal lipase-like domain,IPR029058 Alpha/Beta hydrolase fold,IPR033556 Phospholipase A1-II
RC1G0001300	XLOC_002952	XLOC_002952	Chr01:224881-228162	P2ABC	P1ABC	OK	3.61112	9.34237	-1.37134	2.22461	0.0009	0.00513526	yes	GO:0003824 Molecular Function:catalytic activity	K01115 phospholipase D1/2 [EC:3.1.4.4],K01115 phospholipase D1/2 [EC:3.1.4.4],K01115 phospholipase D1/2 [EC:3.1.4.4]	IPR001736 Phospholipase D/Transphosphatidylase,IPR015679 Phospholipase D family,IPR024632 Phospholipase D, C-terminal
RC4G0229200	XLOC_023233	XLOC_023233	Chr04:33550039-33554629	P2ABC	P1ABC	OK	8.64219	17.5442	-1.02152	2.81769	5e-05	0.000417915	yes	GO:0055114 Biological Process:oxidation-reduction process,GO:0046872 Molecular Function:metal ion binding,GO:0016491 Molecular Function:oxidoreductase activity,GO:0016702 Molecular Function:oxidoreductase activity, acting on single donors with incorporation of molecular oxygen, incorporation of two atoms of oxygen,GO:0005515 Molecular Function:protein binding	K15718 linoleate 9S-lipoxygenase [EC:1.13.11.58]	IPR000907 Lipoxygenase,IPR001024 PLAT/LH2 domain,IPR001246 Lipoxygenase, plant,IPR013819 Lipoxygenase, C-terminal,IPR020833 Lipoxygenase, iron binding site,IPR020834 Lipoxygenase, conserved site,IPR027433 Lipoxygenase, domain 3,IPR036226 Lipoxigenase, C-terminal domain superfamily,IPR036392 PLAT/LH2 domain superfamily
RC5G0078700	XLOC_024865	XLOC_024865	Chr05:5515393-5518458	P2ABC	P1ABC	OK	2.76557	33.464	-3.59696	6.85406	5e-05	0.000417915	yes	GO:0055114 Biological Process:oxidation-reduction process,GO:0046872 Molecular Function:metal ion binding,GO:0016491 Molecular Function:oxidoreductase activity,GO:0016702 Molecular Function:oxidoreductase activity, acting on single donors with incorporation of molecular oxygen, incorporation of two atoms of oxygen,GO:0005515 Molecular Function:protein binding	K00454 lipoxygenase [EC:1.13.11.12]	IPR000907 Lipoxygenase,IPR001024 PLAT/LH2 domain,IPR001246 Lipoxygenase, plant,IPR013819 Lipoxygenase, C-terminal,IPR020833 Lipoxygenase, iron binding site,IPR020834 Lipoxygenase, conserved site,IPR027433 Lipoxygenase, domain 3,IPR036226 Lipoxigenase, C-terminal domain superfamily,IPR036392 PLAT/LH2 domain superfamily
RC5G0078800	XLOC_024866	XLOC_024866	Chr05:5538757-5542166	P2ABC	P1ABC	OK	2.06053	27.5437	-3.74064	7.10322	5e-05	0.000417915	yes	GO:0055114 Biological Process:oxidation-reduction process,GO:0046872 Molecular Function:metal ion binding,GO:0016491 Molecular Function:oxidoreductase activity,GO:0016702 Molecular Function:oxidoreductase activity, acting on single donors with incorporation of molecular oxygen, incorporation of two atoms of oxygen,GO:0005515 Molecular Function:protein binding	K00454 lipoxygenase [EC:1.13.11.12]	IPR000907 Lipoxygenase,IPR001024 PLAT/LH2 domain,IPR001246 Lipoxygenase, plant,IPR013819 Lipoxygenase, C-terminal,IPR020833 Lipoxygenase, iron binding site,IPR020834 Lipoxygenase, conserved site,IPR027433 Lipoxygenase, domain 3,IPR036226 Lipoxigenase, C-terminal domain superfamily,IPR036392 PLAT/LH2 domain superfamily
RC2G0577100	XLOC_015008	XLOC_015008	Chr02:65814684-65815815	P2ABC	P1ABC	OK	3.35687	75.0275	-4.48223	6.07782	5e-05	0.000417915	yes	GO:0009507 Cellular Component:chloroplast,GO:0016853 Molecular Function:isomerase activity	K10525 allene oxide cyclase [EC:5.3.99.6]	IPR009410 Allene oxide cyclase,IPR034871 Allene oxide cyclase/dirigent protein
RC7G0443300	XLOC_039800	XLOC_039800	Chr07:48098250-48100366	P2ABC	P1ABC	OK	25.04	83.4194	-1.73615	4.58621	5e-05	0.000417915	yes	GO:0009507 Cellular Component:chloroplast,GO:0016853 Molecular Function:isomerase activity	K10525 allene oxide cyclase [EC:5.3.99.6]	IPR009410 Allene oxide cyclase,IPR034871 Allene oxide cyclase/dirigent protein
RC2G0094500	XLOC_009230	XLOC_009230	Chr02:7382965-7385028	P2ABC	P1ABC	OK	1.17644	6.52114	-2.47069	2.61642	0.00035	0.00231982	yes	GO:0055114 Biological Process:oxidation-reduction process,GO:0010181 Molecular Function:FMN binding,GO:0003824 Molecular Function:catalytic activity,GO:0016491 Molecular Function:oxidoreductase activity	K05894 12-oxophytodienoic acid reductase [EC:1.3.1.42]	IPR001155 NADH:flavin oxidoreductase/NADH oxidase, N-terminal,IPR013785 Aldolase-type TIM barrel
RC2G0274500	XLOC_010037	XLOC_010037	Chr02:26875802-26882612	P2ABC	P1ABC	OK	55.9166	20.7199	1.43226	-4.31098	5e-05	0.000417915	yes	GO:0006635 Biological Process:fatty acid beta-oxidation,GO:0006631 Biological Process:fatty acid metabolic process,GO:0008152 Biological Process:metabolic process,GO:0055114 Biological Process:oxidation-reduction process,GO:0005777 Cellular Component:peroxisome,GO:0071949 Molecular Function:FAD binding,GO:0003997 Molecular Function:acyl-CoA oxidase activity,GO:0050660 Molecular Function:flavin ad…	K00232 acyl-CoA oxidase [EC:1.3.3.6]	IPR002655 Acyl-CoA oxidase, C-terminal,IPR006091 Acyl-CoA oxidase/dehydrogenase, central domain,IPR009075 Acyl-CoA dehydrogenase/oxidase C-terminal,IPR009100 Acyl-CoA dehydrogenase/oxidase, N-terminal and middle domain superfamily,IPR012258 Acyl-CoA oxidase,IPR036250 Acyl-CoA dehydrogenase-like, C-terminal,IPR037069 Acyl-CoA dehydrogenase/oxidase, N-terminal domain superfamily
RC4G0447400	XLOC_024268	XLOC_024268	Chr04:54948220-54949605	P2ABC	P1ABC	OK	2.93674	8.09588	-1.46297	1.92443	0.00365	0.0158706	yes	GO:0008168 Molecular Function:methyltransferase activity	K08241 jasmonate O-methyltransferase [EC:2.1.1.141]	IPR005299 SAM dependent carboxyl methyltransferase,IPR029063 S-adenosyl-L-methionine-dependent methyltransferase
RC2G0102100	XLOC_009262	XLOC_009262	Chr02:8209054-8210724	P2ABC	P1ABC	OK	15.8557	338.087	-4.41432	10.6906	5e-05	0.000417915	yes	NA	NA	IPR010399 Tify domain,IPR018467 CO/COL/TOC1, conserved site
RC2G0111000	XLOC_009304	XLOC_009304	Chr02:9092926-9095162	P2ABC	P1ABC	OK	25.6591	146.255	-2.51094	6.8552	5e-05	0.000417915	yes	NA	NA	IPR010399 Tify domain,IPR018467 CO/COL/TOC1, conserved site
RC4G0339000	XLOC_023748	XLOC_023748	Chr04:45897192-45898683	P2ABC	P1ABC	OK	20.8567	72.2689	-1.79286	4.21168	5e-05	0.000417915	yes	NA	NA	IPR010399 Tify domain,IPR018467 CO/COL/TOC1, conserved site
RC5G0132900	XLOC_025146	XLOC_025146	Chr05:9936536-9937841	P2ABC	P1ABC	OK	15.4437	82.5237	-2.41779	4.33904	5e-05	0.000417915	yes	NA	NA	IPR010399 Tify domain,IPR018467 CO/COL/TOC1, conserved site
RC6G0340200	XLOC_033392	XLOC_033392	Chr06:44503310-44504712	P2ABC	P1ABC	OK	0.900516	6.47445	-2.84593	3.02466	0.00035	0.00231982	yes	GO:0007165 Biological Process:signal transduction	NA	IPR012463 Ethylene-responsive binding factor-associated repression,IPR031307 Ninja family,IPR032308 Jas TPL-binding domain
RC7G0296400	XLOC_041965	XLOC_041965	Chr07:26945050-26947202	P2ABC	P1ABC	OK	42.3009	96.805	-1.19439	3.61308	5e-05	0.000417915	yes	GO:0046983 Molecular Function:protein dimerization activity	K13422 transcription factor MYC2	IPR011598 Myc-type, basic helix-loop-helix (bHLH) domain,IPR025610 Transcription factor MYC/MYB N-terminal,IPR036638 Helix-loop-helix DNA-binding domain superfamily

## Sheet: SA
								Manuscript Title
	Petal abscission in fragrant roses is associated with large scale differential regulation of the abscission zone transcriptome
gene	test_id	gene_id	locus	8 hE RB AZ	0 hE RB AZ	status	8 hE RB AZ	0 hE RB AZ	0hE vs 8hE (Rosa bourboniana AZ) LOG2FC	test_stat	p_value	q_value	significant	GoAnnotation	KeggAnnotation	IrpAnnotation
RC3G0212700	XLOC_016513	XLOC_016513	Chr03:29925288-29928651	P2ABC	P1ABC	OK	1.42798	7.52342	-2.39741	3.74662	5e-05	0.000417915	yes	GO:0006559 Biological Process:L-phenylalanine catabolic process,GO:0005737 Cellular Component:cytoplasm,GO:0016841 Molecular Function:ammonia-lyase activity,GO:0003824 Molecular Function:catalytic activity	K10775 phenylalanine ammonia-lyase [EC:4.3.1.24]	IPR001106 Aromatic amino acid lyase,IPR005922 Phenylalanine ammonia-lyase,IPR008948 L-Aspartase-like,IPR022313 Phenylalanine/histidine ammonia-lyases, active site,IPR023144 Phenylalanine ammonia-lyase, shielding domain superfamily,IPR024083 Fumarase/histidase, N-terminal
RC1G0412100	XLOC_007908	XLOC_007908	Chr01:51114813-51116859	P2ABC	P1ABC	OK	8.71126	23.5712	-1.43607	3.29057	5e-05	0.000417915	yes	GO:0006559 Biological Process:L-phenylalanine catabolic process,GO:0005737 Cellular Component:cytoplasm,GO:0016841 Molecular Function:ammonia-lyase activity,GO:0003824 Molecular Function:catalytic activity	K10775 phenylalanine ammonia-lyase [EC:4.3.1.24]	IPR001106 Aromatic amino acid lyase,IPR005922 Phenylalanine ammonia-lyase,IPR008948 L-Aspartase-like,IPR022313 Phenylalanine/histidine ammonia-lyases, active site,IPR023144 Phenylalanine ammonia-lyase, shielding domain superfamily,IPR024083 Fumarase/histidase, N-terminal
RC7G0317600	XLOC_039210	XLOC_039210	Chr07:29199054-29202303	P2ABC	P1ABC	OK	3.14615	8.88949	-1.49851	2.8544	5e-05	0.000417915	yes	GO:0006559 Biological Process:L-phenylalanine catabolic process,GO:0005737 Cellular Component:cytoplasm,GO:0016841 Molecular Function:ammonia-lyase activity,GO:0003824 Molecular Function:catalytic activity	K10775 phenylalanine ammonia-lyase [EC:4.3.1.24]	IPR001106 Aromatic amino acid lyase,IPR005922 Phenylalanine ammonia-lyase,IPR008948 L-Aspartase-like,IPR023144 Phenylalanine ammonia-lyase, shielding domain superfamily,IPR024083 Fumarase/histidase, N-terminal
RC2G0020000	XLOC_012166	XLOC_012166	Chr02:1516982-1525498	P2ABC	P1ABC	OK	2.02847	6.60997	-1.70425	2.92213	5e-05	0.000417915	yes	GO:0008289 Molecular Function:lipid binding	NA	IPR002913 START domain,IPR009769 Protein ENHANCED DISEASE RESISTANCE 2, C-terminal,IPR023393 START-like domain superfamily
RC2G0612200	XLOC_015175	XLOC_015175	Chr02:68741981-68746856	P2ABC	P1ABC	OK	9.15136	37.9505	-2.05206	5.6824	5e-05	0.000417915	yes	NA	NA	IPR009769 Protein ENHANCED DISEASE RESISTANCE 2, C-terminal
RC4G0426000	XLOC_024166	XLOC_024166	Chr04:53219595-53222800	P2ABC	P1ABC	OK	2.80156	6.8994	-1.30024	2.22836	0.00095	0.00536601	yes	NA	NA	IPR009769 Protein ENHANCED DISEASE RESISTANCE 2, C-terminal
RC3G0316200	XLOC_016992	XLOC_016992	Chr03:39299753-39302699	P2ABC	P1ABC	OK	5.42288	1.27577	2.08769	-1.93741	0.00565	0.0224426	yes	NA	K14508 regulatory protein NPR1	IPR021094 NPR1/NIM1-like, C-terminal

## Sheet: GA
								Manuscript Title
	Petal abscission in fragrant roses is associated with large scale differential regulation of the abscission zone transcriptome
gene	test_id	gene_id	locus	8 hE RB AZ	0 hE RB AZ	status	8 hE RB AZ	0 hE RB AZ	0hE vs 8hE (Rosa bourboniana AZ) LOG2FC	test_stat	p_value	q_value	significant	GoAnnotation	KeggAnnotation	IrpAnnotation
RC6G0417300	XLOC_036746	XLOC_036746	Chr06:52834560-52836981	P2ABC	P1ABC	OK	288.782	13.9887	4.36765	-11.2948	5e-05	0.000417915	yes	GO:0008152 Biological Process:metabolic process,GO:0016787 Molecular Function:hydrolase activity	K14493 gibberellin receptor GID1 [EC:3.-.-.-]	IPR002168 Lipase, GDXG, putative histidine active site,IPR013094 Alpha/beta hydrolase fold-3,IPR029058 Alpha/Beta hydrolase fold,IPR033140 Lipase, GDXG, putative serine active site
RC5G0037300	XLOC_028289	XLOC_028289	Chr05:2549707-2553238	P2ABC	P1ABC	OK	0.476907	3.1428	-2.72027	2.30443	0.0068	0.0259214	yes	GO:0055114 Biological Process:oxidation-reduction process,GO:0016491 Molecular Function:oxidoreductase activity	K04125 gibberellin 2-oxidase [EC:1.14.11.13]	IPR005123 Oxoglutarate/iron-dependent dioxygenase,IPR026992 Non-haem dioxygenase N-terminal domain,IPR027443 Isopenicillin N synthase-like
RC1G0309800	XLOC_007437	XLOC_007437	Chr01:41428060-41430103	P2ABC	P1ABC	OK	1.4075	3.64648	-1.37337	1.55115	0.0143	0.0459082	yes	GO:0055114 Biological Process:oxidation-reduction process,GO:0016491 Molecular Function:oxidoreductase activity	K05282 gibberellin 20-oxidase [EC:1.14.11.12]	IPR005123 Oxoglutarate/iron-dependent dioxygenase,IPR026992 Non-haem dioxygenase N-terminal domain,IPR027443 Isopenicillin N synthase-like
RC1G0310000	XLOC_004498	XLOC_004498	Chr01:41463163-41464422	P2ABC	P1ABC	OK	6.42569	0.509918	3.65551	-2.83655	0.0038	0.0163643	yes	GO:0055114 Biological Process:oxidation-reduction process,GO:0016491 Molecular Function:oxidoreductase activity	K05282 gibberellin 20-oxidase [EC:1.14.11.12]	IPR005123 Oxoglutarate/iron-dependent dioxygenase,IPR026992 Non-haem dioxygenase N-terminal domain,IPR027443 Isopenicillin N synthase-like

## Sheet: ABA
								Manuscript Title
	Petal abscission in fragrant roses is associated with large scale differential regulation of the abscission zone transcriptome
gene	test_id	gene_id	locus	8 hE RB AZ	0 hE RB AZ	status	8 hE RB AZ	0 hE RB AZ	0hE vs 8hE (Rosa bourboniana AZ) LOG2FC	test_stat	p_value	q_value	significant	GoAnnotation	KeggAnnotation	IrpAnnotation
RC3G0144900	XLOC_018160	XLOC_018160	Chr03:22635736-22638365	P2ABC	P1ABC	OK	3.54285	15.8908	-2.16521	4.03266	5e-05	0.000417915	yes	GO:0006470 Biological Process:protein dephosphorylation,GO:0003824 Molecular Function:catalytic activity,GO:0004722 Molecular Function:protein serine/threonine phosphatase activity	NA	IPR001932 PPM-type phosphatase domain,IPR015655 Protein phosphatase 2C family,IPR036457 PPM-type phosphatase domain superfamily
RC5G0571100	XLOC_027316	XLOC_027316	Chr05:66869859-66872143	P2ABC	P1ABC	OK	8.16241	25.933	-1.66772	3.99536	5e-05	0.000417915	yes	GO:0006470 Biological Process:protein dephosphorylation,GO:0003824 Molecular Function:catalytic activity,GO:0043169 Molecular Function:cation binding,GO:0004722 Molecular Function:protein serine/threonine phosphatase activity	K14497 protein phosphatase 2C [EC:3.1.3.16]	IPR000222 PPM-type phosphatase, divalent cation binding,IPR001932 PPM-type phosphatase domain,IPR015655 Protein phosphatase 2C family,IPR036457 PPM-type phosphatase domain superfamily
RC6G0083700	XLOC_032166	XLOC_032166	Chr06:8901669-8903762	P2ABC	P1ABC	OK	15.9574	47.779	-1.58215	3.88353	5e-05	0.000417915	yes	GO:0006470 Biological Process:protein dephosphorylation,GO:0003824 Molecular Function:catalytic activity,GO:0043169 Molecular Function:cation binding,GO:0004722 Molecular Function:protein serine/threonine phosphatase activity	NA	IPR000222 PPM-type phosphatase, divalent cation binding,IPR001932 PPM-type phosphatase domain,IPR015655 Protein phosphatase 2C family,IPR036457 PPM-type phosphatase domain superfamily
RC5G0132400	XLOC_025142	XLOC_025142	Chr05:9887829-9889896	P2ABC	P1ABC	OK	4.19153	11.5596	-1.46354	2.78295	5e-05	0.000417915	yes	GO:0055114 Biological Process:oxidation-reduction process,GO:0016702 Molecular Function:oxidoreductase activity, acting on single donors with incorporation of molecular oxygen, incorporation of two atoms of oxygen	K09840 9-cis-epoxycarotenoid dioxygenase [EC:1.13.11.51]	IPR004294 Carotenoid oxygenase
RC3G0415800	XLOC_017412	XLOC_017412	Chr03:46406402-46410803	P2ABC	P1ABC	OK	13.4471	33.354	-1.31056	3.7647	5e-05	0.000417915	yes	GO:0006470 Biological Process:protein dephosphorylation,GO:0003824 Molecular Function:catalytic activity,GO:0004722 Molecular Function:protein serine/threonine phosphatase activity	NA	IPR001932 PPM-type phosphatase domain,IPR015655 Protein phosphatase 2C family,IPR036457 PPM-type phosphatase domain superfamily
RC7G0271400	XLOC_038981	XLOC_038981	Chr07:24054611-24058231	P2ABC	P1ABC	OK	223.641	71.5179	1.64481	-5.3007	5e-05	0.000417915	yes	NA	NA	IPR025461 ABA DEFICIENT 4-like
RC5G0431800	XLOC_030223	XLOC_030223	Chr05:44782079-44791117	P2ABC	P1ABC	OK	11.3808	2.79342	2.0265	-4.6759	5e-05	0.000417915	yes	GO:0055114 Biological Process:oxidation-reduction process,GO:0051537 Molecular Function:2 iron, 2 sulfur cluster binding,GO:0003824 Molecular Function:catalytic activity,GO:0009055 Molecular Function:electron transfer activity,GO:0050660 Molecular Function:flavin adenine dinucleotide binding,GO:0050660 Molecular Function:flavin adenine dinucleotide binding,GO:0005506 Molecular Function:iron ion b…	K09842 abscisic-aldehyde oxidase [EC:1.2.3.14]	IPR000674 Aldehyde oxidase/xanthine dehydrogenase, a/b hammerhead,IPR001041 2Fe-2S ferredoxin-type iron-sulfur binding domain,IPR002346 Molybdopterin dehydrogenase, FAD-binding,IPR002888 [2Fe-2S]-binding,IPR005107 CO dehydrogenase flavoprotein, C-terminal,IPR006058 2Fe-2S ferredoxin, iron-sulphur binding site,IPR008274 Aldehyde oxidase/xanthine dehydrogenase, molybdopterin binding,IPR012675 Beta-…
RC2G0089100	XLOC_009202	XLOC_009202	Chr02:6920938-6922931	P2ABC	P1ABC	OK	13.9731	2.1105	2.727	-4.23659	5e-05	0.000417915	yes	GO:0006470 Biological Process:protein dephosphorylation,GO:0003824 Molecular Function:catalytic activity,GO:0043169 Molecular Function:cation binding,GO:0004722 Molecular Function:protein serine/threonine phosphatase activity	K14497 protein phosphatase 2C [EC:3.1.3.16]	IPR000222 PPM-type phosphatase, divalent cation binding,IPR001932 PPM-type phosphatase domain,IPR015655 Protein phosphatase 2C family,IPR036457 PPM-type phosphatase domain superfamily
RC7G0341900	XLOC_042201	XLOC_042201	Chr07:32391005-32393661	P2ABC	P1ABC	OK	4.99326	26.4746	-2.40655	4.51397	5e-05	0.000417915	yes	GO:0055114 Biological Process:oxidation-reduction process,GO:0020037 Molecular Function:heme binding,GO:0005506 Molecular Function:iron ion binding,GO:0016705 Molecular Function:oxidoreductase activity, acting on paired donors, with incorporation or reduction of molecular oxygen	K09843 (+)-abscisic acid 8'-hydroxylase [EC:1.14.13.93],K09843 (+)-abscisic acid 8'-hydroxylase [EC:1.14.13.93]	IPR001128 Cytochrome P450,IPR002401 Cytochrome P450, E-class, group I,IPR017972 Cytochrome P450, conserved site,IPR036396 Cytochrome P450 superfamily
RC6G0562100	XLOC_037434	XLOC_037434	Chr06:64041796-64045124	P2ABC	P1ABC	OK	21.5861	2.63504	3.03421	-4.70058	5e-05	0.000417915	yes	GO:0055114 Biological Process:oxidation-reduction process,GO:0020037 Molecular Function:heme binding,GO:0005506 Molecular Function:iron ion binding,GO:0016705 Molecular Function:oxidoreductase activity, acting on paired donors, with incorporation or reduction of molecular oxygen	K09843 (+)-abscisic acid 8'-hydroxylase [EC:1.14.13.93],K09843 (+)-abscisic acid 8'-hydroxylase [EC:1.14.13.93]	IPR001128 Cytochrome P450,IPR002401 Cytochrome P450, E-class, group I,IPR017972 Cytochrome P450, conserved site,IPR036396 Cytochrome P450 superfamily
RC6G0114600	XLOC_032333	XLOC_032333	Chr06:12536239-12539144	P2ABC	P1ABC	OK	11.9456	5.46888	1.12716	-2.4834	0.0012	0.00648448	yes	GO:0055114 Biological Process:oxidation-reduction process,GO:0020037 Molecular Function:heme binding,GO:0005506 Molecular Function:iron ion binding,GO:0016705 Molecular Function:oxidoreductase activity, acting on paired donors, with incorporation or reduction of molecular oxygen	K09843 (+)-abscisic acid 8'-hydroxylase [EC:1.14.13.93],K09843 (+)-abscisic acid 8'-hydroxylase [EC:1.14.13.93]	IPR001128 Cytochrome P450,IPR002401 Cytochrome P450, E-class, group I,IPR017972 Cytochrome P450, conserved site,IPR036396 Cytochrome P450 superfamily

## Sheet: AUXIN
								Manuscript Title
	Petal abscission in fragrant roses is associated with large scale differential regulation of the abscission zone transcriptome
gene	test_id	gene_id	locus	8 hE RB AZ	0 hE RB AZ	status	8 hE RB AZ	0 hE RB AZ	0hE vs 8hE (Rosa bourboniana AZ) LOG2FC	test_stat	p_value	q_value	significant	GoAnnotation	KeggAnnotation	IrpAnnotation
RC7G0305400	XLOC_042008	XLOC_042008	Chr07:27970839-27971592	P2ABC	P1ABC	OK	1.68577	38.889	-4.52788	4.8291	5e-05	0.000417915	yes	GO:0009733 Biological Process:response to auxin	NA	IPR003676 Small auxin-up RNA
RC3G0295600	XLOC_016900	XLOC_016900	Chr03:37529655-37530928	P2ABC	P1ABC	OK	0.824379	18.7092	-4.5043	4.34432	0.0001	0.000775227	yes	NA	K01695 tryptophan synthase alpha chain [EC:4.2.1.20]	NA
RC2G0322800	XLOC_013712	XLOC_013712	Chr02:34124334-34124586	P2ABC	P1ABC	OK	5.07869	65.3138	-3.68486	2.92606	0.0033	0.0147047	yes	GO:0009733 Biological Process:response to auxin	NA	IPR003676 Small auxin-up RNA
RC7G0305100	XLOC_042006	XLOC_042006	Chr07:27965831-27966205	P2ABC	P1ABC	OK	2.23057	25.4617	-3.51284	2.67665	0.0036	0.0157217	yes	GO:0009733 Biological Process:response to auxin	NA	IPR003676 Small auxin-up RNA
RC7G0310800	XLOC_039174	XLOC_039174	Chr07:28396393-28398620	P2ABC	P1ABC	OK	1.09863	8.90905	-3.01957	2.36297	0.01005	0.0350725	yes	GO:0009733 Biological Process:response to auxin	NA	IPR003676 Small auxin-up RNA
RC2G0384500	XLOC_014021	XLOC_014021	Chr02:43569260-43569738	P2ABC	P1ABC	OK	3.07203	23.8825	-2.95869	2.91415	0.00225	0.0107858	yes	GO:0009733 Biological Process:response to auxin	NA	IPR003676 Small auxin-up RNA
RC7G0303500	XLOC_041998	XLOC_041998	Chr07:27903310-27907768	P2ABC	P1ABC	OK	3.25993	23.125	-2.82654	3.19988	0.0003	0.00203805	yes	GO:0009733 Biological Process:response to auxin	NA	IPR003676 Small auxin-up RNA
RC7G0302200	XLOC_041993	XLOC_041993	Chr07:27846081-27846537	P2ABC	P1ABC	OK	2.1216	11.9229	-2.49051	2.06641	0.0083	0.0303944	yes	GO:0009733 Biological Process:response to auxin	NA	IPR003676 Small auxin-up RNA
RC2G0105200	XLOC_009279	XLOC_009279	Chr02:8590871-8592971	P2ABC	P1ABC	OK	1.35728	7.46897	-2.46019	2.84853	0.0007	0.00418555	yes	GO:0009733 Biological Process:response to auxin	NA	IPR003676 Small auxin-up RNA
RC5G0516700	XLOC_030609	XLOC_030609	Chr05:59505954-59506281	P2ABC	P1ABC	OK	7.3302	39.8322	-2.44201	2.54559	0.00105	0.00583362	yes	GO:0009733 Biological Process:response to auxin	NA	IPR003676 Small auxin-up RNA
RC3G0108500	XLOC_017970	XLOC_017970	Chr03:18311795-18312251	P2ABC	P1ABC	OK	5.35245	22.3447	-2.06166	2.34138	0.0025	0.0117583	yes	GO:0009733 Biological Process:response to auxin	NA	IPR003676 Small auxin-up RNA
RC3G0230800	XLOC_016601	XLOC_016601	Chr03:31753474-31753879	P2ABC	P1ABC	OK	46.619	142.954	-1.61656	3.54507	5e-05	0.000417915	yes	GO:0009733 Biological Process:response to auxin	NA	IPR003676 Small auxin-up RNA
RC2G0138500	XLOC_009451	XLOC_009451	Chr02:11525919-11526255	P2ABC	P1ABC	OK	8.66055	26.3094	-1.60305	1.74216	0.00725	0.0273523	yes	GO:0009733 Biological Process:response to auxin	NA	IPR003676 Small auxin-up RNA
RC1G0032000	XLOC_006123	XLOC_006123	Chr01:4309788-4310758	P2ABC	P1ABC	OK	21.2567	55.7629	-1.39139	3.35893	5e-05	0.000417915	yes	GO:0008152 Biological Process:metabolic process,GO:0006568 Biological Process:tryptophan metabolic process,GO:0003824 Molecular Function:catalytic activity,GO:0003824 Molecular Function:catalytic activity,GO:0004834 Molecular Function:tryptophan synthase activity,GO:0004834 Molecular Function:tryptophan synthase activity	K01695 tryptophan synthase alpha chain [EC:4.2.1.20]	IPR002028 Tryptophan synthase, alpha chain,IPR011060 Ribulose-phosphate binding barrel,IPR013785 Aldolase-type TIM barrel,IPR018204 Tryptophan synthase, alpha chain, active site
RC1G0414200	XLOC_005024	XLOC_005024	Chr01:51274797-51277443	P2ABC	P1ABC	OK	3.08425	7.5753	-1.29638	2.38345	0.0004	0.00260508	yes	GO:0006355 Biological Process:regulation of transcription, DNA-templated,GO:0009725 Biological Process:response to hormone,GO:0005634 Cellular Component:nucleus,GO:0003677 Molecular Function:DNA binding,GO:0003677 Molecular Function:DNA binding,GO:0005515 Molecular Function:protein binding	NA	IPR000270 PB1 domain,IPR003340 B3 DNA binding domain,IPR010525 Auxin response factor,IPR015300 DNA-binding pseudobarrel domain superfamily
RC3G0211100	XLOC_018510	XLOC_018510	Chr03:29595037-29598551	P2ABC	P1ABC	OK	11.1169	25.9528	-1.22314	3.35176	5e-05	0.000417915	yes	GO:0006355 Biological Process:regulation of transcription, DNA-templated,GO:0009725 Biological Process:response to hormone,GO:0005634 Cellular Component:nucleus,GO:0003677 Molecular Function:DNA binding,GO:0003677 Molecular Function:DNA binding,GO:0005515 Molecular Function:protein binding	NA	IPR000270 PB1 domain,IPR003340 B3 DNA binding domain,IPR010525 Auxin response factor,IPR015300 DNA-binding pseudobarrel domain superfamily
RC2G0102800	XLOC_009267	XLOC_009267	Chr02:8273309-8279762	P2ABC	P1ABC	OK	56.3264	127.731	-1.18123	3.76831	5e-05	0.000417915	yes	GO:0006355 Biological Process:regulation of transcription, DNA-templated,GO:0009725 Biological Process:response to hormone,GO:0005634 Cellular Component:nucleus,GO:0003677 Molecular Function:DNA binding,GO:0003677 Molecular Function:DNA binding,GO:0005515 Molecular Function:protein binding	NA	IPR000270 PB1 domain,IPR003340 B3 DNA binding domain,IPR010525 Auxin response factor,IPR015300 DNA-binding pseudobarrel domain superfamily,IPR033389 AUX/IAA domain
RC3G0295700	XLOC_018943	XLOC_018943	Chr03:37545615-37546587	P2ABC	P1ABC	OK	95.0312	208.415	-1.13299	3.55494	5e-05	0.000417915	yes	GO:0008152 Biological Process:metabolic process,GO:0006568 Biological Process:tryptophan metabolic process,GO:0003824 Molecular Function:catalytic activity,GO:0003824 Molecular Function:catalytic activity,GO:0004834 Molecular Function:tryptophan synthase activity,GO:0004834 Molecular Function:tryptophan synthase activity	K01695 tryptophan synthase alpha chain [EC:4.2.1.20]	IPR002028 Tryptophan synthase, alpha chain,IPR011060 Ribulose-phosphate binding barrel,IPR013785 Aldolase-type TIM barrel,IPR018204 Tryptophan synthase, alpha chain, active site
RC2G0105500	XLOC_012590	XLOC_012590	Chr02:8662826-8663198	P2ABC	P1ABC	OK	280.062	136.622	1.03556	-2.70985	5e-05	0.000417915	yes	GO:0009733 Biological Process:response to auxin	NA	IPR003676 Small auxin-up RNA
RC6G0512800	XLOC_037205	XLOC_037205	Chr06:60577371-60582707	P2ABC	P1ABC	OK	5.20198	1.60958	1.69238	-2.86657	5e-05	0.000417915	yes	GO:0006355 Biological Process:regulation of transcription, DNA-templated,GO:0009725 Biological Process:response to hormone,GO:0005634 Cellular Component:nucleus,GO:0003677 Molecular Function:DNA binding,GO:0003677 Molecular Function:DNA binding,GO:0005515 Molecular Function:protein binding	NA	IPR000270 PB1 domain,IPR003340 B3 DNA binding domain,IPR010525 Auxin response factor,IPR015300 DNA-binding pseudobarrel domain superfamily,IPR033389 AUX/IAA domain
RC3G0343300	XLOC_017110	XLOC_017110	Chr03:41356004-41357543	P2ABC	P1ABC	OK	162.633	49.6519	1.7117	-4.59267	5e-05	0.000417915	yes	NA	NA	IPR008406 Dormancy/auxin associated protein
RC6G0043400	XLOC_034919	XLOC_034919	Chr06:4324174-4324483	P2ABC	P1ABC	OK	27.8844	8.08531	1.78608	-2.11085	0.012	0.040176	yes	GO:0009733 Biological Process:response to auxin	NA	IPR003676 Small auxin-up RNA
RC5G0517400	XLOC_027038	XLOC_027038	Chr05:59621167-59626456	P2ABC	P1ABC	OK	12.5	3.05301	2.03362	-4.12668	5e-05	0.000417915	yes	GO:0006355 Biological Process:regulation of transcription, DNA-templated,GO:0009725 Biological Process:response to hormone,GO:0005634 Cellular Component:nucleus,GO:0003677 Molecular Function:DNA binding,GO:0003677 Molecular Function:DNA binding,GO:0005515 Molecular Function:protein binding	NA	IPR000270 PB1 domain,IPR003340 B3 DNA binding domain,IPR010525 Auxin response factor,IPR015300 DNA-binding pseudobarrel domain superfamily
RC3G0216400	XLOC_018536	XLOC_018536	Chr03:30294592-30295281	P2ABC	P1ABC	OK	397.734	76.3714	2.3807	-6.76474	5e-05	0.000417915	yes	GO:0009733 Biological Process:response to auxin	NA	IPR003676 Small auxin-up RNA
RC6G0512900	XLOC_034231	XLOC_034231	Chr06:60599567-60599996	P2ABC	P1ABC	OK	30.892	4.7893	2.68935	-2.93597	0.0002	0.00143409	yes	GO:0009733 Biological Process:response to auxin	NA	IPR003676 Small auxin-up RNA
RC5G0082000	XLOC_028521	XLOC_028521	Chr05:5928213-5929690	P2ABC	P1ABC	OK	317.642	48.6256	2.70761	-7.61244	5e-05	0.000417915	yes	NA	NA	IPR008406 Dormancy/auxin associated protein
RC3G0216500	XLOC_018537	XLOC_018537	Chr03:30304940-30305342	P2ABC	P1ABC	OK	82.4693	3.32486	4.63249	-4.89839	0.0001	0.000775227	yes	GO:0009733 Biological Process:response to auxin	NA	IPR003676 Small auxin-up RNA
RC4G0446200	XLOC_024258	XLOC_024258	Chr04:54872167-54876098	P2ABC	P1ABC	OK	270.963	120.153	1.17322	-3.3207	5e-05	0.000417915	yes	GO:0055085 Biological Process:transmembrane transport,GO:0016021 Cellular Component:integral component of membrane	NA	IPR004776 Membrane transport protein,IPR014024 Auxin efflux carrier, plant type
RC2G0452400	XLOC_014372	XLOC_014372	Chr02:52753235-52754522	P2ABC	P1ABC	OK	3.65782	58.2805	-3.99396	5.94994	5e-05	0.000417915	yes	GO:0006355 Biological Process:regulation of transcription, DNA-templated,GO:0005634 Cellular Component:nucleus,GO:0005515 Molecular Function:protein binding	NA	IPR000270 PB1 domain,IPR003311 AUX/IAA protein,IPR033389 AUX/IAA domain
RC6G0392600	XLOC_036627	XLOC_036627	Chr06:50219784-50221831	P2ABC	P1ABC	OK	425.28	918.184	-1.11037	2.66634	5e-05	0.000417915	yes	GO:0006355 Biological Process:regulation of transcription, DNA-templated,GO:0005634 Cellular Component:nucleus,GO:0005515 Molecular Function:protein binding	NA	IPR000270 PB1 domain,IPR003311 AUX/IAA protein,IPR033389 AUX/IAA domain
RC4G0069100	XLOC_019938	XLOC_019938	Chr04:7643580-7646024	P2ABC	P1ABC	OK	6.78024	18.4464	-1.44393	2.93045	5e-05	0.000417915	yes	GO:0006355 Biological Process:regulation of transcription, DNA-templated,GO:0005634 Cellular Component:nucleus,GO:0005515 Molecular Function:protein binding	NA	IPR000270 PB1 domain,IPR003311 AUX/IAA protein,IPR033389 AUX/IAA domain
RC6G0364100	XLOC_036500	XLOC_036500	Chr06:47421628-47424357	P2ABC	P1ABC	OK	20.7856	53.9286	-1.37547	3.60847	5e-05	0.000417915	yes	GO:0006355 Biological Process:regulation of transcription, DNA-templated,GO:0005634 Cellular Component:nucleus,GO:0005515 Molecular Function:protein binding	NA	IPR000270 PB1 domain,IPR003311 AUX/IAA protein,IPR033389 AUX/IAA domain
RC2G0452500	XLOC_014373	XLOC_014373	Chr02:52765618-52768988	P2ABC	P1ABC	OK	71.1389	158.368	-1.15457	3.50972	5e-05	0.000417915	yes	GO:0006355 Biological Process:regulation of transcription, DNA-templated,GO:0005634 Cellular Component:nucleus,GO:0005515 Molecular Function:protein binding	NA	IPR000270 PB1 domain,IPR003311 AUX/IAA protein,IPR033389 AUX/IAA domain
RC6G0552600	XLOC_034428	XLOC_034428	Chr06:63320518-63323310	P2ABC	P1ABC	OK	7.83007	2.7815	1.49316	-2.6285	0.0006	0.00367948	yes	GO:0006355 Biological Process:regulation of transcription, DNA-templated,GO:0005634 Cellular Component:nucleus,GO:0005515 Molecular Function:protein binding	NA	IPR000270 PB1 domain,IPR003311 AUX/IAA protein,IPR033389 AUX/IAA domain
RC6G0462900	XLOC_033976	XLOC_033976	Chr06:56757481-56759020	P2ABC	P1ABC	OK	23.8606	7.60214	1.65015	-2.76433	5e-05	0.000417915	yes	GO:0006355 Biological Process:regulation of transcription, DNA-templated,GO:0005634 Cellular Component:nucleus,GO:0005515 Molecular Function:protein binding	NA	IPR000270 PB1 domain,IPR003311 AUX/IAA protein,IPR033389 AUX/IAA domain

## Sheet: CYTOKININ
								Manuscript Title
	Petal abscission in fragrant roses is associated with large scale differential regulation of the abscission zone transcriptome
gene	test_id	gene_id	locus	8 hE RB AZ	0 hE RB AZ	status	8 hE RB AZ	0 hE RB AZ	0hE vs 8hE (Rosa bourboniana AZ) LOG2FC	test_stat	p_value	q_value	significant	GoAnnotation	KeggAnnotation	IrpAnnotation
RC1G0050300	XLOC_006221	XLOC_006221	Chr01:6371834-6375115	P2ABC	P1ABC	OK	40.9321	10.2023	2.00434	-5.77768	5e-05	0.000417915	yes	GO:0009690 Biological Process:cytokinin metabolic process,GO:0055114 Biological Process:oxidation-reduction process,GO:0003824 Molecular Function:catalytic activity,GO:0019139 Molecular Function:cytokinin dehydrogenase activity,GO:0050660 Molecular Function:flavin adenine dinucleotide binding,GO:0050660 Molecular Function:flavin adenine dinucleotide binding,GO:0016491 Molecular Function:oxidoredu…	K00279 cytokinin dehydrogenase [EC:1.5.99.12]	IPR006093 Oxygen oxidoreductase covalent FAD-binding site,IPR006094 FAD linked oxidase, N-terminal,IPR015345 Cytokinin dehydrogenase 1, FAD/cytokinin binding domain,IPR016164 FAD-linked oxidase-like, C-terminal,IPR016166 FAD-binding, type 2,IPR016167 FAD-binding, type 2, subdomain 1,IPR016169 CO dehydrogenase flavoprotein-like, FAD-binding, subdomain 2,IPR016170 Vanillyl-alcohol oxidase/Cytokinin…
RC6G0597300	XLOC_034639	XLOC_034639	Chr06:66604376-66608137	P2ABC	P1ABC	OK	18.6187	5.12122	1.86219	-3.80158	5e-05	0.000417915	yes	GO:0009690 Biological Process:cytokinin metabolic process,GO:0055114 Biological Process:oxidation-reduction process,GO:0003824 Molecular Function:catalytic activity,GO:0019139 Molecular Function:cytokinin dehydrogenase activity,GO:0050660 Molecular Function:flavin adenine dinucleotide binding,GO:0050660 Molecular Function:flavin adenine dinucleotide binding,GO:0016491 Molecular Function:oxidoredu…	K00279 cytokinin dehydrogenase [EC:1.5.99.12]	IPR006094 FAD linked oxidase, N-terminal,IPR015345 Cytokinin dehydrogenase 1, FAD/cytokinin binding domain,IPR016164 FAD-linked oxidase-like, C-terminal,IPR016166 FAD-binding, type 2,IPR016167 FAD-binding, type 2, subdomain 1,IPR016169 CO dehydrogenase flavoprotein-like, FAD-binding, subdomain 2,IPR016170 Vanillyl-alcohol oxidase/Cytokinin dehydrogenase C-terminal domain superfamily,IPR036318 FAD…
RC4G0245000	XLOC_020836	XLOC_020836	Chr04:35820816-35821657	P2ABC	P1ABC	OK	25.9653	1.65154	3.9747	-4.28096	5e-05	0.000417915	yes	GO:0008033 Biological Process:tRNA processing	K10760 adenylate dimethylallyltransferase (cytokinin synthase) [EC:2.5.1.27 2.5.1.112],K10760 adenylate dimethylallyltransferase (cytokinin synthase) [EC:2.5.1.27 2.5.1.112],K10760 adenylate dimethylallyltransferase (cytokinin synthase) [EC:2.5.1.27 2.5.1.112]	IPR018022 IPP transferase,IPR027417 P-loop containing nucleoside triphosphate hydrolase
RC6G0304400	XLOC_033214	XLOC_033214	Chr06:40284992-40287102	P2ABC	P1ABC	OK	7.28802	20.0021	-1.45655	3.0477	5e-05	0.000417915	yes	NA	NA	IPR005269 Cytokinin riboside 5'-monophosphate phosphoribohydrolase LOG,IPR031100 LOG family
RC6G0513700	XLOC_034236	XLOC_034236	Chr06:60671394-60673652	P2ABC	P1ABC	OK	8.46863	2.44497	1.79231	-2.31864	0.0005	0.00314791	yes	NA	NA	IPR005269 Cytokinin riboside 5'-monophosphate phosphoribohydrolase LOG,IPR031100 LOG family
RC4G0454300	XLOC_021890	XLOC_021890	Chr04:55584083-55589558	P2ABC	P1ABC	OK	20.6499	7.31527	1.49715	-4.16907	5e-05	0.000417915	yes	GO:0000160 Biological Process:phosphorelay signal transduction system,GO:0016310 Biological Process:phosphorylation,GO:0007165 Biological Process:signal transduction,GO:0000155 Molecular Function:phosphorelay sensor kinase activity,GO:0016772 Molecular Function:transferase activity, transferring phosphorus-containing groups	K14489 arabidopsis histidine kinase 2/3/4 (cytokinin receptor) [EC:2.7.13.3]	IPR001789 Signal transduction response regulator, receiver domain,IPR003594 Histidine kinase/HSP90-like ATPase,IPR003661 Signal transduction histidine kinase, dimerisation/phosphoacceptor domain,IPR004358 Signal transduction histidine kinase-related protein, C-terminal,IPR005467 Histidine kinase domain,IPR006189 CHASE domain,IPR011006 CheY-like superfamily,IPR036097 Signal transduction histidine …

## Sheet: BR
								Manuscript Title
	Petal abscission in fragrant roses is associated with large scale differential regulation of the abscission zone transcriptome
gene	test_id	gene_id	locus	8 hE RB AZ	0 hE RB AZ	status	8 hE RB AZ	0 hE RB AZ	0hE vs 8hE (Rosa bourboniana AZ) LOG2FC	test_stat	p_value	q_value	significant	GoAnnotation	KeggAnnotation	IrpAnnotation
RC2G0157700	XLOC_012854	XLOC_012854	Chr02:13027579-13032937	P2ABC	P1ABC	OK	2.5346	5.89405	-1.2175	1.93128	0.00475	0.0196408	yes	GO:0055114 Biological Process:oxidation-reduction process,GO:0020037 Molecular Function:heme binding,GO:0005506 Molecular Function:iron ion binding,GO:0016705 Molecular Function:oxidoreductase activity, acting on paired donors, with incorporation or reduction of molecular oxygen	K09587 steroid 22-alpha-hydroxylase [EC:1.14.13.-],K09587 steroid 22-alpha-hydroxylase [EC:1.14.13.-]	IPR001128 Cytochrome P450,IPR002401 Cytochrome P450, E-class, group I,IPR017972 Cytochrome P450, conserved site,IPR036396 Cytochrome P450 superfamily
RC2G0594900	XLOC_011536	XLOC_011536	Chr02:67226990-67229542	P2ABC	P1ABC	OK	16.4007	59.3152	-1.85464	4.93886	5e-05	0.000417915	yes	GO:0055114 Biological Process:oxidation-reduction process,GO:0020037 Molecular Function:heme binding,GO:0005506 Molecular Function:iron ion binding,GO:0016705 Molecular Function:oxidoreductase activity, acting on paired donors, with incorporation or reduction of molecular oxygen	K09590 brassinosteroid-6-oxidase 1 [EC:1.14.-.-],K09590 brassinosteroid-6-oxidase 1 [EC:1.14.-.-]	IPR001128 Cytochrome P450,IPR002401 Cytochrome P450, E-class, group I,IPR017972 Cytochrome P450, conserved site,IPR036396 Cytochrome P450 superfamily
RC2G0143000	XLOC_009470	XLOC_009470	Chr02:11935068-11940132	P2ABC	P1ABC	OK	17.7635	38.8085	-1.12746	3.2172	5e-05	0.000417915	yes	GO:0055114 Biological Process:oxidation-reduction process,GO:0020037 Molecular Function:heme binding,GO:0005506 Molecular Function:iron ion binding,GO:0016705 Molecular Function:oxidoreductase activity, acting on paired donors, with incorporation or reduction of molecular oxygen	K12637 3-epi-6-deoxocathasterone 23-monooxygenase [EC:1.14.13.112],K12637 3-epi-6-deoxocathasterone 23-monooxygenase [EC:1.14.13.112]	IPR001128 Cytochrome P450,IPR002401 Cytochrome P450, E-class, group I,IPR017972 Cytochrome P450, conserved site,IPR036396 Cytochrome P450 superfamily
RC2G0097600	XLOC_012548	XLOC_012548	Chr02:7629758-7630970	P2ABC	P1ABC	OK	210.453	82.5084	1.35089	-4.21145	5e-05	0.000417915	yes	GO:0055114 Biological Process:oxidation-reduction process,GO:0020037 Molecular Function:heme binding,GO:0005506 Molecular Function:iron ion binding,GO:0016705 Molecular Function:oxidoreductase activity, acting on paired donors, with incorporation or reduction of molecular oxygen	K20623 typhasterol/6-deoxotyphasterol 2alpha-hydroxylase	IPR001128 Cytochrome P450,IPR002401 Cytochrome P450, E-class, group I,IPR036396 Cytochrome P450 superfamily
RC4G0413900	XLOC_024107	XLOC_024107	Chr04:52376295-52378499	P2ABC	P1ABC	OK	39.887	12.8787	1.63093	-4.43416	5e-05	0.000417915	yes	GO:0055114 Biological Process:oxidation-reduction process,GO:0020037 Molecular Function:heme binding,GO:0005506 Molecular Function:iron ion binding,GO:0016705 Molecular Function:oxidoreductase activity, acting on paired donors, with incorporation or reduction of molecular oxygen	K15639 PHYB activation tagged suppressor 1 [EC:1.14.-.-],K15639 PHYB activation tagged suppressor 1 [EC:1.14.-.-]	IPR001128 Cytochrome P450,IPR002401 Cytochrome P450, E-class, group I,IPR017972 Cytochrome P450, conserved site,IPR036396 Cytochrome P450 superfamily
RC4G0413500	XLOC_024103	XLOC_024103	Chr04:52347468-52349786	P2ABC	P1ABC	OK	3.04052	0.936746	1.69859	-1.59284	0.01555	0.0491136	yes	GO:0055114 Biological Process:oxidation-reduction process,GO:0020037 Molecular Function:heme binding,GO:0005506 Molecular Function:iron ion binding,GO:0004497 Molecular Function:monooxygenase activity,GO:0016705 Molecular Function:oxidoreductase activity, acting on paired donors, with incorporation or reduction of molecular oxygen	K15639 PHYB activation tagged suppressor 1 [EC:1.14.-.-],K15639 PHYB activation tagged suppressor 1 [EC:1.14.-.-]	IPR001128 Cytochrome P450,IPR002403 Cytochrome P450, E-class, group IV,IPR017972 Cytochrome P450, conserved site,IPR036396 Cytochrome P450 superfamily
RC4G0264800	XLOC_020940	XLOC_020940	Chr04:38298930-38301154	P2ABC	P1ABC	OK	4.77486	1.17952	2.01726	-2.31772	0.0005	0.00314791	yes	GO:0055114 Biological Process:oxidation-reduction process,GO:0020037 Molecular Function:heme binding,GO:0005506 Molecular Function:iron ion binding,GO:0016705 Molecular Function:oxidoreductase activity, acting on paired donors, with incorporation or reduction of molecular oxygen	K15639 PHYB activation tagged suppressor 1 [EC:1.14.-.-],K15639 PHYB activation tagged suppressor 1 [EC:1.14.-.-]	IPR001128 Cytochrome P450,IPR002401 Cytochrome P450, E-class, group I,IPR017972 Cytochrome P450, conserved site,IPR018247 EF-Hand 1, calcium-binding site,IPR036396 Cytochrome P450 superfamily
