# Supplementary material for: Petal abscission in fragrant roses is associated with large scale differential regulation of the abscission zone transcriptome
Source: Sci Rep. 2020 Oct 14;10:17196. doi: 10.1038/s41598-020-74144-3 (PMC7566604; doi:10.1038/s41598-020-74144-3)
Supplement: Supplementary file 6 — Supplementary Information 6 [file 41598_2020_74144_MOESM6_ESM.xlsx]

## Sheet: selected genes for validation
								Manuscript Title
	Petal abscission in fragrant roses is associated with large scale differential regulation of the abscission zone transcriptome
	0 hE AZ vs 8hE AZ (R.bourboniana)						8 hE AZ vs 8hE Petal (R.bourboniana)							8 hE AZ (R.bourboniana) vs 8hE AZ (R. hybrida)
gene	gene name	log2(fold_change)Value in Transcriptome	log2(fold_change) Value in Real Time PCR	significant in transcriptome		gene	test_id	log2(fold_change)Value in Transcriptome	log2 Value in Real Time PCR	significant in transcriptome		gene	test_id	log2(fold_change)Value in Transcriptome	log2 Value in Real Time PCR	significant in transcriptome	GO	KEGG	IRP annotation
RC2G0652900	Polygalacturonase	6.05572	9.78738	yes		RC2G0652900	Polygalacturonase	-11.2231	-13.8993	no		RC2G0652900	Polygalacturonase	-5.90523	-3.9835	yes	GO:0005975 Biological Process:carbohydrate metabolic process,GO:0004650 Molecular Function:polygalacturonase activity	K01184 polygalacturonase [EC:3.2.1.15]	IPR000743 Glycoside hydrolase, family 28,IPR011050 Pectin lyase fold/virulence factor,IPR012334 Pectin lyase fold
RC3G0340200	Wall-associated receptor kinase-like 20	5.93163	7.73455	no		RC3G0340200	Wall-associated receptor kinase-like 20	2.87004	-14.8389	yes		RC3G0340200	Wall-associated receptor kinase-like 20	-18.6803	-11.1085	yes	GO:0030247 Molecular Function:polysaccharide binding	NA	IPR025287 Wall-associated receptor kinase, galacturonan-binding domain
RC6G0304900	Endochitinase	5.69844	7.65455	yes		RC6G0304900	Endochitinase	-0.73368	-6.23729	yes		RC6G0304900	Endochitinase	0.652514	-7.36096	yes	GO:0005975 Biological Process:carbohydrate metabolic process,GO:0016998 Biological Process:cell wall macromolecule catabolic process,GO:0006032 Biological Process:chitin catabolic process,GO:0008061 Molecular Function:chitin binding,GO:0004568 Molecular Function:chitinase activity	K20547 basic endochitinase B [EC:3.2.1.14]	IPR000726 Glycoside hydrolase, family 19, catalytic,IPR001002 Chitin-binding, type 1,IPR016283 Glycoside hydrolase, family 19,IPR018371 Chitin-binding, type 1, conserved site,IPR023346 Lysozyme-like domain superfamily,IPR036861 Endochitinase-like superfamily
RC2G0081600	Beta-galactosidase	3.95421	6.86152	yes		RC2G0081600	Beta-galactosidase	-1.35237	-5.42685	yes		RC2G0081600	Beta-galactosidase	-0.117818	-0.523584	no	GO:0005975 Biological Process:carbohydrate metabolic process,GO:0004553 Molecular Function:hydrolase activity, hydrolyzing O-glycosyl compounds	NA	IPR001944 Glycoside hydrolase, family 35,IPR008979 Galactose-binding-like domain superfamily,IPR017853 Glycoside hydrolase superfamily,IPR019801 Glycoside hydrolase, family 35, conserved site,IPR031330 Glycoside hydrolase 35, catalytic domain
RC6G0303900	Lysine histidine transporter-like 8	7.64572	6.55863	no		RC6G0303900	Lysine histidine transporter-like 8	1.70346	-8.88308	yes		RC6G0303900	Lysine histidine transporter-like 8	0.956886	4.27606	yes	NA	NA	IPR013057 Amino acid transporter, transmembrane domain
RC2G0036900	EIN3-binding F-box protein	4.47336	5.43369	yes		RC2G0036900	EIN3-binding F-box protein	-0.941874	-6.2382	yes		RC2G0036900	EIN3-binding F-box protein	-1.29255	-2.35149	yes	GO:0005515 Molecular Function:protein binding	K14515 EIN3-binding F-box protein	IPR001611 Leucine-rich repeat,IPR032675 Leucine-rich repeat domain superfamily,IPR036047 F-box-like domain superfamily
RC4G0064100	Amine oxidase	1.68942	2.94953	yes		RC4G0064100	Amine oxidase	-5.61402	-1.78639	yes		RC4G0064100	Amine oxidase	2.18962	3.32477	yes	GO:0055114 Biological Process:oxidation-reduction process,GO:0016491 Molecular Function:oxidoreductase activity	K00574 cyclopropane-fatty-acyl-phospholipid synthase [EC:2.1.1.79]	IPR002937 Amine oxidase,IPR029063 S-adenosyl-L-methionine-dependent methyltransferase,IPR036188 FAD/NAD(P)-binding domain superfamily
RC7G0052900	dCTP diphosphatase	-3.13637	-1.41552	yes		RC7G0052900	dCTP diphosphatase	0.363555	-4.23897	yes		RC7G0052900	dCTP diphosphatase	1.52939	3.66873	yes	GO:0009143 Biological Process:nucleoside triphosphate catabolic process,GO:0047429 Molecular Function:nucleoside-triphosphate diphosphatase activity	K16904 dCTP diphosphatase [EC:3.6.1.12]	IPR009039 EAR,IPR025984 dCTP pyrophosphatase 1
RC5G0340700	Zinc finger protein	-5.75789	-2.06018	yes		RC5G0340700	Zinc finger protein	4.00257	1.85623	yes		RC5G0340700	Zinc finger protein	-4.166	-4.67279	yes	NA	K16282 E3 ubiquitin-protein ligase RHA2 [EC:2.3.2.27]	IPR001841 Zinc finger, RING-type,IPR013083 Zinc finger, RING/FYVE/PHD-type
RC2G0534800	Protein NRT1/ PTR FAMILY 6.4	-3.98692	-2.90574	yes		RC2G0534800	Protein NRT1/ PTR FAMILY 6.4	3.40322	0.291466	yes		RC2G0534800	Protein NRT1/ PTR FAMILY 6.4	1.68624	0.810142	yes	GO:0055085 Biological Process:transmembrane transport,GO:0016020 Cellular Component:membrane,GO:0022857 Molecular Function:transmembrane transporter activity	NA	IPR000109 Proton-dependent oligopeptide transporter family,IPR036259 MFS transporter superfamily
RC2G0452400	AUX/IAA	-3.99396	-3.38532	yes		RC2G0452400	AUX/IAA	0.490384	-4.66556	no		RC2G0452400	AUX/IAA	-0.0358685	-0.185511	no	GO:0006355 Biological Process:regulation of transcription, DNA-templated,GO:0005634 Cellular Component:nucleus,GO:0005515 Molecular Function:protein binding	NA	IPR000270 PB1 domain,IPR003311 AUX/IAA protein,IPR033389 AUX/IAA domain
RC1G0470300	aquaporin-LIKE	-1.73542	-7.96003	yes		RC1G0470300	aquaporin-LIKE	0.871911	3.58326	yes		RC1G0470300	aquaporin-LIKE	0.096088	8.00293	no	GO:0055085 Biological Process:transmembrane transport,GO:0016020 Cellular Component:membrane,GO:0015267 Molecular Function:channel activity	NA	IPR000425 Major intrinsic protein,IPR022357 Major intrinsic protein, conserved site,IPR023271 Aquaporin-like,IPR034294 Aquaporin transporter
