# Supplementary material for: Petal abscission in fragrant roses is associated with large scale differential regulation of the abscission zone transcriptome
Source: Sci Rep. 2020 Oct 14;10:17196. doi: 10.1038/s41598-020-74144-3 (PMC7566604; doi:10.1038/s41598-020-74144-3)
Supplement: Supplementary file 7 — Supplementary Information 7 [file 41598_2020_74144_MOESM7_ESM.xlsx]

## Sheet: 8 hE RbAZ vs 8hERbpetal FC2fold
								Manuscript Title
	Petal abscission in fragrant roses is associated with large scale differential regulation of the abscission zone transcriptome
Putative Arabidopsis Homolog Gene ID	Putative Arabidopsis Homolog Gene Name	gene	test_id	gene_id	locus	0hE vs 8hE (RbAZ) LOG2FC	8hE RbAZ vs 8hE Rb_petal log2.fold_change.	p_value	q_value	significant	GoAnnotation	KeggAnnotation	IrpAnnotation
		Kinases
AT4G27290	G-type lectin S-receptor-like serine/threonine-protein kinase	RC5G0233200	XLOC_029208	XLOC_029208	Chr05:19604580-19608665	-5.08636	4.37922	0.00445	0.0186319	yes	GO:0006468 Biological Process:protein phosphorylation,GO:0048544 Biological Process:recognition of pollen,GO:0005524 Molecular Function:ATP binding,GO:0005524 Molecular Function:ATP binding,GO:0004672 Molecular Function:protein kinase activity,GO:0004674 Molecular Function:protein serine/threonine kinase activity	NA	IPR000719 Protein kinase domain,IPR000858 S-locus glycoprotein domain,IPR001245 Serine-threonine/tyrosine-protein kinase, catalytic domain,IPR001480 Bulb-type lectin domain,IPR003609 PAN/Apple domain,IPR008271 Serine/threonine-protein kinase, active site,IPR011009 Protein kinase-like domain superfamily,IPR017441 Protein kinase, ATP binding site,IPR021820 S-locus receptor kinase, C-terminal,IPR024…
AT5G24080	G-type lectin S-receptor-like serine/threonine-protein kinase	RC4G0139200	XLOC_020295	XLOC_020295	Chr04:19978254-19979509	-3.58833	2.11418	0.0017	0.00861608	yes	GO:0006468 Biological Process:protein phosphorylation,GO:0005524 Molecular Function:ATP binding,GO:0005524 Molecular Function:ATP binding,GO:0004672 Molecular Function:protein kinase activity	NA	IPR000719 Protein kinase domain,IPR001245 Serine-threonine/tyrosine-protein kinase, catalytic domain,IPR008271 Serine/threonine-protein kinase, active site,IPR011009 Protein kinase-like domain superfamily,IPR017441 Protein kinase, ATP binding site
AT5G18610	PBL27, Protein kinase superfamily protein	RC3G0244900	XLOC_016669	XLOC_016669	Chr03:33411928-33415119	-2.88664	2.1134	5e-05	0.000417915	yes	GO:0006468 Biological Process:protein phosphorylation,GO:0005524 Molecular Function:ATP binding,GO:0005524 Molecular Function:ATP binding,GO:0004672 Molecular Function:protein kinase activity	NA	IPR000719 Protein kinase domain,IPR001245 Serine-threonine/tyrosine-protein kinase, catalytic domain,IPR008271 Serine/threonine-protein kinase, active site,IPR011009 Protein kinase-like domain superfamily,IPR017441 Protein kinase, ATP binding site
AT4G02630	Protein kinase superfamily protein	RC6G0564300	XLOC_037450	XLOC_037450	Chr06:64258811-64261947	-2.41672	3.1095	5e-05	0.000417915	yes	GO:0006468 Biological Process:protein phosphorylation,GO:0005524 Molecular Function:ATP binding,GO:0005524 Molecular Function:ATP binding,GO:0004672 Molecular Function:protein kinase activity	NA	IPR000719 Protein kinase domain,IPR008271 Serine/threonine-protein kinase, active site,IPR011009 Protein kinase-like domain superfamily,IPR017441 Protein kinase, ATP binding site
AT1G34420	leucine-rich repeat transmembrane protein kinase family protein	RC6G0236800	XLOC_032904	XLOC_032904	Chr06:29487341-29490766	-2.26039	2.45956	0.00025	0.00174253	yes	GO:0006468 Biological Process:protein phosphorylation,GO:0005524 Molecular Function:ATP binding,GO:0005515 Molecular Function:protein binding,GO:0004672 Molecular Function:protein kinase activity	NA	IPR000719 Protein kinase domain,IPR001611 Leucine-rich repeat,IPR011009 Protein kinase-like domain superfamily,IPR032675 Leucine-rich repeat domain superfamily
AT3G15890	Protein kinase superfamily protein	RC7G0576100	XLOC_043282	XLOC_043282	Chr07:66555349-66558179	2.02105	-2.0017	0.0004	0.00260508	yes	NA	NA	IPR011009 Protein kinase-like domain superfamily
AT4G27290	S-locus lectin protein kinase family protein	RC7G0409400	XLOC_039627	XLOC_039627	Chr07:42580364-42583621	2.2182	-3.94871	0.00445	0.0186319	yes	GO:0006468 Biological Process:protein phosphorylation,GO:0048544 Biological Process:recognition of pollen,GO:0005524 Molecular Function:ATP binding,GO:0004672 Molecular Function:protein kinase activity,GO:0004674 Molecular Function:protein serine/threonine kinase activity	NA	IPR000719 Protein kinase domain,IPR000742 EGF-like domain,IPR000858 S-locus glycoprotein domain,IPR001480 Bulb-type lectin domain,IPR008271 Serine/threonine-protein kinase, active site,IPR011009 Protein kinase-like domain superfamily,IPR024171 S-receptor-like serine/threonine-protein kinase,IPR036426 Bulb-type lectin domain superfamily
AT1G09450	Haspin Protein kinase superfamily protein	RC3G0326100	XLOC_019102	XLOC_019102	Chr03:40131049-40135218	2.38061	-3.44376	0.00285	0.0130358	yes	GO:0006468 Biological Process:protein phosphorylation,GO:0005524 Molecular Function:ATP binding,GO:0004672 Molecular Function:protein kinase activity	K16315 serine/threonine-protein kinase haspin [EC:2.7.11.1],K16315 serine/threonine-protein kinase haspin [EC:2.7.11.1]	IPR000719 Protein kinase domain,IPR011009 Protein kinase-like domain superfamily
AT5G60900	RLK1 receptor-like protein kinase 1	RC2G0369800	XLOC_010486	XLOC_010486	Chr02:41363220-41365692	2.54548	-2.38627	5e-05	0.000417915	yes	GO:0006468 Biological Process:protein phosphorylation,GO:0048544 Biological Process:recognition of pollen,GO:0005524 Molecular Function:ATP binding,GO:0005524 Molecular Function:ATP binding,GO:0004672 Molecular Function:protein kinase activity,GO:0004674 Molecular Function:protein serine/threonine kinase activity	NA	IPR000719 Protein kinase domain,IPR000858 S-locus glycoprotein domain,IPR001480 Bulb-type lectin domain,IPR003609 PAN/Apple domain,IPR008271 Serine/threonine-protein kinase, active site,IPR011009 Protein kinase-like domain superfamily,IPR017441 Protein kinase, ATP binding site,IPR024171 S-receptor-like serine/threonine-protein kinase,IPR036426 Bulb-type lectin domain superfamily
AT3G09780	CRINKLY4 related 1	RC3G0209800	XLOC_018503	XLOC_018503	Chr03:29406996-29409327	2.84361	-2.07494	5e-05	0.000417915	yes	GO:0006468 Biological Process:protein phosphorylation,GO:0005524 Molecular Function:ATP binding,GO:0005524 Molecular Function:ATP binding,GO:0004672 Molecular Function:protein kinase activity	NA	IPR000719 Protein kinase domain,IPR001245 Serine-threonine/tyrosine-protein kinase, catalytic domain,IPR009091 Regulator of chromosome condensation 1/beta-lactamase-inhibitor protein II,IPR011009 Protein kinase-like domain superfamily,IPR017441 Protein kinase, ATP binding site
AT1G64460	phosphatidylinositol 4-kinase gamma-like protein	RC7G0163800	XLOC_038478	XLOC_038478	Chr07:12585913-12589305	3.04296	-4.07612	5e-05	0.000417915	yes	GO:0016301 Molecular Function:kinase activity,GO:0005515 Molecular Function:protein binding	NA	IPR000403 Phosphatidylinositol 3-/4-kinase, catalytic domain,IPR000626 Ubiquitin domain,IPR011009 Protein kinase-like domain superfamily,IPR019956 Ubiquitin,IPR029071 Ubiquitin-like domain superfamily
AT2G20470	AGC (cAMP-dependent, cGMP-dependent and protein kinase C) kinase family protein	RC6G0375600	XLOC_036544	XLOC_036544	Chr06:48633997-48639605	3.39057	-3.2012	5e-05	0.000417915	yes	GO:0006468 Biological Process:protein phosphorylation,GO:0005524 Molecular Function:ATP binding,GO:0005524 Molecular Function:ATP binding,GO:0004672 Molecular Function:protein kinase activity,GO:0004674 Molecular Function:protein serine/threonine kinase activity	K08790 serine/threonine kinase 38 [EC:2.7.11.1],K08790 serine/threonine kinase 38 [EC:2.7.11.1]	IPR000719 Protein kinase domain,IPR000961 AGC-kinase, C-terminal,IPR008271 Serine/threonine-protein kinase, active site,IPR011009 Protein kinase-like domain superfamily,IPR017441 Protein kinase, ATP binding site,IPR017892 Protein kinase, C-terminal
AT5G10530	Concanavalin A-like lectin protein kinase family protein	RC0G0188400	XLOC_002371	XLOC_002371	Chr00:24539783-24542359	6.40571	-3.73004	0.00565	0.0224426	yes	GO:0006468 Biological Process:protein phosphorylation,GO:0005524 Molecular Function:ATP binding,GO:0005524 Molecular Function:ATP binding,GO:0030246 Molecular Function:carbohydrate binding,GO:0004672 Molecular Function:protein kinase activity	NA	IPR000719 Protein kinase domain,IPR000985 Legume lectin, alpha chain, conserved site,IPR001220 Legume lectin domain,IPR008271 Serine/threonine-protein kinase, active site,IPR011009 Protein kinase-like domain superfamily,IPR013320 Concanavalin A-like lectin/glucanase domain superfamily,IPR017441 Protein kinase, ATP binding site,IPR021157 Cytochrome c1, transmembrane anchor, C-terminal
		TFs
AT5G66560	BTB/POZ domain-containing protein At5g66560-like, Phototropic-responsive NPH3 family protein	RC2G0171500	XLOC_012933	XLOC_012933	Chr02:14594426-14597540	-2.15922	2.37677	5e-05	0.000417915	yes	GO:0005515 Molecular Function:protein binding	NA	IPR000210 BTB/POZ domain,IPR011333 SKP1/BTB/POZ domain superfamily,IPR027356 NPH3 domain
AT5G10530,AT1G26780	myb-like HTH transcriptional regulator family protein	RC3G0141900	XLOC_018145	XLOC_018145	Chr03:22264929-22267401	2.48503	-2.85727	0.00045	0.00287853	yes	GO:0003677 Molecular Function:DNA binding	NA	IPR001005 SANT/Myb domain,IPR006447 Myb domain, plants,IPR009057 Homeobox-like domain superfamily,IPR017930 Myb domain,IPR025756 MYB-CC type transcription factor, LHEQLE-containing domain
AT5G53200	Homeodomain-like superfamily protein	RC1G0560100	XLOC_008576	XLOC_008576	Chr01:62070734-62072496	-2.96679	2.58753	0.0009	0.00513526	yes	GO:0003677 Molecular Function:DNA binding	K09422 "transcription factor MYB, plant"	IPR001005 SANT/Myb domain,IPR009057 Homeobox-like domain superfamily
AT1G69560	myb domain protein 105, 117	RC7G0384200	XLOC_042404	XLOC_042404	Chr07:38158724-38160561	2.10663	-3.90797	5e-05	0.000417915	yes	GO:0003677 Molecular Function:DNA binding	K09422 "transcription factor MYB, plant"	IPR001005 SANT/Myb domain,IPR009057 Homeobox-like domain superfamily,IPR017930 Myb domain
AT5G11060	KNAT4, homeobox protein knotted-1-like 4	RC2G0022000	XLOC_008887	XLOC_008887	Chr02:1623339-1625564	-2.00881	2.28672	5e-05	0.000417915	yes	GO:0006355 Biological Process:regulation of transcription, DNA-templated,GO:0005634 Cellular Component:nucleus,GO:0003677 Molecular Function:DNA binding,GO:0003677 Molecular Function:DNA binding	NA	IPR001356 Homeobox domain,IPR005539 ELK domain,IPR005540 KNOX1,IPR005541 KNOX2,IPR008422 Homeobox KN domain,IPR009057 Homeobox-like domain superfamily
AT1G01250	Integrase-type DNA-binding superfamily protein	RC1G0382700	XLOC_004867	XLOC_004867	Chr01:48414088-48414724	-2.58267	3.08635	0.00095	0.00536601	yes	GO:0006355 Biological Process:regulation of transcription, DNA-templated,GO:0003677 Molecular Function:DNA binding,GO:0003700 Molecular Function:DNA binding transcription factor activity	K09286 EREBP-like factor	IPR001471 AP2/ERF domain,IPR016177 DNA-binding domain superfamily,IPR036955 AP2/ERF domain superfamily
AT1G21910	DREB26, Integrase-type DNA-binding superfamily protein	RC6G0500300	XLOC_034158	XLOC_034158	Chr06:59597112-59597817	2.06879	-4.56551	5e-05	0.000417915	yes	GO:0006355 Biological Process:regulation of transcription, DNA-templated,GO:0003677 Molecular Function:DNA binding,GO:0003700 Molecular Function:DNA binding transcription factor activity	NA	IPR001471 AP2/ERF domain,IPR016177 DNA-binding domain superfamily,IPR036955 AP2/ERF domain superfamily
AT5G20885	RING/U-box superfamily protein	RC5G0340700	XLOC_029760	XLOC_029760	Chr05:32217987-32218668	-5.75789	4.00257	5e-05	0.000417915	yes	NA	K16282 E3 ubiquitin-protein ligase RHA2 [EC:2.3.2.27]	IPR001841 Zinc finger, RING-type,IPR013083 Zinc finger, RING/FYVE/PHD-type
AT1G13195	RING/U-box superfamily protein	RC4G0362600	XLOC_023878	XLOC_023878	Chr04:47898616-47901219	-2.01248	2.0558	0.00475	0.0196408	yes	NA	NA	IPR001841 Zinc finger, RING-type,IPR013083 Zinc finger, RING/FYVE/PHD-type
AT1G13195	RING/U-box superfamily protein	RC6G0121100	XLOC_035259	XLOC_035259	Chr06:13285013-13287621	3.09385	-3.0157	0.00195	0.00963044	yes	GO:0003677 Molecular Function:DNA binding	NA	IPR003340 B3 DNA binding domain,IPR015300 DNA-binding pseudobarrel domain superfamily
AT1G31320	LOB domain-containing protein 4	RC5G0175800	XLOC_028946	XLOC_028946	Chr05:13734259-13736422	6.71743	-4.71517	5e-05	0.000417915	yes	NA	NA	IPR004883 Lateral organ boundaries, LOB
AT2G45680	TCP family transcription factor	RC7G0209000	XLOC_038707	XLOC_038707	Chr07:17625936-17627118	-4.18524	3.33417	5e-05	0.000417915	yes	NA	NA	IPR005333 Transcription factor, TCP,IPR017887 Transcription factor TCP subgroup
AT1G74940	cyclin-dependent kinase, putative (DUF581)	RC2G0102300	XLOC_012574	XLOC_012574	Chr02:8222805-8224415	-2.50661	2.0981	5e-05	0.000417915	yes	NA	NA	IPR007650 Zf-FLZ domain
AT1G13195	Protein RADIALIS-like 1	RC3G0077500	XLOC_017811	XLOC_017811	Chr03:13727927-13728822	-3.51267	3.488	0.00915	0.0326485	yes	GO:0003677 Molecular Function:DNA binding	NA	IPR009057 Homeobox-like domain superfamily
AT1G18400	BEE1, BR enhanced expression 1	RC7G0082300	XLOC_040919	XLOC_040919	Chr07:5702376-5704095	4.02895	-2.62902	5e-05	0.000417915	yes	GO:0046983 Molecular Function:protein dimerization activity	NA	IPR011598 Myc-type, basic helix-loop-helix (bHLH) domain,IPR036638 Helix-loop-helix DNA-binding domain superfamily
AT1G60060	Serine/threonine-protein kinase WNK (With No Lysine)-like protein	RC4G0472200	XLOC_024384	XLOC_024384	Chr04:56799235-56801446	-2.69721	4.44483	0.0073	0.0274948	yes	NA	NA	IPR025610 Transcription factor MYC/MYB N-terminal
		Defense related
AT4G25780	Cysteine-rich secretory proteins, Antigen 5, and Pathogenesis-related 1 protein	RC0G0107000	XLOC_001972	XLOC_001972	Chr00:12717654-12718218	-4.25637	4.21208	0.0061	0.0238088	yes	GO:0005576 Cellular Component:extracellular region	NA	IPR001283 Cysteine-rich secretory protein, allergen V5/Tpx-1-related,IPR002413 Ves allergen,IPR014044 CAP domain,IPR018244 Allergen V5/Tpx-1-related, conserved site,IPR035940 CAP superfamily
AT3G18280	Bifunctional inhibitor/lipid-transfer protein/seed storage 2S albumin superfamily protein	RC7G0027000	XLOC_037799	XLOC_037799	Chr07:1701681-1709466	-3.6055	2.92638	0.0038	0.0163643	yes	GO:0006869 Biological Process:lipid transport	NA	IPR016140 Bifunctional inhibitor/plant lipid transfer protein/seed storage helical domain,IPR033872 Non-specific lipid-transfer protein type 2,IPR036312 Bifunctional inhibitor/plant lipid transfer protein/seed storage helical domain superfamily
AT4G08950	EXORDIUM, Phosphate-responsive 1 family protein	RC7G0551000	XLOC_043168	XLOC_043168	Chr07:63027920-63029025	-3.22183	3.3225	5e-05	0.000417915	yes	NA	NA	IPR006766 Protein EXORDIUM-like
AT1G24020	MLP-like protein 423	RC7G0225800	XLOC_038787	XLOC_038787	Chr07:18992590-18993258	-2.82426	4.96598	0.0145	0.0464093	yes	GO:0006952 Biological Process:defense response,GO:0009607 Biological Process:response to biotic stimulus	NA	IPR000916 Bet v I/Major latex protein,IPR023393 START-like domain superfamily,IPR024949 Bet v I type allergen
AT1G64500	Glutaredoxin family protein	RC7G0160900	XLOC_041274	XLOC_041274	Chr07:12386804-12388223	-2.53612	3.08886	0.0061	0.0238088	yes	GO:0045454 Biological Process:cell redox homeostasis,GO:0009055 Molecular Function:electron transfer activity,GO:0015035 Molecular Function:protein disulfide oxidoreductase activity	K17479 glutaredoxin domain-containing cysteine-rich protein 1	IPR002109 Glutaredoxin,IPR036249 Thioredoxin-like superfamily
AT4G33660	cysteine-rich TM module stress tolerance protein	RC2G0231000	XLOC_009841	XLOC_009841	Chr02:21124200-21125557	-2.4993	2.59154	5e-05	0.000417915	yes	NA	NA	IPR028144 Cysteine-rich transmembrane CYSTM domain
AT5G21105	Plant L-ascorbate oxidase	RC7G0395600	XLOC_042463	XLOC_042463	Chr07:40136624-40141582	-2.14029	2.50576	0.001	0.00560262	yes	GO:0055114 Biological Process:oxidation-reduction process,GO:0005576 Cellular Component:extracellular region,GO:0005507 Molecular Function:copper ion binding,GO:0005507 Molecular Function:copper ion binding,GO:0016491 Molecular Function:oxidoreductase activity	K00423 L-ascorbate oxidase [EC:1.10.3.3]	IPR001117 Multicopper oxidase, type 1,IPR002355 Multicopper oxidase, copper-binding site,IPR008972 Cupredoxin,IPR011706 Multicopper oxidase, type 2,IPR011707 Multicopper oxidase, type 3,IPR017760 L-ascorbate oxidase, plants,IPR033138 Multicopper oxidases, conserved site
AT2G04570	GDSL-like Lipase/Acylhydrolase superfamily protein	RC0G0024000	XLOC_000124	XLOC_000124	Chr00:1985013-1988729	-2.13161	3.49605	0.00215	0.0104317	yes	GO:0016788 Molecular Function:hydrolase activity, acting on ester bonds	NA	IPR001087 GDSL lipase/esterase,IPR036514 SGNH hydrolase superfamily
AT5G42180	Peroxidase superfamily protein	RC2G0129800	XLOC_009414	XLOC_009414	Chr02:10819490-10820951	2.15466	-2.99796	5e-05	X	yes	GO:0055114 Biological Process:oxidation-reduction process,GO:0006979 Biological Process:response to oxidative stress,GO:0020037 Molecular Function:heme binding,GO:0004601 Molecular Function:peroxidase activity	K00430 peroxidase [EC:1.11.1.7]	IPR000823 Plant peroxidase,IPR002016 Haem peroxidase, plant/fungal/bacterial,IPR010255 Haem peroxidase,IPR019793 Peroxidases heam-ligand binding site
AT5G24580	Heavy metal transport/detoxification superfamily protein	RC1G0587000	XLOC_008720	XLOC_008720	Chr01:64032057-64033763	2.18543	-2.41842	5e-05	0.000417915	yes	GO:0030001 Biological Process:metal ion transport,GO:0046872 Molecular Function:metal ion binding	NA	IPR006121 Heavy metal-associated domain, HMA,IPR036163 Heavy metal-associated domain superfamily
AT1G24020	MLP423	RC4G0293500	XLOC_021073	XLOC_021073	Chr04:41322314-41323649	2.21196	-5.44113	5e-05	0.000417915	yes	GO:0006952 Biological Process:defense response,GO:0009607 Biological Process:response to biotic stimulus	NA	IPR000916 Bet v I/Major latex protein,IPR023393 START-like domain superfamily,IPR024949 Bet v I type allergen
AT5G01740	Nuclear transport factor 2	RC3G0303800	XLOC_018995	XLOC_018995	Chr03:38199143-38205433	2.2708	-6.07643	5e-05	0.000417915	yes	NA	NA	IPR009798 Wound-induced protein Wun1-like,IPR032710 NTF2-like domain superfamily
AT3G12580	heat shock protein 70	RC1G0246600	XLOC_007187	XLOC_007187	Chr01:33444924-33447805	2.298	-2.03278	5e-05	0.000417915	yes	NA	K03283 heat shock 70kDa protein 1/2/6/8,K03283 heat shock 70kDa protein 1/2/6/8,K03283 heat shock 70kDa protein 1/2/6/8,K03283 heat shock 70kDa protein 1/2/6/8,K03283 heat shock 70kDa protein 1/2/6/8,K03283 heat shock 70kDa protein 1/2/6/8,K03283 heat shock 70kDa protein 1/2/6/8	IPR013126 Heat shock protein 70 family,IPR018181 Heat shock protein 70, conserved site,IPR029047 Heat shock protein 70kD, peptide-binding domain superfamily,IPR029048 Heat shock protein 70kD, C-terminal domain superfamily
AT5G18360	Disease resistance protein (TIR-NBS-LRR class) family	RC6G0241800	XLOC_035885	XLOC_035885	Chr06:30458367-30464847	2.42698	-2.59769	5e-05	0.000417915	yes	GO:0007165 Biological Process:signal transduction,GO:0043531 Molecular Function:ADP binding,GO:0005515 Molecular Function:protein binding	NA	IPR000157 Toll/interleukin-1 receptor homology (TIR) domain,IPR002182 NB-ARC,IPR011713 Leucine-rich repeat 3,IPR027417 P-loop containing nucleoside triphosphate hydrolase,IPR032675 Leucine-rich repeat domain superfamily,IPR035897 Toll/interleukin-1 receptor homology (TIR) domain superfamily
AT2G35150	EXORDIUM like 7	RC5G0183500	XLOC_025412	XLOC_025412	Chr05:14504653-14505670	2.45005	-2.76283	5e-05	0.000417915	yes	NA	NA	IPR006766 Protein EXORDIUM-like
AT5G24090	chitinase A	RC1G0556600	XLOC_008556	XLOC_008556	Chr01:61840375-61841554	2.46616	-4.01978	5e-05	0.000417915	yes	GO:0005975 Biological Process:carbohydrate metabolic process,GO:0004553 Molecular Function:hydrolase activity, hydrolyzing O-glycosyl compounds	K01183 chitinase [EC:3.2.1.14]	IPR001223 Glycoside hydrolase family 18, catalytic domain,IPR001579 Glycoside hydrolase, chitinase active site,IPR017853 Glycoside hydrolase superfamily
AT1G24020	MLP423	RC4G0172900	XLOC_020458	XLOC_020458	Chr04:25678522-25679442	2.54864	-2.7894	5e-05	0.000417915	yes	GO:0006952 Biological Process:defense response,GO:0009607 Biological Process:response to biotic stimulus	NA	IPR000916 Bet v I/Major latex protein,IPR023393 START-like domain superfamily,IPR024949 Bet v I type allergen
AT5G24580	Heavy metal transport/detoxification superfamily protein	RC1G0136700	XLOC_003569	XLOC_003569	Chr01:18067082-18068106	2.56174	-2.96453	5e-05	0.000417915	yes	GO:0030001 Biological Process:metal ion transport,GO:0046872 Molecular Function:metal ion binding	NA	IPR006121 Heavy metal-associated domain, HMA,IPR036163 Heavy metal-associated domain superfamily
AT3G12500	basic chitinase	RC2G0120500	XLOC_009359	XLOC_009359	Chr02:10006736-10007908	3.53876	-4.30751	5e-05	0.000417915	yes	GO:0005975 Biological Process:carbohydrate metabolic process,GO:0016998 Biological Process:cell wall macromolecule catabolic process,GO:0006032 Biological Process:chitin catabolic process,GO:0004568 Molecular Function:chitinase activity	K20547 basic endochitinase B [EC:3.2.1.14]	IPR000726 Glycoside hydrolase, family 19, catalytic,IPR016283 Glycoside hydrolase, family 19,IPR023346 Lysozyme-like domain superfamily
AT5G52640	heat shock-like protein	RC1G0550800	XLOC_005738	XLOC_005738	Chr01:61478060-61481095	3.95151	-2.05185	5e-05	0.000417915	yes	GO:0006457 Biological Process:protein folding,GO:0006950 Biological Process:response to stress,GO:0005524 Molecular Function:ATP binding,GO:0051082 Molecular Function:unfolded protein binding	K04079 molecular chaperone HtpG,K04079 molecular chaperone HtpG,K04079 molecular chaperone HtpG,K04079 molecular chaperone HtpG	IPR001404 Heat shock protein Hsp90 family,IPR003594 Histidine kinase/HSP90-like ATPase,IPR019805 Heat shock protein Hsp90, conserved site,IPR020568 Ribosomal protein S5 domain 2-type fold,IPR020575 Heat shock protein Hsp90, N-terminal,IPR036890 Histidine kinase/HSP90-like ATPase superfamily,IPR037196 HSP90, C-terminal domain
AT1G64400	AMP-dependent synthetase and ligase family protein	RC0G0020500	XLOC_001541	XLOC_001541	Chr00:1679230-1679953	4.03341	-4.69971	5e-05	0.000417915	yes	NA	NA	IPR010800 Glycine rich protein
AT1G24020	MLP423	RC4G0292300	XLOC_021069	XLOC_021069	Chr04:41271343-41272320	5.43258	-2.07591	5e-05	0.000417915	yes	GO:0006952 Biological Process:defense response,GO:0009607 Biological Process:response to biotic stimulus	NA	IPR000916 Bet v I/Major latex protein,IPR023393 START-like domain superfamily,IPR024949 Bet v I type allergen
		Transporters
AT3G21670	Major facilitator superfamily protein	RC2G0534800	XLOC_011244	XLOC_011244	Chr02:61722157-61724633	-3.98692	3.40322	5e-05	0.000417915	yes	GO:0055085 Biological Process:transmembrane transport,GO:0016020 Cellular Component:membrane,GO:0022857 Molecular Function:transmembrane transporter activity	NA	IPR000109 Proton-dependent oligopeptide transporter family,IPR036259 MFS transporter superfamily
AT1G11670	MATE efflux family protein	RC5G0030800	XLOC_024666	XLOC_024666	Chr05:2081785-2086425	-3.58818	3.45251	0.0012	0.00648448	yes	GO:0006855 Biological Process:drug transmembrane transport,GO:0055085 Biological Process:transmembrane transport,GO:0016020 Cellular Component:membrane,GO:0015297 Molecular Function:antiporter activity,GO:0015238 Molecular Function:drug transmembrane transporter activity	NA	IPR002528 Multi antimicrobial extrusion protein
AT1G26440	ureide permease 5	RC4G0420300	XLOC_024143	XLOC_024143	Chr04:52880577-52883620	-3.46343	2.40505	5e-05	0.000417915	yes	GO:0071705 Biological Process:nitrogen compound transport,GO:0016021 Cellular Component:integral component of membrane	NA	IPR009834 Ureide permease,IPR030189 Ureide permease, plant
AT2G45960	PIP1;2 plasma membrane intrinsic protein 1B	RC7G0189700	XLOC_041409	XLOC_041409	Chr07:15435909-15438685	-3.38547	5.58497	0.01345	0.0438694	yes	GO:0055085 Biological Process:transmembrane transport,GO:0016020 Cellular Component:membrane,GO:0015267 Molecular Function:channel activity	NA	IPR000425 Major intrinsic protein,IPR022357 Major intrinsic protein, conserved site,IPR023271 Aquaporin-like,IPR034294 Aquaporin transporter
AT3G21180	autoinhibited Ca(2+)-ATPase 9	RC0G0115100	XLOC_002016	XLOC_002016	Chr00:13686328-13687878	-3.35158	2.75224	0.0002	0.00143409	yes	NA	K01537 Ca2+-transporting ATPase [EC:3.6.3.8]	NA
AT3G13620	Amino acid permease family protein	RC5G0730700	XLOC_028046	XLOC_028046	Chr05:84907178-84909217	-3.06422	2.63346	0.0009	0.00513526	yes	GO:0003333 Biological Process:amino acid transmembrane transport,GO:0016020 Cellular Component:membrane,GO:0015171 Molecular Function:amino acid transmembrane transporter activity	NA	IPR002293 Amino acid/polyamine transporter I
AT2G01770	vacuolar iron transporter 1	RC4G0457300	XLOC_021907	XLOC_021907	Chr04:55788388-55790235	-2.03056	2.69947	0.0093	0.0330066	yes	NA	NA	IPR008217 Ccc1 family
AT3G60160	multidrug resistance-associated protein 9	RC1G0233800	XLOC_007112	XLOC_007112	Chr01:31663998-31671888	2.00081	-2.46797	5e-05	0.000417915	yes	GO:0055085 Biological Process:transmembrane transport,GO:0016021 Cellular Component:integral component of membrane,GO:0005524 Molecular Function:ATP binding,GO:0016887 Molecular Function:ATPase activity,GO:0042626 Molecular Function:ATPase activity, coupled to transmembrane movement of substances	NA	IPR003439 ABC transporter-like,IPR011527 ABC transporter type 1, transmembrane domain,IPR017871 ABC transporter, conserved site,IPR027417 P-loop containing nucleoside triphosphate hydrolase,IPR036640 ABC transporter type 1, transmembrane domain superfamily
AT1G66950	pleiotropic drug resistance 11	RC5G0471800	XLOC_030407	XLOC_030407	Chr05:52526437-52533405	2.0825	-2.82893	5e-05	0.000417915	yes	GO:0016020 Cellular Component:membrane,GO:0005524 Molecular Function:ATP binding,GO:0016887 Molecular Function:ATPase activity	NA	IPR003439 ABC transporter-like,IPR013525 ABC-2 type transporter,IPR013581 Plant PDR ABC transporter associated,IPR027417 P-loop containing nucleoside triphosphate hydrolase,IPR029481 ABC-transporter N-terminal domain
AT2G36380	pleiotropic drug resistance 6	RC3G0237000	XLOC_018632	XLOC_018632	Chr03:32534508-32541617	2.34388	-4.10089	5e-05	0.000417915	yes	GO:0016020 Cellular Component:membrane,GO:0005524 Molecular Function:ATP binding,GO:0016887 Molecular Function:ATPase activity	NA	IPR003439 ABC transporter-like,IPR013525 ABC-2 type transporter,IPR013581 Plant PDR ABC transporter associated,IPR027417 P-loop containing nucleoside triphosphate hydrolase,IPR029481 ABC-transporter N-terminal domain
AT5G46600	aluminum activated malate transporter family protein	RC6G0407900	XLOC_033720	XLOC_033720	Chr06:52033260-52037632	2.57237	-2.64139	5e-05	0.000417915	yes	GO:0015743 Biological Process:malate transport	NA	IPR020966 Aluminum-activated malate transporter
AT1G34470	magnesium transporter	RC2G0578900	XLOC_015016	XLOC_015016	Chr02:65906892-65909491	2.9084	-3.44493	0.0085	0.0309439	yes	GO:0015693 Biological Process:magnesium ion transport,GO:0016021 Cellular Component:integral component of membrane,GO:0015095 Molecular Function:magnesium ion transmembrane transporter activity	NA	IPR008521 Magnesium transporter NIPA
AT3G16240	TIP2;1, delta tonoplast integral protein	RC7G0247300	XLOC_038878	XLOC_038878	Chr07:21236565-21238129	3.10401	-4.4542	0.0015	0.00778474	yes	GO:0055085 Biological Process:transmembrane transport,GO:0016020 Cellular Component:membrane,GO:0015267 Molecular Function:channel activity	NA	IPR000425 Major intrinsic protein,IPR022357 Major intrinsic protein, conserved site,IPR023271 Aquaporin-like,IPR034294 Aquaporin transporter
AT5G53130	cyclic nucleotide gated channel 1	RC1G0569800	XLOC_008621	XLOC_008621	Chr01:62848405-62851126	-2.52213	3.78464	0.0035	0.0153784	yes	GO:0006811 Biological Process:ion transport,GO:0055085 Biological Process:transmembrane transport,GO:0016020 Cellular Component:membrane,GO:0005216 Molecular Function:ion channel activity	K05391 "cyclic nucleotide gated channel, plant"	IPR000595 Cyclic nucleotide-binding domain,IPR005821 Ion transport domain,IPR014710 RmlC-like jelly roll fold,IPR018490 Cyclic nucleotide-binding-like
		Hormone related
AT5G18020	SAUR-like auxin-responsive protein family	RC7G0305400	XLOC_042008	XLOC_042008	Chr07:27970839-27971592	-4.52788	3.47131	5e-05	0.000417915	yes	GO:0009733 Biological Process:response to auxin	NA	IPR003676 Small auxin-up RNA
AT1G67560	PLAT/LH2 domain-containing lipoxygenase family protein	RC5G0078800	XLOC_024866	XLOC_024866	Chr05:5538757-5542166	-3.74063	4.71691	5e-05	0.000417915	yes	GO:0055114 Biological Process:oxidation-reduction process,GO:0046872 Molecular Function:metal ion binding,GO:0016491 Molecular Function:oxidoreductase activity,GO:0016702 Molecular Function:oxidoreductase activity, acting on single donors with incorporation of molecular oxygen, incorporation of two atoms of oxygen,GO:0005515 Molecular Function:protein binding	K00454 lipoxygenase [EC:1.13.11.12]	IPR000907 Lipoxygenase,IPR001024 PLAT/LH2 domain,IPR001246 Lipoxygenase, plant,IPR013819 Lipoxygenase, C-terminal,IPR020833 Lipoxygenase, iron binding site,IPR020834 Lipoxygenase, conserved site,IPR027433 Lipoxygenase, domain 3,IPR036226 Lipoxigenase, C-terminal domain superfamily,IPR036392 PLAT/LH2 domain superfamily
AT5G18020	SAUR-like auxin-responsive protein family	RC2G0322800	XLOC_013712	XLOC_013712	Chr02:34124334-34124586	-3.68486	2.42148	0.0033	0.0147047	yes	GO:0009733 Biological Process:response to auxin	NA	IPR003676 Small auxin-up RNA
AT5G18060	SAUR-like auxin-responsive protein family	RC7G0310800	XLOC_039174	XLOC_039174	Chr07:28396393-28398620	-3.01957	3.2963	0.01005	0.0350725	yes	GO:0009733 Biological Process:response to auxin	NA	IPR003676 Small auxin-up RNA
AT2G21200	SAUR-like auxin-responsive protein family	RC7G0303500	XLOC_041998	XLOC_041998	Chr07:27903310-27907768	-2.82654	2.68512	0.0003	0.00203805	yes	GO:0009733 Biological Process:response to auxin	NA	IPR003676 Small auxin-up RNA
AT5G18080	SAUR-like auxin-responsive protein family	RC7G0302200	XLOC_041993	XLOC_041993	Chr07:27846081-27846537	-2.49051	3.3586	0.0083	0.0303944	yes	GO:0009733 Biological Process:response to auxin	NA	IPR003676 Small auxin-up RNA
AT4G38840	SAUR-like auxin-responsive protein family	RC3G0108500	XLOC_017970	XLOC_017970	Chr03:18311795-18312251	-2.06166	2.61308	0.0025	0.0117583	yes	GO:0009733 Biological Process:response to auxin	NA	IPR003676 Small auxin-up RNA
AT3G02885	GASA5, GAST1 protein homolog 5	RC3G0050600	XLOC_015766	XLOC_015766	Chr03:9824431-9825483	2.09013	-7.6138	5e-05	0.000417915	yes	NA	NA	IPR003854 Gibberellin regulated protein
AT1G19840	SAUR-like auxin-responsive protein family	RC6G0512900	XLOC_034231	XLOC_034231	Chr06:60599567-60599996	2.68935	-4.74558	0.0002	0.00143409	yes	GO:0009733 Biological Process:response to auxin	NA	IPR003676 Small auxin-up RNA
AT3G19270	cytochrome P450, family 707, subfamily A, polypeptide 4	RC6G0562100	XLOC_037434	XLOC_037434	Chr06:64041796-64045124	3.03421	-2.50045	5e-05	0.000417915	yes	GO:0055114 Biological Process:oxidation-reduction process,GO:0020037 Molecular Function:heme binding,GO:0005506 Molecular Function:iron ion binding,GO:0016705 Molecular Function:oxidoreductase activity, acting on paired donors, with incorporation or reduction of molecular oxygen	K09843 (+)-abscisic acid 8'-hydroxylase [EC:1.14.13.93],K09843 (+)-abscisic acid 8'-hydroxylase [EC:1.14.13.93]	IPR001128 Cytochrome P450,IPR002401 Cytochrome P450, E-class, group I,IPR017972 Cytochrome P450, conserved site,IPR036396 Cytochrome P450 superfamily
At4g25420	GA20ox1	RC1G0310000	XLOC_004498	XLOC_004498	Chr01:41463163-41464422	3.65551	-3.87302	0.0038	0.0163643	yes	GO:0055114 Biological Process:oxidation-reduction process,GO:0016491 Molecular Function:oxidoreductase activity	K05282 gibberellin 20-oxidase [EC:1.14.11.12]	IPR005123 Oxoglutarate/iron-dependent dioxygenase,IPR026992 Non-haem dioxygenase N-terminal domain,IPR027443 Isopenicillin N synthase-like
AT5G19040	isopentenyltransferase 5	RC4G0245000	XLOC_020836	XLOC_020836	Chr04:35820816-35821657	3.9747	-5.22971	5e-05	0.000417915	yes	GO:0008033 Biological Process:tRNA processing	K10760 adenylate dimethylallyltransferase (cytokinin synthase) [EC:2.5.1.27 2.5.1.112],K10760 adenylate dimethylallyltransferase (cytokinin synthase) [EC:2.5.1.27 2.5.1.112],K10760 adenylate dimethylallyltransferase (cytokinin synthase) [EC:2.5.1.27 2.5.1.112]	IPR018022 IPP transferase,IPR027417 P-loop containing nucleoside triphosphate hydrolase
		Light signalling and C-metabolism
	no match	RC1G0277300	XLOC_004301	XLOC_004301	Chr01:37401852-37402793	-3.55546	3.56606	0.0002	0.00143409	yes	GO:0009055 Molecular Function:electron transfer activity	NA	IPR003245 Phytocyanin domain,IPR008972 Cupredoxin,IPR028871 Blue (type 1) copper protein, binding site
AT2G32300	uclacyanin 1	RC5G0014400	XLOC_028178	XLOC_028178	Chr05:843818-845134	-2.65584	4.41786	5e-05	0.000417915	yes	GO:0009055 Molecular Function:electron transfer activity	NA	IPR003245 Phytocyanin domain,IPR008972 Cupredoxin
AT1G15820	light harvesting complex photosystem II subunit 6	RC7G0438700	XLOC_039778	XLOC_039778	Chr07:47237208-47238491	-2.97289	5.46463	0.00435	0.0183071	yes	GO:0009765 Biological Process:photosynthesis, light harvesting,GO:0016020 Cellular Component:membrane	K08917 light-harvesting complex II chlorophyll a/b binding protein 6	IPR001344 Chlorophyll A-B binding protein, plant,IPR022796 Chlorophyll A-B binding protein,IPR023329 Chlorophyll a/b binding domain superfamily
AT3G61470	photosystem I light harvesting complex protein	RC4G0347900	XLOC_023790	XLOC_023790	Chr04:46622075-46623685	-3.40838	3.9235	5e-05	0.000417915	yes	GO:0009765 Biological Process:photosynthesis, light harvesting,GO:0016020 Cellular Component:membrane	K08908 light-harvesting complex I chlorophyll a/b binding protein 2	IPR001344 Chlorophyll A-B binding protein, plant,IPR022796 Chlorophyll A-B binding protein,IPR023329 Chlorophyll a/b binding domain superfamily
AT1G29930	chlorophyll A/B binding protein 1	RC0G0182700	XLOC_000894	XLOC_000894	Chr00:24004641-24008566	-7.56466	4.10051	0.0035	0.0153784	yes	GO:0009765 Biological Process:photosynthesis, light harvesting,GO:0016020 Cellular Component:membrane	K08912 light-harvesting complex II chlorophyll a/b binding protein 1	IPR001344 Chlorophyll A-B binding protein, plant,IPR022796 Chlorophyll A-B binding protein,IPR023329 Chlorophyll a/b binding domain superfamily
AT5G02120	one helix protein	RC3G0264600	XLOC_018782	XLOC_018782	Chr03:35007235-35008076	-3.75596	3.943	0.00075	0.0044285	yes	NA	NA	IPR023329 Chlorophyll a/b binding domain superfamily
AT3G04680	hypothetical protein AXX17_AT3G04680	RC7G0185400	XLOC_038584	XLOC_038584	Chr07:14962270-14965225	-4.67996	2.2045	0.00115	0.00625759	yes	GO:0008152 Biological Process:metabolic process,GO:0003824 Molecular Function:catalytic activity	NA	IPR001345 Phosphoglycerate/bisphosphoglycerate mutase, active site,IPR013078 Histidine phosphatase superfamily, clade-1,IPR029033 Histidine phosphatase superfamily
AT1G22170	Phosphoglycerate mutase family protein	RC7G0562900	XLOC_043222	XLOC_043222	Chr07:64836065-64839652	-2.40147	2.10073	0.0001	0.000775227	yes	GO:0006096 Biological Process:glycolytic process,GO:0008152 Biological Process:metabolic process,GO:0003824 Molecular Function:catalytic activity,GO:0016868 Molecular Function:intramolecular transferase activity, phosphotransferases,GO:0004619 Molecular Function:phosphoglycerate mutase activity	K01834 "2,3-bisphosphoglycerate-dependent phosphoglycerate mutase [EC:5.4.2.11]",K01834 "2,3-bisphosphoglycerate-dependent phosphoglycerate mutase [EC:5.4.2.11]",K01834 "2,3-bisphosphoglycerate-dependent phosphoglycerate mutase [EC:5.4.2.11]",K01834 "2,3-bisphosphoglycerate-dependent phosphoglycerate mutase [EC:5.4.2.11]"	IPR001345 Phosphoglycerate/bisphosphoglycerate mutase, active site,IPR005952 Phosphoglycerate mutase 1,IPR013078 Histidine phosphatase superfamily, clade-1,IPR029033 Histidine phosphatase superfamily
AT4G17770	trehalose phosphatase/synthase 5	RC7G0301100	XLOC_041991	XLOC_041991	Chr07:27721336-27726379	-2.37161	2.23449	5e-05	0.000417915	yes	GO:0005992 Biological Process:trehalose biosynthetic process,GO:0003824 Molecular Function:catalytic activity	K16055 trehalose 6-phosphate synthase/phosphatase [EC:2.4.1.15 3.1.3.12],K16055 trehalose 6-phosphate synthase/phosphatase [EC:2.4.1.15 3.1.3.12],K16055 trehalose 6-phosphate synthase/phosphatase [EC:2.4.1.15 3.1.3.12]	IPR001830 Glycosyl transferase, family 20,IPR003337 Trehalose-phosphatase,IPR006379 HAD-superfamily hydrolase, subfamily IIB,IPR023214 HAD superfamily,IPR036412 HAD-like superfamily
AT3G03210	Pmr5/Cas1p GDSL/SGNH-like acyl-esterase family protein	RC7G0099200	XLOC_038151	XLOC_038151	Chr07:7376225-7381835	-2.07085	3.16592	0.0033	0.0147047	yes	GO:0055114 Biological Process:oxidation-reduction process,GO:0016491 Molecular Function:oxidoreductase activity,GO:0008270 Molecular Function:zinc ion binding	K00001 alcohol dehydrogenase [EC:1.1.1.1]	IPR002328 Alcohol dehydrogenase, zinc-type, conserved site,IPR011032 GroES-like superfamily,IPR013149 Alcohol dehydrogenase, C-terminal,IPR013154 Alcohol dehydrogenase, N-terminal,IPR036291 NAD(P)-binding domain superfamily
AT1G72680	cinnamyl-alcohol dehydrogenase	RC7G0103700	XLOC_041015	XLOC_041015	Chr07:7770148-7772091	-2.04215	2.312	0.0035	0.0153784	yes	GO:0055114 Biological Process:oxidation-reduction process,GO:0016491 Molecular Function:oxidoreductase activity,GO:0008270 Molecular Function:zinc ion binding	K00083 cinnamyl-alcohol dehydrogenase [EC:1.1.1.195]	IPR002328 Alcohol dehydrogenase, zinc-type, conserved site,IPR011032 GroES-like superfamily,IPR013149 Alcohol dehydrogenase, C-terminal,IPR013154 Alcohol dehydrogenase, N-terminal,IPR029752 D-isomer specific 2-hydroxyacid dehydrogenase, NAD-binding domain conserved site 1,IPR036291 NAD(P)-binding domain superfamily
AT4G34230	cinnamyl alcohol dehydrogenase 5	RC2G0201400	XLOC_009716	XLOC_009716	Chr02:17877882-17879559	3.19544	-5.97526	5e-05	0.000417915	yes	GO:0055114 Biological Process:oxidation-reduction process,GO:0016491 Molecular Function:oxidoreductase activity,GO:0008270 Molecular Function:zinc ion binding	K00083 cinnamyl-alcohol dehydrogenase [EC:1.1.1.195]	IPR002328 Alcohol dehydrogenase, zinc-type, conserved site,IPR011032 GroES-like superfamily,IPR013149 Alcohol dehydrogenase, C-terminal,IPR013154 Alcohol dehydrogenase, N-terminal,IPR036291 NAD(P)-binding domain superfamily
At2g24270	non-phosphorylating glyceraldehyde-3-phosphate dehydrogenase	RC2G0015500	XLOC_012147	XLOC_012147	Chr02:1169660-1172952	-3.28977	2.86729	5e-05	0.000417915	yes	GO:0008152 Biological Process:metabolic process,GO:0055114 Biological Process:oxidation-reduction process,GO:0016491 Molecular Function:oxidoreductase activity	K00131 glyceraldehyde-3-phosphate dehydrogenase (NADP+) [EC:1.2.1.9]	IPR015590 Aldehyde dehydrogenase domain,IPR016160 Aldehyde dehydrogenase, cysteine active site,IPR016161 Aldehyde/histidinol dehydrogenase,IPR016162 Aldehyde dehydrogenase, N-terminal,IPR029510 Aldehyde dehydrogenase, glutamic acid active site
AT1G32900	UDP-Glycosyltransferase superfamily protein	RC1G0392400	XLOC_007817	XLOC_007817	Chr01:49633591-49637183	-2.30168	2.02237	5e-05	0.000417915	yes	GO:0004373 Molecular Function:glycogen (starch) synthase activity	K13679 granule-bound starch synthase [EC:2.4.1.242],K13679 granule-bound starch synthase [EC:2.4.1.242]	IPR001296 Glycosyl transferase, family 1,IPR011835 Bacterial/plant glycogen synthase,IPR013534 Starch synthase, catalytic domain
AT5G43860	chlorophyllase 2	RC4G0014500	XLOC_019656	XLOC_019656	Chr04:1177019-1178985	4.27858	-4.74514	5e-05	0.000417915	yes	GO:0015996 Biological Process:chlorophyll catabolic process,GO:0047746 Molecular Function:chlorophyllase activity	K08099 chlorophyllase [EC:3.1.1.14]	IPR017395 Chlorophyllase,IPR029058 Alpha/Beta hydrolase fold
AtCg00020	photosystem II protein D1	RC0G0240800	XLOC_001162	XLOC_001162	Chr00:32246402-32247540	-5.23181	2.47678	0.0001	0.000775227	yes	GO:0019684 Biological Process:photosynthesis, light reaction,GO:0009772 Biological Process:photosynthetic electron transport in photosystem II,GO:0009055 Molecular Function:electron transfer activity,GO:0045156 Molecular Function:electron transporter, transferring electrons within the cyclic electron transport pathway of photosynthesis activity	K02703 photosystem II P680 reaction center D1 protein [EC:1.10.3.9],K02703 photosystem II P680 reaction center D1 protein [EC:1.10.3.9]	IPR000484 Photosynthetic reaction centre, L/M,IPR005867 Photosystem II protein D1,IPR036854 Photosystem II protein D1 superfamily
AT1G30380	photosystem I subunit K	RC5G0142900	XLOC_025209	XLOC_025209	Chr05:10710063-10711555	-4.3768	4.5668	0.01515	0.04807	yes	GO:0015979 Biological Process:photosynthesis,GO:0016020 Cellular Component:membrane,GO:0009522 Cellular Component:photosystem I,GO:0016168 Molecular Function:chlorophyll binding	K02698 photosystem I subunit X	IPR000549 Photosystem I PsaG/PsaK protein,IPR016370 Photosystem I PsaG/PsaK, plant,IPR017493 Photosystem I reaction centre subunit psaK, chloroplastic,IPR023618 Photosystem I PsaG/PsaK domain, chloroplastic,IPR035982 Photosystem I reaction centre subunit PsaK superfamily
AT1G44446	Pheophorbide a oxygenase family protein with Rieske 2Fe-2S domain-containing protein	RC6G0496500	XLOC_037136	XLOC_037136	Chr06:59316555-59320100	-3.8567	2.50616	5e-05	0.000417915	yes	GO:0055114 Biological Process:oxidation-reduction process,GO:0051537 Molecular Function:2 iron, 2 sulfur cluster binding,GO:0010277 Molecular Function:chlorophyllide a oxygenase [overall] activity,GO:0016491 Molecular Function:oxidoreductase activity	K13600 chlorophyllide a oxygenase [EC:1.14.13.122]	IPR013626 Pheophorbide a oxygenase,IPR017941 Rieske [2Fe-2S] iron-sulphur domain,IPR036922 Rieske [2Fe-2S] iron-sulphur domain superfamily
AT1G60950	2Fe-2S ferredoxin-like superfamily protein	RC7G0392900	XLOC_042449	XLOC_042449	Chr07:39651732-39652385	-2.53187	5.16623	5e-05	0.000417915	yes	GO:0022900 Biological Process:electron transport chain,GO:0051537 Molecular Function:2 iron, 2 sulfur cluster binding,GO:0009055 Molecular Function:electron transfer activity,GO:0051536 Molecular Function:iron-sulfur cluster binding	NA	IPR001041 2Fe-2S ferredoxin-type iron-sulfur binding domain,IPR006058 2Fe-2S ferredoxin, iron-sulphur binding site,IPR010241 Ferredoxin [2Fe-2S], plant,IPR012675 Beta-grasp domain superfamily,IPR036010 2Fe-2S ferredoxin-like superfamily
AT2G30570	hotosystem II reaction center W	RC6G0391500	XLOC_033636	XLOC_033636	Chr06:50089381-50090405	-2.1246	6.1816	0.00455	0.018971	yes	GO:0015979 Biological Process:photosynthesis,GO:0009507 Cellular Component:chloroplast,GO:0009523 Cellular Component:photosystem II	K02721 photosystem II PsbW protein	IPR009806 Photosystem II PsbW, class 2
		F-box/Proteolysis
At5g52060	BAG family molecular chaperone regu...	RC5G0140000	XLOC_025188	XLOC_025188	Chr05:10518555-10521430	-2.28761	2.84609	5e-05	0.000417915	yes	GO:0051087 Molecular Function:chaperone binding,GO:0005515 Molecular Function:protein binding	NA	IPR000626 Ubiquitin domain,IPR003103 BAG domain,IPR029071 Ubiquitin-like domain superfamily,IPR036533 BAG domain superfamily
AT2G32560	F-box family protein	RC6G0272700	XLOC_033069	XLOC_033069	Chr06:35534842-35538354	2.01868	-2.71136	5e-05	0.000417915	yes	GO:0005515 Molecular Function:protein binding	NA	IPR001810 F-box domain,IPR036047 F-box-like domain superfamily
At1g69550	disease resistance protein	RC6G0047700	XLOC_031969	XLOC_031969	Chr06:4840866-4843081	2.51244	-2.79786	0.00115	0.00625759	yes	GO:0005515 Molecular Function:protein binding	NA	IPR001611 Leucine-rich repeat,IPR032675 Leucine-rich repeat domain superfamily
AT3G14470	NB-ARC domain-containing disease resistance protein	RC0G0033000	XLOC_001609	XLOC_001609	Chr00:3116051-3122585	2.85532	-3.10661	5e-05	0.000417915	yes	NA	NA	IPR032675 Leucine-rich repeat domain superfamily,IPR036388 Winged helix-like DNA-binding domain superfamily
AT2G34930	disease resistance family protein / LRR family protein	RC6G0251200	XLOC_032969	XLOC_032969	Chr06:32157855-32160846	6.25482	-3.1285	0.00505	0.0205454	yes	GO:0005515 Molecular Function:protein binding	NA	IPR001611 Leucine-rich repeat,IPR013210 Leucine-rich repeat-containing N-terminal, plant-type,IPR032675 Leucine-rich repeat domain superfamily
At5g59230	SBT5.4	RC5G0646700	XLOC_031211	XLOC_031211	Chr05:75427332-75431298	4.64013	-2.54077	0.0027	0.0124961	yes	GO:0006508 Biological Process:proteolysis,GO:0004252 Molecular Function:serine-type endopeptidase activity	NA	IPR000209 Peptidase S8/S53 domain,IPR003137 PA domain,IPR010259 Peptidase S8 propeptide/proteinase inhibitor I9,IPR015500 Peptidase S8, subtilisin-related,IPR023828 Peptidase S8, subtilisin, Ser-active site,IPR036852 Peptidase S8/S53 domain superfamily,IPR037045 Peptidase S8 propeptide/proteinase inhibitor I9 superfamily
AT1G73270	serine carboxypeptidase-like 6	RC6G0077700	XLOC_035073	XLOC_035073	Chr06:8354098-8358153	-2.9115	2.28565	0.00555	0.0221138	yes	GO:0006508 Biological Process:proteolysis,GO:0004185 Molecular Function:serine-type carboxypeptidase activity	K16296 serine carboxypeptidase-like clade I [EC:3.4.16.-],K16296 serine carboxypeptidase-like clade I [EC:3.4.16.-]	IPR001563 Peptidase S10, serine carboxypeptidase,IPR029058 Alpha/Beta hydrolase fold
AT5G19290	alpha/beta-Hydrolases superfamily protei	RC1G0415200	XLOC_005031	XLOC_005031	Chr01:51411356-51413582	-2.66362	2.47491	0.00015	0.00111473	yes	NA	K01054 acylglycerol lipase [EC:3.1.1.23],K01054 acylglycerol lipase [EC:3.1.1.23]	IPR022742 Serine aminopeptidase, S33,IPR029058 Alpha/Beta hydrolase fold
AT1G11190	bifunctional nuclease i	RC5G0062300	XLOC_024794	XLOC_024794	Chr05:4255584-4257639	3.02435	-2.34524	5e-05	0.000417915	yes	GO:0006308 Biological Process:DNA catabolic process,GO:0004519 Molecular Function:endonuclease activity,GO:0016788 Molecular Function:hydrolase activity, acting on ester bonds,GO:0003676 Molecular Function:nucleic acid binding	NA	IPR003154 S1/P1 nuclease,IPR008947 Phospholipase C/P1 nuclease domain superfamily
		Cell wall modification
AT1G20190	Alpha-expansin 11 precursor (At-EXP11) (AtEx11)	RC6G0522800	XLOC_037250	XLOC_037250	Chr06:61285061-61286483	2.50286	-7.35261	5e-05	0.000417915	yes	GO:0009664 Biological Process:plant-type cell wall organization,GO:0005576 Cellular Component:extracellular region	NA	IPR002963 Expansin,IPR007112 Expansin/pollen allergen, DPBB domain,IPR007117 Expansin, cellulose-binding-like domain,IPR007118 Expansin/Lol pI,IPR009009 RlpA-like protein, double-psi beta-barrel domain,IPR036749 Expansin, cellulose-binding-like domain superfamily,IPR036908 RlpA-like domain superfamily
AT5G51520	Plant invertase/pectin methylesterase inhibitor superfamily protein	RC1G0518300	XLOC_005573	XLOC_005573	Chr01:59199465-59200188	2.89732	-5.84515	5e-05	0.000417915	yes	GO:0004857 Molecular Function:enzyme inhibitor activity	NA	IPR006501 Pectinesterase inhibitor domain,IPR035513 Invertase/pectin methylesterase inhibitor domain superfamily
AT5G51520	Plant invertase/pectin methylesterase inhibitor superfamily protein	RC1G0518200	XLOC_005572	XLOC_005572	Chr01:59197972-59198548	2.17441	-4.56364	5e-05	0.000417915	yes	GO:0004857 Molecular Function:enzyme inhibitor activity	NA	IPR006501 Pectinesterase inhibitor domain,IPR035513 Invertase/pectin methylesterase inhibitor domain superfamily
AT1G70230	TRICHOME BIREFRINGENCE-LIKE 27	RC4G0473300	XLOC_024388	XLOC_024388	Chr04:56867937-56869528	-2.45339	2.33172	0.0065	0.0250167	yes	GO:0010411 Biological Process:xyloglucan metabolic process,GO:0005794 Cellular Component:Golgi apparatus,GO:0016413 Molecular Function:O-acetyltransferase activity	NA	IPR025846 PMR5 N-terminal domain,IPR026057 PC-Esterase,IPR029962 Trichome birefringence-like family,IPR029963 Protein altered xyloglucan 4
AT5G58600	Pmr5/Cas1p GDSL/SGNH-like acyl-esterase family protein	RC5G0605300	XLOC_027521	XLOC_027521	Chr05:70388011-70391052	-2.97819	2.36243	5e-05	0.000417915	yes	NA	NA	IPR025846 PMR5 N-terminal domain,IPR026057 PC-Esterase,IPR029962 Trichome birefringence-like family,IPR029981 Trichome birefringence-like 45/PMR5
AT1G48100	Pectin lyase-like superfamily protein	RC4G0314100	XLOC_021188	XLOC_021188	Chr04:43839180-43844882	-4.13891	2.57784	5e-05	0.000417915	yes	GO:0005975 Biological Process:carbohydrate metabolic process,GO:0004650 Molecular Function:polygalacturonase activity	NA	IPR000743 Glycoside hydrolase, family 28,IPR011050 Pectin lyase fold/virulence factor,IPR012334 Pectin lyase fold
		Phenylpropanoid pathway
AT2G37040	PHE ammonia lyase 1	RC3G0212700	XLOC_016513	XLOC_016513	Chr03:29925288-29928651	-2.39741	4.78101	5e-05	0.000417915	yes	GO:0006559 Biological Process:L-phenylalanine catabolic process,GO:0005737 Cellular Component:cytoplasm,GO:0016841 Molecular Function:ammonia-lyase activity,GO:0003824 Molecular Function:catalytic activity	K10775 phenylalanine ammonia-lyase [EC:4.3.1.24]	IPR001106 Aromatic amino acid lyase,IPR005922 Phenylalanine ammonia-lyase,IPR008948 L-Aspartase-like,IPR022313 Phenylalanine/histidine ammonia-lyases, active site,IPR023144 Phenylalanine ammonia-lyase, shielding domain superfamily,IPR024083 Fumarase/histidase, N-terminal
AT5G13930	Chalcone and stilbene synthase family protein	RC1G0024900	XLOC_006083	XLOC_006083	Chr01:3312614-3314213	-3.51026	2.65123	0.0009	0.00513526	yes	GO:0009058 Biological Process:biosynthetic process,GO:0008152 Biological Process:metabolic process,GO:0003824 Molecular Function:catalytic activity,GO:0016746 Molecular Function:transferase activity, transferring acyl groups,GO:0016747 Molecular Function:transferase activity, transferring acyl groups other than amino-acyl groups	K00660 chalcone synthase [EC:2.3.1.74]	IPR001099 Chalcone/stilbene synthase, N-terminal,IPR011141 Polyketide synthase, type III,IPR012328 Chalcone/stilbene synthase, C-terminal,IPR016039 Thiolase-like,IPR018088 Chalcone/stilbene synthase, active site
AT5G05270	Chalcone-flavanone isomerase family protein	RC1G0494500	XLOC_008267	XLOC_008267	Chr01:57740918-57742535	-3.07485	4.7302	5e-05	0.000417915	yes	GO:0016872 Molecular Function:intramolecular lyase activity	K01859 chalcone isomerase [EC:5.5.1.6]	IPR016087 Chalcone isomerase,IPR016088 Chalcone isomerase, 3-layer sandwich,IPR016089 Chalcone isomerase, orthogonal bundle domain superfamily,IPR036298 Chalcone isomerase superfamily
At3g26040	acetyltranferase-like protein	RC5G0235000	XLOC_025670	XLOC_025670	Chr05:19717515-19719842	-2.00163	2.18648	5e-05	0.000417915	yes	GO:0016747 Molecular Function:transferase activity, transferring acyl groups other than amino-acyl groups	K13065 shikimate O-hydroxycinnamoyltransferase [EC:2.3.1.133]	IPR003480 Transferase
AT5G54160	O-methyltransferase 1	RC6G0495200	XLOC_034134	XLOC_034134	Chr06:59261890-59263924	-2.00415	2.14581	5e-05	0.000417915	yes	GO:0008171 Molecular Function:O-methyltransferase activity,GO:0008168 Molecular Function:methyltransferase activity,GO:0046983 Molecular Function:protein dimerization activity	K13066 caffeic acid 3-O-methyltransferase [EC:2.1.1.68]	IPR001077 O-methyltransferase, family 2,IPR012967 Plant methyltransferase dimerisation,IPR016461 O-methyltransferase COMT-type,IPR029063 S-adenosyl-L-methionine-dependent methyltransferase,IPR036388 Winged helix-like DNA-binding domain superfamily,IPR036390 Winged helix DNA-binding domain superfamily
		Other
AT4G35160	O-methyltransferase family protein	RC2G0374900	XLOC_010514	XLOC_010514	Chr02:42093791-42095284	-2.29353	2.43232	5e-05	0.000417915	yes	GO:0008171 Molecular Function:O-methyltransferase activity,GO:0008168 Molecular Function:methyltransferase activity,GO:0046983 Molecular Function:protein dimerization activity	K16040 trans-resveratrol di-O-methyltransferase [EC:2.1.1.240]	IPR001077 O-methyltransferase, family 2,IPR012967 Plant methyltransferase dimerisation,IPR016461 O-methyltransferase COMT-type,IPR029063 S-adenosyl-L-methionine-dependent methyltransferase,IPR036388 Winged helix-like DNA-binding domain superfamily,IPR036390 Winged helix DNA-binding domain superfamily
AT4G35160	O-methyltransferase family protein	RC2G0348900	XLOC_010386	XLOC_010386	Chr02:39093066-39094532	-2.65591	2.60714	5e-05	0.000417915	yes	GO:0008171 Molecular Function:O-methyltransferase activity,GO:0008168 Molecular Function:methyltransferase activity,GO:0046983 Molecular Function:protein dimerization activity	K16040 trans-resveratrol di-O-methyltransferase [EC:2.1.1.240]	IPR001077 O-methyltransferase, family 2,IPR012967 Plant methyltransferase dimerisation,IPR016461 O-methyltransferase COMT-type,IPR029063 S-adenosyl-L-methionine-dependent methyltransferase,IPR036388 Winged helix-like DNA-binding domain superfamily,IPR036390 Winged helix DNA-binding domain superfamily
AT4G35160	O-methyltransferase family protein	RC2G0349700	XLOC_010391	XLOC_010391	Chr02:39324640-39326245	-3.13438	6.13255	0.01355	0.0440995	yes	GO:0008171 Molecular Function:O-methyltransferase activity,GO:0008168 Molecular Function:methyltransferase activity,GO:0046983 Molecular Function:protein dimerization activity	K16040 trans-resveratrol di-O-methyltransferase [EC:2.1.1.240]	IPR001077 O-methyltransferase, family 2,IPR012967 Plant methyltransferase dimerisation,IPR016461 O-methyltransferase COMT-type,IPR029063 S-adenosyl-L-methionine-dependent methyltransferase,IPR036388 Winged helix-like DNA-binding domain superfamily,IPR036390 Winged helix DNA-binding domain superfamily
AT3G63410	MSBQ methyltransferase	RC4G0023100	XLOC_022270	XLOC_022270	Chr04:2246526-2248807	-2.11683	2.24634	0.004	0.0170498	yes	GO:0008152 Biological Process:metabolic process,GO:0032259 Biological Process:methylation,GO:0008168 Molecular Function:methyltransferase activity	K12502 MPBQ/MSBQ methyltransferase [EC:2.1.1.295]	IPR013216 Methyltransferase type 11,IPR029063 S-adenosyl-L-methionine-dependent methyltransferase,IPR031164 SAM-binding methyltransferase MPBQ/MBSQ
At5g19530	spermine synthase	RC6G0595500	XLOC_037608	XLOC_037608	Chr06:66434104-66436489	-5.02692	2.10724	0.0036	0.0157217	yes	GO:0003824 Molecular Function:catalytic activity	K18787 thermospermine synthase [EC:2.5.1.79]	IPR001045 Spermidine/spermine synthases,IPR029063 S-adenosyl-L-methionine-dependent methyltransferase,IPR030374 Polyamine biosynthesis domain,IPR035246 Spermidine synthase, tetramerisation domain,IPR037163 Spermidine synthase, tetramerisation domain superfamily
AT3G23470	Cyclopropane-fatty-acyl-phospholipid synthase	RC4G0063900	XLOC_022455	XLOC_022455	Chr04:7023689-7031190	3.14833	-3.06418	0.00015	0.00111473	yes	NA	K00574 cyclopropane-fatty-acyl-phospholipid synthase [EC:2.1.1.79]	IPR029063 S-adenosyl-L-methionine-dependent methyltransferase,IPR036188 FAD/NAD(P)-binding domain superfamily
AT3G19210	DNA repair/recombination protein	RC6G0118400	XLOC_032353	XLOC_032353	Chr06:13006241-13015387	3.6143	-3.32523	5e-05	0.000417915	yes	GO:0005524 Molecular Function:ATP binding	K10875 DNA repair and recombination protein RAD54 and RAD54-like protein [EC:3.6.4.-]	IPR000330 SNF2-related, N-terminal domain,IPR001650 Helicase, C-terminal,IPR014001 Helicase superfamily 1/2, ATP-binding domain,IPR027417 P-loop containing nucleoside triphosphate hydrolase
AT3G24420	alpha/beta-Hydrolases superfamily protein	RC2G0059300	XLOC_009079	XLOC_009079	Chr02:4640051-4641861	-2.14718	3.70116	0.01115	0.0379671	yes	NA	NA	IPR000073 Alpha/beta hydrolase fold-1,IPR029058 Alpha/Beta hydrolase fold
AT5G20140	heme-binding family protein	RC2G0047100	XLOC_012294	XLOC_012294	Chr02:3564767-3567596	-4.70879	3.32232	0.0008	0.00465789	yes	NA	NA	IPR006917 SOUL haem-binding protein,IPR011256 Regulatory factor, effector binding domain superfamily,IPR018790 Protein of unknown function DUF2358,IPR032710 NTF2-like domain superfamily
At2g36690	putative giberellin beta-hydroxylase	RC6G0231100	XLOC_035836	XLOC_035836	Chr06:28362632-28364331	-4.46878	2.06799	0.00485	0.0199486	yes	GO:0055114 Biological Process:oxidation-reduction process,GO:0016491 Molecular Function:oxidoreductase activity	NA	IPR005123 Oxoglutarate/iron-dependent dioxygenase,IPR026992 Non-haem dioxygenase N-terminal domain,IPR027443 Isopenicillin N synthase-like
AT5G17050	UDP-glucosyl transferase 78D2	RC4G0047300	XLOC_022379	XLOC_022379	Chr04:5028126-5029662	-3.3561	2.16741	5e-05	0.000417915	yes	GO:0008152 Biological Process:metabolic process,GO:0016758 Molecular Function:transferase activity, transferring hexosyl groups	NA	IPR002213 UDP-glucuronosyl/UDP-glucosyltransferase,IPR035595 UDP-glycosyltransferase family, conserved site
At1g74470	putative geranylgeranyl reductase	RC7G0046900	XLOC_040746	XLOC_040746	Chr07:3165805-3167692	-3.12019	4.89367	5e-05	0.000417915	yes	GO:0015995 Biological Process:chlorophyll biosynthetic process,GO:0051188 Biological Process:cofactor biosynthetic process,GO:0055114 Biological Process:oxidation-reduction process,GO:0015979 Biological Process:photosynthesis,GO:0008033 Biological Process:tRNA processing,GO:0050660 Molecular Function:flavin adenine dinucleotide binding,GO:0045550 Molecular Function:geranylgeranyl reductase activi…	K10960 geranylgeranyl diphosphate/geranylgeranyl-bacteriochlorophyllide a reductase [EC:1.3.1.83 1.3.1.111],K10960 geranylgeranyl diphosphate/geranylgeranyl-bacteriochlorophyllide a reductase [EC:1.3.1.83 1.3.1.111]	IPR002218 tRNA uridine 5-carboxymethylaminomethyl modification enzyme MnmG-related,IPR010253 Geranylgeranyl reductase, plant/prokaryotic,IPR011774 Geranylgeranyl reductase, plant/cyanobacteria,IPR011777 Geranylgeranyl reductase family,IPR036188 FAD/NAD(P)-binding domain superfamily
AT1G67730	beta-ketoacyl reductase 1	RC4G0364000	XLOC_021424	XLOC_021424	Chr04:48019197-48021623	-2.90642	4.95856	0.0102	0.0354719	yes	NA	K10251 17beta-estradiol 17-dehydrogenase / very-long-chain 3-oxoacyl-CoA reductase [EC:1.1.1.62 1.1.1.330],K10251 17beta-estradiol 17-dehydrogenase / very-long-chain 3-oxoacyl-CoA reductase [EC:1.1.1.62 1.1.1.330],K10251 17beta-estradiol 17-dehydrogenase / very-long-chain 3-oxoacyl-CoA reductase [EC:1.1.1.62 1.1.1.330]	IPR002347 Short-chain dehydrogenase/reductase SDR,IPR036291 NAD(P)-binding domain superfamily
AT1G60500	Dynamin related protein 4C	RC1G0103000	XLOC_003418	XLOC_003418	Chr01:13177768-13179769	-2.49196	3.05997	0.00335	0.0148611	yes	GO:0005525 Molecular Function:GTP binding,GO:0003924 Molecular Function:GTPase activity	NA	IPR000375 Dynamin central domain,IPR003130 Dynamin GTPase effector,IPR020850 GTPase effector domain,IPR022812 Dynamin superfamily,IPR027417 P-loop containing nucleoside triphosphate hydrolase,IPR030381 Dynamin-type guanine nucleotide-binding (G) domain
At5g54110	membrane associated protein	RC5G0317800	XLOC_029648	XLOC_029648	Chr05:28831530-28833801	-2.47945	2.51813	5e-05	0.000417915	yes	GO:0005789 Cellular Component:endoplasmic reticulum membrane	NA	IPR000535 Major sperm protein (MSP) domain,IPR008962 PapD-like superfamily,IPR013783 Immunoglobulin-like fold,IPR016763 Vesicle-associated membrane-protein-associated protein
AT2G36690	2-oxoglutarate (2OG) and Fe(II)-dependent oxygenase superfamily protein	RC7G0563900	XLOC_040441	XLOC_040441	Chr07:64996192-64997528	-2.1887	3.06617	0.0001	0.000775227	yes	GO:0055114 Biological Process:oxidation-reduction process,GO:0016491 Molecular Function:oxidoreductase activity	NA	IPR005123 Oxoglutarate/iron-dependent dioxygenase,IPR026992 Non-haem dioxygenase N-terminal domain,IPR027443 Isopenicillin N synthase-like
At3g51550	FERONIA receptor-like kinase	RC3G0125700	XLOC_016113	XLOC_016113	Chr03:20476376-20477954	2.08513	-2.02307	0.00705	0.0267778	yes	NA	NA	IPR024788 Malectin-like carbohydrate-binding domain
AT2G42610	LIGHT-DEPENDENT SHORT HYPOCOTYLS-like protein (DUF640)	RC2G0385400	XLOC_010562	XLOC_010562	Chr02:43765676-43768575	2.14855	-4.8695	5e-05	0.000417915	yes	NA	NA	IPR006936 ALOG domain
At5g51460	CHY2	RC1G0550100	XLOC_008523	XLOC_008523	Chr01:61435342-61437292	2.15338	-2.82451	5e-05	0.000417915	yes	GO:0008610 Biological Process:lipid biosynthetic process,GO:0055114 Biological Process:oxidation-reduction process,GO:0005506 Molecular Function:iron ion binding,GO:0016491 Molecular Function:oxidoreductase activity	K15746 beta-carotene 3-hydroxylase [EC:1.14.15.24]	IPR006694 Fatty acid hydroxylase
At4g01390	UGT72B1	RC6G0482700	XLOC_037068	XLOC_037068	Chr06:58147908-58149357	2.33626	-2.6108	5e-05	0.000417915	yes	GO:0008152 Biological Process:metabolic process,GO:0016758 Molecular Function:transferase activity, transferring hexosyl groups	K08237 hydroquinone glucosyltransferase [EC:2.4.1.218],K08237 hydroquinone glucosyltransferase [EC:2.4.1.218]	IPR002213 UDP-glucuronosyl/UDP-glucosyltransferase,IPR035595 UDP-glycosyltransferase family, conserved site
AT3G19000	2-oxoglutarate (2OG) and Fe(II)-dependent oxygenase superfamily protein	RC6G0133400	XLOC_032406	XLOC_032406	Chr06:14509526-14511339	2.55753	-2.62792	5e-05	0.000417915	yes	GO:0055114 Biological Process:oxidation-reduction process,GO:0016491 Molecular Function:oxidoreductase activity	NA	IPR005123 Oxoglutarate/iron-dependent dioxygenase,IPR026992 Non-haem dioxygenase N-terminal domain,IPR027443 Isopenicillin N synthase-like
AT3G57030	Calcium-dependent phosphotriesterase superfamily protein	RC4G0406400	XLOC_024063	XLOC_024063	Chr04:51703473-51708573	2.5745	-3.09207	5e-05	0.000417915	yes	GO:0009058 Biological Process:biosynthetic process,GO:0016844 Molecular Function:strictosidine synthase activity	K21407 adipocyte plasma membrane-associated protein	IPR004141 Strictosidine synthase,IPR011042 Six-bladed beta-propeller, TolB-like,IPR018119 Strictosidine synthase, conserved region
At1g01960	cellulase 2	RC7G0097800	XLOC_038145	XLOC_038145	Chr07:7189719-7192276	2.85352	-4.7481	0.0001	0.000775227	yes	GO:0005975 Biological Process:carbohydrate metabolic process,GO:0003824 Molecular Function:catalytic activity,GO:0004553 Molecular Function:hydrolase activity, hydrolyzing O-glycosyl compounds	NA	IPR001701 Glycoside hydrolase family 9,IPR008928 Six-hairpin glycosidase-like,IPR018221 Glycoside hydrolase family 9, His active site,IPR033126 Glycosyl hydrolases family 9, Asp/Glu active sites
AT5G16080	carboxyesterase 17	RC4G0397300	XLOC_024016	XLOC_024016	Chr04:50898374-50899460	3.54155	-4.42017	5e-05	0.000417915	yes	GO:0008152 Biological Process:metabolic process,GO:0016787 Molecular Function:hydrolase activity	NA	IPR013094 Alpha/beta hydrolase fold-3,IPR029058 Alpha/Beta hydrolase fold
AT2G23970	Class I glutamine amidotransferase-like superfamily protein	RC4G0130800	XLOC_020256	XLOC_020256	Chr04:18089955-18091054	3.55972	-3.48818	0.00285	0.0130358	yes	NA	K22314 glucosinolate gamma-glutamyl hydrolase [EC:3.4.19.16]	IPR017926 Glutamine amidotransferase,IPR029062 Class I glutamine amidotransferase-like
At1g30080	putative beta-1,3-glucanase precursor	RC5G0131900	XLOC_028751	XLOC_028751	Chr05:9810968-9812920	4.20531	-4.96703	5e-05	0.000417915	yes	GO:0005975 Biological Process:carbohydrate metabolic process,GO:0004553 Molecular Function:hydrolase activity, hydrolyzing O-glycosyl compounds	NA	IPR000490 Glycoside hydrolase family 17,IPR017853 Glycoside hydrolase superfamily
AT2G28690	TOX high mobility group box protein, putative (DUF1635)	RC5G0539800	XLOC_030728	XLOC_030728	Chr05:62909524-62911636	-2.62379	2.04341	0.0013	0.00691255	yes	NA	NA	IPR012862 Protein of unknown function DUF1635
AT1G68330	membrane-associated kinase regulator	RC4G0391300	XLOC_023995	XLOC_023995	Chr04:50348449-50349289	2.48565	-2.67648	0.0005	0.00314791	yes	NA	NA	IPR012442 Protein of unknown function DUF1645, plant
NO MATCH		RC3G0207100	XLOC_018488	XLOC_018488	Chr03:29040753-29041881	-4.36312	3.27517	0.0016	0.00821824	yes	NA	NA	IPR012881 Protein of unknown function DUF1685
AT2G17070	hypothetical protein (DUF241)	RC6G0305600	XLOC_036212	XLOC_036212	Chr06:40531440-40532349	5.28648	-2.08789	0.0135	0.0439926	yes	NA	NA	IPR004320 Protein of unknown function DUF241, plant
AT5G45540	transmembrane protein, putative (DUF594)	RC2G0256100	XLOC_013369	XLOC_013369	Chr02:24672007-24674284	2.96096	-3.04766	0.00345	0.0152071	yes	NA	NA	IPR007658 Protein of unknown function DUF594,IPR025315 Domain of unknown function DUF4220
AT3G15040	senescence regulator	RC3G0187200	XLOC_018377	XLOC_018377	Chr03:27234382-27235033	-2.91367	2.76697	0.00145	0.0075602	yes	NA	NA	IPR007608 Senescence regulator S40
		Unknown
AT4G29170	Mnd1 family protein	RC2G0072500,RC2G0072600	XLOC_009141	XLOC_009141	Chr02:5762460-5765726	-5.94033	2.58195	5e-05	0.000417915	yes	NA	NA	NA
AT3G51980	hypothetical protein AXX17_AT3G51980	RC3G0119400	XLOC_018031	XLOC_018031	Chr03:19723957-19725046	-4.26535	2.41789	5e-05	0.000417915	yes	NA	NA	NA
	no match	RC5G0081100	XLOC_024881	XLOC_024881	Chr05:5845995-5846839	-3.66347	4.10271	0.0001	0.000775227	yes	NA	NA	NA
	no match	RC2G0258400	XLOC_013384	XLOC_013384	Chr02:25032609-25033267	-3.3975	3.22749	0.0113	0.038376	yes	NA	NA	NA
AT5G22430	Pollen Ole e 1 allergen and extensin family protein	RC5G0405300	XLOC_030079	XLOC_030079	Chr05:40587217-40588492	-3.36351	4.83216	5e-05	0.000417915	yes	NA	NA	NA
AT2G36840	ACT-like superfamily protein	RC1G0405400	XLOC_007883	XLOC_007883	Chr01:50568228-50571655	-3.26249	2.88855	0.0011	0.00603857	yes	NA	NA	NA
	no match	RC2G0294300	XLOC_013571	XLOC_013571	Chr02:29638336-29638685	-3.06286	3.04802	0.0115	0.0389154	yes	NA	NA	NA
AT4G22890	PGR5-LIKE A	RC7G0211900	XLOC_041518	XLOC_041518	Chr07:17867430-17871426	-2.9286	2.15339	5e-05	0.000417915	yes	NA	NA	NA
AT5G48485	Bifunctional inhibitor/lipid-transfer protein/seed storage 2S albumin superfamily protein	RC6G0330900	XLOC_033346	XLOC_033346	Chr06:43421132-43427075	-2.88948	3.57458	5e-05	0.000417915	yes	NA	NA	NA
AT1G07450	hypothetical protein AXX17_AT1G07450	RC7G0401200,RC7G0401300	XLOC_039588	XLOC_039588	Chr07:41030894-41033694	-2.70245	7.0535	0.0149	0.047394	yes	NA	NA	NA
At2g11140	putative retroelement pol polyprotein	RC7G0136200	XLOC_041160	XLOC_041160	Chr07:10372872-10374043	-2.49846	2.56303	5e-05	0.000417915	yes	NA	NA	NA
AT2G47115	protein rolling protein	RC3G0081200	XLOC_017835	XLOC_017835	Chr03:14133992-14136641	-2.29166	3.04079	0.0016	0.00821824	yes	NA	NA	NA
	no match	RC6G0420800	XLOC_036766	XLOC_036766	Chr06:53095946-53096677	-2.25932	2.52865	0.00295	0.0134147	yes	NA	NA	NA
AT3G25780	allene oxide cyclase 3	RC4G0398900,RC4G0399000	XLOC_024026	XLOC_024026	Chr04:51054320-51060698	-2.2526	2.71677	5e-05	0.000417915	yes	NA	NA	NA
At4g04560	putative transposon protein	RC0G0120600	XLOC_002048	XLOC_002048	Chr00:14313649-14314738	-2.21546	2.11227	0.01215	0.0405196	yes	NA	NA	NA
AT5G47530	Auxin-responsive family protein	RC5G0009300	XLOC_028149	XLOC_028149	Chr05:552226-553001	-2.18459	2.17885	0.0029	0.0132308	yes	NA	NA	NA
AT1G62490	hypothetical protein AXX17_AT1G62490	RC4G0392400	XLOC_021581	XLOC_021581	Chr04:50436627-50437864	-2.17471	3.54735	5e-05	0.000417915	yes	NA	NA	NA
AT1G61900	hypothetical protein AT1G61900	RC5G0030700	XLOC_024665	XLOC_024665	Chr05:2060885-2064680	-2.16276	2.11128	5e-05	0.000417915	yes	NA	NA	NA
At4g42580	CYP81D8	RC2G0203700	XLOC_009722	XLOC_009722	Chr02:18028795-18029460	-2.10417	2.50793	0.00355	0.0155601	yes	NA	K13260 isoflavone/4'-methoxyisoflavone 2'-hydroxylase [EC:1.14.13.89 1.14.13.53],K13260 isoflavone/4'-methoxyisoflavone 2'-hydroxylase [EC:1.14.13.89 1.14.13.53],K13260 isoflavone/4'-methoxyisoflavone 2'-hydroxylase [EC:1.14.13.89 1.14.13.53]	NA
	no match	RC7G0112000	XLOC_041050	XLOC_041050	Chr07:8337818-8338360	-2.05374	2.56983	5e-05	0.000417915	yes	NA	NA	NA
At3g12490	cysteine proteinase inhibitor, putative 1	RC6G0297700	XLOC_036165	XLOC_036165	Chr06:39524071-39524469	-2.04972	2.37517	0.0093	0.0330066	yes	NA	NA	NA
AT3G11590	golgin family A protein	RC5G0408500	XLOC_026497	XLOC_026497	Chr05:40909490-40912820	2.00221	-2.0373	5e-05	0.000417915	yes	NA	NA	NA
At1g64800	RAY1	RC4G0373600,RC4G0373700	XLOC_021483	XLOC_021483	Chr04:48884615-48888803	2.00479	-2.45982	0.0011	0.00603857	yes	NA	NA	NA
	no match	RC2G0645600	XLOC_015324	XLOC_015324	Chr02:71711831-71717462	2.11351	-2.43846	5e-05	0.000417915	yes	NA	K18980 2-methylene-furan-3-one reductase [EC:1.3.1.105]	NA
	no match	RC7G0159500	XLOC_038456	XLOC_038456	Chr07:12315937-12317095	2.28473	-2.32959	0.0119	0.0399007	yes	NA	NA	NA
	no match	RC1G0527400	XLOC_008413	XLOC_008413	Chr01:59835690-59837146	2.32752	-6.56284	0.00015	0.00111473	yes	NA	NA	NA
	no match	RC4G0501600	XLOC_022126	XLOC_022126	Chr04:58898491-58899289	2.35053	-2.70539	0.01275	0.0420521	yes	NA	NA	NA
AT2G20210	RNI-like superfamily protein	RC3G0095500	XLOC_015974	XLOC_015974	Chr03:16585988-16586931	2.53849	-2.32083	0.0011	0.00603857	yes	NA	NA	NA
At4g10690	retrotransposon like protein	RC0G0256100	XLOC_001238	XLOC_001238	Chr00:34415889-34421358	2.65958	-2.26574	0.01005	0.0350725	yes	NA	NA	NA
AT3G17950	transmembrane protein	RC7G0014800	XLOC_040597	XLOC_040597	Chr07:977693-978140	2.67062	-2.43982	0.00055	0.00342311	yes	NA	NA	NA
	no match	RC4G0245100	XLOC_023306	XLOC_023306	Chr04:35821685-35822369	2.93744	-4.77655	0.00055	0.00342311	yes	NA	NA	NA
AT3G24080	KRR1 family protein	RC3G0417000	XLOC_019604	XLOC_019604	Chr03:46473944-46474506	3.06519	-2.53237	0.00255	0.0119528	yes	NA	NA	NA

## Sheet: 8hE RbAZ vs 8hE Rbpetal FC1fold
								Manuscript Title
	Petal abscission in fragrant roses is associated with large scale differential regulation of the abscission zone transcriptome
gene	test_id	gene_id	locus	0hE vs 8hE (RbAZ) LOG2FC	8hE RbAZ vs 8hE Rb_petal log2.fold_change.	p_value	q_value	significant	GoAnnotation	KeggAnnotation	IrpAnnotation
RC4G0074800	XLOC_019975	XLOC_019975	Chr04:8650197-8660476	1.70881	-1.9439	5e-05	0.000417915	yes	GO:0006629 Biological Process:lipid metabolic process	NA	IPR000008 C2 domain,IPR002921 Fungal lipase-like domain,IPR029058 Alpha/Beta hydrolase fold,IPR035892 C2 domain superfamily
RC7G0145600	XLOC_041202	XLOC_041202	Chr07:11096570-11101874	1.35949	-2.80714	0.001	0.00560262	yes	NA	NA	IPR000008 C2 domain,IPR004182 GRAM domain,IPR031968 VASt domain,IPR035892 C2 domain superfamily
RC1G0394500	XLOC_004929	XLOC_004929	Chr01:49877853-49878210	1.96653	-1.13781	0.00305	0.013796	yes	GO:0004869 Molecular Function:cysteine-type endopeptidase inhibitor activity	K13899 cystatin-C	IPR000010 Cystatin domain,IPR018073 Proteinase inhibitor I25, cystatin, conserved site,IPR027214 Cystatin
RC4G0459200	XLOC_021916	XLOC_021916	Chr04:55924229-55926987	1.46663	-2.09564	5e-05	0.000417915	yes	GO:0005515 Molecular Function:protein binding	K12116 flavin-binding kelch repeat F-box protein 1	IPR000014 PAS domain,IPR001810 F-box domain,IPR011498 Kelch repeat type 2,IPR015915 Kelch-type beta propeller,IPR035965 PAS domain superfamily,IPR036047 F-box-like domain superfamily
RC2G0248200	XLOC_013332	XLOC_013332	Chr02:23436637-23441620	-1.34873	1.57179	0.0008	0.00465789	yes	GO:0006002 Biological Process:fructose 6-phosphate metabolic process,GO:0006096 Biological Process:glycolytic process,GO:0003872 Molecular Function:6-phosphofructokinase activity,GO:0005524 Molecular Function:ATP binding	K00850 6-phosphofructokinase 1 [EC:2.7.1.11],K00850 6-phosphofructokinase 1 [EC:2.7.1.11],K00850 6-phosphofructokinase 1 [EC:2.7.1.11]	IPR000023 Phosphofructokinase domain,IPR012004 Pyrophosphate-dependent phosphofructokinase TP0108-type,IPR022953 ATP-dependent 6-phosphofructokinase,IPR035966 Phosphofructokinase superfamily
RC1G0389500	XLOC_007802	XLOC_007802	Chr01:49190816-49193116	-1.74549	1.6963	5e-05	0.000417915	yes	GO:0006355 Biological Process:regulation of transcription, DNA-templated,GO:0003677 Molecular Function:DNA binding,GO:0003700 Molecular Function:DNA binding transcription factor activity,GO:0043565 Molecular Function:sequence-specific DNA binding	K09338 homeobox-leucine zipper protein	IPR000047 Helix-turn-helix motif,IPR001356 Homeobox domain,IPR003106 Leucine zipper, homeobox-associated,IPR009057 Homeobox-like domain superfamily,IPR017970 Homeobox, conserved site
RC4G0436400	XLOC_021799	XLOC_021799	Chr04:54103400-54106334	1.66831	-1.63226	5e-05	0.000417915	yes	GO:0006355 Biological Process:regulation of transcription, DNA-templated,GO:0003677 Molecular Function:DNA binding,GO:0003700 Molecular Function:DNA binding transcription factor activity,GO:0043565 Molecular Function:sequence-specific DNA binding	K09338 homeobox-leucine zipper protein	IPR000047 Helix-turn-helix motif,IPR001356 Homeobox domain,IPR003106 Leucine zipper, homeobox-associated,IPR009057 Homeobox-like domain superfamily,IPR017970 Homeobox, conserved site
RC5G0427500	XLOC_030196	XLOC_030196	Chr05:44022597-44031151	1.01389	-2.03007	5e-05	0.000417915	yes	GO:0005515 Molecular Function:protein binding	NA	IPR000048 IQ motif, EF-hand binding site
RC1G0563900	XLOC_008594	XLOC_008594	Chr01:62482618-62486203	-1.80368	5.0051	0.0008	0.00465789	yes	GO:0005515 Molecular Function:protein binding	NA	IPR000048 IQ motif, EF-hand binding site,IPR025064 Domain of unknown function DUF4005
RC6G0512100	XLOC_034226	XLOC_034226	Chr06:60532037-60536531	1.53492	-1.28296	5e-05	0.000417915	yes	GO:0005515 Molecular Function:protein binding	NA	IPR000048 IQ motif, EF-hand binding site,IPR025064 Domain of unknown function DUF4005
RC2G0486000	XLOC_014549	XLOC_014549	Chr02:56707505-56712147	2.25869	-1.71239	5e-05	0.000417915	yes	GO:0042545 Biological Process:cell wall modification,GO:0005618 Cellular Component:cell wall,GO:0004857 Molecular Function:enzyme inhibitor activity,GO:0030599 Molecular Function:pectinesterase activity	K01051 pectinesterase [EC:3.1.1.11]	IPR000070 Pectinesterase, catalytic,IPR006501 Pectinesterase inhibitor domain,IPR011050 Pectin lyase fold/virulence factor,IPR012334 Pectin lyase fold,IPR018040 Pectinesterase, Tyr active site,IPR033131 Pectinesterase, Asp active site,IPR035513 Invertase/pectin methylesterase inhibitor domain superfamily
RC4G0465200	XLOC_021944	XLOC_021944	Chr04:56331782-56333823	1.36512	-3.45134	5e-05	0.000417915	yes	GO:0042545 Biological Process:cell wall modification,GO:0005618 Cellular Component:cell wall,GO:0004857 Molecular Function:enzyme inhibitor activity,GO:0030599 Molecular Function:pectinesterase activity	K01051 pectinesterase [EC:3.1.1.11]	IPR000070 Pectinesterase, catalytic,IPR006501 Pectinesterase inhibitor domain,IPR011050 Pectin lyase fold/virulence factor,IPR012334 Pectin lyase fold,IPR018040 Pectinesterase, Tyr active site,IPR033131 Pectinesterase, Asp active site,IPR035513 Invertase/pectin methylesterase inhibitor domain superfamily
RC7G0553400	XLOC_043175	XLOC_043175	Chr07:63399862-63402886	-2.20802	1.24966	0.00335	0.0148611	yes	GO:0003824 Molecular Function:catalytic activity	NA	IPR000073 Alpha/beta hydrolase fold-1,IPR000639 Epoxide hydrolase-like,IPR029058 Alpha/Beta hydrolase fold
RC1G0152600	XLOC_006762	XLOC_006762	Chr01:20546762-20550202	-1.54891	8.86972	0.0151	0.0479622	yes	NA	NA	IPR000073 Alpha/beta hydrolase fold-1,IPR029058 Alpha/Beta hydrolase fold
RC2G0059300	XLOC_009079	XLOC_009079	Chr02:4640051-4641861	-2.14718	3.70116	0.01115	0.0379671	yes	NA	NA	IPR000073 Alpha/beta hydrolase fold-1,IPR029058 Alpha/Beta hydrolase fold
RC2G0151700	XLOC_012819	XLOC_012819	Chr02:12590270-12593376	-2.18534	1.54717	0.00015	0.00111473	yes	NA	NA	IPR000073 Alpha/beta hydrolase fold-1,IPR029058 Alpha/Beta hydrolase fold
RC2G0678400	XLOC_011971	XLOC_011971	Chr02:74117896-74120269	1.2134	-4.91937	5e-05	0.000417915	yes	NA	K01052 lysosomal acid lipase/cholesteryl ester hydrolase [EC:3.1.1.13]	IPR000073 Alpha/beta hydrolase fold-1,IPR029058 Alpha/Beta hydrolase fold
RC5G0632400	XLOC_027643	XLOC_027643	Chr05:73882339-73883789	1.0595	-1.37341	0.0012	0.00648448	yes	NA	NA	IPR000073 Alpha/beta hydrolase fold-1,IPR029058 Alpha/Beta hydrolase fold
RC5G0005000	XLOC_024538	XLOC_024538	Chr05:300315-302508	2.45895	-1.83896	5e-05	0.000417915	yes	GO:0016787 Molecular Function:hydrolase activity	NA	IPR000086 NUDIX hydrolase domain,IPR003293 Nudix hydrolase 6-like,IPR015797 NUDIX hydrolase-like domain superfamily,IPR020084 NUDIX hydrolase, conserved site,IPR020476 NUDIX hydrolase
RC3G0414900	XLOC_019599	XLOC_019599	Chr03:46361869-46364934	-1.37809	1.86132	5e-05	0.000417915	yes	GO:0008299 Biological Process:isoprenoid biosynthetic process,GO:0016787 Molecular Function:hydrolase activity,GO:0004452 Molecular Function:isopentenyl-diphosphate delta-isomerase activity	K01823 isopentenyl-diphosphate Delta-isomerase [EC:5.3.3.2]	IPR000086 NUDIX hydrolase domain,IPR011876 Isopentenyl-diphosphate delta-isomerase, type 1,IPR015797 NUDIX hydrolase-like domain superfamily
RC5G0003100	XLOC_028119	XLOC_028119	Chr05:193484-196995	-1.81282	1.92056	5e-05	0.000417915	yes	GO:0008299 Biological Process:isoprenoid biosynthetic process	K00787 farnesyl diphosphate synthase [EC:2.5.1.1 2.5.1.10],K00787 farnesyl diphosphate synthase [EC:2.5.1.1 2.5.1.10],K00787 farnesyl diphosphate synthase [EC:2.5.1.1 2.5.1.10]	IPR000092 Polyprenyl synthetase,IPR008949 Isoprenoid synthase domain superfamily,IPR033749 Polyprenyl synthetase, conserved site
RC5G0036000	XLOC_028280	XLOC_028280	Chr05:2478038-2480372	-2.56488	1.84594	5e-05	0.000417915	yes	NA	NA	IPR000095 CRIB domain,IPR036936 CRIB domain superfamily
RC2G0282800	XLOC_013520	XLOC_013520	Chr02:27935528-27939278	1.86181	-1.27692	0.00075	0.0044285	yes	GO:0006751 Biological Process:glutathione catabolic process,GO:0036374 Molecular Function:glutathione hydrolase activity	K18592 gamma-glutamyltransferase 1 [HSA:2678],K18592 gamma-glutamyltranspeptidase / glutathione hydrolase / leukotriene-C4 hydrolase [EC:2.3.2.2 3.4.19.13 3.4.19.14],K18592 gamma-glutamyltranspeptidase / glutathione hydrolase / leukotriene-C4 hydrolase [EC:2.3.2.2 3.4.19.13 3.4.19.14],K18592 gamma-glutamyltranspeptidase / glutathione hydrolase / leukotriene-C4 hydrolase [EC:2.3.2.2 3.4.19.13 3.4.…	IPR000101 Gamma-glutamyltranspeptidase,IPR029055 Nucleophile aminohydrolases, N-terminal
RC1G0087800	XLOC_006430	XLOC_006430	Chr01:10809291-10814067	2.23516	-1.99344	5e-05	0.000417915	yes	GO:0006857 Biological Process:oligopeptide transport,GO:0055085 Biological Process:transmembrane transport,GO:0016020 Cellular Component:membrane,GO:0016020 Cellular Component:membrane,GO:0022857 Molecular Function:transmembrane transporter activity,GO:0005215 Molecular Function:transporter activity	NA	IPR000109 Proton-dependent oligopeptide transporter family,IPR018456 PTR2 family proton/oligopeptide symporter, conserved site,IPR036259 MFS transporter superfamily
RC7G0450300	XLOC_042733	XLOC_042733	Chr07:48938198-48941202	2.08739	-1.05724	5e-05	0.000417915	yes	GO:0006857 Biological Process:oligopeptide transport,GO:0055085 Biological Process:transmembrane transport,GO:0016020 Cellular Component:membrane,GO:0016020 Cellular Component:membrane,GO:0022857 Molecular Function:transmembrane transporter activity,GO:0005215 Molecular Function:transporter activity	NA	IPR000109 Proton-dependent oligopeptide transporter family,IPR018456 PTR2 family proton/oligopeptide symporter, conserved site,IPR036259 MFS transporter superfamily
RC2G0534800	XLOC_011244	XLOC_011244	Chr02:61722157-61724633	-3.98692	3.40322	5e-05	0.000417915	yes	GO:0055085 Biological Process:transmembrane transport,GO:0016020 Cellular Component:membrane,GO:0022857 Molecular Function:transmembrane transporter activity	NA	IPR000109 Proton-dependent oligopeptide transporter family,IPR036259 MFS transporter superfamily
RC6G0241800	XLOC_035885	XLOC_035885	Chr06:30458367-30464847	2.42699	-2.59769	5e-05	0.000417915	yes	GO:0007165 Biological Process:signal transduction,GO:0043531 Molecular Function:ADP binding,GO:0005515 Molecular Function:protein binding	NA	IPR000157 Toll/interleukin-1 receptor homology (TIR) domain,IPR002182 NB-ARC,IPR011713 Leucine-rich repeat 3,IPR027417 P-loop containing nucleoside triphosphate hydrolase,IPR032675 Leucine-rich repeat domain superfamily,IPR035897 Toll/interleukin-1 receptor homology (TIR) domain superfamily
RC3G0200800	XLOC_018450	XLOC_018450	Chr03:28549669-28551783	2.18302	-1.50036	0.0159	0.0499818	yes	GO:0007165 Biological Process:signal transduction,GO:0043531 Molecular Function:ADP binding,GO:0005515 Molecular Function:protein binding	NA	IPR000157 Toll/interleukin-1 receptor homology (TIR) domain,IPR002182 NB-ARC,IPR027417 P-loop containing nucleoside triphosphate hydrolase,IPR035897 Toll/interleukin-1 receptor homology (TIR) domain superfamily,IPR036388 Winged helix-like DNA-binding domain superfamily
RC5G0607700	XLOC_031006	XLOC_031006	Chr05:70601725-70603392	-1.51854	1.64467	5e-05	0.000417915	yes	GO:0008080 Molecular Function:N-acetyltransferase activity	NA	IPR000182 GNAT domain,IPR016181 Acyl-CoA N-acyltransferase
RC5G0424500	XLOC_026567	XLOC_026567	Chr05:43585023-43588219	1.58862	-1.14401	0.00055	0.00342311	yes	GO:0019867 Cellular Component:outer membrane	NA	IPR000184 Bacterial surface antigen (D15)
RC5G0646600	XLOC_031210	XLOC_031210	Chr05:75422721-75426929	1.0338	-4.51759	0.00055	0.00342311	yes	GO:0006508 Biological Process:proteolysis,GO:0004252 Molecular Function:serine-type endopeptidase activity	NA	IPR000209 Peptidase S8/S53 domain,IPR003137 PA domain,IPR010259 Peptidase S8 propeptide/proteinase inhibitor I9,IPR015500 Peptidase S8, subtilisin-related,IPR023828 Peptidase S8, subtilisin, Ser-active site,IPR036852 Peptidase S8/S53 domain superfamily,IPR037045 Peptidase S8 propeptide/proteinase inhibitor I9 superfamily
RC5G0646700	XLOC_031211	XLOC_031211	Chr05:75427332-75431298	4.64014	-2.54077	0.0027	0.0124961	yes	GO:0006508 Biological Process:proteolysis,GO:0004252 Molecular Function:serine-type endopeptidase activity	NA	IPR000209 Peptidase S8/S53 domain,IPR003137 PA domain,IPR010259 Peptidase S8 propeptide/proteinase inhibitor I9,IPR015500 Peptidase S8, subtilisin-related,IPR023828 Peptidase S8, subtilisin, Ser-active site,IPR036852 Peptidase S8/S53 domain superfamily,IPR037045 Peptidase S8 propeptide/proteinase inhibitor I9 superfamily
RC2G0171500	XLOC_012933	XLOC_012933	Chr02:14594426-14597540	-2.15922	2.37677	5e-05	0.000417915	yes	GO:0005515 Molecular Function:protein binding	NA	IPR000210 BTB/POZ domain,IPR011333 SKP1/BTB/POZ domain superfamily,IPR027356 NPH3 domain
RC6G0068700	XLOC_032083	XLOC_032083	Chr06:7418592-7424109	1.16682	-1.09224	5e-05	0.000417915	yes	GO:0009958 Biological Process:positive gravitropism,GO:0005515 Molecular Function:protein binding	NA	IPR000210 BTB/POZ domain,IPR011333 SKP1/BTB/POZ domain superfamily,IPR027356 NPH3 domain,IPR029960 BTB/POZ domain-containing protein NPY2
RC5G0734400	XLOC_031717	XLOC_031717	Chr05:85172630-85175312	-2.24862	1.92829	5e-05	0.000417915	yes	GO:0007017 Biological Process:microtubule-based process,GO:0005874 Cellular Component:microtubule,GO:0005525 Molecular Function:GTP binding,GO:0003924 Molecular Function:GTPase activity,GO:0005200 Molecular Function:structural constituent of cytoskeleton	K07374 tubulin alpha,K07374 tubulin alpha,K07374 tubulin alpha,K07374 tubulin alpha	IPR000217 Tubulin,IPR002452 Alpha tubulin,IPR003008 Tubulin/FtsZ, GTPase domain,IPR008280 Tubulin/FtsZ, C-terminal,IPR013838 Beta tubulin, autoregulation binding site,IPR017975 Tubulin, conserved site,IPR018316 Tubulin/FtsZ, 2-layer sandwich domain,IPR036525 Tubulin/FtsZ, GTPase domain superfamily,IPR037103 Tubulin/FtsZ, C-terminal domain superfamily
RC2G0646700	XLOC_015334	XLOC_015334	Chr02:71812552-71814873	-1.63335	1.07782	5e-05	0.000417915	yes	GO:0007017 Biological Process:microtubule-based process,GO:0005874 Cellular Component:microtubule	K07374 tubulin alpha,K07374 tubulin alpha,K07374 tubulin alpha,K07374 tubulin alpha	IPR000217 Tubulin,IPR008280 Tubulin/FtsZ, C-terminal
RC2G0089100	XLOC_009202	XLOC_009202	Chr02:6920938-6922931	2.72699	-1.08994	5e-05	0.000417915	yes	GO:0006470 Biological Process:protein dephosphorylation,GO:0003824 Molecular Function:catalytic activity,GO:0043169 Molecular Function:cation binding,GO:0004722 Molecular Function:protein serine/threonine phosphatase activity	K14497 protein phosphatase 2C [EC:3.1.3.16]	IPR000222 PPM-type phosphatase, divalent cation binding,IPR001932 PPM-type phosphatase domain,IPR015655 Protein phosphatase 2C family,IPR036457 PPM-type phosphatase domain superfamily
RC6G0295500	XLOC_033176	XLOC_033176	Chr06:39208248-39213326	2.00814	-1.71059	5e-05	0.000417915	yes	GO:0006470 Biological Process:protein dephosphorylation,GO:0003824 Molecular Function:catalytic activity,GO:0043169 Molecular Function:cation binding,GO:0004722 Molecular Function:protein serine/threonine phosphatase activity	K01102 pyruvate dehydrogenase phosphatase [EC:3.1.3.43],K01102 pyruvate dehydrogenase phosphatase [EC:3.1.3.43]	IPR000222 PPM-type phosphatase, divalent cation binding,IPR001932 PPM-type phosphatase domain,IPR015655 Protein phosphatase 2C family,IPR036457 PPM-type phosphatase domain superfamily
RC5G0054400	XLOC_028373	XLOC_028373	Chr05:3718518-3720002	-1.997	1.6352	0.0138	0.0447752	yes	GO:0005515 Molecular Function:protein binding	NA	IPR000270 PB1 domain
RC6G0392600	XLOC_036627	XLOC_036627	Chr06:50219784-50221831	-1.11037	2.43817	5e-05	0.000417915	yes	GO:0006355 Biological Process:regulation of transcription, DNA-templated,GO:0005634 Cellular Component:nucleus,GO:0005515 Molecular Function:protein binding	NA	IPR000270 PB1 domain,IPR003311 AUX/IAA protein,IPR033389 AUX/IAA domain
RC5G0517400	XLOC_027038	XLOC_027038	Chr05:59621167-59626456	2.03363	-1.21713	5e-05	0.000417915	yes	GO:0006355 Biological Process:regulation of transcription, DNA-templated,GO:0009725 Biological Process:response to hormone,GO:0005634 Cellular Component:nucleus,GO:0003677 Molecular Function:DNA binding,GO:0003677 Molecular Function:DNA binding,GO:0005515 Molecular Function:protein binding	NA	IPR000270 PB1 domain,IPR003340 B3 DNA binding domain,IPR010525 Auxin response factor,IPR015300 DNA-binding pseudobarrel domain superfamily
RC0G0206700	XLOC_002483	XLOC_002483	Chr00:27550536-27552246	-1.15734	1.00634	5e-05	0.000417915	yes	GO:0019904 Molecular Function:protein domain specific binding	K06630 14-3-3 protein epsilon	IPR000308 14-3-3 protein,IPR023409 14-3-3 protein, conserved site,IPR023410 14-3-3 domain,IPR036815 14-3-3 domain superfamily
RC4G0386800	XLOC_023977	XLOC_023977	Chr04:49990852-49993262	-1.19797	1.59425	0.00055	0.00342311	yes	NA	K18693 diacylglycerol diphosphate phosphatase / phosphatidate phosphatase [EC:3.1.3.81 3.1.3.4],K18693 diacylglycerol diphosphate phosphatase / phosphatidate phosphatase [EC:3.1.3.81 3.1.3.4]	IPR000326 Phosphatidic acid phosphatase type 2/haloperoxidase,IPR028681 Lipid phosphate phosphatase LPP1 /LPP2/LPP3, plant,IPR036938 Phosphatidic acid phosphatase type 2/haloperoxidase superfamily
RC6G0118400	XLOC_032353	XLOC_032353	Chr06:13006241-13015387	3.6143	-3.32523	5e-05	0.000417915	yes	GO:0005524 Molecular Function:ATP binding	K10875 DNA repair and recombination protein RAD54 and RAD54-like protein [EC:3.6.4.-]	IPR000330 SNF2-related, N-terminal domain,IPR001650 Helicase, C-terminal,IPR014001 Helicase superfamily 1/2, ATP-binding domain,IPR027417 P-loop containing nucleoside triphosphate hydrolase
RC4G0478500	XLOC_022007	XLOC_022007	Chr04:57297269-57300347	1.72748	-3.20341	5e-05	0.000417915	yes	GO:0005874 Cellular Component:microtubule,GO:0005488 Molecular Function:binding,GO:0008017 Molecular Function:microtubule binding,GO:0005515 Molecular Function:protein binding	NA	IPR000357 HEAT repeat,IPR011989 Armadillo-like helical,IPR016024 Armadillo-type fold,IPR021133 HEAT, type 2,IPR033337 MT-associated protein TORTIFOLIA1/SPIRAL2-like
RC7G0160400	XLOC_038460	XLOC_038460	Chr07:12356822-12360759	1.60478	-1.31077	0.0014	0.00735072	yes	GO:0006188 Biological Process:IMP biosynthetic process,GO:0009152 Biological Process:purine ribonucleotide biosynthetic process,GO:0004018 Molecular Function:N6-(1,2-dicarboxyethyl)AMP AMP-lyase (fumarate-forming) activity,GO:0003824 Molecular Function:catalytic activity	K01756 adenylosuccinate lyase [EC:4.3.2.2]	IPR000362 Fumarate lyase family,IPR004769 Adenylosuccinate lyase,IPR008948 L-Aspartase-like,IPR013539 Adenylosuccinate lyase PurB, C-terminal,IPR020557 Fumarate lyase, conserved site,IPR022761 Fumarate lyase, N-terminal,IPR024083 Fumarase/histidase, N-terminal
RC1G0103000	XLOC_003418	XLOC_003418	Chr01:13177768-13179769	-2.49196	3.05997	0.00335	0.0148611	yes	GO:0005525 Molecular Function:GTP binding,GO:0003924 Molecular Function:GTPase activity	NA	IPR000375 Dynamin central domain,IPR003130 Dynamin GTPase effector,IPR020850 GTPase effector domain,IPR022812 Dynamin superfamily,IPR027417 P-loop containing nucleoside triphosphate hydrolase,IPR030381 Dynamin-type guanine nucleotide-binding (G) domain
RC7G0163800	XLOC_038478	XLOC_038478	Chr07:12585913-12589305	3.04296	-4.07612	5e-05	0.000417915	yes	GO:0016301 Molecular Function:kinase activity,GO:0005515 Molecular Function:protein binding	NA	IPR000403 Phosphatidylinositol 3-/4-kinase, catalytic domain,IPR000626 Ubiquitin domain,IPR011009 Protein kinase-like domain superfamily,IPR019956 Ubiquitin,IPR029071 Ubiquitin-like domain superfamily
RC1G0566400	XLOC_005813	XLOC_005813	Chr01:62608384-62610310	1.76349	-2.89774	5e-05	0.000417915	yes	GO:0016301 Molecular Function:kinase activity,GO:0005515 Molecular Function:protein binding	NA	IPR000403 Phosphatidylinositol 3-/4-kinase, catalytic domain,IPR000626 Ubiquitin domain,IPR029071 Ubiquitin-like domain superfamily
RC0G0136600	XLOC_002124	XLOC_002124	Chr00:17109941-17112686	-1.47383	2.58256	0.0035	0.0153784	yes	GO:0006468 Biological Process:protein phosphorylation,GO:0005524 Molecular Function:ATP binding,GO:0005524 Molecular Function:ATP binding,GO:0005515 Molecular Function:protein binding,GO:0004672 Molecular Function:protein kinase activity	NA	IPR000408 Regulator of chromosome condensation, RCC1,IPR000719 Protein kinase domain,IPR001245 Serine-threonine/tyrosine-protein kinase, catalytic domain,IPR001368 TNFR/NGFR cysteine-rich region,IPR008271 Serine/threonine-protein kinase, active site,IPR009091 Regulator of chromosome condensation 1/beta-lactamase-inhibitor protein II,IPR011009 Protein kinase-like domain superfamily,IPR017441 Prote…
RC2G0471800	XLOC_010965	XLOC_010965	Chr02:54851710-54854263	-2.02249	1.05436	5e-05	0.000417915	yes	GO:0055085 Biological Process:transmembrane transport,GO:0016020 Cellular Component:membrane,GO:0015267 Molecular Function:channel activity	NA	IPR000425 Major intrinsic protein,IPR022357 Major intrinsic protein, conserved site,IPR023271 Aquaporin-like,IPR034294 Aquaporin transporter
RC3G0221800	XLOC_018560	XLOC_018560	Chr03:30817118-30818253	-1.57908	1.25128	5e-05	0.000417915	yes	GO:0055085 Biological Process:transmembrane transport,GO:0016020 Cellular Component:membrane,GO:0015267 Molecular Function:channel activity	NA	IPR000425 Major intrinsic protein,IPR022357 Major intrinsic protein, conserved site,IPR023271 Aquaporin-like,IPR034294 Aquaporin transporter
RC7G0189700	XLOC_041409	XLOC_041409	Chr07:15435909-15438685	-3.38547	5.58497	0.01345	0.0438694	yes	GO:0055085 Biological Process:transmembrane transport,GO:0016020 Cellular Component:membrane,GO:0015267 Molecular Function:channel activity	NA	IPR000425 Major intrinsic protein,IPR022357 Major intrinsic protein, conserved site,IPR023271 Aquaporin-like,IPR034294 Aquaporin transporter
RC7G0247300	XLOC_038878	XLOC_038878	Chr07:21236565-21238129	3.10401	-4.4542	0.0015	0.00778474	yes	GO:0055085 Biological Process:transmembrane transport,GO:0016020 Cellular Component:membrane,GO:0015267 Molecular Function:channel activity	NA	IPR000425 Major intrinsic protein,IPR022357 Major intrinsic protein, conserved site,IPR023271 Aquaporin-like,IPR034294 Aquaporin transporter
RC2G0326600	XLOC_010285	XLOC_010285	Chr02:34696094-34698377	2.89737	-1.6117	0.0008	0.00465789	yes	GO:0006397 Biological Process:mRNA processing	NA	IPR000477 Reverse transcriptase domain,IPR024937 Domain X
RC0G0240800	XLOC_001162	XLOC_001162	Chr00:32246402-32247540	-5.23182	2.47678	0.0001	0.000775227	yes	GO:0019684 Biological Process:photosynthesis, light reaction,GO:0009772 Biological Process:photosynthetic electron transport in photosystem II,GO:0009055 Molecular Function:electron transfer activity,GO:0045156 Molecular Function:electron transporter, transferring electrons within the cyclic electron transport pathway of photosynthesis activity	K02703 photosystem II P680 reaction center D1 protein [EC:1.10.3.9],K02703 photosystem II P680 reaction center D1 protein [EC:1.10.3.9]	IPR000484 Photosynthetic reaction centre, L/M,IPR005867 Photosystem II protein D1,IPR036854 Photosystem II protein D1 superfamily
RC4G0298400	XLOC_021095	XLOC_021095	Chr04:42032404-42033903	3.24202	-1.07012	5e-05	0.000417915	yes	GO:0005975 Biological Process:carbohydrate metabolic process,GO:0004553 Molecular Function:hydrolase activity, hydrolyzing O-glycosyl compounds	NA	IPR000490 Glycoside hydrolase family 17,IPR017853 Glycoside hydrolase superfamily
RC5G0131900	XLOC_028751	XLOC_028751	Chr05:9810968-9812920	4.20531	-4.96703	5e-05	0.000417915	yes	GO:0005975 Biological Process:carbohydrate metabolic process,GO:0004553 Molecular Function:hydrolase activity, hydrolyzing O-glycosyl compounds	NA	IPR000490 Glycoside hydrolase family 17,IPR017853 Glycoside hydrolase superfamily
RC5G0492900	XLOC_026913	XLOC_026913	Chr05:55949775-55952443	1.3646	-1.00086	5e-05	0.000417915	yes	GO:0000398 Biological Process:mRNA splicing, via spliceosome,GO:0089701 Cellular Component:U2AF,GO:0003723 Molecular Function:RNA binding,GO:0046872 Molecular Function:metal ion binding,GO:0003676 Molecular Function:nucleic acid binding	K12836 splicing factor U2AF 35 kDa subunit,K12836 splicing factor U2AF 35 kDa subunit	IPR000504 RNA recognition motif domain,IPR000571 Zinc finger, CCCH-type,IPR009145 U2 auxiliary factor small subunit,IPR035979 RNA-binding domain superfamily,IPR036855 Zinc finger, CCCH-type superfamily
RC5G0317800	XLOC_029648	XLOC_029648	Chr05:28831530-28833801	-2.47945	2.51813	5e-05	0.000417915	yes	GO:0005789 Cellular Component:endoplasmic reticulum membrane	NA	IPR000535 Major sperm protein (MSP) domain,IPR008962 PapD-like superfamily,IPR013783 Immunoglobulin-like fold,IPR016763 Vesicle-associated membrane-protein-associated protein
RC5G0142900	XLOC_025209	XLOC_025209	Chr05:10710063-10711555	-4.3768	4.5668	0.01515	0.04807	yes	GO:0015979 Biological Process:photosynthesis,GO:0016020 Cellular Component:membrane,GO:0009522 Cellular Component:photosystem I,GO:0016168 Molecular Function:chlorophyll binding	K02698 photosystem I subunit X	IPR000549 Photosystem I PsaG/PsaK protein,IPR016370 Photosystem I PsaG/PsaK, plant,IPR017493 Photosystem I reaction centre subunit psaK, chloroplastic,IPR023618 Photosystem I PsaG/PsaK domain, chloroplastic,IPR035982 Photosystem I reaction centre subunit PsaK superfamily
RC2G0631200	XLOC_015269	XLOC_015269	Chr02:70475445-70487345	1.57736	-1.3054	5e-05	0.000417915	yes	GO:0000829 Molecular Function:inositol heptakisphosphate kinase activity	K13024 inositol-hexakisphosphate/diphosphoinositol-pentakisphosphate 1-kinase [EC:2.7.4.24]	IPR000560 Histidine phosphatase superfamily, clade-2,IPR029033 Histidine phosphatase superfamily,IPR033379 Histidine acid phosphatase active site,IPR037446 Histidine acid phosphatase, VIP1 family
RC1G0569800	XLOC_008621	XLOC_008621	Chr01:62848405-62851126	-2.52213	3.78464	0.0035	0.0153784	yes	GO:0006811 Biological Process:ion transport,GO:0055085 Biological Process:transmembrane transport,GO:0016020 Cellular Component:membrane,GO:0005216 Molecular Function:ion channel activity	K05391 "cyclic nucleotide gated channel, plant"	IPR000595 Cyclic nucleotide-binding domain,IPR005821 Ion transport domain,IPR014710 RmlC-like jelly roll fold,IPR018490 Cyclic nucleotide-binding-like
RC2G0287600	XLOC_013545	XLOC_013545	Chr02:28612010-28615674	2.47957	-1.46645	5e-05	0.000417915	yes	NA	K00891 shikimate kinase [EC:2.7.1.71]	IPR000623 Shikimate kinase/Threonine synthase-like 1,IPR023000 Shikimate kinase, conserved site,IPR027417 P-loop containing nucleoside triphosphate hydrolase,IPR031322 Shikimate kinase/gluconokinase
RC5G0140000	XLOC_025188	XLOC_025188	Chr05:10518555-10521430	-2.28761	2.84609	5e-05	0.000417915	yes	GO:0051087 Molecular Function:chaperone binding,GO:0005515 Molecular Function:protein binding	NA	IPR000626 Ubiquitin domain,IPR003103 BAG domain,IPR029071 Ubiquitin-like domain superfamily,IPR036533 BAG domain superfamily
RC6G0525500	XLOC_034299	XLOC_034299	Chr06:61439989-61442811	-1.89563	1.41394	5e-05	0.000417915	yes	GO:0005515 Molecular Function:protein binding	K00799 glutathione S-transferase [EC:2.5.1.18]	IPR000626 Ubiquitin domain,IPR004045 Glutathione S-transferase, N-terminal,IPR004046 Glutathione S-transferase, C-terminal,IPR010987 Glutathione S-transferase, C-terminal-like,IPR029071 Ubiquitin-like domain superfamily,IPR036249 Thioredoxin-like superfamily,IPR036282 Glutathione S-transferase, C-terminal domain superfamily
RC4G0488200	XLOC_022060	XLOC_022060	Chr04:58063762-58068337	1.73728	-1.29439	5e-05	0.000417915	yes	GO:0005524 Molecular Function:ATP binding,GO:0003676 Molecular Function:nucleic acid binding	K14776 ATP-dependent RNA helicase DDX10/DBP4 [EC:3.6.4.13]	IPR000629 ATP-dependent RNA helicase DEAD-box, conserved site,IPR001650 Helicase, C-terminal,IPR011545 DEAD/DEAH box helicase domain,IPR014001 Helicase superfamily 1/2, ATP-binding domain,IPR014014 RNA helicase, DEAD-box type, Q motif,IPR025313 Domain of unknown function DUF4217,IPR027417 P-loop containing nucleoside triphosphate hydrolase
RC0G0000300	XLOC_001450	XLOC_001450	Chr00:28870-32291	1.92135	-1.42347	5e-05	0.000417915	yes	GO:0005524 Molecular Function:ATP binding,GO:0003676 Molecular Function:nucleic acid binding	NA	IPR000629 ATP-dependent RNA helicase DEAD-box, conserved site,IPR001650 Helicase, C-terminal,IPR011545 DEAD/DEAH box helicase domain,IPR014001 Helicase superfamily 1/2, ATP-binding domain,IPR014014 RNA helicase, DEAD-box type, Q motif,IPR027417 P-loop containing nucleoside triphosphate hydrolase
RC4G0286100	XLOC_023495	XLOC_023495	Chr04:40666446-40667164	1.03205	-2.22335	5e-05	0.000417915	yes	GO:0003824 Molecular Function:catalytic activity	NA	IPR000639 Epoxide hydrolase-like,IPR029058 Alpha/Beta hydrolase fold
RC3G0352800	XLOC_017146	XLOC_017146	Chr03:42298587-42303367	1.07107	-3.49945	5e-05	0.000417915	yes	NA	NA	IPR000644 CBS domain,IPR013783 Immunoglobulin-like fold,IPR014756 Immunoglobulin E-set,IPR032640 AMP-activated protein kinase, glycogen-binding domain
RC6G0243400	XLOC_032927	XLOC_032927	Chr06:30756870-30757776	-1.07155	2.0864	0.0112	0.0380796	yes	GO:0015986 Biological Process:ATP synthesis coupled proton transport,GO:0016020 Cellular Component:membrane,GO:0046933 Molecular Function:proton-transporting ATP synthase activity, rotational mechanism	NA	IPR000711 ATPase, OSCP/delta subunit,IPR020781 ATPase, OSCP/delta subunit, conserved site,IPR026015 F1F0 ATP synthase OSCP/delta subunit, N-terminal domain superfamily
RC7G0409400	XLOC_039627	XLOC_039627	Chr07:42580364-42583621	2.2182	-3.94871	0.00445	0.0186319	yes	GO:0006468 Biological Process:protein phosphorylation,GO:0048544 Biological Process:recognition of pollen,GO:0005524 Molecular Function:ATP binding,GO:0004672 Molecular Function:protein kinase activity,GO:0004674 Molecular Function:protein serine/threonine kinase activity	NA	IPR000719 Protein kinase domain,IPR000742 EGF-like domain,IPR000858 S-locus glycoprotein domain,IPR001480 Bulb-type lectin domain,IPR008271 Serine/threonine-protein kinase, active site,IPR011009 Protein kinase-like domain superfamily,IPR024171 S-receptor-like serine/threonine-protein kinase,IPR036426 Bulb-type lectin domain superfamily
RC5G0050600	XLOC_028349	XLOC_028349	Chr05:3504578-3509313	1.89848	-2.1973	0.00095	0.00536601	yes	GO:0006468 Biological Process:protein phosphorylation,GO:0048544 Biological Process:recognition of pollen,GO:0005524 Molecular Function:ATP binding,GO:0004672 Molecular Function:protein kinase activity,GO:0004674 Molecular Function:protein serine/threonine kinase activity	NA	IPR000719 Protein kinase domain,IPR000858 S-locus glycoprotein domain,IPR001245 Serine-threonine/tyrosine-protein kinase, catalytic domain,IPR001480 Bulb-type lectin domain,IPR003609 PAN/Apple domain,IPR008271 Serine/threonine-protein kinase, active site,IPR011009 Protein kinase-like domain superfamily,IPR024171 S-receptor-like serine/threonine-protein kinase,IPR036426 Bulb-type lectin domain sup…
RC5G0233200	XLOC_029208	XLOC_029208	Chr05:19604580-19608665	-5.08636	4.37922	0.00445	0.0186319	yes	GO:0006468 Biological Process:protein phosphorylation,GO:0048544 Biological Process:recognition of pollen,GO:0005524 Molecular Function:ATP binding,GO:0005524 Molecular Function:ATP binding,GO:0004672 Molecular Function:protein kinase activity,GO:0004674 Molecular Function:protein serine/threonine kinase activity	NA	IPR000719 Protein kinase domain,IPR000858 S-locus glycoprotein domain,IPR001245 Serine-threonine/tyrosine-protein kinase, catalytic domain,IPR001480 Bulb-type lectin domain,IPR003609 PAN/Apple domain,IPR008271 Serine/threonine-protein kinase, active site,IPR011009 Protein kinase-like domain superfamily,IPR017441 Protein kinase, ATP binding site,IPR021820 S-locus receptor kinase, C-terminal,IPR024…
RC7G0420400	XLOC_042585	XLOC_042585	Chr07:43948649-43952326	1.76585	-2.33021	0.0011	0.00603857	yes	GO:0006468 Biological Process:protein phosphorylation,GO:0048544 Biological Process:recognition of pollen,GO:0005524 Molecular Function:ATP binding,GO:0005524 Molecular Function:ATP binding,GO:0004672 Molecular Function:protein kinase activity,GO:0004674 Molecular Function:protein serine/threonine kinase activity	NA	IPR000719 Protein kinase domain,IPR000858 S-locus glycoprotein domain,IPR001245 Serine-threonine/tyrosine-protein kinase, catalytic domain,IPR001480 Bulb-type lectin domain,IPR003609 PAN/Apple domain,IPR008271 Serine/threonine-protein kinase, active site,IPR011009 Protein kinase-like domain superfamily,IPR017441 Protein kinase, ATP binding site,IPR024171 S-receptor-like serine/threonine-protein k…
RC2G0391400	XLOC_010592	XLOC_010592	Chr02:44772005-44775083	-1.12203	1.04662	0.00575	0.0227593	yes	GO:0006468 Biological Process:protein phosphorylation,GO:0048544 Biological Process:recognition of pollen,GO:0005524 Molecular Function:ATP binding,GO:0005524 Molecular Function:ATP binding,GO:0004672 Molecular Function:protein kinase activity	NA	IPR000719 Protein kinase domain,IPR000858 S-locus glycoprotein domain,IPR001245 Serine-threonine/tyrosine-protein kinase, catalytic domain,IPR003609 PAN/Apple domain,IPR008271 Serine/threonine-protein kinase, active site,IPR011009 Protein kinase-like domain superfamily,IPR017441 Protein kinase, ATP binding site
RC2G0369800	XLOC_010486	XLOC_010486	Chr02:41363220-41365692	2.54548	-2.38627	5e-05	0.000417915	yes	GO:0006468 Biological Process:protein phosphorylation,GO:0048544 Biological Process:recognition of pollen,GO:0005524 Molecular Function:ATP binding,GO:0005524 Molecular Function:ATP binding,GO:0004672 Molecular Function:protein kinase activity,GO:0004674 Molecular Function:protein serine/threonine kinase activity	NA	IPR000719 Protein kinase domain,IPR000858 S-locus glycoprotein domain,IPR001480 Bulb-type lectin domain,IPR003609 PAN/Apple domain,IPR008271 Serine/threonine-protein kinase, active site,IPR011009 Protein kinase-like domain superfamily,IPR017441 Protein kinase, ATP binding site,IPR024171 S-receptor-like serine/threonine-protein kinase,IPR036426 Bulb-type lectin domain superfamily
RC2G0559400	XLOC_011367	XLOC_011367	Chr02:64147986-64150512	-1.34477	1.49723	0.00105	0.00583362	yes	GO:0006468 Biological Process:protein phosphorylation,GO:0048544 Biological Process:recognition of pollen,GO:0005524 Molecular Function:ATP binding,GO:0005524 Molecular Function:ATP binding,GO:0004672 Molecular Function:protein kinase activity,GO:0004674 Molecular Function:protein serine/threonine kinase activity	NA	IPR000719 Protein kinase domain,IPR000858 S-locus glycoprotein domain,IPR001480 Bulb-type lectin domain,IPR003609 PAN/Apple domain,IPR008271 Serine/threonine-protein kinase, active site,IPR011009 Protein kinase-like domain superfamily,IPR017441 Protein kinase, ATP binding site,IPR021157 Cytochrome c1, transmembrane anchor, C-terminal,IPR024171 S-receptor-like serine/threonine-protein kinase,IPR03…
RC6G0375600	XLOC_036544	XLOC_036544	Chr06:48633997-48639605	3.39057	-3.2012	5e-05	0.000417915	yes	GO:0006468 Biological Process:protein phosphorylation,GO:0005524 Molecular Function:ATP binding,GO:0005524 Molecular Function:ATP binding,GO:0004672 Molecular Function:protein kinase activity,GO:0004674 Molecular Function:protein serine/threonine kinase activity	K08790 serine/threonine kinase 38 [EC:2.7.11.1],K08790 serine/threonine kinase 38 [EC:2.7.11.1]	IPR000719 Protein kinase domain,IPR000961 AGC-kinase, C-terminal,IPR008271 Serine/threonine-protein kinase, active site,IPR011009 Protein kinase-like domain superfamily,IPR017441 Protein kinase, ATP binding site,IPR017892 Protein kinase, C-terminal
RC0G0188400	XLOC_002371	XLOC_002371	Chr00:24539783-24542359	6.40571	-3.73004	0.00565	0.0224426	yes	GO:0006468 Biological Process:protein phosphorylation,GO:0005524 Molecular Function:ATP binding,GO:0005524 Molecular Function:ATP binding,GO:0030246 Molecular Function:carbohydrate binding,GO:0004672 Molecular Function:protein kinase activity	NA	IPR000719 Protein kinase domain,IPR000985 Legume lectin, alpha chain, conserved site,IPR001220 Legume lectin domain,IPR008271 Serine/threonine-protein kinase, active site,IPR011009 Protein kinase-like domain superfamily,IPR013320 Concanavalin A-like lectin/glucanase domain superfamily,IPR017441 Protein kinase, ATP binding site,IPR021157 Cytochrome c1, transmembrane anchor, C-terminal
RC3G0206800	XLOC_018486	XLOC_018486	Chr03:28995597-28997757	1.57002	-1.46677	5e-05	0.000417915	yes	GO:0006468 Biological Process:protein phosphorylation,GO:0005524 Molecular Function:ATP binding,GO:0005524 Molecular Function:ATP binding,GO:0030246 Molecular Function:carbohydrate binding,GO:0004672 Molecular Function:protein kinase activity	NA	IPR000719 Protein kinase domain,IPR001220 Legume lectin domain,IPR008271 Serine/threonine-protein kinase, active site,IPR011009 Protein kinase-like domain superfamily,IPR013320 Concanavalin A-like lectin/glucanase domain superfamily,IPR017441 Protein kinase, ATP binding site,IPR019825 Legume lectin, beta chain, Mn/Ca-binding site
RC7G0351000	XLOC_039359	XLOC_039359	Chr07:33454622-33457688	1.95135	-1.10418	0.0018	0.00902361	yes	GO:0006468 Biological Process:protein phosphorylation,GO:0005524 Molecular Function:ATP binding,GO:0005524 Molecular Function:ATP binding,GO:0030246 Molecular Function:carbohydrate binding,GO:0004672 Molecular Function:protein kinase activity	NA	IPR000719 Protein kinase domain,IPR001220 Legume lectin domain,IPR008271 Serine/threonine-protein kinase, active site,IPR011009 Protein kinase-like domain superfamily,IPR013320 Concanavalin A-like lectin/glucanase domain superfamily,IPR017441 Protein kinase, ATP binding site
RC5G0113500	XLOC_025044	XLOC_025044	Chr05:8294230-8303149	3.20529	-1.35873	5e-05	0.000417915	yes	GO:0006468 Biological Process:protein phosphorylation,GO:0005524 Molecular Function:ATP binding,GO:0005524 Molecular Function:ATP binding,GO:0005515 Molecular Function:protein binding,GO:0004672 Molecular Function:protein kinase activity	NA	IPR000719 Protein kinase domain,IPR001245 Serine-threonine/tyrosine-protein kinase, catalytic domain,IPR001611 Leucine-rich repeat,IPR008271 Serine/threonine-protein kinase, active site,IPR011009 Protein kinase-like domain superfamily,IPR017441 Protein kinase, ATP binding site,IPR021720 Malectin,IPR032675 Leucine-rich repeat domain superfamily
RC5G0112000	XLOC_025032	XLOC_025032	Chr05:8140103-8147240	1.39391	-3.4793	5e-05	0.000417915	yes	GO:0006468 Biological Process:protein phosphorylation,GO:0005524 Molecular Function:ATP binding,GO:0005515 Molecular Function:protein binding,GO:0004672 Molecular Function:protein kinase activity	NA	IPR000719 Protein kinase domain,IPR001245 Serine-threonine/tyrosine-protein kinase, catalytic domain,IPR001611 Leucine-rich repeat,IPR008271 Serine/threonine-protein kinase, active site,IPR011009 Protein kinase-like domain superfamily,IPR021720 Malectin,IPR032675 Leucine-rich repeat domain superfamily
RC1G0499000	XLOC_008284	XLOC_008284	Chr01:58021972-58025089	-1.60974	1.02529	0.0012	0.00648448	yes	GO:0006468 Biological Process:protein phosphorylation,GO:0005524 Molecular Function:ATP binding,GO:0005524 Molecular Function:ATP binding,GO:0005515 Molecular Function:protein binding,GO:0004672 Molecular Function:protein kinase activity	NA	IPR000719 Protein kinase domain,IPR001245 Serine-threonine/tyrosine-protein kinase, catalytic domain,IPR001611 Leucine-rich repeat,IPR011009 Protein kinase-like domain superfamily,IPR013210 Leucine-rich repeat-containing N-terminal, plant-type,IPR017441 Protein kinase, ATP binding site,IPR032675 Leucine-rich repeat domain superfamily
RC1G0481700	XLOC_008213	XLOC_008213	Chr01:56807408-56810861	-1.01513	1.9938	0.00115	0.00625759	yes	GO:0006468 Biological Process:protein phosphorylation,GO:0005524 Molecular Function:ATP binding,GO:0005515 Molecular Function:protein binding,GO:0004672 Molecular Function:protein kinase activity	NA	IPR000719 Protein kinase domain,IPR001245 Serine-threonine/tyrosine-protein kinase, catalytic domain,IPR001611 Leucine-rich repeat,IPR011009 Protein kinase-like domain superfamily,IPR013210 Leucine-rich repeat-containing N-terminal, plant-type,IPR032675 Leucine-rich repeat domain superfamily
RC7G0227700	XLOC_041593	XLOC_041593	Chr07:19138925-19141687	-1.80177	1.4595	5e-05	0.000417915	yes	GO:0006468 Biological Process:protein phosphorylation,GO:0005524 Molecular Function:ATP binding,GO:0005515 Molecular Function:protein binding,GO:0004672 Molecular Function:protein kinase activity	NA	IPR000719 Protein kinase domain,IPR001245 Serine-threonine/tyrosine-protein kinase, catalytic domain,IPR001611 Leucine-rich repeat,IPR011009 Protein kinase-like domain superfamily,IPR013210 Leucine-rich repeat-containing N-terminal, plant-type,IPR032675 Leucine-rich repeat domain superfamily
RC3G0318700	XLOC_019070	XLOC_019070	Chr03:39511552-39521902	-1.05163	1.04545	5e-05	0.000417915	yes	GO:0006468 Biological Process:protein phosphorylation,GO:0005524 Molecular Function:ATP binding,GO:0005524 Molecular Function:ATP binding,GO:0004672 Molecular Function:protein kinase activity	NA	IPR000719 Protein kinase domain,IPR001245 Serine-threonine/tyrosine-protein kinase, catalytic domain,IPR008271 Serine/threonine-protein kinase, active site,IPR011009 Protein kinase-like domain superfamily,IPR013210 Leucine-rich repeat-containing N-terminal, plant-type,IPR017441 Protein kinase, ATP binding site,IPR021157 Cytochrome c1, transmembrane anchor, C-terminal,IPR032675 Leucine-rich repeat…
RC3G0244900	XLOC_016669	XLOC_016669	Chr03:33411928-33415119	-2.88665	2.1134	5e-05	0.000417915	yes	GO:0006468 Biological Process:protein phosphorylation,GO:0005524 Molecular Function:ATP binding,GO:0005524 Molecular Function:ATP binding,GO:0004672 Molecular Function:protein kinase activity	NA	IPR000719 Protein kinase domain,IPR001245 Serine-threonine/tyrosine-protein kinase, catalytic domain,IPR008271 Serine/threonine-protein kinase, active site,IPR011009 Protein kinase-like domain superfamily,IPR017441 Protein kinase, ATP binding site
RC4G0139200	XLOC_020295	XLOC_020295	Chr04:19978254-19979509	-3.58833	2.11418	0.0017	0.00861608	yes	GO:0006468 Biological Process:protein phosphorylation,GO:0005524 Molecular Function:ATP binding,GO:0005524 Molecular Function:ATP binding,GO:0004672 Molecular Function:protein kinase activity	NA	IPR000719 Protein kinase domain,IPR001245 Serine-threonine/tyrosine-protein kinase, catalytic domain,IPR008271 Serine/threonine-protein kinase, active site,IPR011009 Protein kinase-like domain superfamily,IPR017441 Protein kinase, ATP binding site
RC2G0461800	XLOC_010915	XLOC_010915	Chr02:53884176-53893881	2.2376	-1.17045	5e-05	0.000417915	yes	GO:0006468 Biological Process:protein phosphorylation,GO:0005524 Molecular Function:ATP binding,GO:0005524 Molecular Function:ATP binding,GO:0004672 Molecular Function:protein kinase activity,GO:0004674 Molecular Function:protein serine/threonine kinase activity	NA	IPR000719 Protein kinase domain,IPR001245 Serine-threonine/tyrosine-protein kinase, catalytic domain,IPR008271 Serine/threonine-protein kinase, active site,IPR011009 Protein kinase-like domain superfamily,IPR017441 Protein kinase, ATP binding site,IPR021157 Cytochrome c1, transmembrane anchor, C-terminal,IPR024171 S-receptor-like serine/threonine-protein kinase
RC5G0113900	XLOC_025047	XLOC_025047	Chr05:8352445-8361071	1.74431	-1.31163	5e-05	0.000417915	yes	GO:0006468 Biological Process:protein phosphorylation,GO:0005524 Molecular Function:ATP binding,GO:0005524 Molecular Function:ATP binding,GO:0004672 Molecular Function:protein kinase activity	NA	IPR000719 Protein kinase domain,IPR001245 Serine-threonine/tyrosine-protein kinase, catalytic domain,IPR008271 Serine/threonine-protein kinase, active site,IPR011009 Protein kinase-like domain superfamily,IPR017441 Protein kinase, ATP binding site,IPR021720 Malectin,IPR032675 Leucine-rich repeat domain superfamily
RC3G0234100	XLOC_016623	XLOC_016623	Chr03:32109238-32116040	1.30861	-1.46086	5e-05	0.000417915	yes	GO:0006468 Biological Process:protein phosphorylation,GO:0005524 Molecular Function:ATP binding,GO:0005524 Molecular Function:ATP binding,GO:0004672 Molecular Function:protein kinase activity,GO:0004672 Molecular Function:protein kinase activity	K14510 serine/threonine-protein kinase CTR1 [EC:2.7.11.1],K14510 serine/threonine-protein kinase CTR1 [EC:2.7.11.1]	IPR000719 Protein kinase domain,IPR001245 Serine-threonine/tyrosine-protein kinase, catalytic domain,IPR008271 Serine/threonine-protein kinase, active site,IPR011009 Protein kinase-like domain superfamily,IPR017441 Protein kinase, ATP binding site,IPR028324 Serine/threonine-protein kinase CTR1
RC3G0209800	XLOC_018503	XLOC_018503	Chr03:29406996-29409327	2.84362	-2.07494	5e-05	0.000417915	yes	GO:0006468 Biological Process:protein phosphorylation,GO:0005524 Molecular Function:ATP binding,GO:0005524 Molecular Function:ATP binding,GO:0004672 Molecular Function:protein kinase activity	NA	IPR000719 Protein kinase domain,IPR001245 Serine-threonine/tyrosine-protein kinase, catalytic domain,IPR009091 Regulator of chromosome condensation 1/beta-lactamase-inhibitor protein II,IPR011009 Protein kinase-like domain superfamily,IPR017441 Protein kinase, ATP binding site
RC5G0102200	XLOC_024987	XLOC_024987	Chr05:7379899-7385183	-1.15462	1.27101	5e-05	0.000417915	yes	GO:0006468 Biological Process:protein phosphorylation,GO:0005524 Molecular Function:ATP binding,GO:0004672 Molecular Function:protein kinase activity	NA	IPR000719 Protein kinase domain,IPR001245 Serine-threonine/tyrosine-protein kinase, catalytic domain,IPR011009 Protein kinase-like domain superfamily,IPR013210 Leucine-rich repeat-containing N-terminal, plant-type,IPR032675 Leucine-rich repeat domain superfamily
RC5G0679200	XLOC_031392	XLOC_031392	Chr05:78813933-78816491	-2.19537	1.39698	5e-05	0.000417915	yes	GO:0006468 Biological Process:protein phosphorylation,GO:0005524 Molecular Function:ATP binding,GO:0005524 Molecular Function:ATP binding,GO:0004672 Molecular Function:protein kinase activity,GO:0004674 Molecular Function:protein serine/threonine kinase activity	NA	IPR000719 Protein kinase domain,IPR001480 Bulb-type lectin domain,IPR008271 Serine/threonine-protein kinase, active site,IPR011009 Protein kinase-like domain superfamily,IPR017441 Protein kinase, ATP binding site,IPR024171 S-receptor-like serine/threonine-protein kinase,IPR036426 Bulb-type lectin domain superfamily
RC7G0442700	XLOC_042689	XLOC_042689	Chr07:48027244-48032472	-1.60724	1.10624	5e-05	0.000417915	yes	GO:0006468 Biological Process:protein phosphorylation,GO:0005524 Molecular Function:ATP binding,GO:0005524 Molecular Function:ATP binding,GO:0005515 Molecular Function:protein binding,GO:0004672 Molecular Function:protein kinase activity	NA	IPR000719 Protein kinase domain,IPR001611 Leucine-rich repeat,IPR008271 Serine/threonine-protein kinase, active site,IPR011009 Protein kinase-like domain superfamily,IPR013210 Leucine-rich repeat-containing N-terminal, plant-type,IPR017441 Protein kinase, ATP binding site,IPR032675 Leucine-rich repeat domain superfamily
RC7G0493400	XLOC_042909	XLOC_042909	Chr07:54456309-54459398	1.43439	-1.32717	5e-05	0.000417915	yes	GO:0006468 Biological Process:protein phosphorylation,GO:0005524 Molecular Function:ATP binding,GO:0005524 Molecular Function:ATP binding,GO:0005515 Molecular Function:protein binding,GO:0004672 Molecular Function:protein kinase activity	NA	IPR000719 Protein kinase domain,IPR001611 Leucine-rich repeat,IPR008271 Serine/threonine-protein kinase, active site,IPR011009 Protein kinase-like domain superfamily,IPR013210 Leucine-rich repeat-containing N-terminal, plant-type,IPR017441 Protein kinase, ATP binding site,IPR032675 Leucine-rich repeat domain superfamily
RC6G0236800	XLOC_032904	XLOC_032904	Chr06:29487341-29490766	-2.26039	2.45956	0.00025	0.00174253	yes	GO:0006468 Biological Process:protein phosphorylation,GO:0005524 Molecular Function:ATP binding,GO:0005515 Molecular Function:protein binding,GO:0004672 Molecular Function:protein kinase activity	NA	IPR000719 Protein kinase domain,IPR001611 Leucine-rich repeat,IPR011009 Protein kinase-like domain superfamily,IPR032675 Leucine-rich repeat domain superfamily
RC4G0379500	XLOC_021515	XLOC_021515	Chr04:49461985-49466959	2.29922	-1.70441	5e-05	0.000417915	yes	GO:0006468 Biological Process:protein phosphorylation,GO:0005524 Molecular Function:ATP binding,GO:0005524 Molecular Function:ATP binding,GO:0004672 Molecular Function:protein kinase activity	NA	IPR000719 Protein kinase domain,IPR002902 Gnk2-homologous domain,IPR008271 Serine/threonine-protein kinase, active site,IPR011009 Protein kinase-like domain superfamily,IPR017441 Protein kinase, ATP binding site
RC5G0292200	XLOC_029500	XLOC_029500	Chr05:25774326-25777768	1.69129	-1.1453	0.0007	0.00418555	yes	GO:0006468 Biological Process:protein phosphorylation,GO:0005524 Molecular Function:ATP binding,GO:0005524 Molecular Function:ATP binding,GO:0004672 Molecular Function:protein kinase activity	NA	IPR000719 Protein kinase domain,IPR002902 Gnk2-homologous domain,IPR008271 Serine/threonine-protein kinase, active site,IPR011009 Protein kinase-like domain superfamily,IPR017441 Protein kinase, ATP binding site
RC5G0142700	XLOC_028790	XLOC_028790	Chr05:10678206-10680220	-1.52818	1.46473	5e-05	0.000417915	yes	GO:0006468 Biological Process:protein phosphorylation,GO:0005524 Molecular Function:ATP binding,GO:0004672 Molecular Function:protein kinase activity	NA	IPR000719 Protein kinase domain,IPR008271 Serine/threonine-protein kinase, active site,IPR011009 Protein kinase-like domain superfamily
RC5G0240700	XLOC_025699	XLOC_025699	Chr05:20248890-20250366	1.78302	-6.64651	5e-05	0.000417915	yes	GO:0006468 Biological Process:protein phosphorylation,GO:0005524 Molecular Function:ATP binding,GO:0004672 Molecular Function:protein kinase activity	NA	IPR000719 Protein kinase domain,IPR008271 Serine/threonine-protein kinase, active site,IPR011009 Protein kinase-like domain superfamily
RC5G0105400	XLOC_025001	XLOC_025001	Chr05:7621164-7625622	-1.46703	1.24342	0.0065	0.0250167	yes	GO:0006468 Biological Process:protein phosphorylation,GO:0005524 Molecular Function:ATP binding,GO:0005524 Molecular Function:ATP binding,GO:0004672 Molecular Function:protein kinase activity	NA	IPR000719 Protein kinase domain,IPR008271 Serine/threonine-protein kinase, active site,IPR011009 Protein kinase-like domain superfamily,IPR013210 Leucine-rich repeat-containing N-terminal, plant-type,IPR017441 Protein kinase, ATP binding site,IPR032675 Leucine-rich repeat domain superfamily
RC0G0207000	XLOC_000995	XLOC_000995	Chr00:27595970-27598921	-1.626	1.38762	0.0013	0.00691255	yes	GO:0006468 Biological Process:protein phosphorylation,GO:0005524 Molecular Function:ATP binding,GO:0005524 Molecular Function:ATP binding,GO:0004672 Molecular Function:protein kinase activity	K14498 serine/threonine-protein kinase SRK2 [EC:2.7.11.1],K14498 serine/threonine-protein kinase SRK2 [EC:2.7.11.1]	IPR000719 Protein kinase domain,IPR008271 Serine/threonine-protein kinase, active site,IPR011009 Protein kinase-like domain superfamily,IPR017441 Protein kinase, ATP binding site
RC1G0118700	XLOC_003483	XLOC_003483	Chr01:15729067-15731369	-1.71952	2.82732	0.00155	0.00800952	yes	GO:0006468 Biological Process:protein phosphorylation,GO:0005524 Molecular Function:ATP binding,GO:0005524 Molecular Function:ATP binding,GO:0004672 Molecular Function:protein kinase activity	NA	IPR000719 Protein kinase domain,IPR008271 Serine/threonine-protein kinase, active site,IPR011009 Protein kinase-like domain superfamily,IPR017441 Protein kinase, ATP binding site
RC4G0142200	XLOC_022819	XLOC_022819	Chr04:20343511-20346843	-4.33125	1.2776	0.00015	0.00111473	yes	GO:0006468 Biological Process:protein phosphorylation,GO:0005524 Molecular Function:ATP binding,GO:0005524 Molecular Function:ATP binding,GO:0004672 Molecular Function:protein kinase activity	NA	IPR000719 Protein kinase domain,IPR008271 Serine/threonine-protein kinase, active site,IPR011009 Protein kinase-like domain superfamily,IPR017441 Protein kinase, ATP binding site
RC5G0416000	XLOC_026525	XLOC_026525	Chr05:42051045-42052177	-1.78614	2.15185	0.01135	0.0385167	yes	GO:0006468 Biological Process:protein phosphorylation,GO:0005524 Molecular Function:ATP binding,GO:0005524 Molecular Function:ATP binding,GO:0004672 Molecular Function:protein kinase activity	NA	IPR000719 Protein kinase domain,IPR008271 Serine/threonine-protein kinase, active site,IPR011009 Protein kinase-like domain superfamily,IPR017441 Protein kinase, ATP binding site
RC6G0564300	XLOC_037450	XLOC_037450	Chr06:64258811-64261947	-2.41672	3.1095	5e-05	0.000417915	yes	GO:0006468 Biological Process:protein phosphorylation,GO:0005524 Molecular Function:ATP binding,GO:0005524 Molecular Function:ATP binding,GO:0004672 Molecular Function:protein kinase activity	NA	IPR000719 Protein kinase domain,IPR008271 Serine/threonine-protein kinase, active site,IPR011009 Protein kinase-like domain superfamily,IPR017441 Protein kinase, ATP binding site
RC5G0263400	XLOC_029352	XLOC_029352	Chr05:22275664-22279582	1.66259	-3.21015	0.0002	0.00143409	yes	GO:0006468 Biological Process:protein phosphorylation,GO:0005524 Molecular Function:ATP binding,GO:0004672 Molecular Function:protein kinase activity	NA	IPR000719 Protein kinase domain,IPR008271 Serine/threonine-protein kinase, active site,IPR011009 Protein kinase-like domain superfamily,IPR021720 Malectin
RC3G0326100	XLOC_019102	XLOC_019102	Chr03:40131049-40135218	2.3806	-3.44376	0.00285	0.0130358	yes	GO:0006468 Biological Process:protein phosphorylation,GO:0005524 Molecular Function:ATP binding,GO:0004672 Molecular Function:protein kinase activity	K16315 serine/threonine-protein kinase haspin [EC:2.7.11.1],K16315 serine/threonine-protein kinase haspin [EC:2.7.11.1]	IPR000719 Protein kinase domain,IPR011009 Protein kinase-like domain superfamily
RC6G0061700	XLOC_032045	XLOC_032045	Chr06:6815299-6817398	2.62655	-1.87782	5e-05	0.000417915	yes	GO:0006468 Biological Process:protein phosphorylation,GO:0005524 Molecular Function:ATP binding,GO:0004672 Molecular Function:protein kinase activity	NA	IPR000719 Protein kinase domain,IPR011009 Protein kinase-like domain superfamily
RC6G0478900	XLOC_034057	XLOC_034057	Chr06:57885191-57890159	-1.4431	1.04024	0.0001	0.000775227	yes	GO:0006468 Biological Process:protein phosphorylation,GO:0005524 Molecular Function:ATP binding,GO:0005524 Molecular Function:ATP binding,GO:0004672 Molecular Function:protein kinase activity	NA	IPR000719 Protein kinase domain,IPR011009 Protein kinase-like domain superfamily,IPR017441 Protein kinase, ATP binding site
RC2G0120500	XLOC_009359	XLOC_009359	Chr02:10006736-10007908	3.53876	-4.30751	5e-05	0.000417915	yes	GO:0005975 Biological Process:carbohydrate metabolic process,GO:0016998 Biological Process:cell wall macromolecule catabolic process,GO:0006032 Biological Process:chitin catabolic process,GO:0004568 Molecular Function:chitinase activity	K20547 basic endochitinase B [EC:3.2.1.14]	IPR000726 Glycoside hydrolase, family 19, catalytic,IPR016283 Glycoside hydrolase, family 19,IPR023346 Lysozyme-like domain superfamily
RC3G0074300	XLOC_017796	XLOC_017796	Chr03:13271677-13274848	-2.66064	1.04491	5e-05	0.000417915	yes	GO:0005975 Biological Process:carbohydrate metabolic process,GO:0004650 Molecular Function:polygalacturonase activity	NA	IPR000743 Glycoside hydrolase, family 28,IPR011050 Pectin lyase fold/virulence factor,IPR012334 Pectin lyase fold
RC4G0314100	XLOC_021188	XLOC_021188	Chr04:43839180-43844882	-4.13892	2.57784	5e-05	0.000417915	yes	GO:0005975 Biological Process:carbohydrate metabolic process,GO:0004650 Molecular Function:polygalacturonase activity	NA	IPR000743 Glycoside hydrolase, family 28,IPR011050 Pectin lyase fold/virulence factor,IPR012334 Pectin lyase fold
RC2G0224900	XLOC_013212	XLOC_013212	Chr02:20449591-20451605	1.36186	-1.10449	5e-05	0.000417915	yes	GO:0005975 Biological Process:carbohydrate metabolic process,GO:0042546 Biological Process:cell wall biogenesis,GO:0006073 Biological Process:cellular glucan metabolic process,GO:0010411 Biological Process:xyloglucan metabolic process,GO:0048046 Cellular Component:apoplast,GO:0005618 Cellular Component:cell wall,GO:0004553 Molecular Function:hydrolase activity, hydrolyzing O-glycosyl compounds,GO…	K08235 xyloglucan:xyloglucosyl transferase [EC:2.4.1.207]	IPR000757 Glycoside hydrolase family 16,IPR008263 Glycoside hydrolase, family 16, active site,IPR008264 Beta-glucanase,IPR010713 Xyloglucan endo-transglycosylase, C-terminal,IPR013320 Concanavalin A-like lectin/glucanase domain superfamily,IPR016455 Xyloglucan endotransglucosylase/hydrolase
RC5G0009400	XLOC_028150	XLOC_028150	Chr05:553954-557233	-1.53805	1.51288	0.0006	0.00367948	yes	GO:0046854 Biological Process:phosphatidylinositol phosphorylation	K10047 inositol-phosphate phosphatase / L-galactose 1-phosphate phosphatase [EC:3.1.3.25 3.1.3.93],K10047 inositol-phosphate phosphatase / L-galactose 1-phosphate phosphatase [EC:3.1.3.25 3.1.3.93]	IPR000760 Inositol monophosphatase-like,IPR020550 Inositol monophosphatase, conserved site,IPR020552 Inositol monophosphatase, Lithium-sensitive,IPR020583 Inositol monophosphatase, metal-binding site
RC0G0019200	XLOC_000103	XLOC_000103	Chr00:1558204-1559894	-2.76438	1.37736	5e-05	0.000417915	yes	NA	NA	IPR000782 FAS1 domain,IPR036378 FAS1 domain superfamily
RC2G0606300	XLOC_015148	XLOC_015148	Chr02:68088148-68094833	-1.48506	2.86732	0.0019	0.00943278	yes	GO:0005975 Biological Process:carbohydrate metabolic process,GO:0008184 Molecular Function:glycogen phosphorylase activity,GO:0004645 Molecular Function:phosphorylase activity,GO:0030170 Molecular Function:pyridoxal phosphate binding	K00688 glycogen phosphorylase [EC:2.4.1.1]	IPR000811 Glycosyl transferase, family 35,IPR011833 Glycogen/starch/alpha-glucan phosphorylase,IPR035090 Phosphorylase pyridoxal-phosphate attachment site
RC5G0701400	XLOC_031535	XLOC_031535	Chr05:81741315-81742969	1.85345	-2.86977	0.00905	0.0323817	yes	GO:0019538 Biological Process:protein metabolic process,GO:0006508 Biological Process:proteolysis,GO:0005737 Cellular Component:cytoplasm,GO:0005622 Cellular Component:intracellular,GO:0004177 Molecular Function:aminopeptidase activity,GO:0030145 Molecular Function:manganese ion binding,GO:0008235 Molecular Function:metalloexopeptidase activity	K01255 leucyl aminopeptidase [EC:3.4.11.1],K01255 leucyl aminopeptidase [EC:3.4.11.1]	IPR000819 Peptidase M17, leucyl aminopeptidase, C-terminal,IPR008283 Peptidase M17, leucyl aminopeptidase, N-terminal,IPR011356 Peptidase M17, leucine aminopeptidase/peptidase B
RC2G0129800	XLOC_009414	XLOC_009414	Chr02:10819490-10820951	2.15466	-2.99796	5e-05	0.000417915	yes	GO:0055114 Biological Process:oxidation-reduction process,GO:0006979 Biological Process:response to oxidative stress,GO:0020037 Molecular Function:heme binding,GO:0004601 Molecular Function:peroxidase activity	K00430 peroxidase [EC:1.11.1.7]	IPR000823 Plant peroxidase,IPR002016 Haem peroxidase, plant/fungal/bacterial,IPR010255 Haem peroxidase,IPR019793 Peroxidases heam-ligand binding site
RC1G0400300	XLOC_004952	XLOC_004952	Chr01:50244126-50245696	-2.66349	1.52716	0.0037	0.0160375	yes	GO:0009116 Biological Process:nucleoside metabolic process,GO:0003824 Molecular Function:catalytic activity	NA	IPR000845 Nucleoside phosphorylase domain,IPR035994 Nucleoside phosphorylase superfamily
RC3G0180300	XLOC_018342	XLOC_018342	Chr03:26515401-26518377	-1.00074	2.44807	5e-05	0.000417915	yes	GO:0045454 Biological Process:cell redox homeostasis,GO:0055114 Biological Process:oxidation-reduction process,GO:0016209 Molecular Function:antioxidant activity,GO:0016491 Molecular Function:oxidoreductase activity,GO:0051920 Molecular Function:peroxiredoxin activity	K03386 peroxiredoxin (alkyl hydroperoxide reductase subunit C) [EC:1.11.1.15],K03386 peroxiredoxin (alkyl hydroperoxide reductase subunit C) [EC:1.11.1.15]	IPR000866 Alkyl hydroperoxide reductase subunit C/ Thiol specific antioxidant,IPR013766 Thioredoxin domain,IPR019479 Peroxiredoxin, C-terminal,IPR024706 Peroxiredoxin, AhpC-type,IPR036249 Thioredoxin-like superfamily
RC5G0732100	XLOC_031704	XLOC_031704	Chr05:85010849-85015891	-2.02265	1.90578	0.00405	0.0172343	yes	GO:0008152 Biological Process:metabolic process,GO:0003824 Molecular Function:catalytic activity	NA	IPR000873 AMP-dependent synthetase/ligase,IPR020845 AMP-binding, conserved site
RC6G0205200	XLOC_032748	XLOC_032748	Chr06:23780734-23782754	1.15066	-1.9586	5e-05	0.000417915	yes	GO:0008152 Biological Process:metabolic process,GO:0003824 Molecular Function:catalytic activity	NA	IPR000873 AMP-dependent synthetase/ligase,IPR020845 AMP-binding, conserved site,IPR025110 AMP-binding enzyme, C-terminal domain
RC6G0451000	XLOC_036922	XLOC_036922	Chr06:55541949-55544398	-1.17886	1.98219	5e-05	0.000417915	yes	GO:0055114 Biological Process:oxidation-reduction process,GO:0006979 Biological Process:response to oxidative stress,GO:0004602 Molecular Function:glutathione peroxidase activity	K00432 glutathione peroxidase [EC:1.11.1.9]	IPR000889 Glutathione peroxidase,IPR029759 Glutathione peroxidase active site,IPR029760 Glutathione peroxidase conserved site,IPR036249 Thioredoxin-like superfamily
RC2G0337100	XLOC_013788	XLOC_013788	Chr02:36963307-36964621	-1.65144	5.49978	5e-05	0.000417915	yes	NA	K01602 ribulose-bisphosphate carboxylase small chain [EC:4.1.1.39]	IPR000894 Ribulose bisphosphate carboxylase small chain, domain,IPR024680 Ribulose-1,5-bisphosphate carboxylase small subunit, N-terminal,IPR024681 Ribulose bisphosphate carboxylase, small chain,IPR036385 Ribulose bisphosphate carboxylase, small subunit superfamily
RC5G0078800	XLOC_024866	XLOC_024866	Chr05:5538757-5542166	-3.74064	4.71691	5e-05	0.000417915	yes	GO:0055114 Biological Process:oxidation-reduction process,GO:0046872 Molecular Function:metal ion binding,GO:0016491 Molecular Function:oxidoreductase activity,GO:0016702 Molecular Function:oxidoreductase activity, acting on single donors with incorporation of molecular oxygen, incorporation of two atoms of oxygen,GO:0005515 Molecular Function:protein binding	K00454 lipoxygenase [EC:1.13.11.12]	IPR000907 Lipoxygenase,IPR001024 PLAT/LH2 domain,IPR001246 Lipoxygenase, plant,IPR013819 Lipoxygenase, C-terminal,IPR020833 Lipoxygenase, iron binding site,IPR020834 Lipoxygenase, conserved site,IPR027433 Lipoxygenase, domain 3,IPR036226 Lipoxigenase, C-terminal domain superfamily,IPR036392 PLAT/LH2 domain superfamily
RC4G0172900	XLOC_020458	XLOC_020458	Chr04:25678522-25679442	2.54863	-2.7894	5e-05	0.000417915	yes	GO:0006952 Biological Process:defense response,GO:0009607 Biological Process:response to biotic stimulus	NA	IPR000916 Bet v I/Major latex protein,IPR023393 START-like domain superfamily,IPR024949 Bet v I type allergen
RC4G0292300	XLOC_021069	XLOC_021069	Chr04:41271343-41272320	5.43258	-2.07591	5e-05	0.000417915	yes	GO:0006952 Biological Process:defense response,GO:0009607 Biological Process:response to biotic stimulus	NA	IPR000916 Bet v I/Major latex protein,IPR023393 START-like domain superfamily,IPR024949 Bet v I type allergen
RC4G0293500	XLOC_021073	XLOC_021073	Chr04:41322314-41323649	2.21196	-5.44113	5e-05	0.000417915	yes	GO:0006952 Biological Process:defense response,GO:0009607 Biological Process:response to biotic stimulus	NA	IPR000916 Bet v I/Major latex protein,IPR023393 START-like domain superfamily,IPR024949 Bet v I type allergen
RC4G0294100	XLOC_021079	XLOC_021079	Chr04:41502242-41503076	3.8113	-1.93013	5e-05	0.000417915	yes	GO:0006952 Biological Process:defense response,GO:0009607 Biological Process:response to biotic stimulus	NA	IPR000916 Bet v I/Major latex protein,IPR023393 START-like domain superfamily,IPR024949 Bet v I type allergen
RC7G0225800	XLOC_038787	XLOC_038787	Chr07:18992590-18993258	-2.82426	4.96598	0.0145	0.0464093	yes	GO:0006952 Biological Process:defense response,GO:0009607 Biological Process:response to biotic stimulus	NA	IPR000916 Bet v I/Major latex protein,IPR023393 START-like domain superfamily,IPR024949 Bet v I type allergen
RC2G0143200	XLOC_009471	XLOC_009471	Chr02:11954146-11959900	1.62671	-2.39398	5e-05	0.000417915	yes	GO:0005975 Biological Process:carbohydrate metabolic process,GO:0030246 Molecular Function:carbohydrate binding,GO:0004553 Molecular Function:hydrolase activity, hydrolyzing O-glycosyl compounds	NA	IPR000922 D-galactoside/L-rhamnose binding SUEL lectin domain,IPR001944 Glycoside hydrolase, family 35,IPR008979 Galactose-binding-like domain superfamily,IPR017853 Glycoside hydrolase superfamily,IPR019801 Glycoside hydrolase, family 35, conserved site,IPR031330 Glycoside hydrolase 35, catalytic domain
RC2G0307600	XLOC_013636	XLOC_013636	Chr02:31763833-31773865	1.03641	-2.14143	5e-05	0.000417915	yes	GO:0005975 Biological Process:carbohydrate metabolic process,GO:0030246 Molecular Function:carbohydrate binding,GO:0004553 Molecular Function:hydrolase activity, hydrolyzing O-glycosyl compounds	NA	IPR000922 D-galactoside/L-rhamnose binding SUEL lectin domain,IPR001944 Glycoside hydrolase, family 35,IPR008979 Galactose-binding-like domain superfamily,IPR017853 Glycoside hydrolase superfamily,IPR019801 Glycoside hydrolase, family 35, conserved site,IPR031330 Glycoside hydrolase 35, catalytic domain
RC5G0515000	XLOC_030598	XLOC_030598	Chr05:59246101-59252061	-1.38458	2.178	5e-05	0.000417915	yes	GO:0005975 Biological Process:carbohydrate metabolic process,GO:0030246 Molecular Function:carbohydrate binding,GO:0004553 Molecular Function:hydrolase activity, hydrolyzing O-glycosyl compounds	NA	IPR000922 D-galactoside/L-rhamnose binding SUEL lectin domain,IPR001944 Glycoside hydrolase, family 35,IPR008979 Galactose-binding-like domain superfamily,IPR017853 Glycoside hydrolase superfamily,IPR019801 Glycoside hydrolase, family 35, conserved site,IPR031330 Glycoside hydrolase 35, catalytic domain
RC2G0047700	XLOC_012297	XLOC_012297	Chr02:3632670-3635186	1.20108	-1.48453	0.001	0.00560262	yes	GO:0003677 Molecular Function:DNA binding	NA	IPR001005 SANT/Myb domain,IPR006447 Myb domain, plants,IPR009057 Homeobox-like domain superfamily,IPR017930 Myb domain
RC7G0006800	XLOC_040569	XLOC_040569	Chr07:458586-461551	-3.03513	1.85347	5e-05	0.000417915	yes	GO:0003677 Molecular Function:DNA binding	NA	IPR001005 SANT/Myb domain,IPR006447 Myb domain, plants,IPR009057 Homeobox-like domain superfamily,IPR017930 Myb domain
RC0G0118200	XLOC_002034	XLOC_002034	Chr00:14035413-14037470	1.34728	-1.39118	5e-05	0.000417915	yes	GO:0003677 Molecular Function:DNA binding	NA	IPR001005 SANT/Myb domain,IPR006447 Myb domain, plants,IPR009057 Homeobox-like domain superfamily,IPR017930 Myb domain,IPR025756 MYB-CC type transcription factor, LHEQLE-containing domain
RC3G0141900	XLOC_018145	XLOC_018145	Chr03:22264929-22267401	2.48502	-2.85727	0.00045	0.00287853	yes	GO:0003677 Molecular Function:DNA binding	NA	IPR001005 SANT/Myb domain,IPR006447 Myb domain, plants,IPR009057 Homeobox-like domain superfamily,IPR017930 Myb domain,IPR025756 MYB-CC type transcription factor, LHEQLE-containing domain
RC1G0560100	XLOC_008576	XLOC_008576	Chr01:62070734-62072496	-2.96679	2.58753	0.0009	0.00513526	yes	GO:0003677 Molecular Function:DNA binding	K09422 "transcription factor MYB, plant"	IPR001005 SANT/Myb domain,IPR009057 Homeobox-like domain superfamily
RC0G0132900	XLOC_002106	XLOC_002106	Chr00:16482682-16484404	1.64875	-1.26372	0.0002	0.00143409	yes	GO:0003677 Molecular Function:DNA binding	K09422 "transcription factor MYB, plant"	IPR001005 SANT/Myb domain,IPR009057 Homeobox-like domain superfamily,IPR017930 Myb domain
RC1G0332500	XLOC_004615	XLOC_004615	Chr01:43804379-43807960	-1.05481	1.38998	0.00755	0.0282175	yes	GO:0003677 Molecular Function:DNA binding	K09422 "transcription factor MYB, plant"	IPR001005 SANT/Myb domain,IPR009057 Homeobox-like domain superfamily,IPR017930 Myb domain
RC3G0278700	XLOC_018858	XLOC_018858	Chr03:36302108-36305032	1.91561	-1.51789	0.0001	0.000775227	yes	GO:0003677 Molecular Function:DNA binding	K09422 "transcription factor MYB, plant"	IPR001005 SANT/Myb domain,IPR009057 Homeobox-like domain superfamily,IPR017930 Myb domain
RC3G0322900	XLOC_019092	XLOC_019092	Chr03:39896891-39899077	2.26041	-1.60767	5e-05	0.000417915	yes	GO:0003677 Molecular Function:DNA binding	K09422 "transcription factor MYB, plant"	IPR001005 SANT/Myb domain,IPR009057 Homeobox-like domain superfamily,IPR017930 Myb domain
RC6G0556000	XLOC_037401	XLOC_037401	Chr06:63602996-63604244	-2.08044	1.76241	5e-05	0.000417915	yes	GO:0003677 Molecular Function:DNA binding	NA	IPR001005 SANT/Myb domain,IPR009057 Homeobox-like domain superfamily,IPR017930 Myb domain
RC6G0596900	XLOC_034637	XLOC_034637	Chr06:66578511-66579868	-1.86918	1.20879	0.00735	0.0276541	yes	GO:0003677 Molecular Function:DNA binding	K09422 "transcription factor MYB, plant"	IPR001005 SANT/Myb domain,IPR009057 Homeobox-like domain superfamily,IPR017930 Myb domain
RC7G0045700	XLOC_037888	XLOC_037888	Chr07:3015854-3017812	-2.22871	1.95448	0.00045	0.00287853	yes	GO:0003677 Molecular Function:DNA binding	K09422 "transcription factor MYB, plant"	IPR001005 SANT/Myb domain,IPR009057 Homeobox-like domain superfamily,IPR017930 Myb domain
RC7G0384200	XLOC_042404	XLOC_042404	Chr07:38158724-38160561	2.10664	-3.90797	5e-05	0.000417915	yes	GO:0003677 Molecular Function:DNA binding	K09422 "transcription factor MYB, plant"	IPR001005 SANT/Myb domain,IPR009057 Homeobox-like domain superfamily,IPR017930 Myb domain
RC1G0438500	XLOC_005140	XLOC_005140	Chr01:53299173-53304779	1.05161	-1.5859	5e-05	0.000417915	yes	GO:0008152 Biological Process:metabolic process,GO:0055114 Biological Process:oxidation-reduction process,GO:0006099 Biological Process:tricarboxylic acid cycle,GO:0016624 Molecular Function:oxidoreductase activity, acting on the aldehyde or oxo group of donors, disulfide as acceptor,GO:0004591 Molecular Function:oxoglutarate dehydrogenase (succinyl-transferring) activity,GO:0030976 Molecular Fun…	K00164 2-oxoglutarate dehydrogenase E1 component [EC:1.2.4.2]	IPR001017 Dehydrogenase, E1 component,IPR005475 Transketolase-like, pyrimidine-binding domain,IPR011603 2-oxoglutarate dehydrogenase E1 component,IPR029061 Thiamin diphosphate-binding fold,IPR031717 Multifunctional 2-oxoglutarate metabolism enzyme, C-terminal,IPR032106 2-oxoglutarate dehydrogenase E1 component, N-terminal domain
RC7G0392900	XLOC_042449	XLOC_042449	Chr07:39651732-39652385	-2.53187	5.16623	5e-05	0.000417915	yes	GO:0022900 Biological Process:electron transport chain,GO:0051537 Molecular Function:2 iron, 2 sulfur cluster binding,GO:0009055 Molecular Function:electron transfer activity,GO:0051536 Molecular Function:iron-sulfur cluster binding	NA	IPR001041 2Fe-2S ferredoxin-type iron-sulfur binding domain,IPR006058 2Fe-2S ferredoxin, iron-sulphur binding site,IPR010241 Ferredoxin [2Fe-2S], plant,IPR012675 Beta-grasp domain superfamily,IPR036010 2Fe-2S ferredoxin-like superfamily
RC6G0595500	XLOC_037608	XLOC_037608	Chr06:66434104-66436489	-5.02692	2.10724	0.0036	0.0157217	yes	GO:0003824 Molecular Function:catalytic activity	K18787 thermospermine synthase [EC:2.5.1.79]	IPR001045 Spermidine/spermine synthases,IPR029063 S-adenosyl-L-methionine-dependent methyltransferase,IPR030374 Polyamine biosynthesis domain,IPR035246 Spermidine synthase, tetramerisation domain,IPR037163 Spermidine synthase, tetramerisation domain superfamily
RC1G0394100	XLOC_007822	XLOC_007822	Chr01:49802915-49804925	1.32637	-3.88172	0.00015	0.00111473	yes	GO:0008171 Molecular Function:O-methyltransferase activity,GO:0008168 Molecular Function:methyltransferase activity,GO:0046983 Molecular Function:protein dimerization activity	NA	IPR001077 O-methyltransferase, family 2,IPR012967 Plant methyltransferase dimerisation,IPR016461 O-methyltransferase COMT-type,IPR029063 S-adenosyl-L-methionine-dependent methyltransferase,IPR036388 Winged helix-like DNA-binding domain superfamily,IPR036390 Winged helix DNA-binding domain superfamily
RC2G0348900	XLOC_010386	XLOC_010386	Chr02:39093066-39094532	-2.6559	2.60714	5e-05	0.000417915	yes	GO:0008171 Molecular Function:O-methyltransferase activity,GO:0008168 Molecular Function:methyltransferase activity,GO:0046983 Molecular Function:protein dimerization activity	K16040 trans-resveratrol di-O-methyltransferase [EC:2.1.1.240]	IPR001077 O-methyltransferase, family 2,IPR012967 Plant methyltransferase dimerisation,IPR016461 O-methyltransferase COMT-type,IPR029063 S-adenosyl-L-methionine-dependent methyltransferase,IPR036388 Winged helix-like DNA-binding domain superfamily,IPR036390 Winged helix DNA-binding domain superfamily
RC2G0349700	XLOC_010391	XLOC_010391	Chr02:39324640-39326245	-3.13438	6.13255	0.01355	0.0440995	yes	GO:0008171 Molecular Function:O-methyltransferase activity,GO:0008168 Molecular Function:methyltransferase activity,GO:0046983 Molecular Function:protein dimerization activity	K16040 trans-resveratrol di-O-methyltransferase [EC:2.1.1.240]	IPR001077 O-methyltransferase, family 2,IPR012967 Plant methyltransferase dimerisation,IPR016461 O-methyltransferase COMT-type,IPR029063 S-adenosyl-L-methionine-dependent methyltransferase,IPR036388 Winged helix-like DNA-binding domain superfamily,IPR036390 Winged helix DNA-binding domain superfamily
RC2G0374900	XLOC_010514	XLOC_010514	Chr02:42093791-42095284	-2.29353	2.43232	5e-05	0.000417915	yes	GO:0008171 Molecular Function:O-methyltransferase activity,GO:0008168 Molecular Function:methyltransferase activity,GO:0046983 Molecular Function:protein dimerization activity	K16040 trans-resveratrol di-O-methyltransferase [EC:2.1.1.240]	IPR001077 O-methyltransferase, family 2,IPR012967 Plant methyltransferase dimerisation,IPR016461 O-methyltransferase COMT-type,IPR029063 S-adenosyl-L-methionine-dependent methyltransferase,IPR036388 Winged helix-like DNA-binding domain superfamily,IPR036390 Winged helix DNA-binding domain superfamily
RC6G0495200	XLOC_034134	XLOC_034134	Chr06:59261890-59263924	-2.00415	2.14581	5e-05	0.000417915	yes	GO:0008171 Molecular Function:O-methyltransferase activity,GO:0008168 Molecular Function:methyltransferase activity,GO:0046983 Molecular Function:protein dimerization activity	K13066 caffeic acid 3-O-methyltransferase [EC:2.1.1.68]	IPR001077 O-methyltransferase, family 2,IPR012967 Plant methyltransferase dimerisation,IPR016461 O-methyltransferase COMT-type,IPR029063 S-adenosyl-L-methionine-dependent methyltransferase,IPR036388 Winged helix-like DNA-binding domain superfamily,IPR036390 Winged helix DNA-binding domain superfamily
RC3G0225300	XLOC_018578	XLOC_018578	Chr03:31210761-31214107	-1.39901	2.6947	0.01585	0.049877	yes	GO:0008171 Molecular Function:O-methyltransferase activity,GO:0008168 Molecular Function:methyltransferase activity	NA	IPR001077 O-methyltransferase, family 2,IPR016461 O-methyltransferase COMT-type,IPR029063 S-adenosyl-L-methionine-dependent methyltransferase,IPR036388 Winged helix-like DNA-binding domain superfamily,IPR036390 Winged helix DNA-binding domain superfamily
RC0G0024000	XLOC_000124	XLOC_000124	Chr00:1985013-1988729	-2.13162	3.49605	0.00215	0.0104317	yes	GO:0016788 Molecular Function:hydrolase activity, acting on ester bonds	NA	IPR001087 GDSL lipase/esterase,IPR036514 SGNH hydrolase superfamily
RC0G0102400	XLOC_001950	XLOC_001950	Chr00:12061834-12063113	-1.96091	3.17116	0.00415	0.0176181	yes	GO:0016788 Molecular Function:hydrolase activity, acting on ester bonds	NA	IPR001087 GDSL lipase/esterase,IPR036514 SGNH hydrolase superfamily
RC2G0662000	XLOC_015402	XLOC_015402	Chr02:72985240-72987120	1.94836	-1.02	5e-05	0.000417915	yes	GO:0016788 Molecular Function:hydrolase activity, acting on ester bonds	NA	IPR001087 GDSL lipase/esterase,IPR036514 SGNH hydrolase superfamily
RC3G0363200	XLOC_017180	XLOC_017180	Chr03:42933166-42934904	-1.11406	2.40478	0.00715	0.027066	yes	GO:0016788 Molecular Function:hydrolase activity, acting on ester bonds	NA	IPR001087 GDSL lipase/esterase,IPR036514 SGNH hydrolase superfamily
RC7G0134400	XLOC_041148	XLOC_041148	Chr07:10206140-10208289	-2.16808	1.35283	5e-05	0.000417915	yes	GO:0016788 Molecular Function:hydrolase activity, acting on ester bonds	NA	IPR001087 GDSL lipase/esterase,IPR036514 SGNH hydrolase superfamily
RC1G0024900	XLOC_006083	XLOC_006083	Chr01:3312614-3314213	-3.51026	2.65123	0.0009	0.00513526	yes	GO:0009058 Biological Process:biosynthetic process,GO:0008152 Biological Process:metabolic process,GO:0003824 Molecular Function:catalytic activity,GO:0016746 Molecular Function:transferase activity, transferring acyl groups,GO:0016747 Molecular Function:transferase activity, transferring acyl groups other than amino-acyl groups	K00660 chalcone synthase [EC:2.3.1.74]	IPR001099 Chalcone/stilbene synthase, N-terminal,IPR011141 Polyketide synthase, type III,IPR012328 Chalcone/stilbene synthase, C-terminal,IPR016039 Thiolase-like,IPR018088 Chalcone/stilbene synthase, active site
RC1G0025000	XLOC_006084	XLOC_006084	Chr01:3345332-3346932	-1.3708	2.97987	5e-05	0.000417915	yes	GO:0009058 Biological Process:biosynthetic process,GO:0008152 Biological Process:metabolic process,GO:0003824 Molecular Function:catalytic activity,GO:0016746 Molecular Function:transferase activity, transferring acyl groups,GO:0016747 Molecular Function:transferase activity, transferring acyl groups other than amino-acyl groups	K00660 chalcone synthase [EC:2.3.1.74]	IPR001099 Chalcone/stilbene synthase, N-terminal,IPR011141 Polyketide synthase, type III,IPR012328 Chalcone/stilbene synthase, C-terminal,IPR016039 Thiolase-like,IPR018088 Chalcone/stilbene synthase, active site
RC1G0412100	XLOC_007908	XLOC_007908	Chr01:51114813-51116859	-1.43607	1.75356	5e-05	0.000417915	yes	GO:0006559 Biological Process:L-phenylalanine catabolic process,GO:0005737 Cellular Component:cytoplasm,GO:0016841 Molecular Function:ammonia-lyase activity,GO:0003824 Molecular Function:catalytic activity	K10775 phenylalanine ammonia-lyase [EC:4.3.1.24]	IPR001106 Aromatic amino acid lyase,IPR005922 Phenylalanine ammonia-lyase,IPR008948 L-Aspartase-like,IPR022313 Phenylalanine/histidine ammonia-lyases, active site,IPR023144 Phenylalanine ammonia-lyase, shielding domain superfamily,IPR024083 Fumarase/histidase, N-terminal
RC3G0212700	XLOC_016513	XLOC_016513	Chr03:29925288-29928651	-2.39742	4.78101	5e-05	0.000417915	yes	GO:0006559 Biological Process:L-phenylalanine catabolic process,GO:0005737 Cellular Component:cytoplasm,GO:0016841 Molecular Function:ammonia-lyase activity,GO:0003824 Molecular Function:catalytic activity	K10775 phenylalanine ammonia-lyase [EC:4.3.1.24]	IPR001106 Aromatic amino acid lyase,IPR005922 Phenylalanine ammonia-lyase,IPR008948 L-Aspartase-like,IPR022313 Phenylalanine/histidine ammonia-lyases, active site,IPR023144 Phenylalanine ammonia-lyase, shielding domain superfamily,IPR024083 Fumarase/histidase, N-terminal
RC7G0395600	XLOC_042463	XLOC_042463	Chr07:40136624-40141582	-2.14029	2.50576	0.001	0.00560262	yes	GO:0055114 Biological Process:oxidation-reduction process,GO:0005576 Cellular Component:extracellular region,GO:0005507 Molecular Function:copper ion binding,GO:0005507 Molecular Function:copper ion binding,GO:0016491 Molecular Function:oxidoreductase activity	K00423 L-ascorbate oxidase [EC:1.10.3.3]	IPR001117 Multicopper oxidase, type 1,IPR002355 Multicopper oxidase, copper-binding site,IPR008972 Cupredoxin,IPR011706 Multicopper oxidase, type 2,IPR011707 Multicopper oxidase, type 3,IPR017760 L-ascorbate oxidase, plants,IPR033138 Multicopper oxidases, conserved site
RC7G0233800	XLOC_041625	XLOC_041625	Chr07:19874946-19878926	-1.2437	1.92363	5e-05	0.000417915	yes	GO:0055114 Biological Process:oxidation-reduction process,GO:0005507 Molecular Function:copper ion binding,GO:0005507 Molecular Function:copper ion binding,GO:0016491 Molecular Function:oxidoreductase activity	NA	IPR001117 Multicopper oxidase, type 1,IPR008972 Cupredoxin,IPR011706 Multicopper oxidase, type 2,IPR011707 Multicopper oxidase, type 3
RC4G0264800	XLOC_020940	XLOC_020940	Chr04:38298930-38301154	2.01726	-1.61492	0.0005	0.00314791	yes	GO:0055114 Biological Process:oxidation-reduction process,GO:0020037 Molecular Function:heme binding,GO:0005506 Molecular Function:iron ion binding,GO:0016705 Molecular Function:oxidoreductase activity, acting on paired donors, with incorporation or reduction of molecular oxygen	K15639 PHYB activation tagged suppressor 1 [EC:1.14.-.-],K15639 PHYB activation tagged suppressor 1 [EC:1.14.-.-]	IPR001128 Cytochrome P450,IPR002401 Cytochrome P450, E-class, group I,IPR017972 Cytochrome P450, conserved site,IPR018247 EF-Hand 1, calcium-binding site,IPR036396 Cytochrome P450 superfamily
RC0G0168100	XLOC_000803	XLOC_000803	Chr00:21825142-21827057	-4.33791	1.84147	0.00025	0.00174253	yes	GO:0055114 Biological Process:oxidation-reduction process,GO:0020037 Molecular Function:heme binding,GO:0005506 Molecular Function:iron ion binding,GO:0016705 Molecular Function:oxidoreductase activity, acting on paired donors, with incorporation or reduction of molecular oxygen	NA	IPR001128 Cytochrome P450,IPR002401 Cytochrome P450, E-class, group I,IPR017972 Cytochrome P450, conserved site,IPR036396 Cytochrome P450 superfamily
RC1G0305200	XLOC_004470	XLOC_004470	Chr01:40734369-40740880	2.7517	-1.89515	0.0012	0.00648448	yes	GO:0055114 Biological Process:oxidation-reduction process,GO:0020037 Molecular Function:heme binding,GO:0005506 Molecular Function:iron ion binding,GO:0016705 Molecular Function:oxidoreductase activity, acting on paired donors, with incorporation or reduction of molecular oxygen	NA	IPR001128 Cytochrome P450,IPR002401 Cytochrome P450, E-class, group I,IPR017972 Cytochrome P450, conserved site,IPR036396 Cytochrome P450 superfamily
RC2G0099600	XLOC_012562	XLOC_012562	Chr02:8026469-8028298	1.348	-9.056	5e-05	0.000417915	yes	GO:0055114 Biological Process:oxidation-reduction process,GO:0020037 Molecular Function:heme binding,GO:0005506 Molecular Function:iron ion binding,GO:0016705 Molecular Function:oxidoreductase activity, acting on paired donors, with incorporation or reduction of molecular oxygen	NA	IPR001128 Cytochrome P450,IPR002401 Cytochrome P450, E-class, group I,IPR017972 Cytochrome P450, conserved site,IPR036396 Cytochrome P450 superfamily
RC2G0141500	XLOC_012753	XLOC_012753	Chr02:11752064-11754058	-3.08732	1.32053	5e-05	0.000417915	yes	GO:0055114 Biological Process:oxidation-reduction process,GO:0020037 Molecular Function:heme binding,GO:0005506 Molecular Function:iron ion binding,GO:0016705 Molecular Function:oxidoreductase activity, acting on paired donors, with incorporation or reduction of molecular oxygen	K09755 ferulate-5-hydroxylase [EC:1.14.-.-],K09755 ferulate-5-hydroxylase [EC:1.14.-.-]	IPR001128 Cytochrome P450,IPR002401 Cytochrome P450, E-class, group I,IPR017972 Cytochrome P450, conserved site,IPR036396 Cytochrome P450 superfamily
RC2G0157700	XLOC_012854	XLOC_012854	Chr02:13027579-13032937	-1.2175	2.26935	0.00475	0.0196408	yes	GO:0055114 Biological Process:oxidation-reduction process,GO:0020037 Molecular Function:heme binding,GO:0005506 Molecular Function:iron ion binding,GO:0016705 Molecular Function:oxidoreductase activity, acting on paired donors, with incorporation or reduction of molecular oxygen	K09587 steroid 22-alpha-hydroxylase [EC:1.14.13.-],K09587 steroid 22-alpha-hydroxylase [EC:1.14.13.-]	IPR001128 Cytochrome P450,IPR002401 Cytochrome P450, E-class, group I,IPR017972 Cytochrome P450, conserved site,IPR036396 Cytochrome P450 superfamily
RC3G0409500	XLOC_019573	XLOC_019573	Chr03:46101448-46107531	-1.1209	1.42572	5e-05	0.000417915	yes	GO:0055114 Biological Process:oxidation-reduction process,GO:0020037 Molecular Function:heme binding,GO:0005506 Molecular Function:iron ion binding,GO:0016705 Molecular Function:oxidoreductase activity, acting on paired donors, with incorporation or reduction of molecular oxygen	K15747 beta-ring hydroxylase [EC:1.14.-.-],K15747 beta-ring hydroxylase [EC:1.14.-.-]	IPR001128 Cytochrome P450,IPR002401 Cytochrome P450, E-class, group I,IPR017972 Cytochrome P450, conserved site,IPR036396 Cytochrome P450 superfamily
RC4G0496100	XLOC_024495	XLOC_024495	Chr04:58581523-58583916	1.03042	-2.48454	0.00455	0.018971	yes	GO:0055114 Biological Process:oxidation-reduction process,GO:0020037 Molecular Function:heme binding,GO:0005506 Molecular Function:iron ion binding,GO:0016705 Molecular Function:oxidoreductase activity, acting on paired donors, with incorporation or reduction of molecular oxygen	K15402 fatty acid omega-hydroxylase [EC:1.14.-.-],K15402 fatty acid omega-hydroxylase [EC:1.14.-.-]	IPR001128 Cytochrome P450,IPR002401 Cytochrome P450, E-class, group I,IPR017972 Cytochrome P450, conserved site,IPR036396 Cytochrome P450 superfamily
RC5G0170100	XLOC_028930	XLOC_028930	Chr05:13133606-13135307	-2.43364	1.03624	0.0002	0.00143409	yes	GO:0055114 Biological Process:oxidation-reduction process,GO:0020037 Molecular Function:heme binding,GO:0005506 Molecular Function:iron ion binding,GO:0016705 Molecular Function:oxidoreductase activity, acting on paired donors, with incorporation or reduction of molecular oxygen	K20667 beta-amyrin 28-monooxygenase [EC:1.14.13.201],K20667 beta-amyrin 28-monooxygenase [EC:1.14.13.201]	IPR001128 Cytochrome P450,IPR002401 Cytochrome P450, E-class, group I,IPR017972 Cytochrome P450, conserved site,IPR036396 Cytochrome P450 superfamily
RC5G0170500	XLOC_028933	XLOC_028933	Chr05:13159123-13160756	-1.60371	1.54699	5e-05	0.000417915	yes	GO:0055114 Biological Process:oxidation-reduction process,GO:0020037 Molecular Function:heme binding,GO:0005506 Molecular Function:iron ion binding,GO:0016705 Molecular Function:oxidoreductase activity, acting on paired donors, with incorporation or reduction of molecular oxygen	K20667 beta-amyrin 28-monooxygenase [EC:1.14.13.201],K20667 beta-amyrin 28-monooxygenase [EC:1.14.13.201]	IPR001128 Cytochrome P450,IPR002401 Cytochrome P450, E-class, group I,IPR017972 Cytochrome P450, conserved site,IPR036396 Cytochrome P450 superfamily
RC5G0631100	XLOC_031134	XLOC_031134	Chr05:73755003-73758173	-1.17063	2.54487	5e-05	0.000417915	yes	GO:0055114 Biological Process:oxidation-reduction process,GO:0020037 Molecular Function:heme binding,GO:0005506 Molecular Function:iron ion binding,GO:0016705 Molecular Function:oxidoreductase activity, acting on paired donors, with incorporation or reduction of molecular oxygen	K00487 trans-cinnamate 4-monooxygenase [EC:1.14.13.11],K00487 trans-cinnamate 4-monooxygenase [EC:1.14.13.11]	IPR001128 Cytochrome P450,IPR002401 Cytochrome P450, E-class, group I,IPR017972 Cytochrome P450, conserved site,IPR036396 Cytochrome P450 superfamily
RC6G0253200	XLOC_035944	XLOC_035944	Chr06:32471727-32475613	1.30201	-1.36951	5e-05	0.000417915	yes	GO:0055114 Biological Process:oxidation-reduction process,GO:0020037 Molecular Function:heme binding,GO:0005506 Molecular Function:iron ion binding,GO:0016705 Molecular Function:oxidoreductase activity, acting on paired donors, with incorporation or reduction of molecular oxygen	K07408 cytochrome P450 family 1 subfamily A polypeptide 1 [EC:1.14.14.1],K07408 cytochrome P450 family 1 subfamily A polypeptide 1 [EC:1.14.14.1]	IPR001128 Cytochrome P450,IPR002401 Cytochrome P450, E-class, group I,IPR017972 Cytochrome P450, conserved site,IPR036396 Cytochrome P450 superfamily
RC6G0562100	XLOC_037434	XLOC_037434	Chr06:64041796-64045124	3.03421	-2.50045	5e-05	0.000417915	yes	GO:0055114 Biological Process:oxidation-reduction process,GO:0020037 Molecular Function:heme binding,GO:0005506 Molecular Function:iron ion binding,GO:0016705 Molecular Function:oxidoreductase activity, acting on paired donors, with incorporation or reduction of molecular oxygen	K09843 (+)-abscisic acid 8'-hydroxylase [EC:1.14.13.93],K09843 (+)-abscisic acid 8'-hydroxylase [EC:1.14.13.93]	IPR001128 Cytochrome P450,IPR002401 Cytochrome P450, E-class, group I,IPR017972 Cytochrome P450, conserved site,IPR036396 Cytochrome P450 superfamily
RC7G0141500	XLOC_041181	XLOC_041181	Chr07:10775290-10777121	1.87837	-1.03599	0.0002	0.00143409	yes	GO:0055114 Biological Process:oxidation-reduction process,GO:0020037 Molecular Function:heme binding,GO:0005506 Molecular Function:iron ion binding,GO:0016705 Molecular Function:oxidoreductase activity, acting on paired donors, with incorporation or reduction of molecular oxygen	NA	IPR001128 Cytochrome P450,IPR002401 Cytochrome P450, E-class, group I,IPR017972 Cytochrome P450, conserved site,IPR036396 Cytochrome P450 superfamily
RC7G0142200	XLOC_041186	XLOC_041186	Chr07:10838372-10840130	1.03195	-3.23434	5e-05	0.000417915	yes	GO:0055114 Biological Process:oxidation-reduction process,GO:0020037 Molecular Function:heme binding,GO:0005506 Molecular Function:iron ion binding,GO:0016705 Molecular Function:oxidoreductase activity, acting on paired donors, with incorporation or reduction of molecular oxygen	K07408 cytochrome P450 family 1 subfamily A polypeptide 1 [EC:1.14.14.1],K07408 cytochrome P450 family 1 subfamily A polypeptide 1 [EC:1.14.14.1]	IPR001128 Cytochrome P450,IPR002401 Cytochrome P450, E-class, group I,IPR017972 Cytochrome P450, conserved site,IPR036396 Cytochrome P450 superfamily
RC1G0527000	XLOC_005624	XLOC_005624	Chr01:59827986-59830267	2.71395	-1.25198	5e-05	0.000417915	yes	GO:0055114 Biological Process:oxidation-reduction process,GO:0020037 Molecular Function:heme binding,GO:0005506 Molecular Function:iron ion binding,GO:0016705 Molecular Function:oxidoreductase activity, acting on paired donors, with incorporation or reduction of molecular oxygen	NA	IPR001128 Cytochrome P450,IPR002401 Cytochrome P450, E-class, group I,IPR036396 Cytochrome P450 superfamily
RC7G0571500	XLOC_040486	XLOC_040486	Chr07:66041257-66048315	1.11658	-1.53836	5e-05	0.000417915	yes	GO:0031519 Cellular Component:PcG protein complex,GO:0005515 Molecular Function:protein binding	K11430 histone-lysine N-methyltransferase EZH2 [EC:2.1.1.43]	IPR001214 SET domain,IPR025778 Histone-lysine N-methyltransferase, EZ,IPR026489 CXC domain
RC1G0556600	XLOC_008556	XLOC_008556	Chr01:61840375-61841554	2.46616	-4.01978	5e-05	0.000417915	yes	GO:0005975 Biological Process:carbohydrate metabolic process,GO:0004553 Molecular Function:hydrolase activity, hydrolyzing O-glycosyl compounds	K01183 chitinase [EC:3.2.1.14]	IPR001223 Glycoside hydrolase family 18, catalytic domain,IPR001579 Glycoside hydrolase, chitinase active site,IPR017853 Glycoside hydrolase superfamily
RC3G0225800	XLOC_018582	XLOC_018582	Chr03:31278518-31280222	-2.24941	1.20203	0.00815	0.0299796	yes	GO:0055085 Biological Process:transmembrane transport,GO:0016020 Cellular Component:membrane,GO:0022857 Molecular Function:transmembrane transporter activity	NA	IPR001248 Purine-cytosine permease
RC7G0151300	XLOC_038421	XLOC_038421	Chr07:11610864-11613783	-1.69016	1.70373	0.0013	0.00691255	yes	NA	NA	IPR001251 CRAL-TRIO lipid binding domain,IPR036273 CRAL/TRIO, N-terminal domain superfamily,IPR036865 CRAL-TRIO lipid binding domain superfamily
RC3G0140500	XLOC_018136	XLOC_018136	Chr03:22214405-22224940	1.30651	-2.09932	0.0002	0.00143409	yes	NA	K13148 integrator complex subunit 11 [EC:3.1.27.-],K13148 integrator complex subunit 11 [EC:3.1.27.-]	IPR001279 Metallo-beta-lactamase,IPR011108 Zn-dependent metallo-hydrolase, RNA specificity domain,IPR022712 Beta-Casp domain,IPR036866 Metallo-hydrolase/oxidoreductase superfamily
RC0G0107000	XLOC_001972	XLOC_001972	Chr00:12717654-12718218	-4.25636	4.21208	0.0061	0.0238088	yes	GO:0005576 Cellular Component:extracellular region	NA	IPR001283 Cysteine-rich secretory protein, allergen V5/Tpx-1-related,IPR002413 Ves allergen,IPR014044 CAP domain,IPR018244 Allergen V5/Tpx-1-related, conserved site,IPR035940 CAP superfamily
RC1G0392400	XLOC_007817	XLOC_007817	Chr01:49633591-49637183	-2.30168	2.02237	5e-05	0.000417915	yes	GO:0004373 Molecular Function:glycogen (starch) synthase activity	K13679 granule-bound starch synthase [EC:2.4.1.242],K13679 granule-bound starch synthase [EC:2.4.1.242]	IPR001296 Glycosyl transferase, family 1,IPR011835 Bacterial/plant glycogen synthase,IPR013534 Starch synthase, catalytic domain
RC3G0283900	XLOC_018881	XLOC_018881	Chr03:36608697-36613465	-1.13901	1.40952	5e-05	0.000417915	yes	NA	K06119 sulfoquinovosyltransferase [EC:2.4.1.-],K06119 sulfoquinovosyltransferase [EC:2.4.1.-]	IPR001296 Glycosyl transferase, family 1,IPR028098 Glycosyltransferase subfamily 4-like, N-terminal domain
RC1G0214500	XLOC_003964	XLOC_003964	Chr01:29038837-29042832	1.70969	-3.86066	0.00215	0.0104317	yes	GO:0016020 Cellular Component:membrane,GO:0004970 Molecular Function:ionotropic glutamate receptor activity	K05387 "glutamate receptor, ionotropic, plant"	IPR001320 Ionotropic glutamate receptor,IPR001638 Solute-binding protein family 3/N-terminal domain of MltF,IPR001828 Receptor, ligand binding region,IPR017103 Ionotropic glutamate receptor, plant,IPR028082 Periplasmic binding protein-like I
RC0G0013700	XLOC_000072	XLOC_000072	Chr00:1104075-1105443	-1.9278	2.70808	5e-05	0.000417915	yes	GO:0009765 Biological Process:photosynthesis, light harvesting,GO:0016020 Cellular Component:membrane	K08913 light-harvesting complex II chlorophyll a/b binding protein 2	IPR001344 Chlorophyll A-B binding protein, plant,IPR022796 Chlorophyll A-B binding protein,IPR023329 Chlorophyll a/b binding domain superfamily
RC0G0182700	XLOC_000894	XLOC_000894	Chr00:24004641-24008566	-7.56466	4.10051	0.0035	0.0153784	yes	GO:0009765 Biological Process:photosynthesis, light harvesting,GO:0016020 Cellular Component:membrane	K08912 light-harvesting complex II chlorophyll a/b binding protein 1	IPR001344 Chlorophyll A-B binding protein, plant,IPR022796 Chlorophyll A-B binding protein,IPR023329 Chlorophyll a/b binding domain superfamily
RC4G0347900	XLOC_023790	XLOC_023790	Chr04:46622075-46623685	-3.40839	3.9235	5e-05	0.000417915	yes	GO:0009765 Biological Process:photosynthesis, light harvesting,GO:0016020 Cellular Component:membrane	K08908 light-harvesting complex I chlorophyll a/b binding protein 2	IPR001344 Chlorophyll A-B binding protein, plant,IPR022796 Chlorophyll A-B binding protein,IPR023329 Chlorophyll a/b binding domain superfamily
RC7G0047800	XLOC_040750	XLOC_040750	Chr07:3235434-3236748	-1.04269	3.08006	0.00515	0.0208719	yes	GO:0009765 Biological Process:photosynthesis, light harvesting,GO:0016020 Cellular Component:membrane	K08910 light-harvesting complex I chlorophyll a/b binding protein 4	IPR001344 Chlorophyll A-B binding protein, plant,IPR022796 Chlorophyll A-B binding protein,IPR023329 Chlorophyll a/b binding domain superfamily
RC7G0438700	XLOC_039778	XLOC_039778	Chr07:47237208-47238491	-2.97289	5.46463	0.00435	0.0183071	yes	GO:0009765 Biological Process:photosynthesis, light harvesting,GO:0016020 Cellular Component:membrane	K08917 light-harvesting complex II chlorophyll a/b binding protein 6	IPR001344 Chlorophyll A-B binding protein, plant,IPR022796 Chlorophyll A-B binding protein,IPR023329 Chlorophyll a/b binding domain superfamily
RC7G0562900	XLOC_043222	XLOC_043222	Chr07:64836065-64839652	-2.40147	2.10073	0.0001	0.000775227	yes	GO:0006096 Biological Process:glycolytic process,GO:0008152 Biological Process:metabolic process,GO:0003824 Molecular Function:catalytic activity,GO:0016868 Molecular Function:intramolecular transferase activity, phosphotransferases,GO:0004619 Molecular Function:phosphoglycerate mutase activity	K01834 "2,3-bisphosphoglycerate-dependent phosphoglycerate mutase [EC:5.4.2.11]",K01834 "2,3-bisphosphoglycerate-dependent phosphoglycerate mutase [EC:5.4.2.11]",K01834 "2,3-bisphosphoglycerate-dependent phosphoglycerate mutase [EC:5.4.2.11]",K01834 "2,3-bisphosphoglycerate-dependent phosphoglycerate mutase [EC:5.4.2.11]"	IPR001345 Phosphoglycerate/bisphosphoglycerate mutase, active site,IPR005952 Phosphoglycerate mutase 1,IPR013078 Histidine phosphatase superfamily, clade-1,IPR029033 Histidine phosphatase superfamily
RC7G0185400	XLOC_038584	XLOC_038584	Chr07:14962270-14965225	-4.67996	2.2045	0.00115	0.00625759	yes	GO:0008152 Biological Process:metabolic process,GO:0003824 Molecular Function:catalytic activity	NA	IPR001345 Phosphoglycerate/bisphosphoglycerate mutase, active site,IPR013078 Histidine phosphatase superfamily, clade-1,IPR029033 Histidine phosphatase superfamily
RC7G0185500	XLOC_038585	XLOC_038585	Chr07:14966454-14967764	-1.7732	1.35124	0.0136	0.0442382	yes	GO:0008152 Biological Process:metabolic process,GO:0003824 Molecular Function:catalytic activity	NA	IPR001345 Phosphoglycerate/bisphosphoglycerate mutase, active site,IPR013078 Histidine phosphatase superfamily, clade-1,IPR029033 Histidine phosphatase superfamily
RC2G0547000	XLOC_014860	XLOC_014860	Chr02:62787495-62794250	1.14468	-1.29294	5e-05	0.000417915	yes	GO:0006355 Biological Process:regulation of transcription, DNA-templated,GO:0003677 Molecular Function:DNA binding,GO:0008289 Molecular Function:lipid binding,GO:0043565 Molecular Function:sequence-specific DNA binding	K09338 homeobox-leucine zipper protein	IPR001356 Homeobox domain,IPR002913 START domain,IPR009057 Homeobox-like domain superfamily,IPR017970 Homeobox, conserved site,IPR023393 START-like domain superfamily
RC5G0035600	XLOC_028277	XLOC_028277	Chr05:2432686-2437923	-1.44721	1.63989	5e-05	0.000417915	yes	GO:0006355 Biological Process:regulation of transcription, DNA-templated,GO:0003677 Molecular Function:DNA binding,GO:0008289 Molecular Function:lipid binding,GO:0043565 Molecular Function:sequence-specific DNA binding	K09338 homeobox-leucine zipper protein	IPR001356 Homeobox domain,IPR002913 START domain,IPR009057 Homeobox-like domain superfamily,IPR017970 Homeobox, conserved site,IPR023393 START-like domain superfamily
RC2G0022000	XLOC_008887	XLOC_008887	Chr02:1623339-1625564	-2.00881	2.28672	5e-05	0.000417915	yes	GO:0006355 Biological Process:regulation of transcription, DNA-templated,GO:0005634 Cellular Component:nucleus,GO:0003677 Molecular Function:DNA binding,GO:0003677 Molecular Function:DNA binding	NA	IPR001356 Homeobox domain,IPR005539 ELK domain,IPR005540 KNOX1,IPR005541 KNOX2,IPR008422 Homeobox KN domain,IPR009057 Homeobox-like domain superfamily
RC6G0504000	XLOC_034175	XLOC_034175	Chr06:59899679-59902157	-3.19566	1.75221	5e-05	0.000417915	yes	GO:0006355 Biological Process:regulation of transcription, DNA-templated,GO:0003677 Molecular Function:DNA binding,GO:0003677 Molecular Function:DNA binding	NA	IPR001356 Homeobox domain,IPR006563 POX domain,IPR008422 Homeobox KN domain,IPR009057 Homeobox-like domain superfamily
RC5G0672200	XLOC_027815	XLOC_027815	Chr05:78090023-78097122	-3.17612	1.66582	0.00145	0.0075602	yes	GO:0005975 Biological Process:carbohydrate metabolic process,GO:0004553 Molecular Function:hydrolase activity, hydrolyzing O-glycosyl compounds	K01188 beta-glucosidase [EC:3.2.1.21]	IPR001360 Glycoside hydrolase family 1,IPR017853 Glycoside hydrolase superfamily,IPR033132 Glycosyl hydrolases family 1, N-terminal conserved site
RC4G0482200	XLOC_024432	XLOC_024432	Chr04:57522497-57528149	1.32701	-1.4015	0.0015	0.00778474	yes	GO:0032264 Biological Process:IMP salvage,GO:0009168 Biological Process:purine ribonucleoside monophosphate biosynthetic process,GO:0003876 Molecular Function:AMP deaminase activity,GO:0019239 Molecular Function:deaminase activity	K01490 AMP deaminase [EC:3.5.4.6]	IPR001365 Adenosine/AMP deaminase domain,IPR006329 AMP deaminase,IPR006650 Adenosine/AMP deaminase active site,IPR032466 Metal-dependent hydrolase
RC7G0034600	XLOC_040690	XLOC_040690	Chr07:2198377-2199398	1.47123	-1.50879	5e-05	0.000417915	yes	GO:0007017 Biological Process:microtubule-based process,GO:0030286 Cellular Component:dynein complex	NA	IPR001372 Dynein light chain, type 1/2,IPR037177 Dynein light chain superfamily
RC4G0217000	XLOC_023178	XLOC_023178	Chr04:31697018-31698596	1.90306	-3.07232	0.0074	0.0277898	yes	GO:0016579 Biological Process:protein deubiquitination,GO:0006511 Biological Process:ubiquitin-dependent protein catabolic process,GO:0036459 Molecular Function:thiol-dependent ubiquitinyl hydrolase activity,GO:0008270 Molecular Function:zinc ion binding	K11844 ubiquitin carboxyl-terminal hydrolase 16/45 [EC:3.4.19.12],K11844 ubiquitin carboxyl-terminal hydrolase 16/45 [EC:3.4.19.12]	IPR001394 Peptidase C19, ubiquitin carboxyl-terminal hydrolase,IPR001607 Zinc finger, UBP-type,IPR013083 Zinc finger, RING/FYVE/PHD-type,IPR018200 Ubiquitin specific protease, conserved site,IPR028889 Ubiquitin specific protease domain
RC1G0490200	XLOC_008251	XLOC_008251	Chr01:57392634-57393857	-2.34027	1.47561	0.00865	0.0313249	yes	NA	K07253 phenylpyruvate tautomerase [EC:5.3.2.1],K07253 phenylpyruvate tautomerase [EC:5.3.2.1]	IPR001398 Macrophage migration inhibitory factor,IPR014347 Tautomerase/MIF superfamily
RC1G0550800	XLOC_005738	XLOC_005738	Chr01:61478060-61481095	3.95151	-2.05185	5e-05	0.000417915	yes	GO:0006457 Biological Process:protein folding,GO:0006950 Biological Process:response to stress,GO:0005524 Molecular Function:ATP binding,GO:0051082 Molecular Function:unfolded protein binding	K04079 molecular chaperone HtpG,K04079 molecular chaperone HtpG,K04079 molecular chaperone HtpG,K04079 molecular chaperone HtpG	IPR001404 Heat shock protein Hsp90 family,IPR003594 Histidine kinase/HSP90-like ATPase,IPR019805 Heat shock protein Hsp90, conserved site,IPR020568 Ribosomal protein S5 domain 2-type fold,IPR020575 Heat shock protein Hsp90, N-terminal,IPR036890 Histidine kinase/HSP90-like ATPase superfamily,IPR037196 HSP90, C-terminal domain
RC2G0136200	XLOC_012727	XLOC_012727	Chr02:11316659-11319380	-1.4487	3.03627	5e-05	0.000417915	yes	GO:0055114 Biological Process:oxidation-reduction process,GO:0016491 Molecular Function:oxidoreductase activity	K02641 ferredoxin--NADP+ reductase [EC:1.18.1.2]	IPR001433 Oxidoreductase FAD/NAD(P)-binding,IPR001709 Flavoprotein pyridine nucleotide cytochrome reductase,IPR015701 Ferredoxin--NADP reductase,IPR017927 Ferredoxin reductase-type FAD-binding domain,IPR017938 Riboflavin synthase-like beta-barrel,IPR035442 Ferredoxin--NADP reductase, plant and Cyanobacteria type
RC5G0023900	XLOC_024639	XLOC_024639	Chr05:1509315-1512977	1.04336	-2.62715	0.00035	0.00231982	yes	GO:0006629 Biological Process:lipid metabolic process,GO:0006508 Biological Process:proteolysis,GO:0004190 Molecular Function:aspartic-type endopeptidase activity	K08245 phytepsin [EC:3.4.23.40],K08245 phytepsin [EC:3.4.23.40]	IPR001461 Aspartic peptidase A1 family,IPR001969 Aspartic peptidase, active site,IPR007856 Saposin-like type B, region 1,IPR008138 Saposin B type, region 2,IPR008139 Saposin B type domain,IPR011001 Saposin-like,IPR021109 Aspartic peptidase domain superfamily,IPR033121 Peptidase family A1 domain
RC7G0544900	XLOC_043125	XLOC_043125	Chr07:62209466-62210497	-1.30227	1.78237	0.00425	0.0179832	yes	GO:0005509 Molecular Function:calcium ion binding,GO:0005544 Molecular Function:calcium-dependent phospholipid binding	NA	IPR001464 Annexin,IPR018252 Annexin repeat, conserved site,IPR018502 Annexin repeat,IPR037104 Annexin superfamily
RC6G0464700	XLOC_033987	XLOC_033987	Chr06:56873586-56875127	-1.41529	1.10795	0.00165	0.00842447	yes	GO:0006355 Biological Process:regulation of transcription, DNA-templated,GO:0003677 Molecular Function:DNA binding,GO:0003700 Molecular Function:DNA binding transcription factor activity,GO:0003700 Molecular Function:DNA binding transcription factor activity	NA	IPR001471 AP2/ERF domain,IPR016177 DNA-binding domain superfamily,IPR017392 AP2/ERF transcription factor ERF/PTI6,IPR036955 AP2/ERF domain superfamily
RC1G0382700	XLOC_004867	XLOC_004867	Chr01:48414088-48414724	-2.58267	3.08635	0.00095	0.00536601	yes	GO:0006355 Biological Process:regulation of transcription, DNA-templated,GO:0003677 Molecular Function:DNA binding,GO:0003700 Molecular Function:DNA binding transcription factor activity	K09286 EREBP-like factor	IPR001471 AP2/ERF domain,IPR016177 DNA-binding domain superfamily,IPR036955 AP2/ERF domain superfamily
RC1G0508300	XLOC_005532	XLOC_005532	Chr01:58527773-58529263	2.79781	-1.17444	5e-05	0.000417915	yes	GO:0006355 Biological Process:regulation of transcription, DNA-templated,GO:0003677 Molecular Function:DNA binding,GO:0003700 Molecular Function:DNA binding transcription factor activity	NA	IPR001471 AP2/ERF domain,IPR016177 DNA-binding domain superfamily,IPR036955 AP2/ERF domain superfamily
RC6G0257700	XLOC_035962	XLOC_035962	Chr06:33399915-33402518	1.79452	-2.72529	5e-05	0.000417915	yes	GO:0006355 Biological Process:regulation of transcription, DNA-templated,GO:0003677 Molecular Function:DNA binding,GO:0003700 Molecular Function:DNA binding transcription factor activity	NA	IPR001471 AP2/ERF domain,IPR016177 DNA-binding domain superfamily,IPR036955 AP2/ERF domain superfamily
RC6G0500300	XLOC_034158	XLOC_034158	Chr06:59597112-59597817	2.06879	-4.56551	5e-05	0.000417915	yes	GO:0006355 Biological Process:regulation of transcription, DNA-templated,GO:0003677 Molecular Function:DNA binding,GO:0003700 Molecular Function:DNA binding transcription factor activity	NA	IPR001471 AP2/ERF domain,IPR016177 DNA-binding domain superfamily,IPR036955 AP2/ERF domain superfamily
RC5G0738100	XLOC_031733	XLOC_031733	Chr05:85541555-85543617	-2.72929	1.48361	5e-05	0.000417915	yes	GO:0005515 Molecular Function:protein binding	NA	IPR001478 PDZ domain,IPR011990 Tetratricopeptide-like helical domain superfamily,IPR013026 Tetratricopeptide repeat-containing domain,IPR019734 Tetratricopeptide repeat,IPR036034 PDZ superfamily
RC6G0320800	XLOC_036288	XLOC_036288	Chr06:42378517-42380435	-2.17532	1.33764	0.00225	0.0107858	yes	GO:0009555 Biological Process:pollen development,GO:0080110 Biological Process:sporopollenin biosynthetic process,GO:0003824 Molecular Function:catalytic activity,GO:0050662 Molecular Function:coenzyme binding	NA	IPR001509 NAD-dependent epimerase/dehydratase,IPR033267 Tetraketide alpha-pyrone reductase 1,IPR036291 NAD(P)-binding domain superfamily
RC2G0413300	XLOC_014169	XLOC_014169	Chr02:47620860-47625281	-1.1381	2.67218	0.00125	0.00670825	yes	GO:0003824 Molecular Function:catalytic activity,GO:0050662 Molecular Function:coenzyme binding	K09753 cinnamoyl-CoA reductase [EC:1.2.1.44]	IPR001509 NAD-dependent epimerase/dehydratase,IPR036291 NAD(P)-binding domain superfamily
RC3G0388400	XLOC_019478	XLOC_019478	Chr03:44492926-44496051	-1.72348	1.43986	5e-05	0.000417915	yes	GO:0003824 Molecular Function:catalytic activity,GO:0050662 Molecular Function:coenzyme binding	K10046 "GDP-D-mannose 3', 5'-epimerase [EC:5.1.3.18 5.1.3.-]",K10046 "GDP-D-mannose 3', 5'-epimerase [EC:5.1.3.18 5.1.3.-]"	IPR001509 NAD-dependent epimerase/dehydratase,IPR036291 NAD(P)-binding domain superfamily
RC4G0093400	XLOC_020055	XLOC_020055	Chr04:11207559-11211178	-1.5912	2.77642	0.00715	0.027066	yes	GO:0006508 Biological Process:proteolysis,GO:0004185 Molecular Function:serine-type carboxypeptidase activity	K16296 serine carboxypeptidase-like clade I [EC:3.4.16.-],K16296 serine carboxypeptidase-like clade I [EC:3.4.16.-]	IPR001563 Peptidase S10, serine carboxypeptidase,IPR029058 Alpha/Beta hydrolase fold
RC6G0077700	XLOC_035073	XLOC_035073	Chr06:8354098-8358153	-2.9115	2.28565	0.00555	0.0221138	yes	GO:0006508 Biological Process:proteolysis,GO:0004185 Molecular Function:serine-type carboxypeptidase activity	K16296 serine carboxypeptidase-like clade I [EC:3.4.16.-],K16296 serine carboxypeptidase-like clade I [EC:3.4.16.-]	IPR001563 Peptidase S10, serine carboxypeptidase,IPR029058 Alpha/Beta hydrolase fold
RC4G0432700	XLOC_024194	XLOC_024194	Chr04:53820767-53822503	2.07145	-1.10453	0.0004	0.00260508	yes	GO:0003723 Molecular Function:RNA binding,GO:0033897 Molecular Function:ribonuclease T2 activity	K01166 ribonuclease T2 [EC:3.1.27.1],K01166 ribonuclease T2 [EC:3.1.27.1],K01166 ribonuclease T2 [EC:3.1.27.1]	IPR001568 Ribonuclease T2-like,IPR018188 Ribonuclease T2, His active site 1,IPR033130 Ribonuclease T2, His active site 2,IPR036430 Ribonuclease T2-like superfamily
RC2G0425100	XLOC_010745	XLOC_010745	Chr02:49561389-49564576	1.91317	-3.11904	0.00015	0.00111473	yes	GO:0043531 Molecular Function:ADP binding,GO:0005515 Molecular Function:protein binding	NA	IPR001611 Leucine-rich repeat,IPR002182 NB-ARC,IPR027417 P-loop containing nucleoside triphosphate hydrolase,IPR032675 Leucine-rich repeat domain superfamily,IPR036388 Winged helix-like DNA-binding domain superfamily
RC5G0612700	XLOC_031032	XLOC_031032	Chr05:71408264-71410463	1.75684	-3.49052	0.0049	0.0200807	yes	GO:0005515 Molecular Function:protein binding	NA	IPR001611 Leucine-rich repeat,IPR013210 Leucine-rich repeat-containing N-terminal, plant-type,IPR032675 Leucine-rich repeat domain superfamily
RC6G0251200	XLOC_032969	XLOC_032969	Chr06:32157855-32160846	6.25482	-3.1285	0.00505	0.0205454	yes	GO:0005515 Molecular Function:protein binding	NA	IPR001611 Leucine-rich repeat,IPR013210 Leucine-rich repeat-containing N-terminal, plant-type,IPR032675 Leucine-rich repeat domain superfamily
RC4G0493300	XLOC_024480	XLOC_024480	Chr04:58413653-58416070	2.37112	-1.22265	0.0027	0.0124961	yes	GO:0005515 Molecular Function:protein binding	NA	IPR001611 Leucine-rich repeat,IPR032675 Leucine-rich repeat domain superfamily
RC5G0106000	XLOC_028635	XLOC_028635	Chr05:7642583-7643930	-1.32069	2.26631	0.01255	0.041522	yes	GO:0005515 Molecular Function:protein binding	NA	IPR001611 Leucine-rich repeat,IPR032675 Leucine-rich repeat domain superfamily
RC5G0618400	XLOC_031061	XLOC_031061	Chr05:72029242-72033456	1.22536	-3.25582	0.0095	0.0336102	yes	GO:0005515 Molecular Function:protein binding	K10268 F-box and leucine-rich repeat protein 2/20	IPR001611 Leucine-rich repeat,IPR032675 Leucine-rich repeat domain superfamily
RC5G0634900	XLOC_027656	XLOC_027656	Chr05:74174783-74179605	3.25156	-1.58858	0.00015	0.00111473	yes	GO:0005515 Molecular Function:protein binding	NA	IPR001611 Leucine-rich repeat,IPR032675 Leucine-rich repeat domain superfamily
RC6G0047700	XLOC_031969	XLOC_031969	Chr06:4840866-4843081	2.51244	-2.79786	0.00115	0.00625759	yes	GO:0005515 Molecular Function:protein binding	NA	IPR001611 Leucine-rich repeat,IPR032675 Leucine-rich repeat domain superfamily
RC5G0548200	XLOC_030762	XLOC_030762	Chr05:63849991-63852867	2.12205	-1.05953	0.0045	0.0188193	yes	GO:0005515 Molecular Function:protein binding	NA	IPR001611 Leucine-rich repeat,IPR032675 Leucine-rich repeat domain superfamily,IPR036390 Winged helix DNA-binding domain superfamily
RC2G0150600	XLOC_012811	XLOC_012811	Chr02:12528749-12534859	1.13524	-2.6833	5e-05	0.000417915	yes	NA	NA	IPR001623 DnaJ domain,IPR036869 DnaJ domain superfamily
RC7G0233500	XLOC_041624	XLOC_041624	Chr07:19828890-19831570	-1.46534	1.24338	5e-05	0.000417915	yes	NA	NA	IPR001646 Pentapeptide repeat
RC7G0290000	XLOC_041934	XLOC_041934	Chr07:26153803-26159244	1.27796	-1.13887	0.00095	0.00536601	yes	GO:0005524 Molecular Function:ATP binding,GO:0004386 Molecular Function:helicase activity,GO:0003676 Molecular Function:nucleic acid binding	K18995 ATP-dependent RNA helicase DHX29 [EC:3.6.4.13],K18995 ATP-dependent RNA helicase DHX29 [EC:3.6.4.13]	IPR001650 Helicase, C-terminal,IPR007502 Helicase-associated domain,IPR011545 DEAD/DEAH box helicase domain,IPR011709 Domain of unknown function DUF1605,IPR014001 Helicase superfamily 1/2, ATP-binding domain,IPR027417 P-loop containing nucleoside triphosphate hydrolase
RC7G0466800	XLOC_042797	XLOC_042797	Chr07:50994743-50996559	-2.09425	1.84938	0.0035	0.0153784	yes	GO:0006414 Biological Process:translational elongation,GO:0003746 Molecular Function:translation elongation factor activity	K03233 elongation factor 1-gamma	IPR001662 Elongation factor 1B gamma, C-terminal,IPR036433 Elongation factor EF1B gamma, C-terminal domain superfamily
RC2G0422700	XLOC_010733	XLOC_010733	Chr02:49253041-49260437	1.47044	-1.13197	5e-05	0.000417915	yes	GO:0006355 Biological Process:regulation of transcription, DNA-templated,GO:0005515 Molecular Function:protein binding	NA	IPR001680 WD40 repeat,IPR006594 LIS1 homology motif,IPR006595 CTLH, C-terminal LisH motif,IPR011047 Quinoprotein alcohol dehydrogenase-like superfamily,IPR015943 WD40/YVTN repeat-like-containing domain superfamily,IPR017986 WD40-repeat-containing domain,IPR019775 WD40 repeat, conserved site,IPR027728 Topless family,IPR036322 WD40-repeat-containing domain superfamily
RC2G0445300	XLOC_014335	XLOC_014335	Chr02:51821867-51826771	1.63352	-1.19108	0.0011	0.00603857	yes	GO:0005515 Molecular Function:protein binding	NA	IPR001680 WD40 repeat,IPR007148 Small-subunit processome, Utp12,IPR011042 Six-bladed beta-propeller, TolB-like,IPR011047 Quinoprotein alcohol dehydrogenase-like superfamily,IPR015943 WD40/YVTN repeat-like-containing domain superfamily,IPR017986 WD40-repeat-containing domain,IPR019775 WD40 repeat, conserved site,IPR020472 G-protein beta WD-40 repeat,IPR027145 Periodic tryptophan protein 2,IPR03632…
RC4G0291600	XLOC_021068	XLOC_021068	Chr04:41219446-41225163	1.02335	-1.05783	0.00865	0.0313249	yes	GO:0005515 Molecular Function:protein binding	NA	IPR001680 WD40 repeat,IPR007148 Small-subunit processome, Utp12,IPR011047 Quinoprotein alcohol dehydrogenase-like superfamily,IPR015943 WD40/YVTN repeat-like-containing domain superfamily,IPR017986 WD40-repeat-containing domain
RC7G0097800	XLOC_038145	XLOC_038145	Chr07:7189719-7192276	2.85352	-4.7481	0.0001	0.000775227	yes	GO:0005975 Biological Process:carbohydrate metabolic process,GO:0003824 Molecular Function:catalytic activity,GO:0004553 Molecular Function:hydrolase activity, hydrolyzing O-glycosyl compounds	NA	IPR001701 Glycoside hydrolase family 9,IPR008928 Six-hairpin glycosidase-like,IPR018221 Glycoside hydrolase family 9, His active site,IPR033126 Glycosyl hydrolases family 9, Asp/Glu active sites
RC4G0466700	XLOC_021949	XLOC_021949	Chr04:56432583-56435108	-1.84709	1.21627	0.0001	0.000775227	yes	GO:0009234 Biological Process:menaquinone biosynthetic process,GO:0008152 Biological Process:metabolic process,GO:0008935 Molecular Function:1,4-dihydroxy-2-naphthoyl-CoA synthase activity,GO:0003824 Molecular Function:catalytic activity	K01661 naphthoate synthase [EC:4.1.3.36]	IPR001753 Crotonase superfamily,IPR010198 1,4-Dihydroxy-2-naphthoyl-CoA synthase, MenB,IPR018376 Enoyl-CoA hydratase/isomerase, conserved site,IPR029045 ClpP/crotonase-like domain superfamily
RC2G0213700	XLOC_013154	XLOC_013154	Chr02:19280866-19285257	-1.94918	1.99604	0.0001	0.000775227	yes	GO:0070588 Biological Process:calcium ion transmembrane transport,GO:0016021 Cellular Component:integral component of membrane,GO:0016020 Cellular Component:membrane,GO:0005524 Molecular Function:ATP binding,GO:0005388 Molecular Function:calcium-transporting ATPase activity,GO:0005516 Molecular Function:calmodulin binding,GO:0000166 Molecular Function:nucleotide binding	K01537 Ca2+-transporting ATPase [EC:3.6.3.8]	IPR001757 P-type ATPase,IPR004014 Cation-transporting P-type ATPase, N-terminal,IPR006068 Cation-transporting P-type ATPase, C-terminal,IPR006408 P-type ATPase, subfamily IIB,IPR008250 P-type ATPase, A domain superfamily,IPR018303 P-type ATPase, phosphorylation site,IPR023298 P-type ATPase, transmembrane domain superfamily,IPR023299 P-type ATPase, cytoplasmic domain N,IPR024750 Calcium-transporti…
RC2G0250800	XLOC_009931	XLOC_009931	Chr02:23815858-23820704	-1.00512	1.01847	0.00035	0.00231982	yes	GO:0015693 Biological Process:magnesium ion transport,GO:0016021 Cellular Component:integral component of membrane,GO:0015444 Molecular Function:magnesium-importing ATPase activity,GO:0000166 Molecular Function:nucleotide binding	NA	IPR001757 P-type ATPase,IPR004014 Cation-transporting P-type ATPase, N-terminal,IPR006068 Cation-transporting P-type ATPase, C-terminal,IPR006415 P-type ATPase, subfamily IIIB,IPR008250 P-type ATPase, A domain superfamily,IPR018303 P-type ATPase, phosphorylation site,IPR023298 P-type ATPase, transmembrane domain superfamily,IPR023299 P-type ATPase, cytoplasmic domain N,IPR036412 HAD-like superfam…
RC2G0135100	XLOC_012722	XLOC_012722	Chr02:11267672-11269161	-1.57181	1.03233	5e-05	0.000417915	yes	NA	NA	IPR001763 Rhodanese-like domain,IPR036873 Rhodanese-like domain superfamily
RC6G0078900	XLOC_032135	XLOC_032135	Chr06:8492820-8496104	-1.65801	3.00306	5e-05	0.000417915	yes	GO:0005975 Biological Process:carbohydrate metabolic process,GO:0004553 Molecular Function:hydrolase activity, hydrolyzing O-glycosyl compounds	K15920 "xylan 1,4-beta-xylosidase [EC:3.2.1.37]"	IPR001764 Glycoside hydrolase, family 3, N-terminal,IPR002772 Glycoside hydrolase family 3 C-terminal domain,IPR013783 Immunoglobulin-like fold,IPR017853 Glycoside hydrolase superfamily,IPR026891 Fibronectin type III-like domain,IPR036881 Glycoside hydrolase family 3 C-terminal domain superfamily,IPR036962 Glycoside hydrolase, family 3, N-terminal domain superfamily
RC6G0578400	XLOC_034551	XLOC_034551	Chr06:65226812-65228605	-1.45803	1.59587	0.00105	0.00583362	yes	NA	K09377 cysteine and glycine-rich protein	IPR001781 Zinc finger, LIM-type
RC4G0454300	XLOC_021890	XLOC_021890	Chr04:55584083-55589558	1.49715	-4.11638	5e-05	0.000417915	yes	GO:0000160 Biological Process:phosphorelay signal transduction system,GO:0016310 Biological Process:phosphorylation,GO:0007165 Biological Process:signal transduction,GO:0000155 Molecular Function:phosphorelay sensor kinase activity,GO:0016772 Molecular Function:transferase activity, transferring phosphorus-containing groups	K14489 arabidopsis histidine kinase 2/3/4 (cytokinin receptor) [EC:2.7.13.3]	IPR001789 Signal transduction response regulator, receiver domain,IPR003594 Histidine kinase/HSP90-like ATPase,IPR003661 Signal transduction histidine kinase, dimerisation/phosphoacceptor domain,IPR004358 Signal transduction histidine kinase-related protein, C-terminal,IPR005467 Histidine kinase domain,IPR006189 CHASE domain,IPR011006 CheY-like superfamily,IPR036097 Signal transduction histidine …
RC3G0244700	XLOC_016667	XLOC_016667	Chr03:33377023-33382366	2.77828	-1.73276	5e-05	0.000417915	yes	GO:0000160 Biological Process:phosphorelay signal transduction system,GO:0005515 Molecular Function:protein binding	NA	IPR001789 Signal transduction response regulator, receiver domain,IPR010402 CCT domain,IPR011006 CheY-like superfamily
RC6G0444900	XLOC_036890	XLOC_036890	Chr06:55070594-55072779	-1.47437	1.66551	0.0022	0.0106227	yes	GO:0006913 Biological Process:nucleocytoplasmic transport,GO:0005525 Molecular Function:GTP binding,GO:0005525 Molecular Function:GTP binding,GO:0003924 Molecular Function:GTPase activity	K07936 GTP-binding nuclear protein Ran,K07936 GTP-binding nuclear protein Ran,K07936 GTP-binding nuclear protein Ran,K07936 GTP-binding nuclear protein Ran	IPR001806 Small GTPase superfamily,IPR002041 Ran GTPase,IPR005225 Small GTP-binding protein domain,IPR027417 P-loop containing nucleoside triphosphate hydrolase
RC1G0437700	XLOC_005135	XLOC_005135	Chr01:53253904-53256687	1.38888	-1.53999	5e-05	0.000417915	yes	GO:0005525 Molecular Function:GTP binding,GO:0003924 Molecular Function:GTPase activity	K07901 Ras-related protein Rab-8A,K07901 Ras-related protein Rab-8A,K07901 Ras-related protein Rab-8A,K07901 Ras-related protein Rab-8A,K07901 Ras-related protein Rab-8A	IPR001806 Small GTPase superfamily,IPR005225 Small GTP-binding protein domain,IPR027417 P-loop containing nucleoside triphosphate hydrolase
RC2G0151000	XLOC_012815	XLOC_012815	Chr02:12567829-12569274	1.16561	-4.03289	5e-05	0.000417915	yes	GO:0005515 Molecular Function:protein binding	NA	IPR001810 F-box domain,IPR006527 F-box associated domain, type 1,IPR017451 F-box associated interaction domain,IPR036047 F-box-like domain superfamily
RC2G0529100	XLOC_014772	XLOC_014772	Chr02:61171380-61172457	1.7229	-1.22707	0.00485	0.0199486	yes	GO:0005515 Molecular Function:protein binding	NA	IPR001810 F-box domain,IPR006527 F-box associated domain, type 1,IPR017451 F-box associated interaction domain,IPR036047 F-box-like domain superfamily
RC5G0251600	XLOC_025752	XLOC_025752	Chr05:21289020-21290870	1.25384	-1.1688	0.00185	0.00923047	yes	GO:0005515 Molecular Function:protein binding	NA	IPR001810 F-box domain,IPR006566 FBD domain,IPR032675 Leucine-rich repeat domain superfamily,IPR036047 F-box-like domain superfamily
RC3G0250900	XLOC_016695	XLOC_016695	Chr03:33893061-33895384	-1.5441	1.68898	0.00885	0.0318246	yes	GO:0005515 Molecular Function:protein binding	NA	IPR001810 F-box domain,IPR032675 Leucine-rich repeat domain superfamily,IPR036047 F-box-like domain superfamily
RC6G0063000	XLOC_035003	XLOC_035003	Chr06:6883301-6884765	1.66085	-4.07441	0.0027	0.0124961	yes	GO:0005515 Molecular Function:protein binding	NA	IPR001810 F-box domain,IPR032675 Leucine-rich repeat domain superfamily,IPR036047 F-box-like domain superfamily
RC6G0272700	XLOC_033069	XLOC_033069	Chr06:35534842-35538354	2.01868	-2.71136	5e-05	0.000417915	yes	GO:0005515 Molecular Function:protein binding	NA	IPR001810 F-box domain,IPR036047 F-box-like domain superfamily
RC6G0432400	XLOC_036827	XLOC_036827	Chr06:54090276-54091227	-2.0139	1.46933	5e-05	0.000417915	yes	GO:0005515 Molecular Function:protein binding	NA	IPR001810 F-box domain,IPR036047 F-box-like domain superfamily
RC7G0301100	XLOC_041991	XLOC_041991	Chr07:27721336-27726379	-2.37161	2.23449	5e-05	0.000417915	yes	GO:0005992 Biological Process:trehalose biosynthetic process,GO:0003824 Molecular Function:catalytic activity	K16055 trehalose 6-phosphate synthase/phosphatase [EC:2.4.1.15 3.1.3.12],K16055 trehalose 6-phosphate synthase/phosphatase [EC:2.4.1.15 3.1.3.12],K16055 trehalose 6-phosphate synthase/phosphatase [EC:2.4.1.15 3.1.3.12]	IPR001830 Glycosyl transferase, family 20,IPR003337 Trehalose-phosphatase,IPR006379 HAD-superfamily hydrolase, subfamily IIB,IPR023214 HAD superfamily,IPR036412 HAD-like superfamily
RC7G0109300	XLOC_038206	XLOC_038206	Chr07:8103624-8108602	-1.72168	1.43773	0.0021	0.0102361	yes	GO:0046872 Molecular Function:metal ion binding	K10638 E3 ubiquitin-protein ligase UHRF1 [EC:2.3.2.27]	IPR001841 Zinc finger, RING-type,IPR003105 SRA-YDG,IPR011011 Zinc finger, FYVE/PHD-type,IPR013083 Zinc finger, RING/FYVE/PHD-type,IPR015947 PUA-like superfamily,IPR017907 Zinc finger, RING-type, conserved site,IPR018957 Zinc finger, C3HC4 RING-type,IPR019786 Zinc finger, PHD-type, conserved site,IPR019787 Zinc finger, PHD-finger,IPR027370 RING-type zinc-finger, LisH dimerisation motif,IPR036987 S…
RC4G0269900	XLOC_023415	XLOC_023415	Chr04:38798097-38801015	1.45991	-1.9004	5e-05	0.000417915	yes	GO:0016567 Biological Process:protein ubiquitination,GO:0008270 Molecular Function:zinc ion binding,GO:0008270 Molecular Function:zinc ion binding	K10144 RING finger and CHY zinc finger domain-containing protein 1 [EC:2.3.2.27]	IPR001841 Zinc finger, RING-type,IPR008913 Zinc finger, CHY-type,IPR013083 Zinc finger, RING/FYVE/PHD-type,IPR017921 Zinc finger, CTCHY-type,IPR031109 Ring finger and CHY zinc finger domain-containing protein, plant,IPR037274 Zinc finger, CHY-type superfamily,IPR037275 Zinc finger, CTCHY-type superfamily
RC4G0362600	XLOC_023878	XLOC_023878	Chr04:47898616-47901219	-2.01248	2.0558	0.00475	0.0196408	yes	NA	NA	IPR001841 Zinc finger, RING-type,IPR013083 Zinc finger, RING/FYVE/PHD-type
RC5G0340700	XLOC_029760	XLOC_029760	Chr05:32217987-32218668	-5.75789	4.00257	5e-05	0.000417915	yes	NA	K16282 E3 ubiquitin-protein ligase RHA2 [EC:2.3.2.27]	IPR001841 Zinc finger, RING-type,IPR013083 Zinc finger, RING/FYVE/PHD-type
RC7G0298800	XLOC_039114	XLOC_039114	Chr07:27434531-27435653	1.46296	-1.62097	5e-05	0.000417915	yes	NA	NA	IPR001841 Zinc finger, RING-type,IPR013083 Zinc finger, RING/FYVE/PHD-type
RC5G0012100	XLOC_028170	XLOC_028170	Chr05:722101-725065	-2.72346	1.63905	5e-05	0.000417915	yes	GO:0006814 Biological Process:sodium ion transport,GO:0055085 Biological Process:transmembrane transport,GO:0016020 Cellular Component:membrane,GO:0005215 Molecular Function:transporter activity	NA	IPR001898 Solute carrier family 13
RC7G0564500	XLOC_040445	XLOC_040445	Chr07:65079794-65084485	2.14129	-1.04747	5e-05	0.000417915	yes	GO:0008272 Biological Process:sulfate transport,GO:0008272 Biological Process:sulfate transport,GO:0055085 Biological Process:transmembrane transport,GO:0016021 Cellular Component:integral component of membrane,GO:0016020 Cellular Component:membrane,GO:0008271 Molecular Function:secondary active sulfate transmembrane transporter activity,GO:0015116 Molecular Function:sulfate transmembrane transpo…	NA	IPR001902 SLC26A/SulP transporter,IPR002645 STAS domain,IPR011547 SLC26A/SulP transporter domain,IPR018045 Sulphate anion transporter, conserved site,IPR030315 Plant low affinity sulfate transporter,IPR036513 STAS domain superfamily
RC2G0554000	XLOC_014893	XLOC_014893	Chr02:63464533-63469024	1.33571	-1.31769	5e-05	0.000417915	yes	GO:0008152 Biological Process:metabolic process,GO:0016829 Molecular Function:lyase activity,GO:0000287 Molecular Function:magnesium ion binding,GO:0010333 Molecular Function:terpene synthase activity	K12742 isoprene synthase [EC:4.2.3.27]	IPR001906 Terpene synthase, N-terminal domain,IPR005630 Terpene synthase, metal-binding domain,IPR008930 Terpenoid cyclases/protein prenyltransferase alpha-alpha toroid,IPR008949 Isoprenoid synthase domain superfamily,IPR036965 Terpene synthase, N-terminal domain superfamily
RC5G0044100	XLOC_024739	XLOC_024739	Chr05:3159735-3162535	-4.65612	1.2903	5e-05	0.000417915	yes	GO:0008152 Biological Process:metabolic process,GO:0016829 Molecular Function:lyase activity,GO:0000287 Molecular Function:magnesium ion binding,GO:0010333 Molecular Function:terpene synthase activity	K14175 "(3S,6E)-nerolidol synthase [EC:4.2.3.48]"	IPR001906 Terpene synthase, N-terminal domain,IPR005630 Terpene synthase, metal-binding domain,IPR008930 Terpenoid cyclases/protein prenyltransferase alpha-alpha toroid,IPR008949 Isoprenoid synthase domain superfamily,IPR036965 Terpene synthase, N-terminal domain superfamily
RC5G0513200	XLOC_027022	XLOC_027022	Chr05:58931690-58934567	1.77104	-5.84164	5e-05	0.000417915	yes	GO:0008152 Biological Process:metabolic process,GO:0016829 Molecular Function:lyase activity,GO:0000287 Molecular Function:magnesium ion binding,GO:0010333 Molecular Function:terpene synthase activity	K15803 (-)-germacrene D synthase [EC:4.2.3.75]	IPR001906 Terpene synthase, N-terminal domain,IPR005630 Terpene synthase, metal-binding domain,IPR008930 Terpenoid cyclases/protein prenyltransferase alpha-alpha toroid,IPR008949 Isoprenoid synthase domain superfamily,IPR036965 Terpene synthase, N-terminal domain superfamily
RC5G0287900	XLOC_025923	XLOC_025923	Chr05:25199029-25202031	-1.18875	1.15621	5e-05	0.000417915	yes	GO:0006470 Biological Process:protein dephosphorylation,GO:0003824 Molecular Function:catalytic activity,GO:0004722 Molecular Function:protein serine/threonine phosphatase activity	K17506 protein phosphatase 1L [EC:3.1.3.16]	IPR001932 PPM-type phosphatase domain,IPR015655 Protein phosphatase 2C family,IPR036457 PPM-type phosphatase domain superfamily
RC7G0201200	XLOC_041469	XLOC_041469	Chr07:16715725-16716452	-1.55455	2.24342	5e-05	0.000417915	yes	NA	NA	IPR001938 Thaumatin,IPR017949 Thaumatin, conserved site,IPR037176 Osmotin/thaumatin-like superfamily
RC7G0200900	XLOC_041466	XLOC_041466	Chr07:16670634-16675596	1.91405	-3.54814	5e-05	0.000417915	yes	NA	NA	IPR001938 Thaumatin,IPR037176 Osmotin/thaumatin-like superfamily
RC2G0081600	XLOC_009171	XLOC_009171	Chr02:6413235-6417873	3.95421	-1.35237	5e-05	0.000417915	yes	GO:0005975 Biological Process:carbohydrate metabolic process,GO:0004553 Molecular Function:hydrolase activity, hydrolyzing O-glycosyl compounds	NA	IPR001944 Glycoside hydrolase, family 35,IPR008979 Galactose-binding-like domain superfamily,IPR017853 Glycoside hydrolase superfamily,IPR019801 Glycoside hydrolase, family 35, conserved site,IPR031330 Glycoside hydrolase 35, catalytic domain
RC1G0294600	XLOC_004409	XLOC_004409	Chr01:39698936-39703014	-1.54373	2.80085	5e-05	0.000417915	yes	GO:0009073 Biological Process:aromatic amino acid family biosynthetic process,GO:0003866 Molecular Function:3-phosphoshikimate 1-carboxyvinyltransferase activity,GO:0003824 Molecular Function:catalytic activity,GO:0016765 Molecular Function:transferase activity, transferring alkyl or aryl (other than methyl) groups	K00800 3-phosphoshikimate 1-carboxyvinyltransferase [EC:2.5.1.19]	IPR001986 Enolpyruvate transferase domain,IPR006264 3-phosphoshikimate 1-carboxyvinyltransferase,IPR013792 RNA 3'-terminal phosphate cyclase/enolpyruvate transferase, alpha/beta,IPR023193 3-phosphoshikimate 1-carboxyvinyltransferase, conserved site,IPR036968 Enolpyruvate transferase domain superfamily
RC3G0303600	XLOC_018993	XLOC_018993	Chr03:38174153-38178380	-1.09355	1.52914	5e-05	0.000417915	yes	GO:0006886 Biological Process:intracellular protein transport,GO:0005622 Cellular Component:intracellular	NA	IPR002014 VHS domain,IPR004152 GAT domain,IPR008942 ENTH/VHS
RC0G0252600	XLOC_001222	XLOC_001222	Chr00:33052363-33056834	-1.88057	1.22689	0.0099	0.0346906	yes	GO:0055114 Biological Process:oxidation-reduction process,GO:0006979 Biological Process:response to oxidative stress,GO:0020037 Molecular Function:heme binding,GO:0004601 Molecular Function:peroxidase activity	K00434 L-ascorbate peroxidase [EC:1.11.1.11]	IPR002016 Haem peroxidase, plant/fungal/bacterial,IPR002207 Class I peroxidase,IPR010255 Haem peroxidase
RC4G0081100	XLOC_022538	XLOC_022538	Chr04:9511830-9515739	1.24365	-2.32027	5e-05	0.000417915	yes	NA	K01728 pectate lyase [EC:4.2.2.2]	IPR002022 Pectate lyase,IPR011050 Pectin lyase fold/virulence factor,IPR012334 Pectin lyase fold,IPR018082 AmbAllergen
RC2G0691700	XLOC_012054	XLOC_012054	Chr02:74922426-74925504	-1.22597	1.85827	0.00715	0.027066	yes	GO:0055085 Biological Process:transmembrane transport,GO:0005509 Molecular Function:calcium ion binding	NA	IPR002048 EF-hand domain,IPR002067 Mitochondrial carrier protein,IPR011992 EF-hand domain pair,IPR018108 Mitochondrial substrate/solute carrier,IPR018247 EF-Hand 1, calcium-binding site,IPR023395 Mitochondrial carrier domain superfamily
RC1G0399100	XLOC_007851	XLOC_007851	Chr01:50138617-50142617	1.29454	-1.49033	5e-05	0.000417915	yes	GO:0005509 Molecular Function:calcium ion binding	NA	IPR002048 EF-hand domain,IPR005135 Endonuclease/exonuclease/phosphatase,IPR011992 EF-hand domain pair,IPR018247 EF-Hand 1, calcium-binding site,IPR036691 Endonuclease/exonuclease/phosphatase superfamily
RC0G0164000	XLOC_002273	XLOC_002273	Chr00:21098171-21100803	1.98516	-1.78276	0.00865	0.0313249	yes	GO:0005509 Molecular Function:calcium ion binding	K06268 serine/threonine-protein phosphatase 2B regulatory subunit	IPR002048 EF-hand domain,IPR011992 EF-hand domain pair,IPR018247 EF-Hand 1, calcium-binding site
RC2G0032400	XLOC_012218	XLOC_012218	Chr02:2315969-2316822	-1.04471	1.4706	0.00015	0.00111473	yes	GO:0005509 Molecular Function:calcium ion binding	NA	IPR002048 EF-hand domain,IPR011992 EF-hand domain pair,IPR018247 EF-Hand 1, calcium-binding site
RC5G0643100	XLOC_027690	XLOC_027690	Chr05:75127901-75130422	-1.07603	1.85601	0.00025	0.00174253	yes	GO:0005509 Molecular Function:calcium ion binding	NA	IPR002048 EF-hand domain,IPR011992 EF-hand domain pair,IPR018247 EF-Hand 1, calcium-binding site
RC1G0463700	XLOC_008134	XLOC_008134	Chr01:55456550-55457027	1.69131	-1.44826	5e-05	0.000417915	yes	NA	NA	IPR002068 Alpha crystallin/Hsp20 domain,IPR008978 HSP20-like chaperone,IPR031107 Small heat shock protein HSP20
RC7G0554100	XLOC_043179	XLOC_043179	Chr07:63537356-63541820	-1.16186	1.08119	5e-05	0.000417915	yes	GO:0009785 Biological Process:blue light signaling pathway,GO:0009882 Molecular Function:blue light photoreceptor activity	NA	IPR002081 Cryptochrome/DNA photolyase class 1,IPR005101 Cryptochrome/DNA photolyase, FAD-binding domain,IPR006050 DNA photolyase, N-terminal,IPR014134 Cryptochrome, plant,IPR014729 Rossmann-like alpha/beta/alpha sandwich fold,IPR018394 Cryptochrome/DNA photolyase class 1, conserved site, C-terminal,IPR020978 Cryptochrome C-terminal,IPR036134 Cryptochrome/DNA photolyase, FAD-binding domain-like su…
RC6G0180700	XLOC_032630	XLOC_032630	Chr06:19911591-19915103	2.21632	-1.17972	0.00035	0.00231982	yes	GO:0006207 Biological Process:'de novo' pyrimidine nucleobase biosynthetic process,GO:0006520 Biological Process:cellular amino acid metabolic process,GO:0016597 Molecular Function:amino acid binding,GO:0004070 Molecular Function:aspartate carbamoyltransferase activity,GO:0016743 Molecular Function:carboxyl- or carbamoyltransferase activity	K00609 aspartate carbamoyltransferase catalytic subunit [EC:2.1.3.2]	IPR002082 Aspartate carbamoyltransferase,IPR006130 Aspartate/ornithine carbamoyltransferase,IPR006131 Aspartate/ornithine carbamoyltransferase, Asp/Orn-binding domain,IPR006132 Aspartate/ornithine carbamoyltransferase, carbamoyl-P binding,IPR036901 Aspartate/ornithine carbamoyltransferase superfamily
RC1G0134900	XLOC_006668	XLOC_006668	Chr01:17792322-17795319	-3.51937	1.19281	5e-05	0.000417915	yes	GO:0005515 Molecular Function:protein binding	NA	IPR002083 MATH/TRAF domain,IPR008974 TRAF-like
RC2G0589200	XLOC_015068	XLOC_015068	Chr02:66665561-66673830	1.10581	-1.80573	0.00235	0.0111669	yes	GO:0006351 Biological Process:transcription, DNA-templated,GO:0003677 Molecular Function:DNA binding,GO:0003899 Molecular Function:DNA-directed 5'-3' RNA polymerase activity,GO:0003899 Molecular Function:DNA-directed 5'-3' RNA polymerase activity	K10908 "DNA-directed RNA polymerase, mitochondrial [EC:2.7.7.6]",K10908 "DNA-directed RNA polymerase, mitochondrial [EC:2.7.7.6]"	IPR002092 DNA-directed RNA polymerase, phage-type,IPR024075 DNA-directed RNA polymerase, helix hairpin domain superfamily,IPR029262 DNA-directed RNA polymerase, N-terminal,IPR037159 DNA-directed RNA polymerase, N-terminal domain superfamily
RC4G0409400	XLOC_024077	XLOC_024077	Chr04:52047461-52054763	1.09604	-1.35192	0.0087	0.0314299	yes	GO:0006351 Biological Process:transcription, DNA-templated,GO:0003677 Molecular Function:DNA binding,GO:0003899 Molecular Function:DNA-directed 5'-3' RNA polymerase activity,GO:0003899 Molecular Function:DNA-directed 5'-3' RNA polymerase activity	K10908 "DNA-directed RNA polymerase, mitochondrial [EC:2.7.7.6]",K10908 "DNA-directed RNA polymerase, mitochondrial [EC:2.7.7.6]"	IPR002092 DNA-directed RNA polymerase, phage-type,IPR024075 DNA-directed RNA polymerase, helix hairpin domain superfamily,IPR029262 DNA-directed RNA polymerase, N-terminal,IPR037159 DNA-directed RNA polymerase, N-terminal domain superfamily
RC3G0291400	XLOC_018920	XLOC_018920	Chr03:37171595-37173720	-1.40247	1.00892	0.0004	0.00260508	yes	GO:0045454 Biological Process:cell redox homeostasis,GO:0009055 Molecular Function:electron transfer activity,GO:0015035 Molecular Function:protein disulfide oxidoreductase activity	NA	IPR002109 Glutaredoxin,IPR004480 Monothiol glutaredoxin-related,IPR036249 Thioredoxin-like superfamily
RC7G0160900	XLOC_041274	XLOC_041274	Chr07:12386804-12388223	-2.53612	3.08886	0.0061	0.0238088	yes	GO:0045454 Biological Process:cell redox homeostasis,GO:0009055 Molecular Function:electron transfer activity,GO:0015035 Molecular Function:protein disulfide oxidoreductase activity	K17479 glutaredoxin domain-containing cysteine-rich protein 1	IPR002109 Glutaredoxin,IPR036249 Thioredoxin-like superfamily
RC3G0350100	XLOC_017137	XLOC_017137	Chr03:42144896-42145532	-2.02924	1.59868	0.005	0.0203882	yes	GO:0000786 Cellular Component:nucleosome,GO:0005634 Cellular Component:nucleus,GO:0003677 Molecular Function:DNA binding,GO:0003677 Molecular Function:DNA binding,GO:0046982 Molecular Function:protein heterodimerization activity	K11251 histone H2A	IPR002119 Histone H2A,IPR007125 Histone H2A/H2B/H3,IPR009072 Histone-fold,IPR032454 Histone H2A, C-terminal domain,IPR032458 Histone H2A conserved site
RC3G0284600	XLOC_018885	XLOC_018885	Chr03:36657669-36660687	-1.58193	1.75206	5e-05	0.000417915	yes	GO:0008152 Biological Process:metabolic process,GO:0016746 Molecular Function:transferase activity, transferring acyl groups	K13508 glycerol-3-phosphate acyltransferase [EC:2.3.1.15 2.3.1.198],K13508 glycerol-3-phosphate acyltransferase [EC:2.3.1.15 2.3.1.198],K13508 glycerol-3-phosphate acyltransferase [EC:2.3.1.15 2.3.1.198]	IPR002123 Phospholipid/glycerol acyltransferase,IPR036412 HAD-like superfamily
RC7G0007800	XLOC_037696	XLOC_037696	Chr07:526371-529622	-1.08602	1.12549	5e-05	0.000417915	yes	GO:0019752 Biological Process:carboxylic acid metabolic process,GO:0006536 Biological Process:glutamate metabolic process,GO:0016831 Molecular Function:carboxy-lyase activity,GO:0003824 Molecular Function:catalytic activity,GO:0004351 Molecular Function:glutamate decarboxylase activity,GO:0030170 Molecular Function:pyridoxal phosphate binding	K01580 glutamate decarboxylase [EC:4.1.1.15]	IPR002129 Pyridoxal phosphate-dependent decarboxylase,IPR010107 Glutamate decarboxylase,IPR015421 Pyridoxal phosphate-dependent transferase, major region, subdomain 1,IPR015422 Pyridoxal phosphate-dependent transferase, subdomain 2,IPR015424 Pyridoxal phosphate-dependent transferase
RC3G0326400	XLOC_019103	XLOC_019103	Chr03:40169623-40172212	-2.45494	1.58052	0.00345	0.0152071	yes	GO:0006556 Biological Process:S-adenosylmethionine biosynthetic process,GO:0005524 Molecular Function:ATP binding,GO:0004478 Molecular Function:methionine adenosyltransferase activity	K00789 S-adenosylmethionine synthetase [EC:2.5.1.6]	IPR002133 S-adenosylmethionine synthetase,IPR022628 S-adenosylmethionine synthetase, N-terminal,IPR022629 S-adenosylmethionine synthetase, central domain,IPR022630 S-adenosylmethionine synthetase, C-terminal,IPR022631 S-adenosylmethionine synthetase, conserved site,IPR022636 S-adenosylmethionine synthetase superfamily
RC6G0470200	XLOC_037008	XLOC_037008	Chr06:57290566-57291171	-1.32935	1.7899	5e-05	0.000417915	yes	GO:0006412 Biological Process:translation,GO:0005622 Cellular Component:intracellular,GO:0005840 Cellular Component:ribosome,GO:0003735 Molecular Function:structural constituent of ribosome	K02909 large subunit ribosomal protein L31	IPR002150 Ribosomal protein L31,IPR034704 L28p-like
RC4G0185400	XLOC_023041	XLOC_023041	Chr04:27299483-27309739	1.70597	-1.35787	0.00165	0.00842447	yes	GO:0043531 Molecular Function:ADP binding	NA	IPR002182 NB-ARC,IPR008808 Powdery mildew resistance protein, RPW8 domain,IPR027417 P-loop containing nucleoside triphosphate hydrolase,IPR032675 Leucine-rich repeat domain superfamily,IPR036388 Winged helix-like DNA-binding domain superfamily
RC6G0271200	XLOC_033061	XLOC_033061	Chr06:35365250-35371062	1.518	-1.16803	5e-05	0.000417915	yes	GO:0043531 Molecular Function:ADP binding	NA	IPR002182 NB-ARC,IPR027417 P-loop containing nucleoside triphosphate hydrolase,IPR032675 Leucine-rich repeat domain superfamily
RC2G0285900	XLOC_013535	XLOC_013535	Chr02:28438868-28441360	1.5198	-4.29965	0.00565	0.0224426	yes	GO:0043531 Molecular Function:ADP binding	NA	IPR002182 NB-ARC,IPR027417 P-loop containing nucleoside triphosphate hydrolase,IPR032675 Leucine-rich repeat domain superfamily,IPR036388 Winged helix-like DNA-binding domain superfamily
RC4G0088100	XLOC_022569	XLOC_022569	Chr04:10595424-10611786	1.08525	-1.56855	0.0003	0.00203805	yes	GO:0043531 Molecular Function:ADP binding	NA	IPR002182 NB-ARC,IPR027417 P-loop containing nucleoside triphosphate hydrolase,IPR032675 Leucine-rich repeat domain superfamily,IPR036388 Winged helix-like DNA-binding domain superfamily
RC7G0033400	XLOC_037831	XLOC_037831	Chr07:2140916-2144390	-1.48932	1.53578	0.0002	0.00143409	yes	GO:0043531 Molecular Function:ADP binding	NA	IPR002182 NB-ARC,IPR027417 P-loop containing nucleoside triphosphate hydrolase,IPR032675 Leucine-rich repeat domain superfamily,IPR036388 Winged helix-like DNA-binding domain superfamily
RC4G0009300	XLOC_022193	XLOC_022193	Chr04:701450-704808	1.20986	-4.05892	0.0104	0.0359932	yes	GO:0043531 Molecular Function:ADP binding	NA	IPR002182 NB-ARC,IPR027417 P-loop containing nucleoside triphosphate hydrolase,IPR032675 Leucine-rich repeat domain superfamily,IPR036390 Winged helix DNA-binding domain superfamily
RC4G0409800	XLOC_021668	XLOC_021668	Chr04:52072597-52074013	-2.15629	1.31096	0.00345	0.0152071	yes	GO:0008152 Biological Process:metabolic process,GO:0016758 Molecular Function:transferase activity, transferring hexosyl groups	NA	IPR002213 UDP-glucuronosyl/UDP-glucosyltransferase
RC7G0326000	XLOC_039249	XLOC_039249	Chr07:30072678-30074201	-1.30836	1.29267	5e-05	0.000417915	yes	GO:0008152 Biological Process:metabolic process,GO:0016758 Molecular Function:transferase activity, transferring hexosyl groups	NA	IPR002213 UDP-glucuronosyl/UDP-glucosyltransferase
RC1G0553600	XLOC_005751	XLOC_005751	Chr01:61661182-61662962	-1.84854	2.15639	5e-05	0.000417915	yes	GO:0008152 Biological Process:metabolic process,GO:0016758 Molecular Function:transferase activity, transferring hexosyl groups	NA	IPR002213 UDP-glucuronosyl/UDP-glucosyltransferase,IPR035595 UDP-glycosyltransferase family, conserved site
RC3G0376100	XLOC_017212	XLOC_017212	Chr03:43856004-43857393	-2.28001	1.35672	0.006	0.0235053	yes	GO:0008152 Biological Process:metabolic process,GO:0016758 Molecular Function:transferase activity, transferring hexosyl groups	K17193 anthocyanidin 3-O-glucoside 2'''-O-xylosyltransferase [EC:2.4.2.51]	IPR002213 UDP-glucuronosyl/UDP-glucosyltransferase,IPR035595 UDP-glycosyltransferase family, conserved site
RC4G0047300	XLOC_022379	XLOC_022379	Chr04:5028126-5029662	-3.3561	2.16741	5e-05	0.000417915	yes	GO:0008152 Biological Process:metabolic process,GO:0016758 Molecular Function:transferase activity, transferring hexosyl groups	NA	IPR002213 UDP-glucuronosyl/UDP-glucosyltransferase,IPR035595 UDP-glycosyltransferase family, conserved site
RC4G0192900	XLOC_023073	XLOC_023073	Chr04:28203165-28204639	2.18859	-1.04998	5e-05	0.000417915	yes	GO:0008152 Biological Process:metabolic process,GO:0016758 Molecular Function:transferase activity, transferring hexosyl groups	K21371 crocetin glucosyltransferase [EC:2.4.1.271],K21371 crocetin glucosyltransferase [EC:2.4.1.271]	IPR002213 UDP-glucuronosyl/UDP-glucosyltransferase,IPR035595 UDP-glycosyltransferase family, conserved site
RC5G0593900	XLOC_027452	XLOC_027452	Chr05:69278604-69280088	-1.40798	1.35167	5e-05	0.000417915	yes	GO:0008152 Biological Process:metabolic process,GO:0016758 Molecular Function:transferase activity, transferring hexosyl groups	NA	IPR002213 UDP-glucuronosyl/UDP-glucosyltransferase,IPR035595 UDP-glycosyltransferase family, conserved site
RC6G0482700	XLOC_037068	XLOC_037068	Chr06:58147908-58149357	2.33627	-2.6108	5e-05	0.000417915	yes	GO:0008152 Biological Process:metabolic process,GO:0016758 Molecular Function:transferase activity, transferring hexosyl groups	K08237 hydroquinone glucosyltransferase [EC:2.4.1.218],K08237 hydroquinone glucosyltransferase [EC:2.4.1.218]	IPR002213 UDP-glucuronosyl/UDP-glucosyltransferase,IPR035595 UDP-glycosyltransferase family, conserved site
RC7G0170800	XLOC_041323	XLOC_041323	Chr07:13257487-13258930	-1.67901	1.53782	0.00015	0.00111473	yes	GO:0008152 Biological Process:metabolic process,GO:0016758 Molecular Function:transferase activity, transferring hexosyl groups	K08237 hydroquinone glucosyltransferase [EC:2.4.1.218],K08237 hydroquinone glucosyltransferase [EC:2.4.1.218]	IPR002213 UDP-glucuronosyl/UDP-glucosyltransferase,IPR035595 UDP-glycosyltransferase family, conserved site
RC7G0046900	XLOC_040746	XLOC_040746	Chr07:3165805-3167692	-3.1202	4.89367	5e-05	0.000417915	yes	GO:0015995 Biological Process:chlorophyll biosynthetic process,GO:0051188 Biological Process:cofactor biosynthetic process,GO:0055114 Biological Process:oxidation-reduction process,GO:0015979 Biological Process:photosynthesis,GO:0008033 Biological Process:tRNA processing,GO:0050660 Molecular Function:flavin adenine dinucleotide binding,GO:0045550 Molecular Function:geranylgeranyl reductase activi…	K10960 geranylgeranyl diphosphate/geranylgeranyl-bacteriochlorophyllide a reductase [EC:1.3.1.83 1.3.1.111],K10960 geranylgeranyl diphosphate/geranylgeranyl-bacteriochlorophyllide a reductase [EC:1.3.1.83 1.3.1.111]	IPR002218 tRNA uridine 5-carboxymethylaminomethyl modification enzyme MnmG-related,IPR010253 Geranylgeranyl reductase, plant/prokaryotic,IPR011774 Geranylgeranyl reductase, plant/cyanobacteria,IPR011777 Geranylgeranyl reductase family,IPR036188 FAD/NAD(P)-binding domain superfamily
RC5G0070100	XLOC_028474	XLOC_028474	Chr05:4942685-4944922	-1.38975	3.88081	5e-05	0.000417915	yes	GO:0008152 Biological Process:metabolic process,GO:0055114 Biological Process:oxidation-reduction process,GO:0046148 Biological Process:pigment biosynthetic process,GO:0004097 Molecular Function:catechol oxidase activity,GO:0016491 Molecular Function:oxidoreductase activity	K00422 polyphenol oxidase [EC:1.10.3.1]	IPR002227 Tyrosinase copper-binding domain,IPR006311 Twin-arginine translocation pathway, signal sequence,IPR008922 Uncharacterised domain, di-copper centre,IPR016213 Polyphenol oxidase,IPR022739 Polyphenol oxidase, central domain,IPR022740 Polyphenol oxidase, C-terminal
RC5G0730700	XLOC_028046	XLOC_028046	Chr05:84907178-84909217	-3.06422	2.63346	0.0009	0.00513526	yes	GO:0003333 Biological Process:amino acid transmembrane transport,GO:0016020 Cellular Component:membrane,GO:0015171 Molecular Function:amino acid transmembrane transporter activity	NA	IPR002293 Amino acid/polyamine transporter I
RC6G0297600	XLOC_036164	XLOC_036164	Chr06:39506890-39509387	-1.22265	1.36636	0.00045	0.00287853	yes	GO:0003333 Biological Process:amino acid transmembrane transport,GO:0016020 Cellular Component:membrane,GO:0015171 Molecular Function:amino acid transmembrane transporter activity	NA	IPR002293 Amino acid/polyamine transporter I
RC7G0103700	XLOC_041015	XLOC_041015	Chr07:7770148-7772091	-2.04215	2.312	0.0035	0.0153784	yes	GO:0055114 Biological Process:oxidation-reduction process,GO:0016491 Molecular Function:oxidoreductase activity,GO:0008270 Molecular Function:zinc ion binding	K00083 cinnamyl-alcohol dehydrogenase [EC:1.1.1.195]	IPR002328 Alcohol dehydrogenase, zinc-type, conserved site,IPR011032 GroES-like superfamily,IPR013149 Alcohol dehydrogenase, C-terminal,IPR013154 Alcohol dehydrogenase, N-terminal,IPR029752 D-isomer specific 2-hydroxyacid dehydrogenase, NAD-binding domain conserved site 1,IPR036291 NAD(P)-binding domain superfamily
RC2G0201400	XLOC_009716	XLOC_009716	Chr02:17877882-17879559	3.19544	-5.97526	5e-05	0.000417915	yes	GO:0055114 Biological Process:oxidation-reduction process,GO:0016491 Molecular Function:oxidoreductase activity,GO:0008270 Molecular Function:zinc ion binding	K00083 cinnamyl-alcohol dehydrogenase [EC:1.1.1.195]	IPR002328 Alcohol dehydrogenase, zinc-type, conserved site,IPR011032 GroES-like superfamily,IPR013149 Alcohol dehydrogenase, C-terminal,IPR013154 Alcohol dehydrogenase, N-terminal,IPR036291 NAD(P)-binding domain superfamily
RC2G0235800	XLOC_009864	XLOC_009864	Chr02:21755985-21758599	1.44774	-3.76451	5e-05	0.000417915	yes	GO:0055114 Biological Process:oxidation-reduction process,GO:0016491 Molecular Function:oxidoreductase activity,GO:0008270 Molecular Function:zinc ion binding	K00083 cinnamyl-alcohol dehydrogenase [EC:1.1.1.195]	IPR002328 Alcohol dehydrogenase, zinc-type, conserved site,IPR011032 GroES-like superfamily,IPR013149 Alcohol dehydrogenase, C-terminal,IPR013154 Alcohol dehydrogenase, N-terminal,IPR036291 NAD(P)-binding domain superfamily
RC7G0099200	XLOC_038151	XLOC_038151	Chr07:7376225-7381835	-2.07085	3.16592	0.0033	0.0147047	yes	GO:0055114 Biological Process:oxidation-reduction process,GO:0016491 Molecular Function:oxidoreductase activity,GO:0008270 Molecular Function:zinc ion binding	K00001 alcohol dehydrogenase [EC:1.1.1.1]	IPR002328 Alcohol dehydrogenase, zinc-type, conserved site,IPR011032 GroES-like superfamily,IPR013149 Alcohol dehydrogenase, C-terminal,IPR013154 Alcohol dehydrogenase, N-terminal,IPR036291 NAD(P)-binding domain superfamily
RC3G0268700	XLOC_016767	XLOC_016767	Chr03:35386074-35387721	-1.64734	1.16637	0.0123	0.0408756	yes	GO:0016491 Molecular Function:oxidoreductase activity	K08081 tropinone reductase I [EC:1.1.1.206]	IPR002347 Short-chain dehydrogenase/reductase SDR,IPR020904 Short-chain dehydrogenase/reductase, conserved site,IPR036291 NAD(P)-binding domain superfamily
RC7G0426900	XLOC_039716	XLOC_039716	Chr07:44979724-44981535	-1.08601	2.96404	0.0049	0.0200807	yes	GO:0016491 Molecular Function:oxidoreductase activity	K15095 (+)-neomenthol dehydrogenase [EC:1.1.1.208]	IPR002347 Short-chain dehydrogenase/reductase SDR,IPR020904 Short-chain dehydrogenase/reductase, conserved site,IPR036291 NAD(P)-binding domain superfamily
RC1G0544700	XLOC_005718	XLOC_005718	Chr01:61014350-61017886	-1.33403	2.56535	0.01405	0.0453488	yes	NA	NA	IPR002347 Short-chain dehydrogenase/reductase SDR,IPR036291 NAD(P)-binding domain superfamily
RC2G0053200	XLOC_012322	XLOC_012322	Chr02:4055730-4058900	1.87887	-1.38375	5e-05	0.000417915	yes	NA	K13606 chlorophyll(ide) b reductase [EC:1.1.1.294]	IPR002347 Short-chain dehydrogenase/reductase SDR,IPR036291 NAD(P)-binding domain superfamily
RC4G0364000	XLOC_021424	XLOC_021424	Chr04:48019197-48021623	-2.90642	4.95856	0.0102	0.0354719	yes	NA	K10251 17beta-estradiol 17-dehydrogenase / very-long-chain 3-oxoacyl-CoA reductase [EC:1.1.1.62 1.1.1.330],K10251 17beta-estradiol 17-dehydrogenase / very-long-chain 3-oxoacyl-CoA reductase [EC:1.1.1.62 1.1.1.330],K10251 17beta-estradiol 17-dehydrogenase / very-long-chain 3-oxoacyl-CoA reductase [EC:1.1.1.62 1.1.1.330]	IPR002347 Short-chain dehydrogenase/reductase SDR,IPR036291 NAD(P)-binding domain superfamily
RC5G0166200	XLOC_025317	XLOC_025317	Chr05:12676571-12680068	-3.29429	1.85593	5e-05	0.000417915	yes	NA	NA	IPR002347 Short-chain dehydrogenase/reductase SDR,IPR036291 NAD(P)-binding domain superfamily
RC0G0191600	XLOC_000943	XLOC_000943	Chr00:25111318-25113627	-2.92287	1.88259	0.0057	0.0226062	yes	GO:0016866 Molecular Function:intramolecular transferase activity	K15813 beta-amyrin synthase [EC:5.4.99.39]	IPR002365 Terpene synthase, conserved site,IPR008930 Terpenoid cyclases/protein prenyltransferase alpha-alpha toroid,IPR018333 Squalene cyclase,IPR032696 Squalene cyclase, C-terminal
RC2G0255200	XLOC_013366	XLOC_013366	Chr02:24565829-24569208	-1.02472	1.05824	5e-05	0.000417915	yes	GO:0009073 Biological Process:aromatic amino acid family biosynthetic process,GO:0003849 Molecular Function:3-deoxy-7-phosphoheptulonate synthase activity,GO:0003824 Molecular Function:catalytic activity	K01626 3-deoxy-7-phosphoheptulonate synthase [EC:2.5.1.54]	IPR002480 DAHP synthetase, class II,IPR013785 Aldolase-type TIM barrel
RC0G0105300	XLOC_001960	XLOC_001960	Chr00:12504942-12507735	2.79928	-1.05468	0.00395	0.0168928	yes	GO:0006855 Biological Process:drug transmembrane transport,GO:0055085 Biological Process:transmembrane transport,GO:0016020 Cellular Component:membrane,GO:0015297 Molecular Function:antiporter activity,GO:0015238 Molecular Function:drug transmembrane transporter activity	NA	IPR002528 Multi antimicrobial extrusion protein
RC2G0544900	XLOC_011295	XLOC_011295	Chr02:62616557-62620164	2.89861	-1.77307	0.0064	0.0247166	yes	GO:0006855 Biological Process:drug transmembrane transport,GO:0055085 Biological Process:transmembrane transport,GO:0016020 Cellular Component:membrane,GO:0015297 Molecular Function:antiporter activity,GO:0015238 Molecular Function:drug transmembrane transporter activity	NA	IPR002528 Multi antimicrobial extrusion protein
RC4G0285100	XLOC_023491	XLOC_023491	Chr04:40543904-40545658	-3.29726	1.32763	5e-05	0.000417915	yes	GO:0006855 Biological Process:drug transmembrane transport,GO:0055085 Biological Process:transmembrane transport,GO:0016020 Cellular Component:membrane,GO:0015297 Molecular Function:antiporter activity,GO:0015238 Molecular Function:drug transmembrane transporter activity	NA	IPR002528 Multi antimicrobial extrusion protein
RC5G0030800	XLOC_024666	XLOC_024666	Chr05:2081785-2086425	-3.58818	3.45251	0.0012	0.00648448	yes	GO:0006855 Biological Process:drug transmembrane transport,GO:0055085 Biological Process:transmembrane transport,GO:0016020 Cellular Component:membrane,GO:0015297 Molecular Function:antiporter activity,GO:0015238 Molecular Function:drug transmembrane transporter activity	NA	IPR002528 Multi antimicrobial extrusion protein
RC6G0091100	XLOC_035127	XLOC_035127	Chr06:9531709-9535765	1.72399	-1.91368	5e-05	0.000417915	yes	GO:0009086 Biological Process:methionine biosynthetic process,GO:0046522 Molecular Function:S-methyl-5-thioribose kinase activity	K00899 5-methylthioribose kinase [EC:2.7.1.100]	IPR002575 Aminoglycoside phosphotransferase,IPR009212 Methylthioribose kinase,IPR011009 Protein kinase-like domain superfamily
RC5G0172100	XLOC_025348	XLOC_025348	Chr05:13292470-13295115	-1.61558	1.20773	5e-05	0.000417915	yes	GO:0006629 Biological Process:lipid metabolic process,GO:0008152 Biological Process:metabolic process	NA	IPR002641 Patatin-like phospholipase domain,IPR016035 Acyl transferase/acyl hydrolase/lysophospholipase
RC3G0261100	XLOC_018754	XLOC_018754	Chr03:34811593-34812600	-1.31051	1.01721	0.0075	0.0280656	yes	NA	NA	IPR002696 Putative membrane protein insertion efficiency factor
RC6G0544600	XLOC_034392	XLOC_034392	Chr06:62723727-62726883	-1.60779	2.3484	5e-05	0.000417915	yes	GO:0016021 Cellular Component:integral component of membrane	NA	IPR002781 Transmembrane protein TauE-like
RC1G0438400	XLOC_008033	XLOC_008033	Chr01:53296210-53297186	1.56129	-1.3934	0.00455	0.018971	yes	GO:0004045 Molecular Function:aminoacyl-tRNA hydrolase activity	NA	IPR002833 Peptidyl-tRNA hydrolase, PTH2,IPR023476 Peptidyl-tRNA hydrolase II domain superfamily
RC7G0400400	XLOC_042492	XLOC_042492	Chr07:40892595-40896696	1.48134	-1.10522	0.0145	0.0464093	yes	NA	NA	IPR002885 Pentatricopeptide repeat
RC0G0014000	XLOC_001511	XLOC_001511	Chr00:1111097-1114379	1.75006	-1.03428	0.00405	0.0172343	yes	GO:0005515 Molecular Function:protein binding,GO:0008270 Molecular Function:zinc ion binding	NA	IPR002885 Pentatricopeptide repeat,IPR011990 Tetratricopeptide-like helical domain superfamily,IPR032867 DYW domain
RC5G0329900	XLOC_026107	XLOC_026107	Chr05:30696751-30703737	1.13901	-3.23048	0.0088	0.0316892	yes	NA	NA	IPR002885 Pentatricopeptide repeat,IPR033443 Pentacotripeptide-repeat region of PRORP
RC3G0002400	XLOC_017451	XLOC_017451	Chr03:650458-655125	1.73801	-1.64521	0.0015	0.00778474	yes	GO:0000103 Biological Process:sulfate assimilation,GO:0005524 Molecular Function:ATP binding,GO:0004020 Molecular Function:adenylylsulfate kinase activity	K00860 adenylylsulfate kinase [EC:2.7.1.25]	IPR002891 Adenylyl-sulfate kinase,IPR027417 P-loop containing nucleoside triphosphate hydrolase
RC6G0334100	XLOC_036346	XLOC_036346	Chr06:43835140-43835932	3.80937	-1.85512	0.00815	0.0299796	yes	NA	NA	IPR002902 Gnk2-homologous domain
RC2G0559000	XLOC_014921	XLOC_014921	Chr02:64106184-64108417	-1.92369	1.56062	0.0017	0.00861608	yes	GO:0016226 Biological Process:iron-sulfur cluster assembly,GO:0055114 Biological Process:oxidation-reduction process,GO:0005739 Cellular Component:mitochondrion,GO:0008199 Molecular Function:ferric iron binding,GO:0004322 Molecular Function:ferroxidase activity	K19054 frataxin [EC:1.16.3.1],K19054 frataxin [EC:1.16.3.1]	IPR002908 Frataxin/CyaY,IPR017789 Frataxin,IPR020895 Frataxin conserved site,IPR036524 Frataxin/CyaY superfamily
RC4G0246800	XLOC_020844	XLOC_020844	Chr04:35995742-35997096	1.51971	-1.79015	5e-05	0.000417915	yes	GO:0016787 Molecular Function:hydrolase activity	K01061 carboxymethylenebutenolidase [EC:3.1.1.45]	IPR002925 Dienelactone hydrolase,IPR029058 Alpha/Beta hydrolase fold
RC5G0189600	XLOC_025435	XLOC_025435	Chr05:15156029-15158206	-1.32158	1.54871	5e-05	0.000417915	yes	GO:0008152 Biological Process:metabolic process,GO:0016787 Molecular Function:hydrolase activity,GO:0016813 Molecular Function:hydrolase activity, acting on carbon-nitrogen (but not peptide) bonds, in linear amidines	K02083 allantoate deiminase [EC:3.5.3.9],K02083 allantoate deiminase [EC:3.5.3.9]	IPR002933 Peptidase M20,IPR010158 Amidase, carbamoylase-type
RC5G0189700	XLOC_025436	XLOC_025436	Chr05:15158349-15159466	-1.53689	3.31286	5e-05	0.000417915	yes	GO:0008152 Biological Process:metabolic process,GO:0016787 Molecular Function:hydrolase activity,GO:0016813 Molecular Function:hydrolase activity, acting on carbon-nitrogen (but not peptide) bonds, in linear amidines	K02083 allantoate deiminase [EC:3.5.3.9],K02083 allantoate deiminase [EC:3.5.3.9]	IPR002933 Peptidase M20,IPR010158 Amidase, carbamoylase-type,IPR011650 Peptidase M20, dimerisation domain,IPR036264 Bacterial exopeptidase dimerisation domain
RC5G0190100	XLOC_025439	XLOC_025439	Chr05:15268844-15271818	-1.65643	3.20026	0.00065	0.00394036	yes	GO:0008152 Biological Process:metabolic process,GO:0016787 Molecular Function:hydrolase activity,GO:0016813 Molecular Function:hydrolase activity, acting on carbon-nitrogen (but not peptide) bonds, in linear amidines	K02083 allantoate deiminase [EC:3.5.3.9],K02083 allantoate deiminase [EC:3.5.3.9]	IPR002933 Peptidase M20,IPR010158 Amidase, carbamoylase-type,IPR011650 Peptidase M20, dimerisation domain,IPR036264 Bacterial exopeptidase dimerisation domain
RC4G0476200	XLOC_024403	XLOC_024403	Chr04:57105215-57107250	-4.46617	1.41289	5e-05	0.000417915	yes	GO:0008152 Biological Process:metabolic process,GO:0016787 Molecular Function:hydrolase activity	K14664 IAA-amino acid hydrolase [EC:3.5.1.-],K14664 IAA-amino acid hydrolase [EC:3.5.1.-]	IPR002933 Peptidase M20,IPR011650 Peptidase M20, dimerisation domain,IPR017439 Amidohydrolase,IPR036264 Bacterial exopeptidase dimerisation domain
RC6G0106200	XLOC_032284	XLOC_032284	Chr06:11383207-11384829	-1.00063	2.3292	0.0003	0.00203805	yes	GO:0008171 Molecular Function:O-methyltransferase activity	K00588 caffeoyl-CoA O-methyltransferase [EC:2.1.1.104]	IPR002935 O-methyltransferase, family 3,IPR029063 S-adenosyl-L-methionine-dependent methyltransferase
RC4G0064100	XLOC_022457	XLOC_022457	Chr04:7104745-7117488	1.68942	-5.61402	5e-05	0.000417915	yes	GO:0055114 Biological Process:oxidation-reduction process,GO:0016491 Molecular Function:oxidoreductase activity	K00574 cyclopropane-fatty-acyl-phospholipid synthase [EC:2.1.1.79]	IPR002937 Amine oxidase,IPR029063 S-adenosyl-L-methionine-dependent methyltransferase,IPR036188 FAD/NAD(P)-binding domain superfamily
RC0G0167000	XLOC_002289	XLOC_002289	Chr00:21509891-21513300	-1.29192	1.37823	0.0137	0.0445151	yes	GO:0071949 Molecular Function:FAD binding	NA	IPR002938 FAD-binding domain,IPR036188 FAD/NAD(P)-binding domain superfamily
RC6G0522800	XLOC_037250	XLOC_037250	Chr06:61285061-61286483	2.50286	-7.35261	5e-05	0.000417915	yes	GO:0009664 Biological Process:plant-type cell wall organization,GO:0005576 Cellular Component:extracellular region	NA	IPR002963 Expansin,IPR007112 Expansin/pollen allergen, DPBB domain,IPR007117 Expansin, cellulose-binding-like domain,IPR007118 Expansin/Lol pI,IPR009009 RlpA-like protein, double-psi beta-barrel domain,IPR036749 Expansin, cellulose-binding-like domain superfamily,IPR036908 RlpA-like domain superfamily
RC7G0047900	XLOC_040751	XLOC_040751	Chr07:3238275-3240592	2.958	-1.43044	0.00065	0.00394036	yes	GO:0009664 Biological Process:plant-type cell wall organization,GO:0005576 Cellular Component:extracellular region	NA	IPR002963 Expansin,IPR007112 Expansin/pollen allergen, DPBB domain,IPR007117 Expansin, cellulose-binding-like domain,IPR007118 Expansin/Lol pI,IPR009009 RlpA-like protein, double-psi beta-barrel domain,IPR036749 Expansin, cellulose-binding-like domain superfamily,IPR036908 RlpA-like domain superfamily
RC4G0031700	XLOC_019748	XLOC_019748	Chr04:3150992-3153389	2.60996	-1.69637	5e-05	0.000417915	yes	GO:0007165 Biological Process:signal transduction,GO:0000155 Molecular Function:phosphorelay sensor kinase activity,GO:0005515 Molecular Function:protein binding	K14509 ethylene receptor [EC:2.7.13.-]	IPR003018 GAF domain,IPR029016 GAF-like domain superfamily,IPR036097 Signal transduction histidine kinase, dimerisation/phosphoacceptor domain superfamily,IPR036890 Histidine kinase/HSP90-like ATPase superfamily
RC1G0311300	XLOC_004506	XLOC_004506	Chr01:41595153-41598301	2.78003	-1.01309	0.0003	0.00203805	yes	GO:0003676 Molecular Function:nucleic acid binding	K12818 ATP-dependent RNA helicase DHX8/PRP22 [EC:3.6.4.13],K12818 ATP-dependent RNA helicase DHX8/PRP22 [EC:3.6.4.13]	IPR003029 S1 domain,IPR012340 Nucleic acid-binding, OB-fold,IPR027417 P-loop containing nucleoside triphosphate hydrolase
RC5G0179000	XLOC_028966	XLOC_028966	Chr05:14136630-14140535	1.46246	-1.81014	5e-05	0.000417915	yes	GO:0003676 Molecular Function:nucleic acid binding,GO:0005515 Molecular Function:protein binding	K11593 eukaryotic translation initiation factor 2C	IPR003100 PAZ domain,IPR003165 Piwi domain,IPR012337 Ribonuclease H-like superfamily,IPR014811 Argonaute, linker 1 domain,IPR032472 Argonaute linker 2 domain,IPR032474 Protein argonaute, N-terminal,IPR036085 PAZ domain superfamily,IPR036397 Ribonuclease H superfamily
RC6G0137300	XLOC_032425	XLOC_032425	Chr06:14912806-14915389	1.0759	-3.51517	0.0135	0.0439926	yes	GO:0005515 Molecular Function:protein binding	K08873 serine/threonine-protein kinase SMG1 [EC:2.7.11.1],K08873 serine/threonine-protein kinase SMG1 [EC:2.7.11.1],K08873 serine/threonine-protein kinase SMG1 [EC:2.7.11.1],K08873 serine/threonine-protein kinase SMG1 [EC:2.7.11.1]	IPR003152 FATC domain
RC5G0062300	XLOC_024794	XLOC_024794	Chr05:4255584-4257639	3.02434	-2.34524	5e-05	0.000417915	yes	GO:0006308 Biological Process:DNA catabolic process,GO:0004519 Molecular Function:endonuclease activity,GO:0016788 Molecular Function:hydrolase activity, acting on ester bonds,GO:0003676 Molecular Function:nucleic acid binding	NA	IPR003154 S1/P1 nuclease,IPR008947 Phospholipase C/P1 nuclease domain superfamily
RC5G0014400	XLOC_028178	XLOC_028178	Chr05:843818-845134	-2.65584	4.41786	5e-05	0.000417915	yes	GO:0009055 Molecular Function:electron transfer activity	NA	IPR003245 Phytocyanin domain,IPR008972 Cupredoxin
RC1G0277300	XLOC_004301	XLOC_004301	Chr01:37401852-37402793	-3.55546	3.56606	0.0002	0.00143409	yes	GO:0009055 Molecular Function:electron transfer activity	NA	IPR003245 Phytocyanin domain,IPR008972 Cupredoxin,IPR028871 Blue (type 1) copper protein, binding site
RC5G0121200	XLOC_025079	XLOC_025079	Chr05:8966730-8971390	1.92415	-1.42878	0.00055	0.00342311	yes	GO:0071805 Biological Process:potassium ion transmembrane transport,GO:0016020 Cellular Component:membrane,GO:0005267 Molecular Function:potassium channel activity	K05389 "potassium channel subfamily K, other eukaryote"	IPR003280 Two pore domain potassium channel,IPR011992 EF-hand domain pair,IPR013099 Potassium channel domain,IPR018247 EF-Hand 1, calcium-binding site
RC1G0560700	XLOC_008579	XLOC_008579	Chr01:62132278-62138419	1.24619	-2.82386	5e-05	0.000417915	yes	GO:0005992 Biological Process:trehalose biosynthetic process,GO:0003824 Molecular Function:catalytic activity	K01087 trehalose 6-phosphate phosphatase [EC:3.1.3.12]	IPR003337 Trehalose-phosphatase,IPR006379 HAD-superfamily hydrolase, subfamily IIB,IPR023214 HAD superfamily,IPR036412 HAD-like superfamily
RC7G0150600	XLOC_041222	XLOC_041222	Chr07:11551916-11555998	2.59306	-1.14413	5e-05	0.000417915	yes	GO:0005524 Molecular Function:ATP binding,GO:0016787 Molecular Function:hydrolase activity	K13525 transitional endoplasmic reticulum ATPase,K13525 transitional endoplasmic reticulum ATPase,K13525 transitional endoplasmic reticulum ATPase	IPR003338 CDC48, N-terminal subdomain,IPR003959 ATPase, AAA-type, core,IPR003960 ATPase, AAA-type, conserved site,IPR004201 CDC48, domain 2,IPR005938 AAA ATPase, CDC48 family,IPR009010 Aspartate decarboxylase-like domain superfamily,IPR015415 Vps4 oligomerisation, C-terminal,IPR027417 P-loop containing nucleoside triphosphate hydrolase,IPR029067 CDC48 domain 2-like superfamily
RC6G0121100	XLOC_035259	XLOC_035259	Chr06:13285013-13287621	3.09384	-3.0157	0.00195	0.00963044	yes	GO:0003677 Molecular Function:DNA binding	NA	IPR003340 B3 DNA binding domain,IPR015300 DNA-binding pseudobarrel domain superfamily
RC6G0131100	XLOC_035319	XLOC_035319	Chr06:14281655-14284200	-1.9867	2.06709	0.0096	0.0338573	yes	GO:0003677 Molecular Function:DNA binding	NA	IPR003340 B3 DNA binding domain,IPR015300 DNA-binding pseudobarrel domain superfamily
RC5G0554700	XLOC_030791	XLOC_030791	Chr05:64849996-64852134	-1.18165	1.21162	5e-05	0.000417915	yes	NA	NA	IPR003397 Mitochondrial inner membrane translocase subunit Tim17/Tim22/Tim23/peroxisomal protein PMP24
RC5G0022100	XLOC_024628	XLOC_024628	Chr05:1410387-1413614	1.54282	-1.04077	0.0105	0.0362555	yes	GO:0016020 Cellular Component:membrane,GO:0008375 Molecular Function:acetylglucosaminyltransferase activity	NA	IPR003406 Glycosyl transferase, family 14
RC1G0460600	XLOC_005275	XLOC_005275	Chr01:55198075-55199589	1.15848	-1.36344	5e-05	0.000417915	yes	GO:0005759 Cellular Component:mitochondrial matrix	K15414 "complement component 1 Q subcomponent-binding protein, mitochondrial"	IPR003428 Mitochondrial glycoprotein,IPR036561 Mitochondrial glycoprotein superfamily
RC0G0164600	XLOC_000786	XLOC_000786	Chr00:21206042-21212471	1.50591	-2.03009	5e-05	0.000417915	yes	GO:0055085 Biological Process:transmembrane transport,GO:0016021 Cellular Component:integral component of membrane,GO:0005524 Molecular Function:ATP binding,GO:0016887 Molecular Function:ATPase activity,GO:0042626 Molecular Function:ATPase activity, coupled to transmembrane movement of substances	NA	IPR003439 ABC transporter-like,IPR011527 ABC transporter type 1, transmembrane domain,IPR017871 ABC transporter, conserved site,IPR027417 P-loop containing nucleoside triphosphate hydrolase,IPR036640 ABC transporter type 1, transmembrane domain superfamily
RC1G0233800	XLOC_007112	XLOC_007112	Chr01:31663998-31671888	2.00081	-2.46797	5e-05	0.000417915	yes	GO:0055085 Biological Process:transmembrane transport,GO:0016021 Cellular Component:integral component of membrane,GO:0005524 Molecular Function:ATP binding,GO:0016887 Molecular Function:ATPase activity,GO:0042626 Molecular Function:ATPase activity, coupled to transmembrane movement of substances	NA	IPR003439 ABC transporter-like,IPR011527 ABC transporter type 1, transmembrane domain,IPR017871 ABC transporter, conserved site,IPR027417 P-loop containing nucleoside triphosphate hydrolase,IPR036640 ABC transporter type 1, transmembrane domain superfamily
RC5G0329100	XLOC_029706	XLOC_029706	Chr05:30491751-30494951	1.18825	-1.44153	0.00625	0.0242782	yes	GO:0055085 Biological Process:transmembrane transport,GO:0016021 Cellular Component:integral component of membrane,GO:0005524 Molecular Function:ATP binding,GO:0016887 Molecular Function:ATPase activity,GO:0042626 Molecular Function:ATPase activity, coupled to transmembrane movement of substances	NA	IPR003439 ABC transporter-like,IPR011527 ABC transporter type 1, transmembrane domain,IPR027417 P-loop containing nucleoside triphosphate hydrolase,IPR036640 ABC transporter type 1, transmembrane domain superfamily
RC3G0237000	XLOC_018632	XLOC_018632	Chr03:32534508-32541617	2.34388	-4.10089	5e-05	0.000417915	yes	GO:0016020 Cellular Component:membrane,GO:0005524 Molecular Function:ATP binding,GO:0016887 Molecular Function:ATPase activity	NA	IPR003439 ABC transporter-like,IPR013525 ABC-2 type transporter,IPR013581 Plant PDR ABC transporter associated,IPR027417 P-loop containing nucleoside triphosphate hydrolase,IPR029481 ABC-transporter N-terminal domain
RC5G0471800	XLOC_030407	XLOC_030407	Chr05:52526437-52533405	2.0825	-2.82893	5e-05	0.000417915	yes	GO:0016020 Cellular Component:membrane,GO:0005524 Molecular Function:ATP binding,GO:0016887 Molecular Function:ATPase activity	NA	IPR003439 ABC transporter-like,IPR013525 ABC-2 type transporter,IPR013581 Plant PDR ABC transporter associated,IPR027417 P-loop containing nucleoside triphosphate hydrolase,IPR029481 ABC-transporter N-terminal domain
RC5G0471900	XLOC_030408	XLOC_030408	Chr05:52539679-52546752	1.62554	-2.7057	5e-05	0.000417915	yes	GO:0016020 Cellular Component:membrane,GO:0005524 Molecular Function:ATP binding,GO:0016887 Molecular Function:ATPase activity	NA	IPR003439 ABC transporter-like,IPR013525 ABC-2 type transporter,IPR013581 Plant PDR ABC transporter associated,IPR027417 P-loop containing nucleoside triphosphate hydrolase,IPR029481 ABC-transporter N-terminal domain
RC5G0472500	XLOC_030410	XLOC_030410	Chr05:52596004-52603168	1.8096	-1.61748	5e-05	0.000417915	yes	GO:0016020 Cellular Component:membrane,GO:0005524 Molecular Function:ATP binding,GO:0016887 Molecular Function:ATPase activity	NA	IPR003439 ABC transporter-like,IPR013525 ABC-2 type transporter,IPR013581 Plant PDR ABC transporter associated,IPR027417 P-loop containing nucleoside triphosphate hydrolase,IPR029481 ABC-transporter N-terminal domain
RC3G0329700	XLOC_019118	XLOC_019118	Chr03:40369203-40370411	-3.27924	1.1106	5e-05	0.000417915	yes	GO:0005524 Molecular Function:ATP binding,GO:0016887 Molecular Function:ATPase activity	K12608 CCR4-NOT complex subunit CAF16	IPR003439 ABC transporter-like,IPR027417 P-loop containing nucleoside triphosphate hydrolase
RC7G0049200	XLOC_037910	XLOC_037910	Chr07:3298486-3300109	-1.23136	2.51005	0.0023	0.0109757	yes	GO:0006355 Biological Process:regulation of transcription, DNA-templated,GO:0003677 Molecular Function:DNA binding	NA	IPR003441 NAC domain,IPR036093 NAC domain superfamily
RC5G0235000	XLOC_025670	XLOC_025670	Chr05:19717515-19719842	-2.00163	2.18648	5e-05	0.000417915	yes	GO:0016747 Molecular Function:transferase activity, transferring acyl groups other than amino-acyl groups	K13065 shikimate O-hydroxycinnamoyltransferase [EC:2.3.1.133]	IPR003480 Transferase
RC6G0243700	XLOC_035899	XLOC_035899	Chr06:30847228-30850046	-1.95288	2.42103	5e-05	0.000417915	yes	GO:0016747 Molecular Function:transferase activity, transferring acyl groups other than amino-acyl groups	K19861 benzyl alcohol O-benzoyltransferase [EC:2.3.1.196 2.3.1.232],K19861 benzyl alcohol O-benzoyltransferase [EC:2.3.1.196 2.3.1.232]	IPR003480 Transferase
RC7G0521100	XLOC_043024	XLOC_043024	Chr07:58606550-58608413	1.5056	-3.89751	5e-05	0.000417915	yes	GO:0016747 Molecular Function:transferase activity, transferring acyl groups other than amino-acyl groups	NA	IPR003480 Transferase
RC2G0643900	XLOC_015318	XLOC_015318	Chr02:71621717-71626507	-1.49877	2.18429	0.0046	0.0191572	yes	NA	NA	IPR003607 HD/PDEase domain,IPR006674 HD domain
RC6G0113000	XLOC_032324	XLOC_032324	Chr06:12178825-12180073	-2.09835	1.09919	5e-05	0.000417915	yes	GO:0016567 Biological Process:protein ubiquitination,GO:0005488 Molecular Function:binding,GO:0004842 Molecular Function:ubiquitin-protein transferase activity	NA	IPR003613 U box domain,IPR011989 Armadillo-like helical,IPR013083 Zinc finger, RING/FYVE/PHD-type,IPR016024 Armadillo-type fold
RC6G0206200	XLOC_035704	XLOC_035704	Chr06:23893286-23903837	1.80803	-1.94417	0.01205	0.0402683	yes	GO:0006508 Biological Process:proteolysis,GO:0008234 Molecular Function:cysteine-type peptidase activity	NA	IPR003653 Ulp1 protease family, C-terminal catalytic domain
RC1G0375300	XLOC_007737	XLOC_007737	Chr01:47651713-47653897	-2.19164	1.43664	0.0001	0.000775227	yes	GO:0006355 Biological Process:regulation of transcription, DNA-templated,GO:0003700 Molecular Function:DNA binding transcription factor activity,GO:0043565 Molecular Function:sequence-specific DNA binding	NA	IPR003657 WRKY domain,IPR036576 WRKY domain superfamily
RC5G0618300	XLOC_031060	XLOC_031060	Chr05:72015259-72018420	1.3187	-1.34359	5e-05	0.000417915	yes	GO:0006355 Biological Process:regulation of transcription, DNA-templated,GO:0003700 Molecular Function:DNA binding transcription factor activity,GO:0043565 Molecular Function:sequence-specific DNA binding	K13424 WRKY transcription factor 33	IPR003657 WRKY domain,IPR036576 WRKY domain superfamily
RC3G0121000	XLOC_016096	XLOC_016096	Chr03:19884151-19889561	-1.03372	1.28279	0.00965	0.0339803	yes	GO:0009058 Biological Process:biosynthetic process,GO:0015995 Biological Process:chlorophyll biosynthetic process,GO:0016851 Molecular Function:magnesium chelatase activity	K03403 magnesium chelatase subunit H [EC:6.6.1.1]	IPR003672 CobN/magnesium chelatase,IPR011771 Magnesium-chelatase, subunit H,IPR022571 Magnesium chelatase, subunit H, N-terminal
RC2G0105500	XLOC_012590	XLOC_012590	Chr02:8662826-8663198	1.03556	-5.0861	5e-05	0.000417915	yes	GO:0009733 Biological Process:response to auxin	NA	IPR003676 Small auxin-up RNA
RC2G0138500	XLOC_009451	XLOC_009451	Chr02:11525919-11526255	-1.60305	1.25456	0.00725	0.0273523	yes	GO:0009733 Biological Process:response to auxin	NA	IPR003676 Small auxin-up RNA
RC2G0322800	XLOC_013712	XLOC_013712	Chr02:34124334-34124586	-3.68486	2.42148	0.0033	0.0147047	yes	GO:0009733 Biological Process:response to auxin	NA	IPR003676 Small auxin-up RNA
RC3G0108500	XLOC_017970	XLOC_017970	Chr03:18311795-18312251	-2.06166	2.61308	0.0025	0.0117583	yes	GO:0009733 Biological Process:response to auxin	NA	IPR003676 Small auxin-up RNA
RC6G0512900	XLOC_034231	XLOC_034231	Chr06:60599567-60599996	2.68934	-4.74558	0.0002	0.00143409	yes	GO:0009733 Biological Process:response to auxin	NA	IPR003676 Small auxin-up RNA
RC7G0302200	XLOC_041993	XLOC_041993	Chr07:27846081-27846537	-2.49051	3.3586	0.0083	0.0303944	yes	GO:0009733 Biological Process:response to auxin	NA	IPR003676 Small auxin-up RNA
RC7G0303500	XLOC_041998	XLOC_041998	Chr07:27903310-27907768	-2.82654	2.68512	0.0003	0.00203805	yes	GO:0009733 Biological Process:response to auxin	NA	IPR003676 Small auxin-up RNA
RC7G0305100	XLOC_042006	XLOC_042006	Chr07:27965831-27966205	-3.51285	1.58664	0.0036	0.0157217	yes	GO:0009733 Biological Process:response to auxin	NA	IPR003676 Small auxin-up RNA
RC7G0305400	XLOC_042008	XLOC_042008	Chr07:27970839-27971592	-4.52789	3.47131	5e-05	0.000417915	yes	GO:0009733 Biological Process:response to auxin	NA	IPR003676 Small auxin-up RNA
RC7G0310800	XLOC_039174	XLOC_039174	Chr07:28396393-28398620	-3.01957	3.2963	0.01005	0.0350725	yes	GO:0009733 Biological Process:response to auxin	NA	IPR003676 Small auxin-up RNA
RC7G0029700	XLOC_037814	XLOC_037814	Chr07:1943744-1945508	-1.94851	1.33433	0.01165	0.0393341	yes	GO:0006364 Biological Process:rRNA processing,GO:0005737 Cellular Component:cytoplasm,GO:0008649 Molecular Function:rRNA methyltransferase activity	K03501 16S rRNA (guanine527-N7)-methyltransferase [EC:2.1.1.170]	IPR003682 rRNA small subunit methyltransferase G,IPR029063 S-adenosyl-L-methionine-dependent methyltransferase
RC5G0191000	XLOC_025442	XLOC_025442	Chr05:15338333-15340449	1.15656	-2.85367	0.0089	0.0319596	yes	GO:0030001 Biological Process:metal ion transport,GO:0055085 Biological Process:transmembrane transport,GO:0071577 Biological Process:zinc II ion transmembrane transport,GO:0016021 Cellular Component:integral component of membrane,GO:0016020 Cellular Component:membrane,GO:0046873 Molecular Function:metal ion transmembrane transporter activity,GO:0005385 Molecular Function:zinc ion transmembrane t…	NA	IPR003689 Zinc/iron permease,IPR004698 Zinc/iron permease, fungal/plant
RC0G0076300	XLOC_000385	XLOC_000385	Chr00:8874504-8877021	1.85159	-1.88621	5e-05	0.000417915	yes	GO:0006355 Biological Process:regulation of transcription, DNA-templated,GO:0003690 Molecular Function:double-stranded DNA binding	K15032 "mTERF domain-containing protein, mitochondrial"	IPR003690 Transcription termination factor, mitochondrial/chloroplastic
RC4G0394400	XLOC_024005	XLOC_024005	Chr04:50617164-50619252	-1.46443	3.35596	0.0027	0.0124961	yes	GO:0009086 Biological Process:methionine biosynthetic process,GO:0005737 Cellular Component:cytoplasm,GO:0047150 Molecular Function:betaine-homocysteine S-methyltransferase activity,GO:0008270 Molecular Function:zinc ion binding	K00547 homocysteine S-methyltransferase [EC:2.1.1.10]	IPR003726 Homocysteine-binding domain,IPR017226 Betaine-homocysteine S-methyltransferase, BHMT,IPR036589 Homocysteine-binding domain superfamily
RC6G0601100	XLOC_034656	XLOC_034656	Chr06:66853410-66866128	-1.60172	2.28039	0.0006	0.00367948	yes	GO:0006364 Biological Process:rRNA processing,GO:0005737 Cellular Component:cytoplasm,GO:0008168 Molecular Function:methyltransferase activity	NA	IPR003742 RNA methyltransferase RlmH,IPR006843 Plastid lipid-associated protein/fibrillin conserved domain,IPR029026 tRNA (guanine-N1-)-methyltransferase, N-terminal,IPR029028 Alpha/beta knot methyltransferases
RC4G0233900	XLOC_023247	XLOC_023247	Chr04:34316359-34320155	1.22887	-1.00869	0.006	0.0235053	yes	NA	NA	IPR003750 Putative RNA methyltransferase,IPR012340 Nucleic acid-binding, OB-fold,IPR029026 tRNA (guanine-N1-)-methyltransferase, N-terminal,IPR029028 Alpha/beta knot methyltransferases
RC4G0491600	XLOC_022080	XLOC_022080	Chr04:58313272-58315050	-2.82329	1.04542	0.0001	0.000775227	yes	GO:0030163 Biological Process:protein catabolic process	NA	IPR003769 Adaptor protein ClpS, core,IPR014719 Ribosomal protein L7/L12, C-terminal/adaptor protein ClpS-like
RC6G0277400	XLOC_033090	XLOC_033090	Chr06:36354777-36355677	-1.71703	1.54916	5e-05	0.000417915	yes	GO:0006355 Biological Process:regulation of transcription, DNA-templated,GO:0003677 Molecular Function:DNA binding	NA	IPR003851 Zinc finger, Dof-type
RC5G0081500	XLOC_028518	XLOC_028518	Chr05:5894169-5896434	-1.2265	1.33401	0.0005	0.00314791	yes	GO:0006355 Biological Process:regulation of transcription, DNA-templated,GO:0003677 Molecular Function:DNA binding	NA	IPR003851 Zinc finger, Dof-type,IPR013083 Zinc finger, RING/FYVE/PHD-type
RC3G0050600	XLOC_015766	XLOC_015766	Chr03:9824431-9825483	2.09013	-7.6138	5e-05	0.000417915	yes	NA	NA	IPR003854 Gibberellin regulated protein
RC6G0572800	XLOC_037493	XLOC_037493	Chr06:64959014-64959735	-1.10022	2.7038	0.0006	0.00367948	yes	NA	NA	IPR003854 Gibberellin regulated protein
RC5G0606500	XLOC_027529	XLOC_027529	Chr05:70476750-70480757	2.83014	-1.48148	5e-05	0.000417915	yes	GO:0071805 Biological Process:potassium ion transmembrane transport,GO:0016020 Cellular Component:membrane,GO:0015079 Molecular Function:potassium ion transmembrane transporter activity	NA	IPR003855 Potassium transporter
RC2G0537000	XLOC_011260	XLOC_011260	Chr02:61863307-61868429	1.31718	-1.64271	5e-05	0.000417915	yes	GO:0016020 Cellular Component:membrane	NA	IPR003864 Calcium-dependent channel, 7TM region, putative phosphate,IPR027815 10TM putative phosphate transporter, cytosolic domain,IPR032880 Calcium permeable stress-gated cation channel 1, N-terminal transmembrane domain
RC1G0477200	XLOC_005355	XLOC_005355	Chr01:56440929-56445551	1.34971	-1.256	5e-05	0.000417915	yes	GO:0019538 Biological Process:protein metabolic process,GO:0005524 Molecular Function:ATP binding	NA	IPR003959 ATPase, AAA-type, core,IPR004176 Clp, N-terminal,IPR027417 P-loop containing nucleoside triphosphate hydrolase,IPR036628 Clp, N-terminal domain superfamily
RC6G0492100	XLOC_034116	XLOC_034116	Chr06:58897924-58901567	-1.56432	1.13191	0.00305	0.013796	yes	GO:0006260 Biological Process:DNA replication,GO:0005524 Molecular Function:ATP binding,GO:0003677 Molecular Function:DNA binding	K10755 replication factor C subunit 2/4	IPR003959 ATPase, AAA-type, core,IPR008921 DNA polymerase III, clamp loader complex, gamma/delta/delta subunit, C-terminal,IPR013748 Replication factor C, C-terminal,IPR027417 P-loop containing nucleoside triphosphate hydrolase
RC1G0595500	XLOC_008754	XLOC_008754	Chr01:64467343-64471307	1.64499	-1.65206	0.00035	0.00231982	yes	GO:0005524 Molecular Function:ATP binding	K17681 ATPase family AAA domain-containing protein 3A/B	IPR003959 ATPase, AAA-type, core,IPR021911 ATPase family AAA domain-containing protein 3, domain of unknown function DUF3523,IPR027417 P-loop containing nucleoside triphosphate hydrolase
RC1G0457100	XLOC_008095	XLOC_008095	Chr01:54887107-54890510	-1.54087	4.79886	0.0087	0.0314299	yes	GO:0005524 Molecular Function:ATP binding	NA	IPR003959 ATPase, AAA-type, core,IPR027417 P-loop containing nucleoside triphosphate hydrolase
RC5G0570400	XLOC_030861	XLOC_030861	Chr05:66804534-66808241	-1.62736	4.36149	0.00205	0.010047	yes	GO:0005524 Molecular Function:ATP binding	NA	IPR003959 ATPase, AAA-type, core,IPR027417 P-loop containing nucleoside triphosphate hydrolase
RC1G0202200	XLOC_003899	XLOC_003899	Chr01:27201154-27203179	1.653	-1.22788	0.00235	0.0111669	yes	GO:0005515 Molecular Function:protein binding	K00799 glutathione S-transferase [EC:2.5.1.18]	IPR004045 Glutathione S-transferase, N-terminal,IPR004046 Glutathione S-transferase, C-terminal,IPR010987 Glutathione S-transferase, C-terminal-like,IPR036249 Thioredoxin-like superfamily,IPR036282 Glutathione S-transferase, C-terminal domain superfamily
RC1G0202400	XLOC_003901	XLOC_003901	Chr01:27223910-27224770	1.11041	-1.31411	0.0046	0.0191572	yes	GO:0005515 Molecular Function:protein binding	K00799 glutathione S-transferase [EC:2.5.1.18]	IPR004045 Glutathione S-transferase, N-terminal,IPR004046 Glutathione S-transferase, C-terminal,IPR010987 Glutathione S-transferase, C-terminal-like,IPR036249 Thioredoxin-like superfamily,IPR036282 Glutathione S-transferase, C-terminal domain superfamily
RC4G0481200	XLOC_022020	XLOC_022020	Chr04:57486628-57488539	-2.5082	1.81339	5e-05	0.000417915	yes	GO:0005515 Molecular Function:protein binding	K00799 glutathione S-transferase [EC:2.5.1.18]	IPR004045 Glutathione S-transferase, N-terminal,IPR004046 Glutathione S-transferase, C-terminal,IPR010987 Glutathione S-transferase, C-terminal-like,IPR036249 Thioredoxin-like superfamily,IPR036282 Glutathione S-transferase, C-terminal domain superfamily
RC6G0365900	XLOC_036509	XLOC_036509	Chr06:47619216-47620500	-1.26645	2.71392	0.0133	0.0434512	yes	GO:0004364 Molecular Function:glutathione transferase activity,GO:0005515 Molecular Function:protein binding	K07393 glutathionyl-hydroquinone reductase [EC:1.8.5.7]	IPR004045 Glutathione S-transferase, N-terminal,IPR010987 Glutathione S-transferase, C-terminal-like,IPR016639 Glutathione S-transferase Omega/GSH,IPR036249 Thioredoxin-like superfamily,IPR036282 Glutathione S-transferase, C-terminal domain superfamily
RC1G0433100	XLOC_005108	XLOC_005108	Chr01:52887270-52889861	-1.7482	2.29508	5e-05	0.000417915	yes	GO:0005515 Molecular Function:protein binding	K21888 glutathione dehydrogenase/transferase [EC:1.8.5.1 2.5.1.18],K21888 glutathione dehydrogenase/transferase [EC:1.8.5.1 2.5.1.18]	IPR004045 Glutathione S-transferase, N-terminal,IPR010987 Glutathione S-transferase, C-terminal-like,IPR036249 Thioredoxin-like superfamily,IPR036282 Glutathione S-transferase, C-terminal domain superfamily
RC7G0491900	XLOC_040060	XLOC_040060	Chr07:54153017-54160539	1.24928	-1.17549	0.0001	0.000775227	yes	GO:0003723 Molecular Function:RNA binding	K21444 poly(rC)-binding protein 3/4	IPR004088 K Homology domain, type 1,IPR036612 K Homology domain, type 1 superfamily
RC6G0232000	XLOC_032872	XLOC_032872	Chr06:28759172-28764027	2.74406	-1.08518	5e-05	0.000417915	yes	GO:0055114 Biological Process:oxidation-reduction process,GO:0003824 Molecular Function:catalytic activity,GO:0018580 Molecular Function:nitronate monooxygenase activity	NA	IPR004136 Nitronate monooxygenase,IPR013785 Aldolase-type TIM barrel
RC4G0406400	XLOC_024063	XLOC_024063	Chr04:51703473-51708573	2.57451	-3.09207	5e-05	0.000417915	yes	GO:0009058 Biological Process:biosynthetic process,GO:0016844 Molecular Function:strictosidine synthase activity	K21407 adipocyte plasma membrane-associated protein	IPR004141 Strictosidine synthase,IPR011042 Six-bladed beta-propeller, TolB-like,IPR018119 Strictosidine synthase, conserved region
RC1G0318700	XLOC_004544	XLOC_004544	Chr01:42602641-42606816	1.64951	-1.61931	0.0003	0.00203805	yes	GO:0008168 Molecular Function:methyltransferase activity	NA	IPR004159 Putative S-adenosyl-L-methionine-dependent methyltransferase,IPR029063 S-adenosyl-L-methionine-dependent methyltransferase
RC5G0285900	XLOC_029471	XLOC_029471	Chr05:24933421-24936936	-1.9022	1.82701	0.0076	0.0283571	yes	GO:0000724 Biological Process:double-strand break repair via homologous recombination,GO:0030915 Cellular Component:Smc5-Smc6 complex,GO:0019789 Molecular Function:SUMO transferase activity,GO:0008270 Molecular Function:zinc ion binding	NA	IPR004181 Zinc finger, MIZ-type,IPR013083 Zinc finger, RING/FYVE/PHD-type,IPR026846 E3 SUMO-protein ligase Nse2 (Mms21)
RC4G0339400	XLOC_021312	XLOC_021312	Chr04:45943130-45944147	-1.58287	1.42536	0.00065	0.00394036	yes	NA	NA	IPR004182 GRAM domain,IPR011993 PH-like domain superfamily
RC4G0318700	XLOC_023646	XLOC_023646	Chr04:44187979-44190208	-1.65243	1.03234	5e-05	0.000417915	yes	NA	K08341 GABA(A) receptor-associated protein,K08341 GABA(A) receptor-associated protein	IPR004241 Autophagy protein Atg8 ubiquitin-like,IPR029071 Ubiquitin-like domain superfamily
RC4G0200600	XLOC_020600	XLOC_020600	Chr04:29525660-29527145	1.13968	-1.00265	0.00135	0.00713407	yes	GO:0006486 Biological Process:protein glycosylation,GO:0016757 Molecular Function:transferase activity, transferring glycosyl groups	K20888 xyloglucan galactosyltransferase MUR3 [EC:2.4.1.-],K20888 xyloglucan galactosyltransferase MUR3 [EC:2.4.1.-]	IPR004263 Exostosin-like
RC5G0721600	XLOC_031645	XLOC_031645	Chr05:83956088-83956705	-3.09824	1.24244	5e-05	0.000417915	yes	GO:0016853 Molecular Function:isomerase activity	NA	IPR004265 Dirigent protein,IPR034871 Allene oxide cyclase/dirigent protein
RC1G0023400	XLOC_006077	XLOC_006077	Chr01:3034606-3041163	-1.625	1.51101	5e-05	0.000417915	yes	GO:0055114 Biological Process:oxidation-reduction process,GO:0016702 Molecular Function:oxidoreductase activity, acting on single donors with incorporation of molecular oxygen, incorporation of two atoms of oxygen	K00465 "carotenoid 9,10(9',10')-cleavage dioxygenase 1 [EC:1.13.11.-]"	IPR004294 Carotenoid oxygenase
RC1G0245800	XLOC_007182	XLOC_007182	Chr01:33279510-33281195	1.17574	-1.53277	0.00565	0.0224426	yes	GO:0016021 Cellular Component:integral component of membrane	NA	IPR004316 SWEET sugar transporter
RC6G0305600	XLOC_036212	XLOC_036212	Chr06:40531440-40532349	5.28648	-2.08789	0.0135	0.0439926	yes	NA	NA	IPR004320 Protein of unknown function DUF241, plant
RC4G0346800	XLOC_021353	XLOC_021353	Chr04:46559515-46562622	-2.31394	1.39238	5e-05	0.000417915	yes	GO:0005634 Cellular Component:nucleus,GO:0003677 Molecular Function:DNA binding	NA	IPR004333 SBP domain,IPR036893 SBP domain superfamily
RC5G0026400	XLOC_024647	XLOC_024647	Chr05:1670507-1672599	-1.34584	1.66095	5e-05	0.000417915	yes	GO:0004462 Molecular Function:lactoylglutathione lyase activity,GO:0046872 Molecular Function:metal ion binding	K01759 lactoylglutathione lyase [EC:4.4.1.5]	IPR004360 Glyoxalase/fosfomycin resistance/dioxygenase domain,IPR004361 Glyoxalase I,IPR018146 Glyoxalase I, conserved site,IPR029068 Glyoxalase/Bleomycin resistance protein/Dihydroxybiphenyl dioxygenase,IPR037523 Vicinal oxygen chelate (VOC) domain
RC1G0320900	XLOC_004555	XLOC_004555	Chr01:42800253-42801558	1.89558	-1.55985	0.01035	0.0358686	yes	GO:0006614 Biological Process:SRP-dependent cotranslational protein targeting to membrane,GO:0005525 Molecular Function:GTP binding	K03110 fused signal recognition particle receptor	IPR004390 Signal-recognition particle receptor FtsY,IPR013822 Signal recognition particle, SRP54 subunit, helical bundle,IPR036225 SRP/SRP receptor, N-terminal
RC0G0145400	XLOC_000696	XLOC_000696	Chr00:18402850-18404899	-1.41342	1.2557	0.0004	0.00260508	yes	GO:0006281 Biological Process:DNA repair,GO:0055114 Biological Process:oxidation-reduction process,GO:0016491 Molecular Function:oxidoreductase activity	NA	IPR004574 Alkylated DNA repair protein AlkB,IPR005123 Oxoglutarate/iron-dependent dioxygenase,IPR027450 Alpha-ketoglutarate-dependent dioxygenase AlkB-like,IPR037151 Alpha-ketoglutarate-dependent dioxygenase AlkB-like superfamily
RC3G0288400	XLOC_018906	XLOC_018906	Chr03:36913285-36916744	1.98952	-1.5729	5e-05	0.000417915	yes	GO:0006816 Biological Process:calcium ion transport,GO:0006812 Biological Process:cation transport,GO:0055085 Biological Process:transmembrane transport,GO:0016021 Cellular Component:integral component of membrane,GO:0015369 Molecular Function:calcium:proton antiporter activity,GO:0008324 Molecular Function:cation transmembrane transporter activity	NA	IPR004713 Calcium/proton exchanger,IPR004798 Calcium/proton exchanger CAX,IPR004837 Sodium/calcium exchanger membrane region
RC5G0372400	XLOC_026320	XLOC_026320	Chr05:36357292-36364336	1.62415	-3.86034	0.0018	0.00902361	yes	GO:0006355 Biological Process:regulation of transcription, DNA-templated,GO:0006351 Biological Process:transcription, DNA-templated,GO:0003677 Molecular Function:DNA binding,GO:0003700 Molecular Function:DNA binding transcription factor activity,GO:0043565 Molecular Function:sequence-specific DNA binding	K14431 transcription factor TGA	IPR004827 Basic-leucine zipper domain,IPR008917 Transcription factor, Skn-1-like, DNA-binding domain superfamily,IPR025422 Transcription factor TGA like domain
RC3G0024600	XLOC_015633	XLOC_015633	Chr03:5674431-5676175	-1.08701	1.05491	0.00665	0.0254794	yes	GO:0055085 Biological Process:transmembrane transport,GO:0016021 Cellular Component:integral component of membrane	NA	IPR004837 Sodium/calcium exchanger membrane region
RC0G0026200	XLOC_000130	XLOC_000130	Chr00:2227580-2230940	-1.05196	1.13823	5e-05	0.000417915	yes	GO:0016311 Biological Process:dephosphorylation,GO:0004725 Molecular Function:protein tyrosine phosphatase activity,GO:0004725 Molecular Function:protein tyrosine phosphatase activity	K18045 tyrosine-protein phosphatase SIW14 [EC:3.1.3.48]	IPR004861 Protein-tyrosine phosphatase, SIW14-like,IPR016130 Protein-tyrosine phosphatase, active site,IPR020428 Protein-tyrosine phosphatase SIW14-like, eukaryotic,IPR029021 Protein-tyrosine phosphatase-like
RC1G0364800	XLOC_004774	XLOC_004774	Chr01:46629943-46631245	-1.37527	1.87588	5e-05	0.000417915	yes	NA	NA	IPR004864 Late embryogenesis abundant protein, LEA-14,IPR013783 Immunoglobulin-like fold
RC6G0172200	XLOC_035535	XLOC_035535	Chr06:18639249-18640572	1.56373	-1.70212	5e-05	0.000417915	yes	NA	NA	IPR004873 BURP domain
RC5G0175800	XLOC_028946	XLOC_028946	Chr05:13734259-13736422	6.71743	-4.71517	5e-05	0.000417915	yes	NA	NA	IPR004883 Lateral organ boundaries, LOB
RC2G0582100	XLOC_011477	XLOC_011477	Chr02:66111394-66113038	-1.53287	4.55091	0.00865	0.0313249	yes	NA	NA	IPR004991 Aerolysin-like toxin,IPR008998 Agglutinin domain,IPR036242 Agglutinin domain superfamily
RC5G0324100	XLOC_026079	XLOC_026079	Chr05:29812797-29814882	-1.14651	1.13206	0.0102	0.0354719	yes	NA	NA	IPR004993 GH3 family
RC2G0459200	XLOC_014404	XLOC_014404	Chr02:53606349-53609727	-2.49227	1.01054	5e-05	0.000417915	yes	GO:0015031 Biological Process:protein transport	NA	IPR005061 Vacuolar protein sorting-associated protein Ist1
RC1G0310000	XLOC_004498	XLOC_004498	Chr01:41463163-41464422	3.65551	-3.87302	0.0038	0.0163643	yes	GO:0055114 Biological Process:oxidation-reduction process,GO:0016491 Molecular Function:oxidoreductase activity	K05282 gibberellin 20-oxidase [EC:1.14.11.12]	IPR005123 Oxoglutarate/iron-dependent dioxygenase,IPR026992 Non-haem dioxygenase N-terminal domain,IPR027443 Isopenicillin N synthase-like
RC6G0133400	XLOC_032406	XLOC_032406	Chr06:14509526-14511339	2.55752	-2.62792	5e-05	0.000417915	yes	GO:0055114 Biological Process:oxidation-reduction process,GO:0016491 Molecular Function:oxidoreductase activity	NA	IPR005123 Oxoglutarate/iron-dependent dioxygenase,IPR026992 Non-haem dioxygenase N-terminal domain,IPR027443 Isopenicillin N synthase-like
RC6G0231100	XLOC_035836	XLOC_035836	Chr06:28362632-28364331	-4.46878	2.06799	0.00485	0.0199486	yes	GO:0055114 Biological Process:oxidation-reduction process,GO:0016491 Molecular Function:oxidoreductase activity	NA	IPR005123 Oxoglutarate/iron-dependent dioxygenase,IPR026992 Non-haem dioxygenase N-terminal domain,IPR027443 Isopenicillin N synthase-like
RC7G0563900	XLOC_040441	XLOC_040441	Chr07:64996192-64997528	-2.1887	3.06617	0.0001	0.000775227	yes	GO:0055114 Biological Process:oxidation-reduction process,GO:0016491 Molecular Function:oxidoreductase activity	NA	IPR005123 Oxoglutarate/iron-dependent dioxygenase,IPR026992 Non-haem dioxygenase N-terminal domain,IPR027443 Isopenicillin N synthase-like
RC6G0485800	XLOC_037082	XLOC_037082	Chr06:58370493-58375679	-3.43266	1.31277	5e-05	0.000417915	yes	NA	NA	IPR005134 Uncharacterised protein family UPF0114
RC7G0355600	XLOC_039380	XLOC_039380	Chr07:34141215-34142183	1.59182	-2.98508	5e-05	0.000417915	yes	NA	NA	IPR005175 PPC domain,IPR014476 AT-hook motif nuclear-localized protein
RC7G0529000	XLOC_040268	XLOC_040268	Chr07:59517648-59518605	2.554	-1.98567	5e-05	0.000417915	yes	NA	NA	IPR005175 PPC domain,IPR014476 AT-hook motif nuclear-localized protein
RC5G0563600	XLOC_027279	XLOC_027279	Chr05:65917339-65920350	2.19294	-1.0405	5e-05	0.000417915	yes	NA	NA	IPR005202 Transcription factor GRAS
RC2G0214500	XLOC_009767	XLOC_009767	Chr02:19345049-19346582	-2.97828	1.34563	5e-05	0.000417915	yes	GO:0008356 Biological Process:asymmetric cell division,GO:0048366 Biological Process:leaf development,GO:0009956 Biological Process:radial pattern formation,GO:0005634 Cellular Component:nucleus,GO:0003700 Molecular Function:DNA binding transcription factor activity,GO:0005515 Molecular Function:protein binding,GO:0043565 Molecular Function:sequence-specific DNA binding	NA	IPR005202 Transcription factor GRAS,IPR015943 WD40/YVTN repeat-like-containing domain superfamily,IPR030019 Protein short-root
RC0G0159000	XLOC_000758	XLOC_000758	Chr00:20486128-20494833	-4.34084	1.71667	0.0016	0.00821824	yes	GO:0008168 Molecular Function:methyltransferase activity	NA	IPR005299 SAM dependent carboxyl methyltransferase,IPR029063 S-adenosyl-L-methionine-dependent methyltransferase
RC7G0209000	XLOC_038707	XLOC_038707	Chr07:17625936-17627118	-4.18524	3.33417	5e-05	0.000417915	yes	NA	NA	IPR005333 Transcription factor, TCP,IPR017887 Transcription factor TCP subgroup
RC6G0056300	XLOC_034967	XLOC_034967	Chr06:6096485-6099216	-2.62422	1.93103	0.0001	0.000775227	yes	GO:0016021 Cellular Component:integral component of membrane	NA	IPR005352 Erg28
RC4G0264100	XLOC_020935	XLOC_020935	Chr04:38196628-38200272	1.34804	-1.00043	5e-05	0.000417915	yes	GO:0008152 Biological Process:metabolic process,GO:0016114 Biological Process:terpenoid biosynthetic process,GO:0008661 Molecular Function:1-deoxy-D-xylulose-5-phosphate synthase activity,GO:0003824 Molecular Function:catalytic activity	K01662 1-deoxy-D-xylulose-5-phosphate synthase [EC:2.2.1.7]	IPR005474 Transketolase, N-terminal,IPR005475 Transketolase-like, pyrimidine-binding domain,IPR005477 Deoxyxylulose-5-phosphate synthase,IPR009014 Transketolase C-terminal/Pyruvate-ferredoxin oxidoreductase domain II,IPR020826 Transketolase binding site,IPR029061 Thiamin diphosphate-binding fold,IPR033248 Transketolase, C-terminal domain
RC1G0463200	XLOC_008132	XLOC_008132	Chr01:55423723-55426595	2.78664	-1.07885	5e-05	0.000417915	yes	GO:0005089 Molecular Function:Rho guanyl-nucleotide exchange factor activity	NA	IPR005512 PRONE domain
RC6G0526400	XLOC_037266	XLOC_037266	Chr06:61470308-61473184	-1.13382	1.5215	0.003	0.0136007	yes	GO:0005089 Molecular Function:Rho guanyl-nucleotide exchange factor activity	NA	IPR005512 PRONE domain
RC5G0440300	XLOC_030264	XLOC_030264	Chr05:46106736-46107516	-1.83941	1.48168	0.0073	0.0274948	yes	NA	NA	IPR005691 Chloroplast protein import component Tic20
RC3G0416200	XLOC_017414	XLOC_017414	Chr03:46433745-46435704	-1.78482	1.74784	5e-05	0.000417915	yes	GO:0045454 Biological Process:cell redox homeostasis,GO:0006662 Biological Process:glycerol ether metabolic process,GO:0015035 Molecular Function:protein disulfide oxidoreductase activity	NA	IPR005746 Thioredoxin,IPR013766 Thioredoxin domain,IPR017937 Thioredoxin, conserved site,IPR036249 Thioredoxin-like superfamily
RC1G0239300	XLOC_004104	XLOC_004104	Chr01:32577601-32580333	-1.12511	1.74632	5e-05	0.000417915	yes	GO:0006629 Biological Process:lipid metabolic process,GO:0055114 Biological Process:oxidation-reduction process,GO:0016717 Molecular Function:oxidoreductase activity, acting on paired donors, with oxidation of a pair of donors resulting in the reduction of molecular oxygen to two molecules of water	K20416 palmitoyl-[glycerolipid] 7-desaturase [EC:1.14.19.42]	IPR005804 Fatty acid desaturase domain,IPR015876 Acyl-CoA desaturase
RC3G0392500	XLOC_017288	XLOC_017288	Chr03:44824438-44825285	-1.59133	1.7929	0.0002	0.00143409	yes	GO:0006334 Biological Process:nucleosome assembly,GO:0000786 Cellular Component:nucleosome,GO:0005634 Cellular Component:nucleus,GO:0003677 Molecular Function:DNA binding	NA	IPR005818 Linker histone H1/H5, domain H15,IPR005819 Histone H5,IPR036388 Winged helix-like DNA-binding domain superfamily,IPR036390 Winged helix DNA-binding domain superfamily
RC7G0288000	XLOC_041926	XLOC_041926	Chr07:25850914-25855164	1.39832	-4.74029	5e-05	0.000417915	yes	GO:0009165 Biological Process:nucleotide biosynthetic process,GO:0000287 Molecular Function:magnesium ion binding,GO:0004749 Molecular Function:ribose phosphate diphosphokinase activity,GO:0004749 Molecular Function:ribose phosphate diphosphokinase activity	K00948 ribose-phosphate pyrophosphokinase [EC:2.7.6.1]	IPR005946 Ribose-phosphate pyrophosphokinase,IPR029057 Phosphoribosyltransferase-like,IPR029099 Ribose-phosphate pyrophosphokinase, N-terminal domain,IPR037515 Ribose-phosphate pyrophosphokinase, bacterial-type
RC3G0105100	XLOC_017952	XLOC_017952	Chr03:17840896-17844604	1.59738	-3.19645	0.0036	0.0157217	yes	GO:0009072 Biological Process:aromatic amino acid family metabolic process,GO:0008152 Biological Process:metabolic process,GO:0003824 Molecular Function:catalytic activity,GO:0004334 Molecular Function:fumarylacetoacetase activity	K01555 fumarylacetoacetase [EC:3.7.1.2],K01555 fumarylacetoacetase [EC:3.7.1.2]	IPR005959 Fumarylacetoacetase,IPR011234 Fumarylacetoacetase-like, C-terminal,IPR015377 Fumarylacetoacetase, N-terminal,IPR036462 Fumarylacetoacetase, N-terminal domain superfamily,IPR036663 Fumarylacetoacetase-like, C-terminal domain superfamily
RC2G0559200	XLOC_014922	XLOC_014922	Chr02:64116429-64117467	-2.00577	1.19257	5e-05	0.000417915	yes	GO:0006950 Biological Process:response to stress	NA	IPR006015 Universal stress protein A,IPR006016 UspA,IPR014729 Rossmann-like alpha/beta/alpha sandwich fold
RC6G0526100	XLOC_034302	XLOC_034302	Chr06:61456113-61460809	-1.35829	1.87667	0.0002	0.00143409	yes	GO:0005975 Biological Process:carbohydrate metabolic process,GO:0004556 Molecular Function:alpha-amylase activity,GO:0005509 Molecular Function:calcium ion binding,GO:0003824 Molecular Function:catalytic activity	K01176 alpha-amylase [EC:3.2.1.1]	IPR006047 Glycosyl hydrolase, family 13, catalytic domain,IPR012850 Alpha-amylase, C-terminal beta-sheet,IPR013775 Alpha-amylase, plant,IPR017853 Glycoside hydrolase superfamily
RC0G0115200	XLOC_000562	XLOC_000562	Chr00:13687890-13689404	-3.11632	1.09415	5e-05	0.000417915	yes	GO:0000166 Molecular Function:nucleotide binding	K01537 Ca2+-transporting ATPase [EC:3.6.3.8]	IPR006068 Cation-transporting P-type ATPase, C-terminal,IPR023298 P-type ATPase, transmembrane domain superfamily,IPR023299 P-type ATPase, cytoplasmic domain N,IPR036412 HAD-like superfamily
RC3G0038100	XLOC_015703	XLOC_015703	Chr03:7758512-7760664	1.85251	-1.03328	5e-05	0.000417915	yes	GO:0005730 Cellular Component:nucleolus,GO:0005525 Molecular Function:GTP binding	NA	IPR006073 GTP binding domain,IPR010674 Nucleolar GTP-binding protein 1, Rossman-fold domain,IPR012973 NOG, C-terminal,IPR024926 Nucleolar GTP-binding protein 1,IPR027417 P-loop containing nucleoside triphosphate hydrolase,IPR031167 OBG-type guanine nucleotide-binding (G) domain
RC5G0162300	XLOC_028886	XLOC_028886	Chr05:12292169-12293789	1.75781	-1.26706	0.0141	0.045453	yes	GO:0055114 Biological Process:oxidation-reduction process,GO:0003824 Molecular Function:catalytic activity,GO:0050660 Molecular Function:flavin adenine dinucleotide binding,GO:0050660 Molecular Function:flavin adenine dinucleotide binding,GO:0016491 Molecular Function:oxidoreductase activity,GO:0016614 Molecular Function:oxidoreductase activity, acting on CH-OH group of donors	K22395 cinnamyl-alcohol dehydrogenase [EC:1.1.1.195]	IPR006094 FAD linked oxidase, N-terminal,IPR012951 Berberine/berberine-like,IPR016166 FAD-binding, type 2,IPR016167 FAD-binding, type 2, subdomain 1,IPR016169 CO dehydrogenase flavoprotein-like, FAD-binding, subdomain 2,IPR036318 FAD-binding, type 2-like superfamily
RC1G0136700	XLOC_003569	XLOC_003569	Chr01:18067082-18068106	2.56174	-2.96453	5e-05	0.000417915	yes	GO:0030001 Biological Process:metal ion transport,GO:0046872 Molecular Function:metal ion binding	NA	IPR006121 Heavy metal-associated domain, HMA,IPR036163 Heavy metal-associated domain superfamily
RC1G0587000	XLOC_008720	XLOC_008720	Chr01:64032057-64033763	2.18543	-2.41842	5e-05	0.000417915	yes	GO:0030001 Biological Process:metal ion transport,GO:0046872 Molecular Function:metal ion binding	NA	IPR006121 Heavy metal-associated domain, HMA,IPR036163 Heavy metal-associated domain superfamily
RC3G0249200	XLOC_016688	XLOC_016688	Chr03:33783002-33784900	1.30342	-1.5246	5e-05	0.000417915	yes	GO:0030001 Biological Process:metal ion transport,GO:0046872 Molecular Function:metal ion binding	NA	IPR006121 Heavy metal-associated domain, HMA,IPR036163 Heavy metal-associated domain superfamily
RC6G0428200	XLOC_033811	XLOC_033811	Chr06:53784929-53786632	-1.8571	1.05147	0.00235	0.0111669	yes	GO:0030001 Biological Process:metal ion transport,GO:0046872 Molecular Function:metal ion binding	NA	IPR006121 Heavy metal-associated domain, HMA,IPR036163 Heavy metal-associated domain superfamily
RC7G0119500	XLOC_041083	XLOC_041083	Chr07:9074719-9076979	1.29483	-1.4217	5e-05	0.000417915	yes	GO:0030001 Biological Process:metal ion transport,GO:0046872 Molecular Function:metal ion binding	NA	IPR006121 Heavy metal-associated domain, HMA,IPR036163 Heavy metal-associated domain superfamily
RC1G0309100	XLOC_004491	XLOC_004491	Chr01:41391798-41393453	2.29568	-1.10926	0.0126	0.0416338	yes	GO:0008152 Biological Process:metabolic process,GO:0055114 Biological Process:oxidation-reduction process,GO:0051287 Molecular Function:NAD binding,GO:0016616 Molecular Function:oxidoreductase activity, acting on the CH-OH group of donors, NAD or NADP as acceptor	NA	IPR006139 D-isomer specific 2-hydroxyacid dehydrogenase, catalytic domain,IPR006140 D-isomer specific 2-hydroxyacid dehydrogenase, NAD-binding domain,IPR036291 NAD(P)-binding domain superfamily
RC3G0419000	XLOC_019613	XLOC_019613	Chr03:46562956-46567401	-1.04143	2.11547	5e-05	0.000417915	yes	GO:0008152 Biological Process:metabolic process,GO:0016791 Molecular Function:phosphatase activity	K19269 phosphoglycolate phosphatase [EC:3.1.3.18 3.1.3.48],K19269 phosphoglycolate phosphatase [EC:3.1.3.18 3.1.3.48]	IPR006349 2-phosphoglycolate phosphatase, eukaryotic,IPR006357 HAD-superfamily hydrolase, subfamily IIA,IPR023214 HAD superfamily,IPR036412 HAD-like superfamily
RC5G0565900	XLOC_030836	XLOC_030836	Chr05:66152853-66155318	-2.80616	1.9019	5e-05	0.000417915	yes	GO:0008152 Biological Process:metabolic process,GO:0016787 Molecular Function:hydrolase activity	NA	IPR006439 HAD hydrolase, subfamily IA,IPR010237 Pyrimidine 5-nucleotidase,IPR023214 HAD superfamily,IPR036412 HAD-like superfamily
RC0G0066100	XLOC_000331	XLOC_000331	Chr00:7522571-7524972	-4.10122	1.74421	5e-05	0.000417915	yes	NA	NA	IPR006459 Casparian strip membrane protein,IPR006702 Domain of unknown function DUF588
RC1G0518200	XLOC_005572	XLOC_005572	Chr01:59197972-59198548	2.17441	-4.56364	5e-05	0.000417915	yes	GO:0004857 Molecular Function:enzyme inhibitor activity	NA	IPR006501 Pectinesterase inhibitor domain,IPR035513 Invertase/pectin methylesterase inhibitor domain superfamily
RC1G0518300	XLOC_005573	XLOC_005573	Chr01:59199465-59200188	2.89732	-5.84515	5e-05	0.000417915	yes	GO:0004857 Molecular Function:enzyme inhibitor activity	NA	IPR006501 Pectinesterase inhibitor domain,IPR035513 Invertase/pectin methylesterase inhibitor domain superfamily
RC4G0308800	XLOC_023604	XLOC_023604	Chr04:43276483-43277008	1.681	-2.04436	5e-05	0.000417915	yes	GO:0004857 Molecular Function:enzyme inhibitor activity	NA	IPR006501 Pectinesterase inhibitor domain,IPR035513 Invertase/pectin methylesterase inhibitor domain superfamily
RC7G0232300	XLOC_038812	XLOC_038812	Chr07:19695665-19697071	1.56576	-2.13667	0.0001	0.000775227	yes	GO:0004857 Molecular Function:enzyme inhibitor activity	NA	IPR006501 Pectinesterase inhibitor domain,IPR035513 Invertase/pectin methylesterase inhibitor domain superfamily
RC6G0063300	XLOC_035006	XLOC_035006	Chr06:6891191-6892718	1.43581	-1.8368	0.0095	0.0336102	yes	GO:0005515 Molecular Function:protein binding	NA	IPR006566 FBD domain,IPR032675 Leucine-rich repeat domain superfamily,IPR036047 F-box-like domain superfamily
RC5G0129000	XLOC_028736	XLOC_028736	Chr05:9540448-9541572	2.66721	-1.89368	0.0001	0.000775227	yes	NA	K15191 La-related protein 7	IPR006630 La-type HTH domain,IPR036388 Winged helix-like DNA-binding domain superfamily,IPR036390 Winged helix DNA-binding domain superfamily
RC1G0550100	XLOC_008523	XLOC_008523	Chr01:61435342-61437292	2.15338	-2.82451	5e-05	0.000417915	yes	GO:0008610 Biological Process:lipid biosynthetic process,GO:0055114 Biological Process:oxidation-reduction process,GO:0005506 Molecular Function:iron ion binding,GO:0016491 Molecular Function:oxidoreductase activity	K15746 beta-carotene 3-hydroxylase [EC:1.14.15.24]	IPR006694 Fatty acid hydroxylase
RC1G0234600	XLOC_004080	XLOC_004080	Chr01:31806268-31810132	-1.53783	1.82946	5e-05	0.000417915	yes	GO:0008610 Biological Process:lipid biosynthetic process,GO:0055114 Biological Process:oxidation-reduction process,GO:0005506 Molecular Function:iron ion binding,GO:0016491 Molecular Function:oxidoreductase activity	K15404 aldehyde decarbonylase [EC:4.1.99.5]	IPR006694 Fatty acid hydroxylase,IPR021940 Uncharacterised domain Wax2, C-terminal
RC1G0236300	XLOC_004087	XLOC_004087	Chr01:31998378-32002795	-1.22993	1.61737	0.0009	0.00513526	yes	GO:0008610 Biological Process:lipid biosynthetic process,GO:0055114 Biological Process:oxidation-reduction process,GO:0005506 Molecular Function:iron ion binding,GO:0016491 Molecular Function:oxidoreductase activity	K15404 aldehyde decarbonylase [EC:4.1.99.5]	IPR006694 Fatty acid hydroxylase,IPR021940 Uncharacterised domain Wax2, C-terminal
RC2G0214700	XLOC_013158	XLOC_013158	Chr02:19380559-19384456	-1.0931	1.33454	0.0001	0.000775227	yes	GO:0005975 Biological Process:carbohydrate metabolic process,GO:0004553 Molecular Function:hydrolase activity, hydrolyzing O-glycosyl compounds	NA	IPR006710 Glycoside hydrolase, family 43,IPR023296 Glycosyl hydrolase, five-bladed beta-propellor domain superfamily
RC2G0551000	XLOC_011327	XLOC_011327	Chr02:63223349-63226018	1.25172	-3.63915	5e-05	0.000417915	yes	NA	NA	IPR006740 Protein of unknown function DUF604
RC7G0105100	XLOC_041021	XLOC_041021	Chr07:7850654-7853192	1.15468	-1.66664	0.0131	0.0429462	yes	NA	NA	IPR006740 Protein of unknown function DUF604
RC5G0285100	XLOC_025910	XLOC_025910	Chr05:24904391-24905313	2.27495	-1.64403	0.01155	0.0390405	yes	NA	NA	IPR006747 Protein of unknown function DUF599
RC5G0183500	XLOC_025412	XLOC_025412	Chr05:14504653-14505670	2.45005	-2.76283	5e-05	0.000417915	yes	NA	NA	IPR006766 Protein EXORDIUM-like
RC7G0551000	XLOC_043168	XLOC_043168	Chr07:63027920-63029025	-3.22183	3.3225	5e-05	0.000417915	yes	NA	NA	IPR006766 Protein EXORDIUM-like
RC6G0313300	XLOC_036253	XLOC_036253	Chr06:41612506-41613739	-1.69869	1.51747	5e-05	0.000417915	yes	GO:0009405 Biological Process:pathogenesis,GO:0005102 Molecular Function:receptor binding	NA	IPR006766 Protein EXORDIUM-like,IPR036399 Pesticidal crystal protein, central domain superfamily
RC5G0238200	XLOC_029233	XLOC_029233	Chr05:19955552-19957266	-1.54438	3.85768	0.001	0.00560262	yes	GO:0015979 Biological Process:photosynthesis,GO:0009523 Cellular Component:photosystem II,GO:0009654 Cellular Component:photosystem II oxygen evolving complex,GO:0042651 Cellular Component:thylakoid membrane	K03541 photosystem II 10kDa protein	IPR006814 Photosystem II PsbR
RC0G0118100	XLOC_000572	XLOC_000572	Chr00:14027592-14030341	2.49913	-1.05074	5e-05	0.000417915	yes	NA	NA	IPR006873 Protein of unknown function DUF620
RC2G0047100	XLOC_012294	XLOC_012294	Chr02:3564767-3567596	-4.70879	3.32232	0.0008	0.00465789	yes	NA	NA	IPR006917 SOUL haem-binding protein,IPR011256 Regulatory factor, effector binding domain superfamily,IPR018790 Protein of unknown function DUF2358,IPR032710 NTF2-like domain superfamily
RC2G0385400	XLOC_010562	XLOC_010562	Chr02:43765676-43768575	2.14855	-4.8695	5e-05	0.000417915	yes	NA	NA	IPR006936 ALOG domain
RC5G0611500	XLOC_027555	XLOC_027555	Chr05:71141357-71142563	1.4505	-3.14291	5e-05	0.000417915	yes	NA	NA	IPR006936 ALOG domain
RC1G0386200	XLOC_007785	XLOC_007785	Chr01:48867912-48870398	-1.51972	1.93274	0.0001	0.000775227	yes	NA	NA	IPR007053 LRAT-like domain
RC6G0015500	XLOC_031827	XLOC_031827	Chr06:1566056-1566973	-3.46067	1.17401	5e-05	0.000417915	yes	NA	NA	IPR007053 LRAT-like domain
RC2G0437700	XLOC_014296	XLOC_014296	Chr02:51033383-51034989	-1.24316	1.19416	0.0007	0.00418555	yes	NA	NA	IPR007263 Protein of unknown function DUF393
RC7G0323300	XLOC_042097	XLOC_042097	Chr07:29779420-29784066	-1.94821	2.18893	5e-05	0.000417915	yes	NA	NA	IPR007300 CidB/LrgB family
RC3G0187200	XLOC_018377	XLOC_018377	Chr03:27234382-27235033	-2.91366	2.76697	0.00145	0.0075602	yes	NA	NA	IPR007608 Senescence regulator S40
RC5G0029800	XLOC_028247	XLOC_028247	Chr05:1980834-1981654	-1.7756	1.60076	5e-05	0.000417915	yes	NA	NA	IPR007608 Senescence regulator S40
RC5G0118600	XLOC_028696	XLOC_028696	Chr05:8781495-8781879	-1.10947	3.4303	0.0013	0.00691255	yes	NA	NA	IPR007608 Senescence regulator S40
RC3G0363400	XLOC_019318	XLOC_019318	Chr03:42938016-42939544	-1.87997	4.01863	0.01275	0.0420521	yes	NA	NA	IPR007621 TPM domain
RC2G0102300	XLOC_012574	XLOC_012574	Chr02:8222805-8224415	-2.50661	2.0981	5e-05	0.000417915	yes	NA	NA	IPR007650 Zf-FLZ domain
RC2G0484700	XLOC_014541	XLOC_014541	Chr02:56513166-56513942	-4.10874	1.64983	5e-05	0.000417915	yes	NA	NA	IPR007650 Zf-FLZ domain
RC2G0256100	XLOC_013369	XLOC_013369	Chr02:24672007-24674284	2.96096	-3.04766	0.00345	0.0152071	yes	NA	NA	IPR007658 Protein of unknown function DUF594,IPR025315 Domain of unknown function DUF4220
RC6G0180200	XLOC_035574	XLOC_035574	Chr06:19857364-19861339	-1.11787	1.25933	0.01415	0.0455815	yes	GO:0006486 Biological Process:protein glycosylation,GO:0005783 Cellular Component:endoplasmic reticulum,GO:0016021 Cellular Component:integral component of membrane,GO:0004579 Molecular Function:dolichyl-diphosphooligosaccharide-protein glycotransferase activity	NA	IPR007676 Ribophorin I
RC1G0371900	XLOC_007721	XLOC_007721	Chr01:47294615-47298761	1.32245	-2.21516	0.004	0.0170498	yes	GO:0005975 Biological Process:carbohydrate metabolic process,GO:0030246 Molecular Function:carbohydrate binding,GO:0003824 Molecular Function:catalytic activity,GO:0016853 Molecular Function:isomerase activity	K01792 glucose-6-phosphate 1-epimerase [EC:5.1.3.15]	IPR008183 Aldose 1-/Glucose-6-phosphate 1-epimerase,IPR011013 Galactose mutarotase-like domain superfamily,IPR014718 Glycoside hydrolase-type carbohydrate-binding,IPR025532 Glucose-6-phosphate 1-epimerase
RC2G0152600	XLOC_012822	XLOC_012822	Chr02:12632855-12636500	-1.20691	2.98638	5e-05	0.000417915	yes	GO:0005975 Biological Process:carbohydrate metabolic process,GO:0030246 Molecular Function:carbohydrate binding,GO:0003824 Molecular Function:catalytic activity,GO:0016853 Molecular Function:isomerase activity	K01792 glucose-6-phosphate 1-epimerase [EC:5.1.3.15]	IPR008183 Aldose 1-/Glucose-6-phosphate 1-epimerase,IPR011013 Galactose mutarotase-like domain superfamily,IPR014718 Glycoside hydrolase-type carbohydrate-binding,IPR025532 Glucose-6-phosphate 1-epimerase
RC4G0457000	XLOC_021905	XLOC_021905	Chr04:55771621-55773824	-1.45924	1.95314	5e-05	0.000417915	yes	NA	NA	IPR008217 Ccc1 family
RC4G0457300	XLOC_021907	XLOC_021907	Chr04:55788388-55790235	-2.03056	2.69947	0.0093	0.0330066	yes	NA	NA	IPR008217 Ccc1 family
RC2G0578900	XLOC_015016	XLOC_015016	Chr02:65906892-65909491	2.90841	-3.44493	0.0085	0.0309439	yes	GO:0015693 Biological Process:magnesium ion transport,GO:0016021 Cellular Component:integral component of membrane,GO:0015095 Molecular Function:magnesium ion transmembrane transporter activity	NA	IPR008521 Magnesium transporter NIPA
RC6G0313100	XLOC_033251	XLOC_033251	Chr06:41596464-41598663	-1.14712	1.08961	0.0032	0.0143445	yes	NA	NA	IPR008551 Transport and Golgi organisation protein 2
RC7G0258000	XLOC_041769	XLOC_041769	Chr07:22481203-22483767	-1.09913	1.64741	0.01385	0.0448564	yes	NA	NA	IPR008579 Domain of unknown function DUF861, cupin-3,IPR011051 RmlC-like cupin domain superfamily,IPR014710 RmlC-like jelly roll fold
RC2G0217400	XLOC_009782	XLOC_009782	Chr02:19568123-19570783	1.69542	-2.81272	5e-05	0.000417915	yes	GO:0016021 Cellular Component:integral component of membrane,GO:0016757 Molecular Function:transferase activity, transferring glycosyl groups	NA	IPR008630 Glycosyltransferase 34
RC4G0348300	XLOC_023792	XLOC_023792	Chr04:46670858-46672977	-1.14837	1.56648	5e-05	0.000417915	yes	NA	NA	IPR008802 Rubber elongation factor
RC5G0290500	XLOC_029490	XLOC_029490	Chr05:25593185-25594827	-1.38415	1.28051	5e-05	0.000417915	yes	NA	NA	IPR008889 VQ
RC5G0120000	XLOC_025073	XLOC_025073	Chr05:8882187-8884243	-2.00861	1.49031	5e-05	0.000417915	yes	GO:0016021 Cellular Component:integral component of membrane	NA	IPR008892 Cold-regulated 413 protein
RC7G0538700	XLOC_043099	XLOC_043099	Chr07:61262988-61266119	1.09022	-1.20712	0.00545	0.0218316	yes	GO:0005543 Molecular Function:phospholipid binding	NA	IPR008942 ENTH/VHS,IPR011417 AP180 N-terminal homology (ANTH) domain,IPR013809 ENTH domain
RC3G0077500	XLOC_017811	XLOC_017811	Chr03:13727927-13728822	-3.51267	3.488	0.00915	0.0326485	yes	GO:0003677 Molecular Function:DNA binding	NA	IPR009057 Homeobox-like domain superfamily
RC7G0173300	XLOC_041338	XLOC_041338	Chr07:13444024-13445730	1.23443	-2.25235	0.0022	0.0106227	yes	NA	NA	IPR009069 Cysteine alpha-hairpin motif superfamily
RC3G0240200	XLOC_018651	XLOC_018651	Chr03:32933607-32937721	-1.12128	3.23892	0.00835	0.0305153	yes	GO:0055085 Biological Process:transmembrane transport,GO:0016021 Cellular Component:integral component of membrane,GO:0022857 Molecular Function:transmembrane transporter activity	NA	IPR009262 Solute carrier family 35 member SLC35F1/F2/F6
RC6G0540600	XLOC_034372	XLOC_034372	Chr06:62496048-62497841	-2.30908	1.8326	0.0002	0.00143409	yes	NA	NA	IPR009288 Gamma-glutamylcyclotransferase, AIG2-like,IPR036568 Gamma-glutamyl cyclotransferase-like superfamily
RC4G0366300	XLOC_023886	XLOC_023886	Chr04:48267731-48268326	-1.97502	3.43139	0.00365	0.0158706	yes	GO:0015979 Biological Process:photosynthesis,GO:0016021 Cellular Component:integral component of membrane,GO:0009523 Cellular Component:photosystem II,GO:0030145 Molecular Function:manganese ion binding	K02723 photosystem II PsbY protein	IPR009388 Photosystem II PsbY
RC2G0219000	XLOC_013182	XLOC_013182	Chr02:19725329-19725809	-1.22899	1.98788	0.0007	0.00418555	yes	GO:0008283 Biological Process:cell proliferation,GO:0005576 Cellular Component:extracellular region,GO:0008083 Molecular Function:growth factor activity	NA	IPR009438 Phytosulfokine
RC3G0123100	XLOC_018050	XLOC_018050	Chr03:20162068-20163600	-1.41911	2.85037	0.00705	0.0267778	yes	NA	NA	IPR009515 Protein of unknown function DUF1138
RC2G0553100	XLOC_014886	XLOC_014886	Chr02:63358215-63359753	-2.09636	1.24935	0.0001	0.000775227	yes	NA	NA	IPR009606 Protein of unknown function DUF1218
RC3G0303800	XLOC_018995	XLOC_018995	Chr03:38199143-38205433	2.27079	-6.07643	5e-05	0.000417915	yes	NA	NA	IPR009798 Wound-induced protein Wun1-like,IPR032710 NTF2-like domain superfamily
RC6G0391500	XLOC_033636	XLOC_033636	Chr06:50089381-50090405	-2.1246	6.1816	0.00455	0.018971	yes	GO:0015979 Biological Process:photosynthesis,GO:0009507 Cellular Component:chloroplast,GO:0009523 Cellular Component:photosystem II	K02721 photosystem II PsbW protein	IPR009806 Photosystem II PsbW, class 2
RC4G0420300	XLOC_024143	XLOC_024143	Chr04:52880577-52883620	-3.46343	2.40505	5e-05	0.000417915	yes	GO:0071705 Biological Process:nitrogen compound transport,GO:0016021 Cellular Component:integral component of membrane	NA	IPR009834 Ureide permease,IPR030189 Ureide permease, plant
RC3G0274300	XLOC_016796	XLOC_016796	Chr03:35956639-35958244	-1.47879	2.03992	0.003	0.0136007	yes	NA	K20929 glyoxal/methylglyoxal oxidase [EC:1.2.3.15]	IPR009880 Glyoxal oxidase, N-terminal,IPR011043 Galactose oxidase/kelch, beta-propeller,IPR013783 Immunoglobulin-like fold,IPR014756 Immunoglobulin E-set,IPR015202 Galactose oxidase-like, Early set domain,IPR037293 Galactose oxidase, beta-propeller
RC6G0607100	XLOC_034689	XLOC_034689	Chr06:67341784-67346417	-1.83983	1.30991	0.00085	0.00490765	yes	NA	NA	IPR010399 Tify domain
RC2G0102100	XLOC_009262	XLOC_009262	Chr02:8209054-8210724	-4.41432	1.70346	5e-05	0.000417915	yes	NA	NA	IPR010399 Tify domain,IPR018467 CO/COL/TOC1, conserved site
RC4G0386000	XLOC_023970	XLOC_023970	Chr04:49863688-49867711	-1.53928	1.28359	0.0006	0.00367948	yes	GO:0005515 Molecular Function:protein binding	NA	IPR010402 CCT domain
RC7G0490400	XLOC_042898	XLOC_042898	Chr07:53960943-53962716	-1.15417	2.14992	0.00035	0.00231982	yes	NA	NA	IPR010410 Protein of unknown function DUF1005
RC0G0048500	XLOC_000252	XLOC_000252	Chr00:5003158-5014172	2.38046	-1.61538	5e-05	0.000417915	yes	NA	NA	IPR010420 CASTOR/POLLUX/SYM8 ion channels
RC5G0091600	XLOC_024929	XLOC_024929	Chr05:6627616-6630380	-1.73928	1.91457	5e-05	0.000417915	yes	GO:0006461 Biological Process:protein complex assembly,GO:0005739 Cellular Component:mitochondrion	K07555 ATP synthase mitochondrial F1 complex assembly factor 1	IPR010591 ATP11
RC0G0020500	XLOC_001541	XLOC_001541	Chr00:1679230-1679953	4.0334	-4.69971	5e-05	0.000417915	yes	NA	NA	IPR010800 Glycine rich protein
RC3G0151500	XLOC_016244	XLOC_016244	Chr03:23496597-23497242	-1.82828	8.53921	5e-05	0.000417915	yes	NA	NA	IPR010800 Glycine rich protein
RC2G0092300	XLOC_009215	XLOC_009215	Chr02:7139824-7140628	-1.04294	1.53517	0.00025	0.00174253	yes	NA	NA	IPR011008 Dimeric alpha-beta barrel,IPR013097 Stress responsive alpha-beta barrel
RC7G0576100	XLOC_043282	XLOC_043282	Chr07:66555349-66558179	2.02105	-2.0017	0.0004	0.00260508	yes	NA	NA	IPR011009 Protein kinase-like domain superfamily
RC1G0283100	XLOC_007337	XLOC_007337	Chr01:38159949-38161824	-1.52188	2.4842	5e-05	0.000417915	yes	NA	NA	IPR011011 Zinc finger, FYVE/PHD-type,IPR013083 Zinc finger, RING/FYVE/PHD-type
RC5G0062000	XLOC_028419	XLOC_028419	Chr05:4246069-4248514	1.63065	-1.18556	5e-05	0.000417915	yes	GO:0055114 Biological Process:oxidation-reduction process	NA	IPR011032 GroES-like superfamily,IPR013149 Alcohol dehydrogenase, C-terminal,IPR013154 Alcohol dehydrogenase, N-terminal,IPR014189 Quinone oxidoreductase PIG3,IPR036291 NAD(P)-binding domain superfamily
RC4G0124800	XLOC_022740	XLOC_022740	Chr04:16766130-16769845	-1.81676	1.75264	0.0008	0.00465789	yes	NA	NA	IPR011040 Sialidase,IPR036278 Sialidase superfamily
RC2G0127500	XLOC_009397	XLOC_009397	Chr02:10500102-10500501	-1.34529	1.01327	5e-05	0.000417915	yes	NA	NA	IPR011057 Mss4-like superfamily
RC1G0090100	XLOC_003356	XLOC_003356	Chr01:11129380-11137941	-1.97212	1.69718	0.0048	0.0198065	yes	GO:0016810 Molecular Function:hydrolase activity, acting on carbon-nitrogen (but not peptide) bonds	NA	IPR011059 Metal-dependent hydrolase, composite domain superfamily,IPR013108 Amidohydrolase 3,IPR032466 Metal-dependent hydrolase
RC4G0101900	XLOC_020097	XLOC_020097	Chr04:12799669-12803568	-4.82086	1.29757	5e-05	0.000417915	yes	GO:0046983 Molecular Function:protein dimerization activity	NA	IPR011598 Myc-type, basic helix-loop-helix (bHLH) domain,IPR036638 Helix-loop-helix DNA-binding domain superfamily
RC4G0436100	XLOC_021796	XLOC_021796	Chr04:54087535-54088449	1.53076	-2.02142	5e-05	0.000417915	yes	GO:0046983 Molecular Function:protein dimerization activity	NA	IPR011598 Myc-type, basic helix-loop-helix (bHLH) domain,IPR036638 Helix-loop-helix DNA-binding domain superfamily
RC6G0336300	XLOC_033370	XLOC_033370	Chr06:44081737-44084691	1.8384	-4.18294	5e-05	0.000417915	yes	GO:0046983 Molecular Function:protein dimerization activity	NA	IPR011598 Myc-type, basic helix-loop-helix (bHLH) domain,IPR036638 Helix-loop-helix DNA-binding domain superfamily
RC7G0082300	XLOC_040919	XLOC_040919	Chr07:5702376-5704095	4.02895	-2.62902	5e-05	0.000417915	yes	GO:0046983 Molecular Function:protein dimerization activity	NA	IPR011598 Myc-type, basic helix-loop-helix (bHLH) domain,IPR036638 Helix-loop-helix DNA-binding domain superfamily
RC2G0228500	XLOC_013233	XLOC_013233	Chr02:20813105-20819398	1.64434	-3.81634	0.0011	0.00603857	yes	GO:0055085 Biological Process:transmembrane transport,GO:0016021 Cellular Component:integral component of membrane	NA	IPR011701 Major facilitator superfamily,IPR020846 Major facilitator superfamily domain,IPR036259 MFS transporter superfamily
RC4G0376200	XLOC_023927	XLOC_023927	Chr04:49237358-49239874	-1.70721	2.46503	0.002	0.0098395	yes	GO:0055085 Biological Process:transmembrane transport,GO:0016021 Cellular Component:integral component of membrane	NA	IPR011701 Major facilitator superfamily,IPR020846 Major facilitator superfamily domain,IPR036259 MFS transporter superfamily
RC3G0305600	XLOC_016940	XLOC_016940	Chr03:38418082-38418645	-1.38957	1.40406	0.00425	0.0179832	yes	GO:0005488 Molecular Function:binding	NA	IPR011989 Armadillo-like helical,IPR016024 Armadillo-type fold
RC4G0250900	XLOC_020872	XLOC_020872	Chr04:36440768-36443519	-1.34381	2.71163	0.01035	0.0358686	yes	GO:0005488 Molecular Function:binding	NA	IPR011989 Armadillo-like helical,IPR016024 Armadillo-type fold
RC2G0626400	XLOC_015247	XLOC_015247	Chr02:70121611-70129799	1.06102	-1.03474	0.0013	0.00691255	yes	GO:0005488 Molecular Function:binding	NA	IPR011989 Armadillo-like helical,IPR016024 Armadillo-type fold,IPR019442 Domain of unknown function DUF2428, death-receptor-like
RC7G0031900	XLOC_037824	XLOC_037824	Chr07:2071602-2074403	1.84825	-3.6293	5e-05	0.000417915	yes	GO:0005874 Cellular Component:microtubule,GO:0005488 Molecular Function:binding,GO:0008017 Molecular Function:microtubule binding	NA	IPR011989 Armadillo-like helical,IPR016024 Armadillo-type fold,IPR033337 MT-associated protein TORTIFOLIA1/SPIRAL2-like
RC6G0254800	XLOC_032985	XLOC_032985	Chr06:33017311-33027941	2.80869	-1.92067	5e-05	0.000417915	yes	GO:2000028 Biological Process:regulation of photoperiodism, flowering	NA	IPR011989 Armadillo-like helical,IPR026211 GIGANTEA
RC2G0434700	XLOC_014283	XLOC_014283	Chr02:50708478-50710455	-1.43652	1.10302	5e-05	0.000417915	yes	GO:0005515 Molecular Function:protein binding	NA	IPR011990 Tetratricopeptide-like helical domain superfamily,IPR013026 Tetratricopeptide repeat-containing domain,IPR019734 Tetratricopeptide repeat
RC6G0382500	XLOC_036575	XLOC_036575	Chr06:49279804-49282528	1.24733	-1.71855	0.0052	0.0210318	yes	GO:0005515 Molecular Function:protein binding	NA	IPR011990 Tetratricopeptide-like helical domain superfamily,IPR013026 Tetratricopeptide repeat-containing domain,IPR019734 Tetratricopeptide repeat,IPR036388 Winged helix-like DNA-binding domain superfamily
RC3G0338600	XLOC_017090	XLOC_017090	Chr03:41009628-41011317	-1.02407	1.52859	0.0154	0.0487341	yes	GO:0006950 Biological Process:response to stress,GO:0005516 Molecular Function:calmodulin binding	NA	IPR012416 CALMODULIN-BINDING PROTEIN60
RC3G0337900	XLOC_019165	XLOC_019165	Chr03:40971935-40973213	1.22398	-1.00875	5e-05	0.000417915	yes	NA	NA	IPR012442 Protein of unknown function DUF1645, plant
RC4G0391300	XLOC_023995	XLOC_023995	Chr04:50348449-50349289	2.48566	-2.67648	0.0005	0.00314791	yes	NA	NA	IPR012442 Protein of unknown function DUF1645, plant
RC6G0340200	XLOC_033392	XLOC_033392	Chr06:44503310-44504712	-2.84593	1.43782	0.00035	0.00231982	yes	GO:0007165 Biological Process:signal transduction	NA	IPR012463 Ethylene-responsive binding factor-associated repression,IPR031307 Ninja family,IPR032308 Jas TPL-binding domain
RC5G0539800	XLOC_030728	XLOC_030728	Chr05:62909524-62911636	-2.62378	2.04341	0.0013	0.00691255	yes	NA	NA	IPR012862 Protein of unknown function DUF1635
RC3G0207100	XLOC_018488	XLOC_018488	Chr03:29040753-29041881	-4.36311	3.27517	0.0016	0.00821824	yes	NA	NA	IPR012881 Protein of unknown function DUF1685
RC1G0410200	XLOC_005004	XLOC_005004	Chr01:51009197-51014671	1.62315	-1.56933	5e-05	0.000417915	yes	NA	NA	IPR013057 Amino acid transporter, transmembrane domain
RC2G0362100	XLOC_010442	XLOC_010442	Chr02:40723286-40724282	-1.17404	1.89857	0.00025	0.00174253	yes	NA	NA	IPR013057 Amino acid transporter, transmembrane domain
RC2G0623400	XLOC_015233	XLOC_015233	Chr02:69788671-69790548	-3.43153	1.97893	5e-05	0.000417915	yes	NA	NA	IPR013057 Amino acid transporter, transmembrane domain
RC6G0491100	XLOC_037111	XLOC_037111	Chr06:58781868-58785075	2.08422	-1.51248	5e-05	0.000417915	yes	NA	NA	IPR013057 Amino acid transporter, transmembrane domain
RC7G0171400	XLOC_041329	XLOC_041329	Chr07:13302900-13307093	-1.11593	2.07206	0.00225	0.0107858	yes	NA	NA	IPR013057 Amino acid transporter, transmembrane domain
RC6G0590700	XLOC_037582	XLOC_037582	Chr06:66133965-66136778	-1.28391	1.16462	0.0066	0.025331	yes	GO:0003676 Molecular Function:nucleic acid binding	NA	IPR013087 Zinc finger C2H2-type,IPR022755 Zinc finger, double-stranded RNA binding,IPR036236 Zinc finger C2H2 superfamily
RC6G0395600	XLOC_036643	XLOC_036643	Chr06:50610249-50614596	1.40933	-2.96612	0.00205	0.010047	yes	GO:0003676 Molecular Function:nucleic acid binding	NA	IPR013087 Zinc finger C2H2-type,IPR036236 Zinc finger C2H2 superfamily
RC6G0481400	XLOC_034067	XLOC_034067	Chr06:58064201-58067016	1.21696	-1.25159	5e-05	0.000417915	yes	GO:0003676 Molecular Function:nucleic acid binding	NA	IPR013087 Zinc finger C2H2-type,IPR036236 Zinc finger C2H2 superfamily
RC4G0397300	XLOC_024016	XLOC_024016	Chr04:50898374-50899460	3.54154	-4.42017	5e-05	0.000417915	yes	GO:0008152 Biological Process:metabolic process,GO:0016787 Molecular Function:hydrolase activity	NA	IPR013094 Alpha/beta hydrolase fold-3,IPR029058 Alpha/Beta hydrolase fold
RC6G0123400	XLOC_035272	XLOC_035272	Chr06:13477764-13478415	-1.38934	1.343	0.00045	0.00287853	yes	GO:0008152 Biological Process:metabolic process,GO:0016787 Molecular Function:hydrolase activity	NA	IPR013094 Alpha/beta hydrolase fold-3,IPR029058 Alpha/Beta hydrolase fold
RC1G0246600	XLOC_007187	XLOC_007187	Chr01:33444924-33447805	2.298	-2.03278	5e-05	0.000417915	yes	NA	K03283 heat shock 70kDa protein 1/2/6/8,K03283 heat shock 70kDa protein 1/2/6/8,K03283 heat shock 70kDa protein 1/2/6/8,K03283 heat shock 70kDa protein 1/2/6/8,K03283 heat shock 70kDa protein 1/2/6/8,K03283 heat shock 70kDa protein 1/2/6/8,K03283 heat shock 70kDa protein 1/2/6/8	IPR013126 Heat shock protein 70 family,IPR018181 Heat shock protein 70, conserved site,IPR029047 Heat shock protein 70kD, peptide-binding domain superfamily,IPR029048 Heat shock protein 70kD, C-terminal domain superfamily
RC7G0514900	XLOC_042999	XLOC_042999	Chr07:57662942-57665788	1.28855	-1.80543	0.0008	0.00465789	yes	NA	K03283 heat shock 70kDa protein 1/2/6/8,K03283 heat shock 70kDa protein 1/2/6/8,K03283 heat shock 70kDa protein 1/2/6/8,K03283 heat shock 70kDa protein 1/2/6/8,K03283 heat shock 70kDa protein 1/2/6/8,K03283 heat shock 70kDa protein 1/2/6/8,K03283 heat shock 70kDa protein 1/2/6/8	IPR013126 Heat shock protein 70 family,IPR018181 Heat shock protein 70, conserved site,IPR029047 Heat shock protein 70kD, peptide-binding domain superfamily,IPR029048 Heat shock protein 70kD, C-terminal domain superfamily
RC7G0440700	XLOC_042678	XLOC_042678	Chr07:47629859-47630906	1.89983	-1.15128	0.0013	0.00691255	yes	GO:0008152 Biological Process:metabolic process,GO:0008168 Molecular Function:methyltransferase activity	NA	IPR013216 Methyltransferase type 11,IPR029063 S-adenosyl-L-methionine-dependent methyltransferase
RC4G0023100	XLOC_022270	XLOC_022270	Chr04:2246526-2248807	-2.11683	2.24634	0.004	0.0170498	yes	GO:0008152 Biological Process:metabolic process,GO:0032259 Biological Process:methylation,GO:0008168 Molecular Function:methyltransferase activity	K12502 MPBQ/MSBQ methyltransferase [EC:2.1.1.295]	IPR013216 Methyltransferase type 11,IPR029063 S-adenosyl-L-methionine-dependent methyltransferase,IPR031164 SAM-binding methyltransferase MPBQ/MBSQ
RC0G0102100	XLOC_000500	XLOC_000500	Chr00:12024066-12027457	-1.62855	2.5963	0.0049	0.0200807	yes	NA	NA	IPR013591 Brevis radix (BRX) domain,IPR027988 Transcription factor BREVIS RADIX, N-terminal domain
RC6G0496500	XLOC_037136	XLOC_037136	Chr06:59316555-59320100	-3.8567	2.50616	5e-05	0.000417915	yes	GO:0055114 Biological Process:oxidation-reduction process,GO:0051537 Molecular Function:2 iron, 2 sulfur cluster binding,GO:0010277 Molecular Function:chlorophyllide a oxygenase [overall] activity,GO:0016491 Molecular Function:oxidoreductase activity	K13600 chlorophyllide a oxygenase [EC:1.14.13.122]	IPR013626 Pheophorbide a oxygenase,IPR017941 Rieske [2Fe-2S] iron-sulphur domain,IPR036922 Rieske [2Fe-2S] iron-sulphur domain superfamily
RC6G0277700	XLOC_036066	XLOC_036066	Chr06:36418075-36424316	-1.7351	2.39219	0.0033	0.0147047	yes	GO:0045454 Biological Process:cell redox homeostasis,GO:0016491 Molecular Function:oxidoreductase activity	NA	IPR013740 Redoxin,IPR013766 Thioredoxin domain,IPR036249 Thioredoxin-like superfamily
RC2G0080200	XLOC_012456	XLOC_012456	Chr02:6283282-6285949	-1.64963	1.18204	5e-05	0.000417915	yes	GO:0045454 Biological Process:cell redox homeostasis	NA	IPR013766 Thioredoxin domain,IPR017937 Thioredoxin, conserved site,IPR036249 Thioredoxin-like superfamily
RC7G0087100	XLOC_038093	XLOC_038093	Chr07:6121367-6124674	-2.11209	1.77448	5e-05	0.000417915	yes	GO:0008152 Biological Process:metabolic process,GO:0003824 Molecular Function:catalytic activity	K09458 3-oxoacyl-[acyl-carrier-protein] synthase II [EC:2.3.1.179],K09458 3-oxoacyl-[acyl-carrier-protein] synthase II [EC:2.3.1.179]	IPR014030 Beta-ketoacyl synthase, N-terminal,IPR014031 Beta-ketoacyl synthase, C-terminal,IPR016039 Thiolase-like,IPR018201 Beta-ketoacyl synthase, active site
RC2G0345800	XLOC_013831	XLOC_013831	Chr02:38494826-38499579	1.3048	-1.42748	0.0021	0.0102361	yes	NA	NA	IPR014720 Double-stranded RNA-binding domain
RC2G0130000	XLOC_009415	XLOC_009415	Chr02:10822780-10824504	-1.42416	1.92155	0.0006	0.00367948	yes	NA	NA	IPR014729 Rossmann-like alpha/beta/alpha sandwich fold
RC3G0236600	XLOC_016636	XLOC_016636	Chr03:32506956-32508917	-1.78595	2.2785	0.00915	0.0326485	yes	GO:0032502 Biological Process:developmental process,GO:0006355 Biological Process:regulation of transcription, DNA-templated,GO:0006351 Biological Process:transcription, DNA-templated,GO:0005634 Cellular Component:nucleus,GO:0005524 Molecular Function:ATP binding	NA	IPR014977 WRC domain,IPR014978 Glutamine-Leucine-Glutamine, QLQ,IPR031137 Growth-regulating factor
RC2G0015500	XLOC_012147	XLOC_012147	Chr02:1169660-1172952	-3.28976	2.86729	5e-05	0.000417915	yes	GO:0008152 Biological Process:metabolic process,GO:0055114 Biological Process:oxidation-reduction process,GO:0016491 Molecular Function:oxidoreductase activity	K00131 glyceraldehyde-3-phosphate dehydrogenase (NADP+) [EC:1.2.1.9]	IPR015590 Aldehyde dehydrogenase domain,IPR016160 Aldehyde dehydrogenase, cysteine active site,IPR016161 Aldehyde/histidinol dehydrogenase,IPR016162 Aldehyde dehydrogenase, N-terminal,IPR029510 Aldehyde dehydrogenase, glutamic acid active site
RC4G0159900	XLOC_020395	XLOC_020395	Chr04:23481452-23484858	-1.6325	1.12304	5e-05	0.000417915	yes	GO:0003824 Molecular Function:catalytic activity	NA	IPR015813 Pyruvate/Phosphoenolpyruvate kinase-like domain superfamily
RC2G0576900	XLOC_015006	XLOC_015006	Chr02:65802923-65805942	1.02875	-1.2978	5e-05	0.000417915	yes	GO:0005515 Molecular Function:protein binding	NA	IPR015943 WD40/YVTN repeat-like-containing domain superfamily
RC1G0430800	XLOC_007998	XLOC_007998	Chr01:52684501-52686152	-1.26571	1.38699	5e-05	0.000417915	yes	GO:0016872 Molecular Function:intramolecular lyase activity	K01859 chalcone isomerase [EC:5.5.1.6]	IPR016087 Chalcone isomerase,IPR016088 Chalcone isomerase, 3-layer sandwich,IPR016089 Chalcone isomerase, orthogonal bundle domain superfamily,IPR036298 Chalcone isomerase superfamily
RC1G0494500	XLOC_008267	XLOC_008267	Chr01:57740918-57742535	-3.07484	4.7302	5e-05	0.000417915	yes	GO:0016872 Molecular Function:intramolecular lyase activity	K01859 chalcone isomerase [EC:5.5.1.6]	IPR016087 Chalcone isomerase,IPR016088 Chalcone isomerase, 3-layer sandwich,IPR016089 Chalcone isomerase, orthogonal bundle domain superfamily,IPR036298 Chalcone isomerase superfamily
RC0G0184800	XLOC_000906	XLOC_000906	Chr00:24231935-24233773	1.4798	-1.38626	0.00015	0.00111473	yes	NA	NA	IPR016095 Ribosomal protein L1, 3-layer alpha/beta-sandwich,IPR023674 Ribosomal protein L1-like,IPR028364 Ribosomal protein L1/ribosomal biogenesis protein
RC2G0388000	XLOC_010573	XLOC_010573	Chr02:44279752-44284865	1.14181	-1.101	0.0005	0.00314791	yes	NA	NA	IPR016095 Ribosomal protein L1, 3-layer alpha/beta-sandwich,IPR023674 Ribosomal protein L1-like,IPR028364 Ribosomal protein L1/ribosomal biogenesis protein
RC7G0027000	XLOC_037799	XLOC_037799	Chr07:1701681-1709466	-3.60551	2.92638	0.0038	0.0163643	yes	GO:0006869 Biological Process:lipid transport	NA	IPR016140 Bifunctional inhibitor/plant lipid transfer protein/seed storage helical domain,IPR033872 Non-specific lipid-transfer protein type 2,IPR036312 Bifunctional inhibitor/plant lipid transfer protein/seed storage helical domain superfamily
RC4G0347200	XLOC_023785	XLOC_023785	Chr04:46579143-46580884	-1.27135	2.3396	5e-05	0.000417915	yes	NA	NA	IPR016140 Bifunctional inhibitor/plant lipid transfer protein/seed storage helical domain,IPR036312 Bifunctional inhibitor/plant lipid transfer protein/seed storage helical domain superfamily
RC2G0546900	XLOC_011307	XLOC_011307	Chr02:62784622-62786109	2.08187	-1.01626	5e-05	0.000417915	yes	NA	NA	IPR016964 Sigma intracellular receptor 2,IPR033118 EXPERA domain
RC4G0014500	XLOC_019656	XLOC_019656	Chr04:1177019-1178985	4.27858	-4.74514	5e-05	0.000417915	yes	GO:0015996 Biological Process:chlorophyll catabolic process,GO:0047746 Molecular Function:chlorophyllase activity	K08099 chlorophyllase [EC:3.1.1.14]	IPR017395 Chlorophyllase,IPR029058 Alpha/Beta hydrolase fold
RC4G0130800	XLOC_020256	XLOC_020256	Chr04:18089955-18091054	3.55972	-3.48818	0.00285	0.0130358	yes	NA	K22314 glucosinolate gamma-glutamyl hydrolase [EC:3.4.19.16]	IPR017926 Glutamine amidotransferase,IPR029062 Class I glutamine amidotransferase-like
RC4G0245000	XLOC_020836	XLOC_020836	Chr04:35820816-35821657	3.9747	-5.22971	5e-05	0.000417915	yes	GO:0008033 Biological Process:tRNA processing	K10760 adenylate dimethylallyltransferase (cytokinin synthase) [EC:2.5.1.27 2.5.1.112],K10760 adenylate dimethylallyltransferase (cytokinin synthase) [EC:2.5.1.27 2.5.1.112],K10760 adenylate dimethylallyltransferase (cytokinin synthase) [EC:2.5.1.27 2.5.1.112]	IPR018022 IPP transferase,IPR027417 P-loop containing nucleoside triphosphate hydrolase
RC5G0074800	XLOC_028492	XLOC_028492	Chr05:5276178-5279102	-1.54472	1.02259	5e-05	0.000417915	yes	GO:0016021 Cellular Component:integral component of membrane	NA	IPR018499 Tetraspanin/Peripherin
RC3G0043100	XLOC_015731	XLOC_015731	Chr03:8425867-8428893	1.33071	-1.28314	5e-05	0.000417915	yes	NA	K17422 large subunit ribosomal protein L41	IPR019189 Ribosomal protein L27/L41, mitochondrial
RC6G0497900	XLOC_034151	XLOC_034151	Chr06:59421652-59424367	-1.3297	2.19232	0.00155	0.00800952	yes	GO:0009902 Biological Process:chloroplast relocation	NA	IPR019448 EEIG1/EHBP1 N-terminal domain,IPR033343 PLASTID MOVEMENT IMPAIRED1
RC1G0582400	XLOC_008697	XLOC_008697	Chr01:63790262-63792021	-1.64375	1.36815	0.00265	0.0123123	yes	GO:0055114 Biological Process:oxidation-reduction process,GO:0016491 Molecular Function:oxidoreductase activity	K05275 pyridoxine 4-dehydrogenase [EC:1.1.1.65]	IPR020471 Aldo/keto reductase,IPR023210 NADP-dependent oxidoreductase domain,IPR036812 NADP-dependent oxidoreductase domain superfamily
RC5G0334700	XLOC_029734	XLOC_029734	Chr05:31357539-31360362	-1.848	2.02812	0.00245	0.0115655	yes	NA	NA	IPR020683 Ankyrin repeat-containing domain,IPR036770 Ankyrin repeat-containing domain superfamily
RC6G0407900	XLOC_033720	XLOC_033720	Chr06:52033260-52037632	2.57236	-2.64139	5e-05	0.000417915	yes	GO:0015743 Biological Process:malate transport	NA	IPR020966 Aluminum-activated malate transporter
RC3G0316200	XLOC_016992	XLOC_016992	Chr03:39299753-39302699	2.08769	-1.39498	0.00565	0.0224426	yes	NA	K14508 regulatory protein NPR1	IPR021094 NPR1/NIM1-like, C-terminal
RC5G0274600	XLOC_025855	XLOC_025855	Chr05:23545476-23548129	-1.41879	1.57162	0.0138	0.0447752	yes	NA	NA	IPR021102 Peptide-N4-(N-acetyl-beta-glucosaminyl)asparagine amidase A
RC5G0274900	XLOC_025857	XLOC_025857	Chr05:23565192-23566941	-1.97321	1.0972	0.00155	0.00800952	yes	NA	NA	IPR021102 Peptide-N4-(N-acetyl-beta-glucosaminyl)asparagine amidase A
RC4G0385500	XLOC_021546	XLOC_021546	Chr04:49842574-49844209	2.25934	-1.2394	0.0034	0.0150421	yes	GO:0030247 Molecular Function:polysaccharide binding	NA	IPR021157 Cytochrome c1, transmembrane anchor, C-terminal,IPR025287 Wall-associated receptor kinase, galacturonan-binding domain
RC3G0364500	XLOC_019323	XLOC_019323	Chr03:42993304-42994531	-2.22567	1.43606	0.0025	0.0117583	yes	NA	NA	IPR021410 The fantastic four family
RC2G0683800	XLOC_012005	XLOC_012005	Chr02:74382050-74382378	-1.57708	1.5297	0.0153	0.0484689	yes	NA	NA	IPR021775 Protein of unknown function DUF3339
RC1G0415200	XLOC_005031	XLOC_005031	Chr01:51411356-51413582	-2.66362	2.47491	0.00015	0.00111473	yes	NA	K01054 acylglycerol lipase [EC:3.1.1.23],K01054 acylglycerol lipase [EC:3.1.1.23]	IPR022742 Serine aminopeptidase, S33,IPR029058 Alpha/Beta hydrolase fold
RC2G0576600	XLOC_015005	XLOC_015005	Chr02:65782061-65784846	1.27705	-1.81729	5e-05	0.000417915	yes	GO:0016021 Cellular Component:integral component of membrane,GO:0004252 Molecular Function:serine-type endopeptidase activity	NA	IPR022764 Peptidase S54, rhomboid domain,IPR035952 Rhomboid-like superfamily
RC6G0544300	XLOC_037351	XLOC_037351	Chr06:62709845-62711733	-1.22552	2.10754	0.0104	0.0359932	yes	GO:0016021 Cellular Component:integral component of membrane,GO:0004252 Molecular Function:serine-type endopeptidase activity	NA	IPR022764 Peptidase S54, rhomboid domain,IPR035952 Rhomboid-like superfamily
RC3G0267400	XLOC_018801	XLOC_018801	Chr03:35248020-35250163	-1.13693	1.17453	5e-05	0.000417915	yes	GO:0046034 Biological Process:ATP metabolic process	K02145 V-type H+-transporting ATPase subunit A [EC:3.6.3.14]	IPR022878 V-type ATP synthase catalytic alpha chain,IPR024034 ATPase, F1/V1 complex, beta/alpha subunit, C-terminal
RC3G0386800	XLOC_019467	XLOC_019467	Chr03:44419776-44422216	2.85738	-1.12271	0.0006	0.00367948	yes	NA	NA	IPR023210 NADP-dependent oxidoreductase domain,IPR036812 NADP-dependent oxidoreductase domain superfamily
RC4G0181900	XLOC_020504	XLOC_020504	Chr04:26880244-26883393	2.76274	-1.18578	5e-05	0.000417915	yes	NA	NA	IPR023210 NADP-dependent oxidoreductase domain,IPR036812 NADP-dependent oxidoreductase domain superfamily
RC5G0474000	XLOC_026813	XLOC_026813	Chr05:52834614-52838662	-2.29631	1.29084	0.0004	0.00260508	yes	NA	NA	IPR023210 NADP-dependent oxidoreductase domain,IPR036812 NADP-dependent oxidoreductase domain superfamily
RC6G0417800	XLOC_033765	XLOC_033765	Chr06:52891053-52894254	-1.50569	1.05183	0.00945	0.0334795	yes	NA	NA	IPR023210 NADP-dependent oxidoreductase domain,IPR036812 NADP-dependent oxidoreductase domain superfamily
RC5G0176900	XLOC_025379	XLOC_025379	Chr05:13926724-13932672	-1.33229	1.0116	0.0063	0.0244091	yes	NA	NA	IPR023214 HAD superfamily,IPR036412 HAD-like superfamily
RC3G0264600	XLOC_018782	XLOC_018782	Chr03:35007235-35008076	-3.75596	3.943	0.00075	0.0044285	yes	NA	NA	IPR023329 Chlorophyll a/b binding domain superfamily
RC7G0411100	XLOC_039638	XLOC_039638	Chr07:42777154-42779375	1.63862	-1.47699	0.00875	0.0315788	yes	GO:0055114 Biological Process:oxidation-reduction process,GO:0016491 Molecular Function:oxidoreductase activity	K17871 NADH:ubiquinone reductase (non-electrogenic) [EC:1.6.5.9]	IPR023753 FAD/NAD(P)-binding domain
RC2G0209500	XLOC_013128	XLOC_013128	Chr02:18586887-18588286	-1.89345	1.64137	0.00965	0.0339803	yes	GO:0070461 Cellular Component:SAGA-type complex	NA	IPR024738 Transcriptional coactivator Hfi1/Transcriptional adapter 1
RC3G0125700	XLOC_016113	XLOC_016113	Chr03:20476376-20477954	2.08513	-2.02307	0.00705	0.0267778	yes	NA	NA	IPR024788 Malectin-like carbohydrate-binding domain
RC1G0388100	XLOC_004895	XLOC_004895	Chr01:48996192-48997998	-3.46449	1.61796	0.0014	0.00735072	yes	NA	NA	IPR025067 Protein of unknown function DUF4079
RC7G0271400	XLOC_038981	XLOC_038981	Chr07:24054611-24058231	1.64481	-1.4605	5e-05	0.000417915	yes	NA	NA	IPR025461 ABA DEFICIENT 4-like
RC2G0336800	XLOC_013786	XLOC_013786	Chr02:36861220-36865266	-1.27365	1.58973	0.0019	0.00943278	yes	NA	NA	IPR025486 Domain of unknown function DUF4378,IPR032795 DUF3741-associated sequence motif
RC6G0394000	XLOC_036635	XLOC_036635	Chr06:50446024-50449382	1.89231	-4.52767	5e-05	0.000417915	yes	GO:0051513 Biological Process:regulation of monopolar cell growth	NA	IPR025486 Domain of unknown function DUF4378,IPR032795 DUF3741-associated sequence motif,IPR033334 Protein LONGIFOLIA 1/2
RC4G0466400	XLOC_021947	XLOC_021947	Chr04:56398445-56400031	1.79076	-1.16815	0.0001	0.000775227	yes	NA	NA	IPR025602 BCP1 family
RC4G0472200	XLOC_024384	XLOC_024384	Chr04:56799235-56801446	-2.69721	4.44483	0.0073	0.0274948	yes	NA	NA	IPR025610 Transcription factor MYC/MYB N-terminal
RC4G0473300	XLOC_024388	XLOC_024388	Chr04:56867937-56869528	-2.45339	2.33172	0.0065	0.0250167	yes	GO:0010411 Biological Process:xyloglucan metabolic process,GO:0005794 Cellular Component:Golgi apparatus,GO:0016413 Molecular Function:O-acetyltransferase activity	NA	IPR025846 PMR5 N-terminal domain,IPR026057 PC-Esterase,IPR029962 Trichome birefringence-like family,IPR029963 Protein altered xyloglucan 4
RC5G0605300	XLOC_027521	XLOC_027521	Chr05:70388011-70391052	-2.97819	2.36243	5e-05	0.000417915	yes	NA	NA	IPR025846 PMR5 N-terminal domain,IPR026057 PC-Esterase,IPR029962 Trichome birefringence-like family,IPR029981 Trichome birefringence-like 45/PMR5
RC5G0095800	XLOC_028582	XLOC_028582	Chr05:6915572-6918860	-1.4124	2.05963	5e-05	0.000417915	yes	NA	NA	IPR025846 PMR5 N-terminal domain,IPR026057 PC-Esterase,IPR029962 Trichome birefringence-like family,IPR029986 Protein trichome birefringence-like 37/38
RC2G0553700	XLOC_011343	XLOC_011343	Chr02:63404791-63407366	-1.87174	1.3919	0.0001	0.000775227	yes	NA	NA	IPR027356 NPH3 domain
RC1G0585000	XLOC_005886	XLOC_005886	Chr01:63939805-63940965	2.48878	-1.98377	0.00035	0.00231982	yes	GO:0006414 Biological Process:translational elongation,GO:0005622 Cellular Component:intracellular,GO:0005840 Cellular Component:ribosome,GO:0003735 Molecular Function:structural constituent of ribosome	K02942 large subunit ribosomal protein LP1	IPR027534 Ribosomal protein L12 family
RC6G0461800	XLOC_033972	XLOC_033972	Chr06:56705324-56705711	-1.42058	5.28328	0.01245	0.0412596	yes	NA	NA	IPR027923 Hydrophobic seed protein,IPR036312 Bifunctional inhibitor/plant lipid transfer protein/seed storage helical domain superfamily
RC0G0051600	XLOC_000271	XLOC_000271	Chr00:5493063-5497533	-2.85324	1.89787	5e-05	0.000417915	yes	NA	NA	IPR027942 Sieve element occlusion, N-terminal,IPR027944 Sieve element occlusion, C-terminal
RC2G0231000	XLOC_009841	XLOC_009841	Chr02:21124200-21125557	-2.4993	2.59154	5e-05	0.000417915	yes	NA	NA	IPR028144 Cysteine-rich transmembrane CYSTM domain
RC2G0522100	XLOC_014736	XLOC_014736	Chr02:60485931-60486150	-1.26286	1.09636	0.00045	0.00287853	yes	NA	NA	IPR028144 Cysteine-rich transmembrane CYSTM domain
RC6G0076100	XLOC_035064	XLOC_035064	Chr06:8137566-8138837	-1.0477	1.71007	5e-05	0.000417915	yes	NA	NA	IPR028144 Cysteine-rich transmembrane CYSTM domain
RC2G0507400	XLOC_014655	XLOC_014655	Chr02:58917311-58920474	-1.78851	1.07685	5e-05	0.000417915	yes	GO:0003860 Molecular Function:3-hydroxyisobutyryl-CoA hydrolase activity	K05605 3-hydroxyisobutyryl-CoA hydrolase [EC:3.1.2.4]	IPR029045 ClpP/crotonase-like domain superfamily,IPR032259 Enoyl-CoA hydratase/isomerase, HIBYL-CoA-H type
RC4G0376800	XLOC_021499	XLOC_021499	Chr04:49308080-49310839	-2.54817	1.31309	5e-05	0.000417915	yes	NA	NA	IPR029058 Alpha/Beta hydrolase fold
RC4G0063900	XLOC_022455	XLOC_022455	Chr04:7023689-7031190	3.14833	-3.06418	0.00015	0.00111473	yes	NA	K00574 cyclopropane-fatty-acyl-phospholipid synthase [EC:2.1.1.79]	IPR029063 S-adenosyl-L-methionine-dependent methyltransferase,IPR036188 FAD/NAD(P)-binding domain superfamily
RC2G0525300	XLOC_011207	XLOC_011207	Chr02:60823658-60826036	-2.25086	1.53809	5e-05	0.000417915	yes	NA	NA	IPR029472 Gag-polypeptide of LTR copia-type
RC5G0229400	XLOC_025637	XLOC_025637	Chr05:19146178-19150398	-1.18337	1.13359	0.00675	0.0257581	yes	GO:0016021 Cellular Component:integral component of membrane,GO:0022857 Molecular Function:transmembrane transporter activity	NA	IPR030184 WAT1-related protein
RC0G0267100	XLOC_001288	XLOC_001288	Chr00:38064495-38069332	1.0764	-2.38726	0.0122	0.0406486	yes	NA	NA	IPR031693 Sin3, C-terminal
RC2G0222200	XLOC_009801	XLOC_009801	Chr02:20125009-20125867	1.43042	-1.2458	0.0009	0.00513526	yes	NA	NA	IPR032675 Leucine-rich repeat domain superfamily
RC7G0109600	XLOC_038209	XLOC_038209	Chr07:8123091-8124810	1.72283	-1.26406	0.00675	0.0257581	yes	GO:0005515 Molecular Function:protein binding	NA	IPR032675 Leucine-rich repeat domain superfamily,IPR036047 F-box-like domain superfamily
RC0G0033000	XLOC_001609	XLOC_001609	Chr00:3116051-3122585	2.85531	-3.10661	5e-05	0.000417915	yes	NA	NA	IPR032675 Leucine-rich repeat domain superfamily,IPR036388 Winged helix-like DNA-binding domain superfamily
RC7G0480400	XLOC_042845	XLOC_042845	Chr07:52558401-52559941	-1.79527	1.14743	0.00885	0.0318246	yes	NA	NA	IPR032675 Leucine-rich repeat domain superfamily,IPR036390 Winged helix DNA-binding domain superfamily
RC6G0348300	XLOC_033422	XLOC_033422	Chr06:45476563-45481523	-2.50977	1.80439	0.00395	0.0168928	yes	NA	NA	IPR032816 SNARE associated Golgi protein,IPR032818 DedA family
RC1G0245000	XLOC_007177	XLOC_007177	Chr01:33212095-33214036	1.79131	-2.1769	0.01505	0.0478203	yes	NA	NA	IPR033180 Metacaspase type I, plant
RC0G0055500	XLOC_001709	XLOC_001709	Chr00:6158486-6161212	1.25749	-1.29707	0.00145	0.0075602	yes	NA	K00574 cyclopropane-fatty-acyl-phospholipid synthase [EC:2.1.1.79]	IPR036188 FAD/NAD(P)-binding domain superfamily
RC0G0256000	XLOC_002703	XLOC_002703	Chr00:34413120-34415549	1.98673	-1.65574	0.00715	0.027066	yes	NA	K00799 glutathione S-transferase [EC:2.5.1.18]	IPR036282 Glutathione S-transferase, C-terminal domain superfamily
RC4G0343200	XLOC_023769	XLOC_023769	Chr04:46305099-46307848	-1.24588	1.30456	0.00275	0.012672	yes	NA	NA	IPR036388 Winged helix-like DNA-binding domain superfamily
RC2G0032800	XLOC_008947	XLOC_008947	Chr02:2437648-2439207	1.22462	-5.82831	5e-05	0.000417915	yes	GO:0003676 Molecular Function:nucleic acid binding,GO:0008270 Molecular Function:zinc ion binding	NA	IPR036875 Zinc finger, CCHC-type superfamily
RC2G0001200	XLOC_012074	XLOC_012074	Chr02:160596-161852	2.11373	-1.17258	5e-05	0.000417915	yes	GO:0046622 Biological Process:positive regulation of organ growth	NA	IPR037468 ARGOS/ARL
RC4G0328500	XLOC_023695	XLOC_023695	Chr04:45060914-45063939	-1.2173	1.45748	5e-05	0.000417915	yes	GO:0000724 Biological Process:double-strand break repair via homologous recombination,GO:0003677 Molecular Function:DNA binding	NA	IPR037489 DNA repair RAD52-like protein
RC0G0021000	XLOC_001543	XLOC_001543	Chr00:1702026-1704540	-1.74485	1.90525	0.0015	0.00778474	yes	NA	K01052 lysosomal acid lipase/cholesteryl ester hydrolase [EC:3.1.1.13]	NA
RC0G0046900	XLOC_000244	XLOC_000244	Chr00:4781145-4782812	1.6043	-2.41956	0.00185	0.00923047	yes	NA	K12844 U4/U6 small nuclear ribonucleoprotein PRP31	NA
RC0G0115100	XLOC_002016	XLOC_002016	Chr00:13686328-13687878	-3.35157	2.75224	0.0002	0.00143409	yes	NA	K01537 Ca2+-transporting ATPase [EC:3.6.3.8]	NA
RC0G0115400	XLOC_002018	XLOC_002018	Chr00:13693168-13693836	-1.17855	2.90628	0.0081	0.0298507	yes	NA	NA	NA
RC0G0120600	XLOC_002048	XLOC_002048	Chr00:14313649-14314738	-2.21546	2.11227	0.01215	0.0405196	yes	NA	NA	NA
RC0G0139700	XLOC_002141	XLOC_002141	Chr00:17768768-17770076	1.84766	-2.36981	0.0002	0.00143409	yes	NA	NA	NA
RC0G0212100	XLOC_002507	XLOC_002507	Chr00:28492998-28494611	-2.25089	1.52908	0.0024	0.0113654	yes	NA	NA	NA
RC0G0238300,RC0G0238500,RC0G0238700,RC0G0238900,RC0G0239300,RC0G0239500,RC0G0239600	XLOC_001153	XLOC_001153	Chr00:32210940-32232609	-5.08031	1.19175	5e-05	0.000417915	yes	NA	NA	NA
RC0G0244400,RC0G0244600,RC0G0244800,RC0G0245200,RC0G0245400	XLOC_002654	XLOC_002654	Chr00:32293062-32308669	-4.75313	1.36257	5e-05	0.000417915	yes	NA	NA	NA
RC0G0256100	XLOC_001238	XLOC_001238	Chr00:34415889-34421358	2.65958	-2.26574	0.01005	0.0350725	yes	NA	NA	NA
RC1G0041800	XLOC_003146	XLOC_003146	Chr01:5349562-5351372	1.12214	-4.18945	0.01205	0.0402683	yes	NA	NA	NA
RC1G0056800	XLOC_006261	XLOC_006261	Chr01:7239957-7240923	-2.21174	1.56564	0.007	0.0266047	yes	NA	NA	NA
RC1G0084700	XLOC_003324	XLOC_003324	Chr01:10388950-10390455	-1.02358	1.76852	0.00055	0.00342311	yes	NA	K17479 glutaredoxin domain-containing cysteine-rich protein 1	NA
RC1G0220200	XLOC_007057	XLOC_007057	Chr01:29903966-29905754	-1.13591	1.05204	5e-05	0.000417915	yes	NA	NA	NA
RC1G0235500	XLOC_007123	XLOC_007123	Chr01:31850403-31852291	1.13342	-1.81585	0.002	0.0098395	yes	NA	NA	NA
RC1G0375100	XLOC_007736	XLOC_007736	Chr01:47603461-47605399	-1.87121	2.04355	5e-05	0.000417915	yes	NA	K08237 hydroquinone glucosyltransferase [EC:2.4.1.218],K08237 hydroquinone glucosyltransferase [EC:2.4.1.218]	NA
RC1G0383100	XLOC_004870	XLOC_004870	Chr01:48460472-48461650	-1.4995	1.39144	0.0086	0.0312067	yes	NA	NA	NA
RC1G0385000	XLOC_007781	XLOC_007781	Chr01:48640238-48640789	-1.07085	1.85458	5e-05	0.000417915	yes	NA	NA	NA
RC1G0388200	XLOC_004896	XLOC_004896	Chr01:49014724-49017370	-1.0027	1.65657	5e-05	0.000417915	yes	NA	NA	NA
RC1G0405200,RC1G0405300	XLOC_007882	XLOC_007882	Chr01:50562046-50567264	-2.26254	1.27268	0.0004	0.00260508	yes	NA	NA	NA
RC1G0405400	XLOC_007883	XLOC_007883	Chr01:50568228-50571655	-3.26248	2.88855	0.0011	0.00603857	yes	NA	NA	NA
RC1G0417900	XLOC_005044	XLOC_005044	Chr01:51650773-51654808	1.46161	-1.85687	0.0023	0.0109757	yes	NA	NA	NA
RC1G0436600	XLOC_008026	XLOC_008026	Chr01:53174174-53179895	-1.34331	2.68741	0.0002	0.00143409	yes	NA	NA	NA
RC1G0449800,RC1G0449900,RC1G0450000	XLOC_005210	XLOC_005210	Chr01:54161815-54171601	-1.11341	1.92978	0.0136	0.0442382	yes	NA	NA	NA
RC1G0456300	XLOC_005253	XLOC_005253	Chr01:54822398-54824600	-1.98849	2.71215	0.00525	0.0212007	yes	NA	NA	NA
RC1G0463500	XLOC_005283	XLOC_005283	Chr01:55447771-55450139	2.30449	-1.3297	5e-05	0.000417915	yes	NA	NA	NA
RC1G0486500	XLOC_005407	XLOC_005407	Chr01:57141110-57142759	1.26691	-2.38231	5e-05	0.000417915	yes	NA	NA	NA
RC1G0487500	XLOC_005414	XLOC_005414	Chr01:57185170-57185888	-1.72648	1.77121	5e-05	0.000417915	yes	NA	NA	NA
RC1G0527100,RC1G0527200	XLOC_008411	XLOC_008411	Chr01:59830790-59832978	-1.69511	2.83725	0.00015	0.00111473	yes	NA	NA	NA
RC1G0527400	XLOC_008413	XLOC_008413	Chr01:59835690-59837146	2.32752	-6.56284	0.00015	0.00111473	yes	NA	NA	NA
RC1G0538100	XLOC_008459	XLOC_008459	Chr01:60683000-60685107	1.41347	-1.04423	5e-05	0.000417915	yes	NA	NA	NA
RC1G0545200	XLOC_008495	XLOC_008495	Chr01:61065612-61068555	2.19581	-1.04172	5e-05	0.000417915	yes	NA	NA	NA
RC1G0562600	XLOC_008586	XLOC_008586	Chr01:62374212-62375600	-1.25377	1.06858	0.0031	0.0139835	yes	NA	NA	NA
RC2G0001900	XLOC_008785	XLOC_008785	Chr02:195388-197083	-1.37204	1.45176	0.0106	0.0365165	yes	NA	NA	NA
RC2G0049200,RC2G0049300,RC2G0049400	XLOC_012302	XLOC_012302	Chr02:3728048-3735156	1.40735	-1.74693	5e-05	0.000417915	yes	NA	NA	NA
RC2G0072500,RC2G0072600	XLOC_009141	XLOC_009141	Chr02:5762460-5765726	-5.94033	2.58195	5e-05	0.000417915	yes	NA	NA	NA
RC2G0083000	XLOC_012477	XLOC_012477	Chr02:6516706-6517696	1.72629	-1.06892	0.00365	0.0158706	yes	NA	NA	NA
RC2G0203700	XLOC_009722	XLOC_009722	Chr02:18028795-18029460	-2.10417	2.50793	0.00355	0.0155601	yes	NA	K13260 isoflavone/4'-methoxyisoflavone 2'-hydroxylase [EC:1.14.13.89 1.14.13.53],K13260 isoflavone/4'-methoxyisoflavone 2'-hydroxylase [EC:1.14.13.89 1.14.13.53],K13260 isoflavone/4'-methoxyisoflavone 2'-hydroxylase [EC:1.14.13.89 1.14.13.53]	NA
RC2G0206700	XLOC_013112	XLOC_013112	Chr02:18352338-18352891	-1.85196	1.34365	5e-05	0.000417915	yes	NA	NA	NA
RC2G0230400	XLOC_009836	XLOC_009836	Chr02:21054009-21054653	1.27714	-3.31346	0.00595	0.0233604	yes	NA	NA	NA
RC2G0258400	XLOC_013384	XLOC_013384	Chr02:25032609-25033267	-3.3975	3.22749	0.0113	0.038376	yes	NA	NA	NA
RC2G0266700,RC2G0266800	XLOC_010005	XLOC_010005	Chr02:25939773-25949582	1.29163	-2.36213	0.01225	0.0407547	yes	NA	NA	NA
RC2G0272900	XLOC_010026	XLOC_010026	Chr02:26564511-26566742	1.61303	-1.12404	0.0075	0.0280656	yes	NA	NA	NA
RC2G0276200	XLOC_013480	XLOC_013480	Chr02:27085302-27086061	2.06695	-1.72489	0.0001	0.000775227	yes	NA	NA	NA
RC2G0282100	XLOC_013514	XLOC_013514	Chr02:27877492-27879929	-1.27438	4.07104	0.003	0.0136007	yes	NA	NA	NA
RC2G0294300	XLOC_013571	XLOC_013571	Chr02:29638336-29638685	-3.06286	3.04802	0.0115	0.0389154	yes	NA	NA	NA
RC2G0339400,RC2G0339500	XLOC_010339	XLOC_010339	Chr02:37521772-37536998	1.63736	-1.0866	0.00045	0.00287853	yes	NA	NA	NA
RC2G0377400	XLOC_013984	XLOC_013984	Chr02:42365520-42366379	1.2101	-2.19655	5e-05	0.000417915	yes	NA	NA	NA
RC2G0405600	XLOC_014130	XLOC_014130	Chr02:46450559-46454382	-1.53274	1.25195	0.00225	0.0107858	yes	NA	NA	NA
RC2G0408400	XLOC_010666	XLOC_010666	Chr02:46945368-46949966	-1.52313	1.61826	0.0017	0.00861608	yes	NA	K13065 shikimate O-hydroxycinnamoyltransferase [EC:2.3.1.133]	NA
RC2G0462100,RC2G0462200	XLOC_010918	XLOC_010918	Chr02:53906487-53909191	1.46667	-2.08951	0.0045	0.0188193	yes	NA	NA	NA
RC2G0480300,RC2G0480400	XLOC_014509	XLOC_014509	Chr02:55901159-55907986	-1.1631	1.27527	0.00025	0.00174253	yes	NA	NA	NA
RC2G0522300	XLOC_014737	XLOC_014737	Chr02:60507370-60508422	-1.92447	3.36153	0.00575	0.0227593	yes	NA	NA	NA
RC2G0531000	XLOC_014786	XLOC_014786	Chr02:61312773-61314982	-1.20908	1.22961	5e-05	0.000417915	yes	NA	NA	NA
RC2G0569700,RC2G0569800	XLOC_014967	XLOC_014967	Chr02:65030852-65033900	2.34057	-1.49639	5e-05	0.000417915	yes	NA	NA	NA
RC2G0586600	XLOC_015054	XLOC_015054	Chr02:66498155-66501337	-3.22732	1.50574	5e-05	0.000417915	yes	NA	K07305 peptide-methionine (R)-S-oxide reductase [EC:1.8.4.12]	NA
RC2G0607500	XLOC_011605	XLOC_011605	Chr02:68162346-68165301	1.99708	-1.47694	0.0011	0.00603857	yes	NA	NA	NA
RC2G0645600	XLOC_015324	XLOC_015324	Chr02:71711831-71717462	2.11351	-2.43846	5e-05	0.000417915	yes	NA	K18980 2-methylene-furan-3-one reductase [EC:1.3.1.105]	NA
RC2G0652500	XLOC_011830	XLOC_011830	Chr02:72300197-72300723	-3.12186	1.72582	5e-05	0.000417915	yes	NA	NA	NA
RC3G0003300	XLOC_015533	XLOC_015533	Chr03:880702-884317	1.98888	-2.08962	0.0086	0.0312067	yes	NA	NA	NA
RC3G0009500	XLOC_017489	XLOC_017489	Chr03:2318667-2319643	1.86341	-2.2436	0.0101	0.0352128	yes	NA	NA	NA
RC3G0013300	XLOC_017508	XLOC_017508	Chr03:3101514-3104498	2.73622	-1.66798	5e-05	0.000417915	yes	NA	NA	NA
RC3G0015800	XLOC_015589	XLOC_015589	Chr03:3687351-3688890	1.70916	-1.34344	5e-05	0.000417915	yes	NA	NA	NA
RC3G0081200	XLOC_017835	XLOC_017835	Chr03:14133992-14136641	-2.29166	3.04079	0.0016	0.00821824	yes	NA	NA	NA
RC3G0084200	XLOC_015923	XLOC_015923	Chr03:14740929-14743320	-1.91495	1.75076	0.00195	0.00963044	yes	NA	NA	NA
RC3G0095500	XLOC_015974	XLOC_015974	Chr03:16585988-16586931	2.53849	-2.32083	0.0011	0.00603857	yes	NA	NA	NA
RC3G0119400	XLOC_018031	XLOC_018031	Chr03:19723957-19725046	-4.26536	2.41789	5e-05	0.000417915	yes	NA	NA	NA
RC3G0187100	XLOC_016401	XLOC_016401	Chr03:27232640-27233355	3.4922	-1.00477	0.00435	0.0183071	yes	NA	NA	NA
RC3G0191400	XLOC_016425	XLOC_016425	Chr03:27745646-27748919	-1.14669	1.08162	5e-05	0.000417915	yes	NA	NA	NA
RC3G0256900	XLOC_018734	XLOC_018734	Chr03:34417277-34417789	1.43697	-1.07866	0.0003	0.00203805	yes	NA	NA	NA
RC3G0298500	XLOC_016907	XLOC_016907	Chr03:37695117-37695958	1.77017	-1.93482	5e-05	0.000417915	yes	NA	NA	NA
RC3G0298600	XLOC_016908	XLOC_016908	Chr03:37698071-37698620	1.64207	-3.18316	5e-05	0.000417915	yes	NA	NA	NA
RC3G0367600	XLOC_017192	XLOC_017192	Chr03:43216436-43218258	1.01381	-1.76655	5e-05	0.000417915	yes	NA	NA	NA
RC3G0406600	XLOC_017368	XLOC_017368	Chr03:45914296-45917817	-1.46756	1.71207	0.00485	0.0199486	yes	NA	NA	NA
RC3G0417000	XLOC_019604	XLOC_019604	Chr03:46473944-46474506	3.0652	-2.53237	0.00255	0.0119528	yes	NA	NA	NA
RC4G0004600,RC4G0004700	XLOC_022158	XLOC_022158	Chr04:364030-371864	1.58048	-4.89681	0.01015	0.0353391	yes	NA	NA	NA
RC4G0030000,RC4G0030100	XLOC_019738	XLOC_019738	Chr04:2834050-2837485	-1.34908	3.72374	0.01005	0.0350725	yes	NA	NA	NA
RC4G0126200	XLOC_022750	XLOC_022750	Chr04:17004144-17005689	-1.65065	1.54196	0.0054	0.02167	yes	NA	NA	NA
RC4G0147600	XLOC_022850	XLOC_022850	Chr04:21435354-21437120	-1.01993	1.22276	5e-05	0.000417915	yes	NA	NA	NA
RC4G0160600	XLOC_022920	XLOC_022920	Chr04:23607552-23608690	1.65666	-1.04907	5e-05	0.000417915	yes	NA	NA	NA
RC4G0203800	XLOC_020617	XLOC_020617	Chr04:29943743-29947841	1.96652	-1.12355	0.0021	0.0102361	yes	NA	NA	NA
RC4G0226400,RC4G0226500	XLOC_020741	XLOC_020741	Chr04:33252495-33255908	2.05852	-1.8877	0.0091	0.0325217	yes	NA	NA	NA
RC4G0245100	XLOC_023306	XLOC_023306	Chr04:35821685-35822369	2.93744	-4.77655	0.00055	0.00342311	yes	NA	NA	NA
RC4G0249600	XLOC_020862	XLOC_020862	Chr04:36287593-36291729	-1.5972	1.28619	0.00255	0.0119528	yes	NA	NA	NA
RC4G0286200	XLOC_021044	XLOC_021044	Chr04:40667165-40669010	1.12525	-3.05128	5e-05	0.000417915	yes	NA	NA	NA
RC4G0315300	XLOC_021195	XLOC_021195	Chr04:43925532-43933653	1.41316	-1.47821	0.00735	0.0276541	yes	NA	NA	NA
RC4G0341600	XLOC_021323	XLOC_021323	Chr04:46184996-46186488	-1.37395	1.87629	5e-05	0.000417915	yes	NA	NA	NA
RC4G0361800	XLOC_021410	XLOC_021410	Chr04:47825547-47826741	1.30422	-1.27496	0.00235	0.0111669	yes	NA	NA	NA
RC4G0373600,RC4G0373700	XLOC_021483	XLOC_021483	Chr04:48884615-48888803	2.00479	-2.45982	0.0011	0.00603857	yes	NA	NA	NA
RC4G0392400	XLOC_021581	XLOC_021581	Chr04:50436627-50437864	-2.17471	3.54735	5e-05	0.000417915	yes	NA	NA	NA
RC4G0394500	XLOC_021595	XLOC_021595	Chr04:50636924-50638919	-1.52755	2.9052	5e-05	0.000417915	yes	NA	K15397 3-ketoacyl-CoA synthase [EC:2.3.1.199]	NA
RC4G0398900,RC4G0399000	XLOC_024026	XLOC_024026	Chr04:51054320-51060698	-2.2526	2.71677	5e-05	0.000417915	yes	NA	NA	NA
RC4G0407900	XLOC_021658	XLOC_021658	Chr04:51874465-51876748	1.41212	-1.89783	0.0096	0.0338573	yes	NA	NA	NA
RC4G0415700	XLOC_021687	XLOC_021687	Chr04:52599256-52600382	1.70914	-2.55475	5e-05	0.000417915	yes	NA	NA	NA
RC4G0452700	XLOC_024289	XLOC_024289	Chr04:55445649-55445867	-2.10894	1.18126	5e-05	0.000417915	yes	NA	NA	NA
RC4G0482900	XLOC_024435	XLOC_024435	Chr04:57599929-57601912	1.47182	-1.13079	0.00315	0.0141699	yes	NA	NA	NA
RC4G0487600	XLOC_022056	XLOC_022056	Chr04:58011692-58012475	1.58674	-1.08629	0.0044	0.0184829	yes	NA	NA	NA
RC4G0490500	XLOC_022074	XLOC_022074	Chr04:58253962-58257791	2.56398	-1.93893	5e-05	0.000417915	yes	NA	NA	NA
RC4G0501600	XLOC_022126	XLOC_022126	Chr04:58898491-58899289	2.35053	-2.70539	0.01275	0.0420521	yes	NA	NA	NA
RC5G0009300	XLOC_028149	XLOC_028149	Chr05:552226-553001	-2.18459	2.17885	0.0029	0.0132308	yes	NA	NA	NA
RC5G0030700	XLOC_024665	XLOC_024665	Chr05:2060885-2064680	-2.16276	2.11128	5e-05	0.000417915	yes	NA	NA	NA
RC5G0081100	XLOC_024881	XLOC_024881	Chr05:5845995-5846839	-3.66347	4.10271	0.0001	0.000775227	yes	NA	NA	NA
RC5G0083900	XLOC_028534	XLOC_028534	Chr05:6097969-6099300	-1.46826	5.24095	0.00025	0.00174253	yes	NA	NA	NA
RC5G0095600	XLOC_024956	XLOC_024956	Chr05:6907658-6912662	-1.33095	5.65705	0.0054	0.02167	yes	NA	NA	NA
RC5G0199700	XLOC_029060	XLOC_029060	Chr05:16101373-16101954	-3.02856	1.52397	0.0051	0.0207207	yes	NA	K00696 sucrose-phosphate synthase [EC:2.4.1.14]	NA
RC5G0210300	XLOC_029110	XLOC_029110	Chr05:17267958-17270499	-2.06001	1.48728	0.00845	0.0307993	yes	NA	NA	NA
RC5G0237800	XLOC_029231	XLOC_029231	Chr05:19886108-19887415	1.02443	-1.04762	5e-05	0.000417915	yes	NA	NA	NA
RC5G0260900	XLOC_029334	XLOC_029334	Chr05:22076860-22080767	1.85779	-2.04812	5e-05	0.000417915	yes	NA	NA	NA
RC5G0303300	XLOC_025989	XLOC_025989	Chr05:26965147-26965676	1.22274	-2.83226	0.0035	0.0153784	yes	NA	NA	NA
RC5G0331300	XLOC_026117	XLOC_026117	Chr05:30907533-30908429	-1.68077	1.56303	0.00205	0.010047	yes	NA	NA	NA
RC5G0344800,RC5G0344900	XLOC_029785	XLOC_029785	Chr05:32629610-32631304	1.34125	-1.76328	0.0062	0.0241467	yes	NA	NA	NA
RC5G0360000	XLOC_026254	XLOC_026254	Chr05:34406090-34406854	1.48697	-1.57825	5e-05	0.000417915	yes	NA	NA	NA
RC5G0405300	XLOC_030079	XLOC_030079	Chr05:40587217-40588492	-3.36351	4.83216	5e-05	0.000417915	yes	NA	NA	NA
RC5G0408500	XLOC_026497	XLOC_026497	Chr05:40909490-40912820	2.00221	-2.0373	5e-05	0.000417915	yes	NA	NA	NA
RC5G0415600	XLOC_030139	XLOC_030139	Chr05:41989027-41991394	-1.96049	1.09992	0.00165	0.00842447	yes	NA	NA	NA
RC5G0417000	XLOC_026534	XLOC_026534	Chr05:42187904-42193632	1.12743	-1.64245	0.0136	0.0442382	yes	NA	K10900 werner syndrome ATP-dependent helicase [EC:3.6.4.12],K10900 werner syndrome ATP-dependent helicase [EC:3.6.4.12]	NA
RC5G0430200	XLOC_030211	XLOC_030211	Chr05:44534953-44536133	1.89405	-1.50864	0.0124	0.0411546	yes	NA	NA	NA
RC5G0442300	XLOC_030270	XLOC_030270	Chr05:46372123-46377270	-1.4541	1.03505	0.00375	0.0162034	yes	NA	NA	NA
RC5G0493100	XLOC_026915	XLOC_026915	Chr05:56005152-56010623	1.79736	-1.2032	0.004	0.0170498	yes	NA	NA	NA
RC5G0502200	XLOC_030537	XLOC_030537	Chr05:57330688-57334287	1.84226	-1.48673	0.0102	0.0354719	yes	NA	NA	NA
RC5G0552700	XLOC_030782	XLOC_030782	Chr05:64518107-64520829	1.8431	-2.62043	0.00975	0.0342585	yes	NA	NA	NA
RC5G0610700	XLOC_027552	XLOC_027552	Chr05:71014899-71017640	1.85245	-2.58862	0.0034	0.0150421	yes	NA	NA	NA
RC5G0616500	XLOC_027576	XLOC_027576	Chr05:71716918-71717683	-2.32796	1.95315	0.00025	0.00174253	yes	NA	NA	NA
RC5G0648400	XLOC_027713	XLOC_027713	Chr05:75585238-75589783	1.09314	-1.96052	0.0133	0.0434512	yes	NA	NA	NA
RC5G0650200	XLOC_027721	XLOC_027721	Chr05:75753357-75753895	-1.23894	1.19203	0.0094	0.0333352	yes	NA	NA	NA
RC5G0737300	XLOC_031730	XLOC_031730	Chr05:85456543-85457137	-2.02115	1.76739	5e-05	0.000417915	yes	NA	NA	NA
RC6G0004300	XLOC_031769	XLOC_031769	Chr06:567298-572384	-1.92747	1.03338	0.0047	0.0194969	yes	NA	NA	NA
RC6G0040800	XLOC_034908	XLOC_034908	Chr06:4111875-4114197	2.03994	-1.55991	0.006	0.0235053	yes	NA	NA	NA
RC6G0047400	XLOC_034936	XLOC_034936	Chr06:4827891-4830412	1.10945	-1.35837	0.00345	0.0152071	yes	NA	NA	NA
RC6G0121200	XLOC_035260	XLOC_035260	Chr06:13290976-13292157	2.83047	-1.55146	0.00735	0.0276541	yes	NA	NA	NA
RC6G0162200	XLOC_035492	XLOC_035492	Chr06:17021545-17023873	1.87644	-1.19735	0.00835	0.0305153	yes	NA	NA	NA
RC6G0215600	XLOC_035757	XLOC_035757	Chr06:25321308-25324448	1.7961	-2.0022	0.01235	0.041019	yes	NA	NA	NA
RC6G0265900,RC6G0266000,RC6G0266100,RC6G0266200	XLOC_036007	XLOC_036007	Chr06:34608512-34611014	-3.25473	1.36714	0.0001	0.000775227	yes	NA	NA	NA
RC6G0297700	XLOC_036165	XLOC_036165	Chr06:39524071-39524469	-2.04972	2.37517	0.0093	0.0330066	yes	NA	NA	NA
RC6G0307900	XLOC_033232	XLOC_033232	Chr06:40901826-40902342	1.7394	-3.0696	5e-05	0.000417915	yes	NA	NA	NA
RC6G0330100	XLOC_036325	XLOC_036325	Chr06:43314513-43315604	-1.56621	2.04982	0.00325	0.0145251	yes	NA	NA	NA
RC6G0330900	XLOC_033346	XLOC_033346	Chr06:43421132-43427075	-2.88948	3.57458	5e-05	0.000417915	yes	NA	NA	NA
RC6G0331100	XLOC_033347	XLOC_033347	Chr06:43442607-43444015	-4.52075	1.61153	0.00385	0.0165281	yes	NA	NA	NA
RC6G0380200	XLOC_036563	XLOC_036563	Chr06:48970193-48971390	-2.07274	1.80072	0.01035	0.0358686	yes	NA	NA	NA
RC6G0388800	XLOC_033624	XLOC_033624	Chr06:49929221-49930465	3.47957	-1.15964	0.00475	0.0196408	yes	NA	K20769 fatty acid omega-hydroxylase [EC:1.14.-.-],K20769 fatty acid omega-hydroxylase [EC:1.14.-.-]	NA
RC6G0392000	XLOC_033639	XLOC_033639	Chr06:50133320-50138126	3.69714	-1.09357	0.0149	0.047394	yes	NA	NA	NA
RC6G0394100	XLOC_036636	XLOC_036636	Chr06:50467678-50468463	1.11751	-2.57826	5e-05	0.000417915	yes	NA	NA	NA
RC6G0420800	XLOC_036766	XLOC_036766	Chr06:53095946-53096677	-2.25932	2.52865	0.00295	0.0134147	yes	NA	NA	NA
RC6G0437400	XLOC_036847	XLOC_036847	Chr06:54482085-54483044	6.18126	-1.91218	0.00105	0.00583362	yes	NA	NA	NA
RC6G0456300	XLOC_033943	XLOC_033943	Chr06:56237794-56240894	-1.16743	1.55317	0.00165	0.00842447	yes	NA	NA	NA
RC6G0463600	XLOC_033980	XLOC_033980	Chr06:56799610-56801572	1.47076	-1.42681	5e-05	0.000417915	yes	NA	NA	NA
RC6G0528900,RC6G0529000	XLOC_037281	XLOC_037281	Chr06:61610200-61614137	-2.13948	1.10023	5e-05	0.000417915	yes	NA	NA	NA
RC6G0574100	XLOC_034529	XLOC_034529	Chr06:65009800-65013524	-1.18551	2.07906	5e-05	0.000417915	yes	NA	NA	NA
RC6G0592700	XLOC_037594	XLOC_037594	Chr06:66261601-66263422	-1.47268	1.04539	5e-05	0.000417915	yes	NA	NA	NA
RC6G0598000	XLOC_034643	XLOC_034643	Chr06:66666747-66668199	-1.73867	1.79141	5e-05	0.000417915	yes	NA	NA	NA
RC7G0005400	XLOC_037688	XLOC_037688	Chr07:377747-380703	-2.85507	1.13018	0.0059	0.0232098	yes	NA	NA	NA
RC7G0014800	XLOC_040597	XLOC_040597	Chr07:977693-978140	2.67063	-2.43982	0.00055	0.00342311	yes	NA	NA	NA
RC7G0018500	XLOC_037755	XLOC_037755	Chr07:1195835-1197844	-2.09062	1.91529	5e-05	0.000417915	yes	NA	NA	NA
RC7G0042800	XLOC_040729	XLOC_040729	Chr07:2776196-2784604	-1.07205	1.23065	0.0013	0.00691255	yes	NA	NA	NA
RC7G0094100	XLOC_040970	XLOC_040970	Chr07:6666906-6675750	1.56987	-1.79744	0.00485	0.0199486	yes	NA	NA	NA
RC7G0112000	XLOC_041050	XLOC_041050	Chr07:8337818-8338360	-2.05374	2.56983	5e-05	0.000417915	yes	NA	NA	NA
RC7G0126400	XLOC_038300	XLOC_038300	Chr07:9631685-9632415	-2.4045	1.93289	0.0115	0.0389154	yes	NA	NA	NA
RC7G0136200	XLOC_041160	XLOC_041160	Chr07:10372872-10374043	-2.49846	2.56303	5e-05	0.000417915	yes	NA	NA	NA
RC7G0141600	XLOC_038370	XLOC_038370	Chr07:10781117-10782733	1.95332	-1.56061	0.0008	0.00465789	yes	NA	NA	NA
RC7G0159500	XLOC_038456	XLOC_038456	Chr07:12315937-12317095	2.28474	-2.32959	0.0119	0.0399007	yes	NA	NA	NA
RC7G0180600	XLOC_038561	XLOC_038561	Chr07:14504823-14505668	2.05445	-1.53301	5e-05	0.000417915	yes	NA	NA	NA
RC7G0207800	XLOC_038698	XLOC_038698	Chr07:17469267-17473641	-2.07909	1.11625	5e-05	0.000417915	yes	NA	NA	NA
RC7G0211900	XLOC_041518	XLOC_041518	Chr07:17867430-17871426	-2.92859	2.15339	5e-05	0.000417915	yes	NA	NA	NA
RC7G0286400	XLOC_039050	XLOC_039050	Chr07:25750480-25751184	-2.0618	1.25555	5e-05	0.000417915	yes	NA	NA	NA
RC7G0302600	XLOC_039134	XLOC_039134	Chr07:27854304-27856183	-2.31008	1.09276	0.00135	0.00713407	yes	NA	NA	NA
RC7G0304900,RC7G0305000	XLOC_039146	XLOC_039146	Chr07:27961217-27965830	-1.94396	2.00009	0.01215	0.0405196	yes	NA	NA	NA
RC7G0330300	XLOC_042138	XLOC_042138	Chr07:30459101-30462435	-1.8565	3.43139	0.0007	0.00418555	yes	NA	NA	NA
RC7G0359700	XLOC_039398	XLOC_039398	Chr07:34708098-34714306	1.06005	-2.34177	5e-05	0.000417915	yes	NA	NA	NA
RC7G0401200,RC7G0401300	XLOC_039588	XLOC_039588	Chr07:41030894-41033694	-2.70245	7.0535	0.0149	0.047394	yes	NA	NA	NA
RC7G0408600	XLOC_042530	XLOC_042530	Chr07:42415552-42421168	-3.25523	1.17083	0.0002	0.00143409	yes	NA	NA	NA
RC7G0424100	XLOC_039705	XLOC_039705	Chr07:44550548-44553512	1.23582	-3.15913	0.00535	0.021503	yes	NA	NA	NA
RC7G0450500	XLOC_042735	XLOC_042735	Chr07:48974349-48976252	1.48316	-1.3263	0.0001	0.000775227	yes	NA	NA	NA
RC7G0451200	XLOC_039828	XLOC_039828	Chr07:49116468-49118494	1.01743	-1.4649	0.00575	0.0227593	yes	NA	NA	NA
RC7G0454800	XLOC_042755	XLOC_042755	Chr07:49468138-49470680	-1.75276	1.6804	0.00125	0.00670825	yes	NA	NA	NA
RC7G0495000	XLOC_040076	XLOC_040076	Chr07:54740419-54742636	1.12692	-2.65058	0.004	0.0170498	yes	NA	NA	NA
RC7G0537100	XLOC_040311	XLOC_040311	Chr07:60871389-60872826	1.82068	-2.2037	0.00965	0.0339803	yes	NA	NA	NA
RC7G0571700,RC7G0571800	XLOC_043257	XLOC_043257	Chr07:66050930-66054690	-1.10049	3.33349	5e-05	0.000417915	yes	NA	NA	NA
RC7G0572900	XLOC_043263	XLOC_043263	Chr07:66159279-66160229	2.17843	-1.22138	0.01305	0.0428135	yes	NA	NA	NA
