# Supplementary material for: Petal abscission in fragrant roses is associated with large scale differential regulation of the abscission zone transcriptome
Source: Sci Rep. 2020 Oct 14;10:17196. doi: 10.1038/s41598-020-74144-3 (PMC7566604; doi:10.1038/s41598-020-74144-3)
Supplement: Supplementary file 8 — Supplementary Information 8 [file 41598_2020_74144_MOESM8_ESM.xlsx]

## Sheet: 8hE RbAZ vs 8hE RhAZ FC 2 fold
								Manuscript Title
	Petal abscission in fragrant roses is associated with large scale differential regulation of the abscission zone transcriptome
Putative Arabidopsis Homolog Gene ID	Putative Arabidopsis Homolog Gene name	gene	test_id	gene_id	locus	0hE vs 8hE (RbAZ) LOG2FC	8hE RbAZ vs 8hE RhAZ log2.fold_change.	p_value	q_value	significant	GoAnnotation	KeggAnnotation	IrpAnnotation
		kinases
AT2G21940	shikimate kinase 1 [Arabidopsis thaliana]	RC2G0287600	XLOC_013545	XLOC_013545	Chr02:28612010-28615674	2.4663	-2.47957	5e-05	0.000159386	yes	NA	K00891 shikimate kinase [EC:2.7.1.71]	IPR000623 Shikimate kinase/Threonine synthase-like 1,IPR023000 Shikimate kinase, conserved site,IPR027417 P-loop containing nucleoside triphosphate hydrolase,IPR031322 Shikimate kinase/gluconokinase
AT4G27290	S-locus lectin protein kinase family protein [Arabidopsis	RC7G0409400	XLOC_039627	XLOC_039627	Chr07:42580364-42583621	2.63762	-2.2182	5e-05	0.000159386	yes	GO:0006468 Biological Process:protein phosphorylation,GO:0048544 Biological Process:recognition of pollen,GO:0005524 Molecular Function:ATP binding,GO:0004672 Molecular Function:protein kinase activity,GO:0004674 Molecular Function:protein serine/threonine kinase activity	NA	IPR000719 Protein kinase domain,IPR000742 EGF-like domain,IPR000858 S-locus glycoprotein domain,IPR001480 Bulb-type lectin domain,IPR008271 Serine/threonine-protein kinase, active site,IPR011009 Protein kinase-like domain superfamily,IPR024171 S-receptor-like serine/threonine-protein kinase,IPR036426 Bulb-type lectin domain superfamily
AT2G20470	AGC (cAMP-dependent, cGMP-dependent and protein kinase C) kinase	RC6G0375600	XLOC_036544	XLOC_036544	Chr06:48633997-48639605	2.6824	-3.39057	5e-05	0.000159386	yes	GO:0006468 Biological Process:protein phosphorylation,GO:0005524 Molecular Function:ATP binding,GO:0005524 Molecular Function:ATP binding,GO:0004672 Molecular Function:protein kinase activity,GO:0004674 Molecular Function:protein serine/threonine kinase activity	K08790 serine/threonine kinase 38 [EC:2.7.11.1],K08790 serine/threonine kinase 38 [EC:2.7.11.1]	IPR000719 Protein kinase domain,IPR000961 AGC-kinase, C-terminal,IPR008271 Serine/threonine-protein kinase, active site,IPR011009 Protein kinase-like domain superfamily,IPR017441 Protein kinase, ATP binding site,IPR017892 Protein kinase, C-terminal
AT5G10530	Concanavalin A-like lectin protein kinase family protein	RC0G0188400	XLOC_002371	XLOC_002371	Chr00:24539783-24542359	5.21351	-6.40571	5e-05	0.000159386	yes	GO:0006468 Biological Process:protein phosphorylation,GO:0005524 Molecular Function:ATP binding,GO:0005524 Molecular Function:ATP binding,GO:0030246 Molecular Function:carbohydrate binding,GO:0004672 Molecular Function:protein kinase activity	NA	IPR000719 Protein kinase domain,IPR000985 Legume lectin, alpha chain, conserved site,IPR001220 Legume lectin domain,IPR008271 Serine/threonine-protein kinase, active site,IPR011009 Protein kinase-like domain superfamily,IPR013320 Concanavalin A-like lectin/glucanase domain superfamily,IPR017441 Protein kinase, ATP binding site,IPR021157 Cytochrome c1, transmembrane anchor, C-terminal
AT5G24080	Protein kinase superfamily protein [Arabidopsis thaliana]	RC4G0139200	XLOC_020295	XLOC_020295	Chr04:19978254-19979509	-3.01904	3.58833	5e-05	0.000159386	yes	GO:0006468 Biological Process:protein phosphorylation,GO:0005524 Molecular Function:ATP binding,GO:0005524 Molecular Function:ATP binding,GO:0004672 Molecular Function:protein kinase activity	NA	IPR000719 Protein kinase domain,IPR001245 Serine-threonine/tyrosine-protein kinase, catalytic domain,IPR008271 Serine/threonine-protein kinase, active site,IPR011009 Protein kinase-like domain superfamily,IPR017441 Protein kinase, ATP binding site
AT1G56140	Leucine-rich repeat transmembrane protein kinase [Arabidopsis	RC5G0634600	XLOC_027655	XLOC_027655	Chr05:74160764-74161689	-2.19775	2.67601	0.0013	0.00318972	yes	GO:0006468 Biological Process:protein phosphorylation,GO:0005524 Molecular Function:ATP binding,GO:0004672 Molecular Function:protein kinase activity	K04733 interleukin-1 receptor-associated kinase 4 [EC:2.7.11.1],K04733 interleukin-1 receptor-associated kinase 4 [EC:2.7.11.1]	IPR000719 Protein kinase domain,IPR001245 Serine-threonine/tyrosine-protein kinase, catalytic domain,IPR011009 Protein kinase-like domain superfamily
AT1G34420	leucine-rich repeat transmembrane protein kinase family protein	RC6G0236800	XLOC_032904	XLOC_032904	Chr06:29487341-29490766	-2.81439	2.26039	5e-05	0.000159386	yes	GO:0006468 Biological Process:protein phosphorylation,GO:0005524 Molecular Function:ATP binding,GO:0005515 Molecular Function:protein binding,GO:0004672 Molecular Function:protein kinase activity	NA	IPR000719 Protein kinase domain,IPR001611 Leucine-rich repeat,IPR011009 Protein kinase-like domain superfamily,IPR032675 Leucine-rich repeat domain superfamily
AT1G21230	wall associated kinase 5 [Arabidopsis thaliana]	RC5G0473800	XLOC_030415	XLOC_030415	Chr05:52797598-52800379	-3.282	3.59879	0.0008	0.00205274	yes	GO:0006468 Biological Process:protein phosphorylation,GO:0016021 Cellular Component:integral component of membrane,GO:0005524 Molecular Function:ATP binding,GO:0005524 Molecular Function:ATP binding,GO:0005509 Molecular Function:calcium ion binding,GO:0030247 Molecular Function:polysaccharide binding,GO:0004672 Molecular Function:protein kinase activity,GO:0004674 Molecular Function:protein serin…	NA	IPR000152 EGF-type aspartate/asparagine hydroxylation site,IPR000719 Protein kinase domain,IPR000742 EGF-like domain,IPR001245 Serine-threonine/tyrosine-protein kinase, catalytic domain,IPR001881 EGF-like calcium-binding domain,IPR008271 Serine/threonine-protein kinase, active site,IPR011009 Protein kinase-like domain superfamily,IPR013032 EGF-like, conserved site,IPR013695 Wall-associated recept…
AT1G64460	phosphatidylinositol 4-kinase gamma-like protein [Arabidopsis	RC7G0163800	XLOC_038478	XLOC_038478	Chr07:12585913-12589305	2.16728	-3.04296	5e-05	0.000159386	yes	GO:0016301 Molecular Function:kinase activity,GO:0005515 Molecular Function:protein binding	NA	IPR000403 Phosphatidylinositol 3-/4-kinase, catalytic domain,IPR000626 Ubiquitin domain,IPR011009 Protein kinase-like domain superfamily,IPR019956 Ubiquitin,IPR029071 Ubiquitin-like domain superfamily
		Phosphatase
AT1G48040	Protein phosphatase 2C family protein [Arabidopsis thaliana]	RC4G0312700	XLOC_023623	XLOC_023623	Chr04:43671765-43674255	-2.06462	2.33533	5e-05	0.000159386	yes	GO:0006470 Biological Process:protein dephosphorylation,GO:0003824 Molecular Function:catalytic activity,GO:0043169 Molecular Function:cation binding,GO:0004722 Molecular Function:protein serine/threonine phosphatase activity	K14803 protein phosphatase PTC2/3 [EC:3.1.3.16]	IPR000222 PPM-type phosphatase, divalent cation binding,IPR001932 PPM-type phosphatase domain,IPR015655 Protein phosphatase 2C family,IPR036457 PPM-type phosphatase domain superfamily
AT5G58003	C-terminal domain phosphatase-like 4 [Arabidopsis thaliana]	RC6G0279500	XLOC_033100	XLOC_033100	Chr06:36624040-36624952	-3.08686	2.13152	5e-05	0.000159386	yes	NA	K18999 RNA polymerase II C-terminal domain phosphatase-like 3/4 [EC:3.1.3.16],K18999 RNA polymerase II C-terminal domain phosphatase-like 3/4 [EC:3.1.3.16]	IPR001357 BRCT domain,IPR004274 FCP1 homology domain,IPR023214 HAD superfamily,IPR036412 HAD-like superfamily,IPR036420 BRCT domain superfamily
		TFs
AT5G66560	Phototropic-responsive NPH3 family protein [Arabidopsis thaliana]	RC2G0171500	XLOC_012933	XLOC_012933	Chr02:14594426-14597540	-2.00374	2.15922	5e-05	0.000159386	yes	GO:0005515 Molecular Function:protein binding	NA	IPR000210 BTB/POZ domain,IPR011333 SKP1/BTB/POZ domain superfamily,IPR027356 NPH3 domain
AT1G69560	myb domain protein 105 [Arabidopsis thaliana]	RC7G0384200	XLOC_042404	XLOC_042404	Chr07:38158724-38160561	3.70634	-2.10664	5e-05	0.000159386	yes	GO:0003677 Molecular Function:DNA binding	K09422 "transcription factor MYB, plant"	IPR001005 SANT/Myb domain,IPR009057 Homeobox-like domain superfamily,IPR017930 Myb domain
AT2G46400	WRKY DNA-binding protein 46 [Arabidopsis thaliana]	RC1G0375300	XLOC_007737	XLOC_007737	Chr01:47651713-47653897	-2.87401	2.19164	5e-05	0.000159386	yes	GO:0006355 Biological Process:regulation of transcription, DNA-templated,GO:0003700 Molecular Function:DNA binding transcription factor activity,GO:0043565 Molecular Function:sequence-specific DNA binding	NA	IPR003657 WRKY domain,IPR036576 WRKY domain superfamily
AT5G13080	WRKY DNA-binding protein 75 [Arabidopsis thaliana]	RC4G0344000	XLOC_021337	XLOC_021337	Chr04:46387165-46389222	2.31582	-2.23865	5e-05	0.000159386	yes	GO:0006355 Biological Process:regulation of transcription, DNA-templated,GO:0003700 Molecular Function:DNA binding transcription factor activity,GO:0043565 Molecular Function:sequence-specific DNA binding	NA	IPR003657 WRKY domain,IPR036576 WRKY domain superfamily
AT1G27370	squamosa promoter binding protein-like 10 [Arabidopsis thaliana]	RC1G0282700	XLOC_007334	XLOC_007334	Chr01:38104573-38109165	-2.08082	2.62219	0.00035	0.000963648	yes	GO:0005634 Cellular Component:nucleus,GO:0003677 Molecular Function:DNA binding	NA	IPR004333 SBP domain,IPR036893 SBP domain superfamily
AT4G05170	basic helix-loop-helix (bHLH) DNA-binding superfamily protein	RC5G0045100	XLOC_024744	XLOC_024744	Chr05:3247551-3249692	-2.73889	4.14507	0.01185	0.0227139	yes	GO:0046983 Molecular Function:protein dimerization activity	NA	IPR011598 Myc-type, basic helix-loop-helix (bHLH) domain,IPR036638 Helix-loop-helix DNA-binding domain superfamily
AT5G43650	basic helix-loop-helix (bHLH) DNA-binding superfamily protein	RC0G0055100	XLOC_000280	XLOC_000280	Chr00:6091602-6093825	-2.52265	5.10709	0.0016	0.00381065	yes	GO:0046983 Molecular Function:protein dimerization activity	NA	IPR011598 Myc-type, basic helix-loop-helix (bHLH) domain,IPR036638 Helix-loop-helix DNA-binding domain superfamily
AT5G57150	basic helix-loop-helix (bHLH) DNA-binding superfamily protein	RC4G0101900	XLOC_020097	XLOC_020097	Chr04:12799669-12803568	-2.01698	4.82086	5e-05	0.000159386	yes	GO:0046983 Molecular Function:protein dimerization activity	NA	IPR011598 Myc-type, basic helix-loop-helix (bHLH) domain,IPR036638 Helix-loop-helix DNA-binding domain superfamily
AT2G28710	C2H2-type zinc finger family protein [Arabidopsis thaliana]	RC3G0251400	XLOC_016699	XLOC_016699	Chr03:33943452-33943968	-2.88495	2.1798	5e-05	0.000159386	yes	GO:0003676 Molecular Function:nucleic acid binding	NA	IPR013087 Zinc finger C2H2-type,IPR036236 Zinc finger C2H2 superfamily
AT5G10970	C2H2 and C2HC zinc fingers superfamily protein [Arabidopsis	RC6G0454700	XLOC_033933	XLOC_033933	Chr06:55856609-55858020	-2.42331	2.89778	0.0001	0.00030348	yes	GO:0003676 Molecular Function:nucleic acid binding	NA	IPR013087 Zinc finger C2H2-type,IPR036236 Zinc finger C2H2 superfamily
AT1G60060	Serine/threonine-protein kinase WNK (With No Lysine)-like protein	RC4G0472200	XLOC_024384	XLOC_024384	Chr04:56799235-56801446	-3.28604	2.69721	5e-05	0.000159386	yes	NA	NA	IPR025610 Transcription factor MYC/MYB N-terminal
		Cell wall
AT5G14650	Pectin lyase-like superfamily protein [Arabidopsis thaliana]	RC2G0652900	XLOC_015363	XLOC_015363	Chr02:72319754-72322176	5.90523	-6.05573	5e-05	0.000159386	yes	GO:0005975 Biological Process:carbohydrate metabolic process,GO:0004650 Molecular Function:polygalacturonase activity	K01184 polygalacturonase [EC:3.2.1.15]	IPR000743 Glycoside hydrolase, family 28,IPR011050 Pectin lyase fold/virulence factor,IPR012334 Pectin lyase fold
AT4G14130	xyloglucan endotransglucosylase/hydrolase 15 [Arabidopsis	RC0G0185300	XLOC_002357	XLOC_002357	Chr00:24265197-24266370	-2.67169	2.28737	5e-05	0.000159386	yes	GO:0005975 Biological Process:carbohydrate metabolic process,GO:0042546 Biological Process:cell wall biogenesis,GO:0006073 Biological Process:cellular glucan metabolic process,GO:0010411 Biological Process:xyloglucan metabolic process,GO:0048046 Cellular Component:apoplast,GO:0005618 Cellular Component:cell wall,GO:0004553 Molecular Function:hydrolase activity, hydrolyzing O-glycosyl compounds,GO…	K08235 xyloglucan:xyloglucosyl transferase [EC:2.4.1.207]	IPR000757 Glycoside hydrolase family 16,IPR008263 Glycoside hydrolase, family 16, active site,IPR010713 Xyloglucan endo-transglycosylase, C-terminal,IPR013320 Concanavalin A-like lectin/glucanase domain superfamily,IPR016455 Xyloglucan endotransglucosylase/hydrolase
AT3G23730	xyloglucan endotransglucosylase/hydrolase 16 [Arabidopsis	RC0G0185500	XLOC_000908	XLOC_000908	Chr00:24278497-24279730	-2.6164	3.83997	5e-05	0.000159386	yes	GO:0005975 Biological Process:carbohydrate metabolic process,GO:0042546 Biological Process:cell wall biogenesis,GO:0006073 Biological Process:cellular glucan metabolic process,GO:0010411 Biological Process:xyloglucan metabolic process,GO:0048046 Cellular Component:apoplast,GO:0005618 Cellular Component:cell wall,GO:0004553 Molecular Function:hydrolase activity, hydrolyzing O-glycosyl compounds,GO…	K08235 xyloglucan:xyloglucosyl transferase [EC:2.4.1.207]	IPR000757 Glycoside hydrolase family 16,IPR008263 Glycoside hydrolase, family 16, active site,IPR010713 Xyloglucan endo-transglycosylase, C-terminal,IPR013320 Concanavalin A-like lectin/glucanase domain superfamily,IPR016455 Xyloglucan endotransglucosylase/hydrolase
AT4G25810	xyloglucan endotransglycosylase 6 [Arabidopsis thaliana]	RC0G0063600	XLOC_001751	XLOC_001751	Chr00:7066146-7067291	-2.13741	2.14608	5e-05	0.000159386	yes	GO:0005975 Biological Process:carbohydrate metabolic process,GO:0042546 Biological Process:cell wall biogenesis,GO:0006073 Biological Process:cellular glucan metabolic process,GO:0010411 Biological Process:xyloglucan metabolic process,GO:0048046 Cellular Component:apoplast,GO:0005618 Cellular Component:cell wall,GO:0004553 Molecular Function:hydrolase activity, hydrolyzing O-glycosyl compounds,GO…	K14504 xyloglucan:xyloglucosyl transferase TCH4 [EC:2.4.1.207]	IPR000757 Glycoside hydrolase family 16,IPR008263 Glycoside hydrolase, family 16, active site,IPR010713 Xyloglucan endo-transglycosylase, C-terminal,IPR013320 Concanavalin A-like lectin/glucanase domain superfamily,IPR016455 Xyloglucan endotransglucosylase/hydrolase
At4g25810	xyloglucan endo-1, 4-beta-D-glucanase (XTR-6) [Arabidopsis	RC0G0063900	XLOC_001754	XLOC_001754	Chr00:7108705-7109850	-2.13563	3.33274	5e-05	0.000159386	yes	GO:0005975 Biological Process:carbohydrate metabolic process,GO:0042546 Biological Process:cell wall biogenesis,GO:0006073 Biological Process:cellular glucan metabolic process,GO:0010411 Biological Process:xyloglucan metabolic process,GO:0048046 Cellular Component:apoplast,GO:0005618 Cellular Component:cell wall,GO:0004553 Molecular Function:hydrolase activity, hydrolyzing O-glycosyl compounds,GO…	K14504 xyloglucan:xyloglucosyl transferase TCH4 [EC:2.4.1.207]	IPR000757 Glycoside hydrolase family 16,IPR008263 Glycoside hydrolase, family 16, active site,IPR010713 Xyloglucan endo-transglycosylase, C-terminal,IPR013320 Concanavalin A-like lectin/glucanase domain superfamily,IPR016455 Xyloglucan endotransglucosylase/hydrolase
AT3G03050	cellulose synthase-like D3 [Arabidopsis thaliana]	RC7G0315800	XLOC_039201	XLOC_039201	Chr07:28988197-28992992	-2.1817	2.62244	5e-05	0.000159386	yes	GO:0030244 Biological Process:cellulose biosynthetic process,GO:0016020 Cellular Component:membrane,GO:0016760 Molecular Function:cellulose synthase (UDP-forming) activity	K20924 cellulose synthase-like protein [EC:2.4.1.-],K20924 cellulose synthase-like protein [EC:2.4.1.-]	IPR005150 Cellulose synthase,IPR013083 Zinc finger, RING/FYVE/PHD-type,IPR029044 Nucleotide-diphospho-sugar transferases
		Defense related
AT1G27170	transmembrane receptors / ATP binding protein [Arabidopsis	RC7G0284100	XLOC_039032	XLOC_039032	Chr07:25432424-25434875	-3.04367	2.9024	5e-05	0.000159386	yes	GO:0007165 Biological Process:signal transduction,GO:0043531 Molecular Function:ADP binding,GO:0005515 Molecular Function:protein binding	NA	IPR000157 Toll/interleukin-1 receptor homology (TIR) domain,IPR002182 NB-ARC,IPR027417 P-loop containing nucleoside triphosphate hydrolase,IPR035897 Toll/interleukin-1 receptor homology (TIR) domain superfamily,IPR036388 Winged helix-like DNA-binding domain superfamily,IPR036390 Winged helix DNA-binding domain superfamily
At1g70840	MLP-like protein 31	RC4G0043100	XLOC_022361	XLOC_022361	Chr04:4573727-4574486	2.13134	-3.84259	5e-05	0.000159386	yes	GO:0006952 Biological Process:defense response,GO:0009607 Biological Process:response to biotic stimulus	NA	IPR000916 Bet v I/Major latex protein,IPR023393 START-like domain superfamily
no match		RC4G0293500	XLOC_021073	XLOC_021073	Chr04:41322314-41323649	3.30965	-2.21196	5e-05	0.000159386	yes	GO:0006952 Biological Process:defense response,GO:0009607 Biological Process:response to biotic stimulus	NA	IPR000916 Bet v I/Major latex protein,IPR023393 START-like domain superfamily,IPR024949 Bet v I type allergen
At3g12500	basic chitinase [Arabidopsis thaliana]	RC2G0120500	XLOC_009359	XLOC_009359	Chr02:10006736-10007908	2.30915	-3.53876	5e-05	0.000159386	yes	GO:0005975 Biological Process:carbohydrate metabolic process,GO:0016998 Biological Process:cell wall macromolecule catabolic process,GO:0006032 Biological Process:chitin catabolic process,GO:0004568 Molecular Function:chitinase activity	K20547 basic endochitinase B [EC:3.2.1.14]	IPR000726 Glycoside hydrolase, family 19, catalytic,IPR016283 Glycoside hydrolase, family 19,IPR023346 Lysozyme-like domain superfamily
At5g24090	acidic endochitinase [Arabidopsis thaliana]	RC1G0556600	XLOC_008556	XLOC_008556	Chr01:61840375-61841554	2.48624	-2.46616	5e-05	0.000159386	yes	GO:0005975 Biological Process:carbohydrate metabolic process,GO:0004553 Molecular Function:hydrolase activity, hydrolyzing O-glycosyl compounds	K01183 chitinase [EC:3.2.1.14]	IPR001223 Glycoside hydrolase family 18, catalytic domain,IPR001579 Glycoside hydrolase, chitinase active site,IPR017853 Glycoside hydrolase superfamily
AT4G08950	Phosphate-responsive 1 family protein [Arabidopsis thaliana]	RC7G0548800	XLOC_043149	XLOC_043149	Chr07:62786907-62787870	-3.85447	3.44778	5e-05	0.000159386	yes	NA	NA	IPR006766 Protein EXORDIUM-like
AT4G08950	Phosphate-responsive 1 family protein [Arabidopsis thaliana]	RC7G0551000	XLOC_043168	XLOC_043168	Chr07:63027920-63029025	-3.23456	3.22183	5e-05	0.000159386	yes	NA	NA	IPR006766 Protein EXORDIUM-like
AT1G35140	Phosphate-responsive 1 family protein [Arabidopsis thaliana]	RC7G0550500	XLOC_043165	XLOC_043165	Chr07:63001604-63002133	-3.06968	4.31534	5e-05	0.000159386	yes	NA	NA	IPR006766 Protein EXORDIUM-like
At4g08950	putative phi-1-like phosphate-induced protein [Arabidopsis	RC7G0550800	XLOC_043167	XLOC_043167	Chr07:63020046-63020337	-2.10021	3.6165	5e-05	0.000159386	yes	NA	NA	IPR006766 Protein EXORDIUM-like
AT2G35150	EXORDIUM like 7 [Arabidopsis thaliana]	RC5G0183500	XLOC_025412	XLOC_025412	Chr05:14504653-14505670	2.15626	-2.45005	5e-05	0.000159386	yes	NA	NA	IPR006766 Protein EXORDIUM-like
AT3G48460	GDSL-like Lipase/Acylhydrolase superfamily protein [Arabidopsis	RC7G0134400	XLOC_041148	XLOC_041148	Chr07:10206140-10208289	-2.03097	2.16808	5e-05	0.000159386	yes	GO:0016788 Molecular Function:hydrolase activity, acting on ester bonds	NA	IPR001087 GDSL lipase/esterase,IPR036514 SGNH hydrolase superfamily
AT2G02100	low-molecular-weight cysteine-rich 69 [Arabidopsis thaliana]	RC4G0486300	XLOC_022046	XLOC_022046	Chr04:57931884-57932669	-2.87482	2.34746	5e-05	0.000159386	yes	GO:0006952 Biological Process:defense response	NA	IPR008176 Defensin, plant,IPR036574 Knottin, scorpion toxin-like superfamily
AT5G01740	Nuclear transport factor 2 (NTF2) family protein [Arabidopsis	RC3G0303800	XLOC_018995	XLOC_018995	Chr03:38199143-38205433	4.91817	-2.27079	5e-05	0.000159386	yes	NA	NA	IPR009798 Wound-induced protein Wun1-like,IPR032710 NTF2-like domain superfamily
AT3G18280	Bifunctional inhibitor/lipid-transfer protein/seed storage 2S	RC7G0027000	XLOC_037799	XLOC_037799	Chr07:1701681-1709466	-3.03498	3.60551	0.00125	0.00307916	yes	GO:0006869 Biological Process:lipid transport	NA	IPR016140 Bifunctional inhibitor/plant lipid transfer protein/seed storage helical domain,IPR033872 Non-specific lipid-transfer protein type 2,IPR036312 Bifunctional inhibitor/plant lipid transfer protein/seed storage helical domain superfamily
no match		RC0G0020500	XLOC_001541	XLOC_001541	Chr00:1679230-1679953	5.12009	-4.0334	5e-05	0.000159386	yes	NA	NA	IPR010800 Glycine rich protein
AT1G20030	Pathogenesis-related thaumatin superfamily protein [Arabidopsis	RC1G0372500	XLOC_004817	XLOC_004817	Chr01:47343071-47344473	4.83489	-3.83777	0.00265	0.00597752	yes	NA	NA	IPR001938 Thaumatin,IPR017949 Thaumatin, conserved site,IPR037176 Osmotin/thaumatin-like superfamily
AT4G01460	hypothetical protein AXX17_AT4G01460 [Arabidopsis thaliana]	RC5G0554500	XLOC_027226	XLOC_027226	Chr05:64838895-64840114	-3.59271	2.25718	5e-05	0.000159386	yes	GO:0046872 Molecular Function:metal ion binding	NA	IPR000347 Metallothionein, family 15, plant
AT3G30340	nodulin MtN21 /EamA-like transporter family protein [Arabidopsis	RC7G0102500	XLOC_041012	XLOC_041012	Chr07:7690041-7692298	-2.43077	2.50328	5e-05	0.000159386	yes	GO:0016021 Cellular Component:integral component of membrane,GO:0016021 Cellular Component:integral component of membrane,GO:0016020 Cellular Component:membrane,GO:0022857 Molecular Function:transmembrane transporter activity	NA	IPR000620 EamA domain,IPR030184 WAT1-related protein
AT5G18970	AWPM-19-like family protein [Arabidopsis thaliana]	RC4G0251300	XLOC_020875	XLOC_020875	Chr04:36524848-36526049	-2.85401	3.17116	0.0017	0.00402305	yes	NA	NA	IPR008390 AWPM-19-like
AT2G32210	cysteine-rich/transmembrane domain A-like protein [Arabidopsis	RC2G0521700	XLOC_014734	XLOC_014734	Chr02:60450826-60451048	-2.34748	2.83777	5e-05	0.000159386	yes	NA	NA	IPR028144 Cysteine-rich transmembrane CYSTM domain
AT2G23970	Class I glutamine amidotransferase-like superfamily protein	RC4G0130800	XLOC_020256	XLOC_020256	Chr04:18089955-18091054	3.1799	-3.55972	5e-05	0.000159386	yes	NA	K22314 glucosinolate gamma-glutamyl hydrolase [EC:3.4.19.16]	IPR017926 Glutamine amidotransferase,IPR029062 Class I glutamine amidotransferase-like
		Hormone pathway
AT1G67560	PLAT/LH2 domain-containing lipoxygenase family protein [Arabidopsis	RC5G0078800	XLOC_024866	XLOC_024866	Chr05:5538757-5542166	-5.23282	3.74064	5e-05	0.000159386	yes	GO:0055114 Biological Process:oxidation-reduction process,GO:0046872 Molecular Function:metal ion binding,GO:0016491 Molecular Function:oxidoreductase activity,GO:0016702 Molecular Function:oxidoreductase activity, acting on single donors with incorporation of molecular oxygen, incorporation of two atoms of oxygen,GO:0005515 Molecular Function:protein binding	K00454 lipoxygenase [EC:1.13.11.12]	IPR000907 Lipoxygenase,IPR001024 PLAT/LH2 domain,IPR001246 Lipoxygenase, plant,IPR013819 Lipoxygenase, C-terminal,IPR020833 Lipoxygenase, iron binding site,IPR020834 Lipoxygenase, conserved site,IPR027433 Lipoxygenase, domain 3,IPR036226 Lipoxigenase, C-terminal domain superfamily,IPR036392 PLAT/LH2 domain superfamily
AT3G19270	cytochrome P450, family 707, subfamily A, polypeptide 4	RC6G0562100	XLOC_037434	XLOC_037434	Chr06:64041796-64045124	2.0551	-3.03421	5e-05	0.000159386	yes	GO:0055114 Biological Process:oxidation-reduction process,GO:0020037 Molecular Function:heme binding,GO:0005506 Molecular Function:iron ion binding,GO:0016705 Molecular Function:oxidoreductase activity, acting on paired donors, with incorporation or reduction of molecular oxygen	K09843 (+)-abscisic acid 8'-hydroxylase [EC:1.14.13.93],K09843 (+)-abscisic acid 8'-hydroxylase [EC:1.14.13.93]	IPR001128 Cytochrome P450,IPR002401 Cytochrome P450, E-class, group I,IPR017972 Cytochrome P450, conserved site,IPR036396 Cytochrome P450 superfamily
AT5G18020	SAUR-like auxin-responsive protein family [Arabidopsis thaliana]	RC7G0305400	XLOC_042008	XLOC_042008	Chr07:27970839-27971592	-2.72214	4.52789	5e-05	0.000159386	yes	GO:0009733 Biological Process:response to auxin	NA	IPR003676 Small auxin-up RNA
AT4G02610	Aldolase-type TIM barrel family protein [Arabidopsis thaliana]	RC3G0295600	XLOC_016900	XLOC_016900	Chr03:37529655-37530928	-3.31765	4.50429	5e-05	0.000159386	yes	NA	K01695 tryptophan synthase alpha chain [EC:4.2.1.20]	NA
At3g07200	hypothetical protein AXX17_AT3G07200 [Arabidopsis thaliana]	RC6G0340200	XLOC_033392	XLOC_033392	Chr06:44503310-44504712	-2.31417	2.84593	5e-05	0.000159386	yes	GO:0007165 Biological Process:signal transduction	NA	IPR012463 Ethylene-responsive binding factor-associated repression,IPR031307 Ninja family,IPR032308 Jas TPL-binding domain
AT3G61510	ACC synthase 1 [Arabidopsis thaliana]	RC7G0182700	XLOC_038571	XLOC_038571	Chr07:14677913-14680758	-2.03861	4.90528	5e-05	0.000159386	yes	GO:0009058 Biological Process:biosynthetic process,GO:0003824 Molecular Function:catalytic activity,GO:0003824 Molecular Function:catalytic activity,GO:0030170 Molecular Function:pyridoxal phosphate binding	K20772 1-aminocyclopropane-1-carboxylate synthase 1/2/6 [EC:4.4.1.14],K20772 1-aminocyclopropane-1-carboxylate synthase 1/2/6 [EC:4.4.1.14]	IPR004838 Aminotransferases, class-I, pyridoxal-phosphate-binding site,IPR004839 Aminotransferase, class I/classII,IPR015421 Pyridoxal phosphate-dependent transferase, major region, subdomain 1,IPR015422 Pyridoxal phosphate-dependent transferase, subdomain 2,IPR015424 Pyridoxal phosphate-dependent transferase
		Transporters
AtCg00120	ATP synthase CF1 alpha subunit (chloroplast) [Arabidopsis	RC0G0239900	XLOC_001156	XLOC_001156	Chr00:32235805-32237372	-2.20677	4.69142	5e-05	0.000159386	yes	GO:0046034 Biological Process:ATP metabolic process,GO:0015986 Biological Process:ATP synthesis coupled proton transport,GO:0015986 Biological Process:ATP synthesis coupled proton transport,GO:0015992 Biological Process:proton transport,GO:0045261 Cellular Component:proton-transporting ATP synthase complex, catalytic core F(1),GO:0005524 Molecular Function:ATP binding,GO:0046933 Molecular Functio…	K02111 F-type H+-transporting ATPase subunit alpha [EC:3.6.3.14]	IPR000194 ATPase, F1/V1/A1 complex, alpha/beta subunit, nucleotide-binding domain,IPR000793 ATP synthase, alpha subunit, C-terminal,IPR004100 ATPase, F1/V1/A1 complex, alpha/beta subunit, N-terminal domain,IPR005294 ATP synthase, F1 complex, alpha subunit,IPR020003 ATPase, alpha/beta subunit, nucleotide-binding domain, active site,IPR023366 ATP synthase subunit alpha-like domain superfamily,IPR02…
At3g16230	delta tonoplast intrinsic protein [Arabidopsis thaliana]	RC7G0247300	XLOC_038878	XLOC_038878	Chr07:21236565-21238129	4.61731	-3.10401	0.00265	0.00597752	yes	GO:0055085 Biological Process:transmembrane transport,GO:0016020 Cellular Component:membrane,GO:0015267 Molecular Function:channel activity	NA	IPR000425 Major intrinsic protein,IPR022357 Major intrinsic protein, conserved site,IPR023271 Aquaporin-like,IPR034294 Aquaporin transporter
AtCg00150	ATP synthase CF0 A subunit (chloroplast) [Arabidopsis thaliana]	RC0G0239700	XLOC_001154	XLOC_001154	Chr00:32232774-32234788	-2.91348	5.52136	5e-05	0.000159386	yes	GO:0015991 Biological Process:ATP hydrolysis coupled proton transport,GO:0015986 Biological Process:ATP synthesis coupled proton transport,GO:0045263 Cellular Component:proton-transporting ATP synthase complex, coupling factor F(o),GO:0033177 Cellular Component:proton-transporting two-sector ATPase complex, proton-transporting domain,GO:0015078 Molecular Function:hydrogen ion transmembrane transp…	NA	IPR000454 ATP synthase, F0 complex, subunit C,IPR000568 ATP synthase, F0 complex, subunit A,IPR002379 V-ATPase proteolipid subunit C-like domain,IPR005953 ATP synthase, F0 complex, subunit C, bacterial/chloroplast,IPR020537 ATP synthase, F0 complex, subunit C, DCCD-binding site,IPR023011 ATP synthase, F0 complex, subunit A, active site,IPR035908 ATP synthase, F0 complex, subunit A superfamily,IPR…
At1g66950	ABC transporter, putative [Arabidopsis thaliana]	RC5G0471800	XLOC_030407	XLOC_030407	Chr05:52526437-52533405	3.92884	-2.0825	5e-05	0.000159386	yes	GO:0016020 Cellular Component:membrane,GO:0005524 Molecular Function:ATP binding,GO:0016887 Molecular Function:ATPase activity	NA	IPR003439 ABC transporter-like,IPR013525 ABC-2 type transporter,IPR013581 Plant PDR ABC transporter associated,IPR027417 P-loop containing nucleoside triphosphate hydrolase,IPR029481 ABC-transporter N-terminal domain
At1g66950	Putative ABC transporter [Arabidopsis thaliana]	RC3G0237000	XLOC_018632	XLOC_018632	Chr03:32534508-32541617	4.05716	-2.34388	5e-05	0.000159386	yes	GO:0016020 Cellular Component:membrane,GO:0005524 Molecular Function:ATP binding,GO:0016887 Molecular Function:ATPase activity	NA	IPR003439 ABC transporter-like,IPR013525 ABC-2 type transporter,IPR013581 Plant PDR ABC transporter associated,IPR027417 P-loop containing nucleoside triphosphate hydrolase,IPR029481 ABC-transporter N-terminal domain
AT5G52450	MATE efflux family protein [Arabidopsis thaliana]	RC0G0105300	XLOC_001960	XLOC_001960	Chr00:12504942-12507735	3.90358	-2.79928	0.0027	0.00606963	yes	GO:0006855 Biological Process:drug transmembrane transport,GO:0055085 Biological Process:transmembrane transport,GO:0016020 Cellular Component:membrane,GO:0015297 Molecular Function:antiporter activity,GO:0015238 Molecular Function:drug transmembrane transporter activity	NA	IPR002528 Multi antimicrobial extrusion protein
AT3G22910	ATPase E1-E2 type family protein / haloacid dehalogenase-like	RC4G0020000	XLOC_022250	XLOC_022250	Chr04:1797934-1801057	3.76007	-2.25492	0.0003	0.000836636	yes	GO:0070588 Biological Process:calcium ion transmembrane transport,GO:0016021 Cellular Component:integral component of membrane,GO:0016020 Cellular Component:membrane,GO:0005524 Molecular Function:ATP binding,GO:0005388 Molecular Function:calcium-transporting ATPase activity,GO:0000166 Molecular Function:nucleotide binding	K01537 Ca2+-transporting ATPase [EC:3.6.3.8]	IPR001757 P-type ATPase,IPR004014 Cation-transporting P-type ATPase, N-terminal,IPR006068 Cation-transporting P-type ATPase, C-terminal,IPR006408 P-type ATPase, subfamily IIB,IPR008250 P-type ATPase, A domain superfamily,IPR018303 P-type ATPase, phosphorylation site,IPR023298 P-type ATPase, transmembrane domain superfamily,IPR023299 P-type ATPase, cytoplasmic domain N,IPR036412 HAD-like superfami…
AT5G46600	aluminum activated malate transporter family protein [Arabidopsis	RC6G0407900	XLOC_033720	XLOC_033720	Chr06:52033260-52037632	5.20158	-2.57236	5e-05	0.000159386	yes	GO:0015743 Biological Process:malate transport	NA	IPR020966 Aluminum-activated malate transporter
AT2G28120	Major facilitator superfamily protein [Arabidopsis thaliana]	RC5G0501400	XLOC_026960	XLOC_026960	Chr05:57201335-57203042	4.19374	-2.81039	5e-05	0.000159386	yes	NA	NA	IPR010658 Nodulin-like,IPR036259 MFS transporter superfamily
AtCg00130	ATP synthase CF0 B subunit (chloroplast) [Arabidopsis thaliana]	RC0G0239800	XLOC_001155	XLOC_001155	Chr00:32235198-32235803	-2.19055	5.02411	5e-05	0.000159386	yes	GO:0015986 Biological Process:ATP synthesis coupled proton transport,GO:0045263 Cellular Component:proton-transporting ATP synthase complex, coupling factor F(o),GO:0015078 Molecular Function:hydrogen ion transmembrane transporter activity	NA	IPR002146 ATP synthase, F0 complex, subunit b/b', bacterial/chloroplast
AT2G16060	hemoglobin 1 [Arabidopsis thaliana]	RC6G0159000	XLOC_035477	XLOC_035477	Chr06:16639866-16641222	3.03165	-3.42258	5e-05	0.000159386	yes	GO:0020037 Molecular Function:heme binding,GO:0019825 Molecular Function:oxygen binding	NA	IPR000971 Globin,IPR001032 Leghaemoglobin,IPR009050 Globin-like superfamily,IPR019824 Leghaemoglobin, iron-binding site
AT5G03555	permease, cytosine/purines, uracil, thiamine, allantoin family	RC3G0225800	XLOC_018582	XLOC_018582	Chr03:31278518-31280222	-2.61836	2.24941	5e-05	0.000159386	yes	GO:0055085 Biological Process:transmembrane transport,GO:0016020 Cellular Component:membrane,GO:0022857 Molecular Function:transmembrane transporter activity	NA	IPR001248 Purine-cytosine permease
AT3G54700	Gag-Pol	RC4G0044900	XLOC_019818	XLOC_019818	Chr04:4751545-4761404	2.56257	-3.06394	5e-05	0.000159386	yes	GO:0006817 Biological Process:phosphate ion transport,GO:0055085 Biological Process:transmembrane transport,GO:0016021 Cellular Component:integral component of membrane,GO:0016021 Cellular Component:integral component of membrane,GO:0005315 Molecular Function:inorganic phosphate transmembrane transporter activity,GO:0022857 Molecular Function:transmembrane transporter activity	NA	IPR004738 Phosphate permease,IPR005828 Major facilitator, sugar transporter-like,IPR020846 Major facilitator superfamily domain,IPR036259 MFS transporter superfamily
		Light harvesting complex and C-metabolism related
AT5G02120	one helix protein [Arabidopsis thaliana]	RC3G0264600	XLOC_018782	XLOC_018782	Chr03:35007235-35008076	-2.02658	3.75596	0.00015	0.000441623	yes	NA	NA	IPR023329 Chlorophyll a/b binding domain superfamily
AT1G15820	light harvesting complex photosystem II subunit 6 [Arabidopsis	RC7G0438700	XLOC_039778	XLOC_039778	Chr07:47237208-47238491	-4.66909	2.97289	5e-05	0.000159386	yes	GO:0009765 Biological Process:photosynthesis, light harvesting,GO:0016020 Cellular Component:membrane	K08917 light-harvesting complex II chlorophyll a/b binding protein 6	IPR001344 Chlorophyll A-B binding protein, plant,IPR022796 Chlorophyll A-B binding protein,IPR023329 Chlorophyll a/b binding domain superfamily
AT3G61470	photosystem I light harvesting complex protein [Arabidopsis	RC4G0347900	XLOC_023790	XLOC_023790	Chr04:46622075-46623685	-4.39256	3.40839	5e-05	0.000159386	yes	GO:0009765 Biological Process:photosynthesis, light harvesting,GO:0016020 Cellular Component:membrane	K08908 light-harvesting complex I chlorophyll a/b binding protein 2	IPR001344 Chlorophyll A-B binding protein, plant,IPR022796 Chlorophyll A-B binding protein,IPR023329 Chlorophyll a/b binding domain superfamily
AT1G29930	chlorophyll A/B binding protein 1 [Arabidopsis thaliana]	RC0G0182700	XLOC_000894	XLOC_000894	Chr00:24004641-24008566	-2.07387	7.56466	0.00225	0.00518395	yes	GO:0009765 Biological Process:photosynthesis, light harvesting,GO:0016020 Cellular Component:membrane	K08912 light-harvesting complex II chlorophyll a/b binding protein 1	IPR001344 Chlorophyll A-B binding protein, plant,IPR022796 Chlorophyll A-B binding protein,IPR023329 Chlorophyll a/b binding domain superfamily
At2g32300	uclacyanin I - like predicted GPI-anchored protein [Arabidopsis	RC5G0014400	XLOC_028178	XLOC_028178	Chr05:843818-845134	-2.89225	2.65584	5e-05	0.000159386	yes	GO:0009055 Molecular Function:electron transfer activity	NA	IPR003245 Phytocyanin domain,IPR008972 Cupredoxin
AT1G22170	Phosphoglycerate mutase family protein [Arabidopsis thaliana]	RC7G0562900	XLOC_043222	XLOC_043222	Chr07:64836065-64839652	-2.05096	2.40147	5e-05	0.000159386	yes	GO:0006096 Biological Process:glycolytic process,GO:0008152 Biological Process:metabolic process,GO:0003824 Molecular Function:catalytic activity,GO:0016868 Molecular Function:intramolecular transferase activity, phosphotransferases,GO:0004619 Molecular Function:phosphoglycerate mutase activity	K01834 "2,3-bisphosphoglycerate-dependent phosphoglycerate mutase [EC:5.4.2.11]",K01834 "2,3-bisphosphoglycerate-dependent phosphoglycerate mutase [EC:5.4.2.11]",K01834 "2,3-bisphosphoglycerate-dependent phosphoglycerate mutase [EC:5.4.2.11]",K01834 "2,3-bisphosphoglycerate-dependent phosphoglycerate mutase [EC:5.4.2.11]"	IPR001345 Phosphoglycerate/bisphosphoglycerate mutase, active site,IPR005952 Phosphoglycerate mutase 1,IPR013078 Histidine phosphatase superfamily, clade-1,IPR029033 Histidine phosphatase superfamily
AT2G44480	beta glucosidase 17 [Arabidopsis thaliana]	RC5G0672200	XLOC_027815	XLOC_027815	Chr05:78090023-78097122	-2.17199	3.17612	0.0006	0.00157737	yes	GO:0005975 Biological Process:carbohydrate metabolic process,GO:0004553 Molecular Function:hydrolase activity, hydrolyzing O-glycosyl compounds	K01188 beta-glucosidase [EC:3.2.1.21]	IPR001360 Glycoside hydrolase family 1,IPR017853 Glycoside hydrolase superfamily,IPR033132 Glycosyl hydrolases family 1, N-terminal conserved site
AT1G60950	2Fe-2S ferredoxin-like superfamily protein [Arabidopsis thaliana]	RC7G0392900	XLOC_042449	XLOC_042449	Chr07:39651732-39652385	-4.99588	2.53187	5e-05	0.000159386	yes	GO:0022900 Biological Process:electron transport chain,GO:0051537 Molecular Function:2 iron, 2 sulfur cluster binding,GO:0009055 Molecular Function:electron transfer activity,GO:0051536 Molecular Function:iron-sulfur cluster binding	NA	IPR001041 2Fe-2S ferredoxin-type iron-sulfur binding domain,IPR006058 2Fe-2S ferredoxin, iron-sulphur binding site,IPR010241 Ferredoxin [2Fe-2S], plant,IPR012675 Beta-grasp domain superfamily,IPR036010 2Fe-2S ferredoxin-like superfamily
ATCG01110	NADH dehydrogenase subunit 7	RC0G0243100	XLOC_001173	XLOC_001173	Chr00:32279289-32282832	-2.24179	4.62757	5e-05	0.000159386	yes	GO:0055114 Biological Process:oxidation-reduction process,GO:0016020 Cellular Component:membrane,GO:0051287 Molecular Function:NAD binding,GO:0016651 Molecular Function:oxidoreductase activity, acting on NAD(P)H,GO:0048038 Molecular Function:quinone binding	K05579 NAD(P)H-quinone oxidoreductase subunit H [EC:1.6.5.3]	IPR001135 NADH-quinone oxidoreductase, subunit D,IPR001694 NADH:ubiquinone oxidoreductase, subunit 1/F420H2 oxidoreductase subunit H,IPR014029 NADH:ubiquinone oxidoreductase, 49kDa subunit, conserved site,IPR018086 NADH:ubiquinone oxidoreductase, subunit 1, conserved site,IPR022885 NAD(P)H-quinone oxidoreductase subunit D/H,IPR029014 NiFe hydrogenase-like
AT1G30380	photosystem I subunit K [Arabidopsis thaliana]	RC5G0142900	XLOC_025209	XLOC_025209	Chr05:10710063-10711555	-4.00215	4.3768	0.0027	0.00606963	yes	GO:0015979 Biological Process:photosynthesis,GO:0016020 Cellular Component:membrane,GO:0009522 Cellular Component:photosystem I,GO:0016168 Molecular Function:chlorophyll binding	K02698 photosystem I subunit X	IPR000549 Photosystem I PsaG/PsaK protein,IPR016370 Photosystem I PsaG/PsaK, plant,IPR017493 Photosystem I reaction centre subunit psaK, chloroplastic,IPR023618 Photosystem I PsaG/PsaK domain, chloroplastic,IPR035982 Photosystem I reaction centre subunit PsaK superfamily
AT2G30570	photosystem II reaction center W [Arabidopsis thaliana]	RC6G0391500	XLOC_033636	XLOC_033636	Chr06:50089381-50090405	-5.6292	2.1246	5e-05	0.000159386	yes	GO:0015979 Biological Process:photosynthesis,GO:0009507 Cellular Component:chloroplast,GO:0009523 Cellular Component:photosystem II	K02721 photosystem II PsbW protein	IPR009806 Photosystem II PsbW, class 2
AtCg00020	photosystem II protein D1 (chloroplast) [Arabidopsis thaliana]	RC0G0240800	XLOC_001162	XLOC_001162	Chr00:32246402-32247540	-3.07116	5.23182	5e-05	0.000159386	yes	GO:0019684 Biological Process:photosynthesis, light reaction,GO:0009772 Biological Process:photosynthetic electron transport in photosystem II,GO:0009055 Molecular Function:electron transfer activity,GO:0045156 Molecular Function:electron transporter, transferring electrons within the cyclic electron transport pathway of photosynthesis activity	K02703 photosystem II P680 reaction center D1 protein [EC:1.10.3.9],K02703 photosystem II P680 reaction center D1 protein [EC:1.10.3.9]	IPR000484 Photosynthetic reaction centre, L/M,IPR005867 Photosystem II protein D1,IPR036854 Photosystem II protein D1 superfamily
AT1G44446	Pheophorbide a oxygenase family protein with Rieske 2Fe-2S	RC6G0496500	XLOC_037136	XLOC_037136	Chr06:59316555-59320100	-2.15051	3.8567	5e-05	0.000159386	yes	GO:0055114 Biological Process:oxidation-reduction process,GO:0051537 Molecular Function:2 iron, 2 sulfur cluster binding,GO:0010277 Molecular Function:chlorophyllide a oxygenase [overall] activity,GO:0016491 Molecular Function:oxidoreductase activity	K13600 chlorophyllide a oxygenase [EC:1.14.13.122]	IPR013626 Pheophorbide a oxygenase,IPR017941 Rieske [2Fe-2S] iron-sulphur domain,IPR036922 Rieske [2Fe-2S] iron-sulphur domain superfamily
AT5G43860	chlorophyllase 2 [Arabidopsis thaliana]	RC4G0014500	XLOC_019656	XLOC_019656	Chr04:1177019-1178985	4.76644	-4.27858	5e-05	0.000159386	yes	GO:0015996 Biological Process:chlorophyll catabolic process,GO:0047746 Molecular Function:chlorophyllase activity	K08099 chlorophyllase [EC:3.1.1.14]	IPR017395 Chlorophyllase,IPR029058 Alpha/Beta hydrolase fold
AT1G53790	ATB2 [Arabidopsis thaliana]	RC3G0386800	XLOC_019467	XLOC_019467	Chr03:44419776-44422216	3.45717	-2.85738	5e-05	0.000159386	yes	NA	NA	IPR023210 NADP-dependent oxidoreductase domain,IPR036812 NADP-dependent oxidoreductase domain superfamily
AT1G72680	cinnamyl-alcohol dehydrogenase [Arabidopsis thaliana]	RC7G0103700	XLOC_041015	XLOC_041015	Chr07:7770148-7772091	-2.11351	2.04215	5e-05	0.000159386	yes	GO:0055114 Biological Process:oxidation-reduction process,GO:0016491 Molecular Function:oxidoreductase activity,GO:0008270 Molecular Function:zinc ion binding	K00083 cinnamyl-alcohol dehydrogenase [EC:1.1.1.195]	IPR002328 Alcohol dehydrogenase, zinc-type, conserved site,IPR011032 GroES-like superfamily,IPR013149 Alcohol dehydrogenase, C-terminal,IPR013154 Alcohol dehydrogenase, N-terminal,IPR029752 D-isomer specific 2-hydroxyacid dehydrogenase, NAD-binding domain conserved site 1,IPR036291 NAD(P)-binding domain superfamily
AT3G03210	Pmr5/Cas1p GDSL/SGNH-like acyl-esterase family protein	RC7G0099200	XLOC_038151	XLOC_038151	Chr07:7376225-7381835	-2.35491	2.07085	5e-05	0.000159386	yes	GO:0055114 Biological Process:oxidation-reduction process,GO:0016491 Molecular Function:oxidoreductase activity,GO:0008270 Molecular Function:zinc ion binding	K00001 alcohol dehydrogenase [EC:1.1.1.1]	IPR002328 Alcohol dehydrogenase, zinc-type, conserved site,IPR011032 GroES-like superfamily,IPR013149 Alcohol dehydrogenase, C-terminal,IPR013154 Alcohol dehydrogenase, N-terminal,IPR036291 NAD(P)-binding domain superfamily
AT4G34230	cinnamyl alcohol dehydrogenase 5	RC2G0201400	XLOC_009716	XLOC_009716	Chr02:17877882-17879559	5.3793	-3.19544	5e-05	0.000159386	yes	GO:0055114 Biological Process:oxidation-reduction process,GO:0016491 Molecular Function:oxidoreductase activity,GO:0008270 Molecular Function:zinc ion binding	K00083 cinnamyl-alcohol dehydrogenase [EC:1.1.1.195]	IPR002328 Alcohol dehydrogenase, zinc-type, conserved site,IPR011032 GroES-like superfamily,IPR013149 Alcohol dehydrogenase, C-terminal,IPR013154 Alcohol dehydrogenase, N-terminal,IPR036291 NAD(P)-binding domain superfamily
At4g34240	aldehyde dehydrogenase	RC6G0494400	XLOC_037128	XLOC_037128	Chr06:59130812-59134903	4.50416	-3.38403	0.01315	0.0248839	yes	GO:0006081 Biological Process:cellular aldehyde metabolic process,GO:0008152 Biological Process:metabolic process,GO:0055114 Biological Process:oxidation-reduction process,GO:0004030 Molecular Function:aldehyde dehydrogenase [NAD(P)+] activity,GO:0016491 Molecular Function:oxidoreductase activity	K00128 aldehyde dehydrogenase (NAD+) [EC:1.2.1.3]	IPR012394 Aldehyde dehydrogenase NAD(P)-dependent,IPR015590 Aldehyde dehydrogenase domain,IPR016161 Aldehyde/histidinol dehydrogenase,IPR016162 Aldehyde dehydrogenase, N-terminal
		F-box
AT3G18950	Transducin/WD40 repeat-like superfamily protein	RC6G0146300	XLOC_035400	XLOC_035400	Chr06:15565831-15567456	-2.02636	2.32415	5e-05	0.000159386	yes	GO:0005515 Molecular Function:protein binding	NA	IPR001680 WD40 repeat,IPR015943 WD40/YVTN repeat-like-containing domain superfamily,IPR017986 WD40-repeat-containing domain,IPR020472 G-protein beta WD-40 repeat,IPR036322 WD40-repeat-containing domain superfamily
AT2G34930	disease resistance family protein / LRR family protein	RC6G0251200	XLOC_032969	XLOC_032969	Chr06:32157855-32160846	6.1162	-6.25482	0.00265	0.00597752	yes	GO:0005515 Molecular Function:protein binding	NA	IPR001611 Leucine-rich repeat,IPR013210 Leucine-rich repeat-containing N-terminal, plant-type,IPR032675 Leucine-rich repeat domain superfamily
AT5G66900	Disease resistance protein (CC-NBS-LRR class) family	RC2G0181300	XLOC_009631	XLOC_009631	Chr02:15551312-15554880	-2.55902	3.27422	5e-05	0.000159386	yes	GO:0043531 Molecular Function:ADP binding	NA	IPR002182 NB-ARC,IPR008808 Powdery mildew resistance protein, RPW8 domain,IPR027417 P-loop containing nucleoside triphosphate hydrolase,IPR032675 Leucine-rich repeat domain superfamily,IPR036388 Winged helix-like DNA-binding domain superfamily
		Phenylpropanoid pathway
	no match	RC2G0349700	XLOC_010391	XLOC_010391	Chr02:39324640-39326245	-6.43011	3.13438	5e-05	0.000159386	yes	GO:0008171 Molecular Function:O-methyltransferase activity,GO:0008168 Molecular Function:methyltransferase activity,GO:0046983 Molecular Function:protein dimerization activity	K16040 trans-resveratrol di-O-methyltransferase [EC:2.1.1.240]	IPR001077 O-methyltransferase, family 2,IPR012967 Plant methyltransferase dimerisation,IPR016461 O-methyltransferase COMT-type,IPR029063 S-adenosyl-L-methionine-dependent methyltransferase,IPR036388 Winged helix-like DNA-binding domain superfamily,IPR036390 Winged helix DNA-binding domain superfamily
AT4G35160	O-methyltransferase family protein	RC6G0495200	XLOC_034134	XLOC_034134	Chr06:59261890-59263924	-3.25904	2.00415	5e-05	0.000159386	yes	GO:0008171 Molecular Function:O-methyltransferase activity,GO:0008168 Molecular Function:methyltransferase activity,GO:0046983 Molecular Function:protein dimerization activity	K13066 caffeic acid 3-O-methyltransferase [EC:2.1.1.68]	IPR001077 O-methyltransferase, family 2,IPR012967 Plant methyltransferase dimerisation,IPR016461 O-methyltransferase COMT-type,IPR029063 S-adenosyl-L-methionine-dependent methyltransferase,IPR036388 Winged helix-like DNA-binding domain superfamily,IPR036390 Winged helix DNA-binding domain superfamily
AT5G54160	O-methyltransferase 1	RC4G0036400	XLOC_022337	XLOC_022337	Chr04:3652899-3653457	2.42279	-2.03603	0.0043	0.00922137	yes	GO:0016747 Molecular Function:transferase activity, transferring acyl groups other than amino-acyl groups	K13065 shikimate O-hydroxycinnamoyltransferase [EC:2.3.1.133]	IPR003480 Transferase
		Other
At3g26040	acetyltranferase-like protein	RC0G0159000	XLOC_000758	XLOC_000758	Chr00:20486128-20494833	-4.4031	4.34084	5e-05	0.000159386	yes	GO:0008168 Molecular Function:methyltransferase activity	NA	IPR005299 SAM dependent carboxyl methyltransferase,IPR029063 S-adenosyl-L-methionine-dependent methyltransferase
AT5G38020	S-adenosyl-L-methionine-dependent methyltransferases superfamily protein [	RC6G0181600	XLOC_032633	XLOC_032633	Chr06:20063834-20065437	-3.93646	3.42339	5e-05	0.000159386	yes	GO:0008168 Molecular Function:methyltransferase activity	NA	IPR005299 SAM dependent carboxyl methyltransferase,IPR029063 S-adenosyl-L-methionine-dependent methyltransferase
AT2G09170	hypothetical protein AXX17_AT2G09170	RC6G0118400	XLOC_032353	XLOC_032353	Chr06:13006241-13015387	4.80845	-3.6143	5e-05	0.000159386	yes	GO:0005524 Molecular Function:ATP binding	K10875 DNA repair and recombination protein RAD54 and RAD54-like protein [EC:3.6.4.-]	IPR000330 SNF2-related, N-terminal domain,IPR001650 Helicase, C-terminal,IPR014001 Helicase superfamily 1/2, ATP-binding domain,IPR027417 P-loop containing nucleoside triphosphate hydrolase
AT3G19210	DNA repair/recombination protein	RC4G0063900	XLOC_022455	XLOC_022455	Chr04:7023689-7031190	4.15385	-3.14833	5e-05	0.000159386	yes	NA	K00574 cyclopropane-fatty-acyl-phospholipid synthase [EC:2.1.1.79]	IPR029063 S-adenosyl-L-methionine-dependent methyltransferase,IPR036188 FAD/NAD(P)-binding domain superfamily
AT3G23470	Cyclopropane-fatty-acyl-phospholipid synthase	RC6G0595500	XLOC_037608	XLOC_037608	Chr06:66434104-66436489	-3.49405	5.02692	0.00065	0.00169599	yes	GO:0003824 Molecular Function:catalytic activity	K18787 thermospermine synthase [EC:2.5.1.79]	IPR001045 Spermidine/spermine synthases,IPR029063 S-adenosyl-L-methionine-dependent methyltransferase,IPR030374 Polyamine biosynthesis domain,IPR035246 Spermidine synthase, tetramerisation domain,IPR037163 Spermidine synthase, tetramerisation domain superfamily
At5g19530	spermine synthase	RC2G0059300	XLOC_009079	XLOC_009079	Chr02:4640051-4641861	-5.11882	2.14718	5e-05	0.000159386	yes	NA	NA	IPR000073 Alpha/beta hydrolase fold-1,IPR029058 Alpha/Beta hydrolase fold
AT3G24420	alpha/beta-Hydrolases superfamily protein	RC1G0103000	XLOC_003418	XLOC_003418	Chr01:13177768-13179769	-2.49218	2.49196	5e-05	0.000159386	yes	GO:0005525 Molecular Function:GTP binding,GO:0003924 Molecular Function:GTPase activity	NA	IPR000375 Dynamin central domain,IPR003130 Dynamin GTPase effector,IPR020850 GTPase effector domain,IPR022812 Dynamin superfamily,IPR027417 P-loop containing nucleoside triphosphate hydrolase,IPR030381 Dynamin-type guanine nucleotide-binding (G) domain
AT1G60500	Dynamin related protein 4C	RC4G0298400	XLOC_021095	XLOC_021095	Chr04:42032404-42033903	2.41326	-3.24202	5e-05	0.000159386	yes	GO:0005975 Biological Process:carbohydrate metabolic process,GO:0004553 Molecular Function:hydrolase activity, hydrolyzing O-glycosyl compounds	NA	IPR000490 Glycoside hydrolase family 17,IPR017853 Glycoside hydrolase superfamily
AT4G16260	Glycosyl hydrolase superfamily protein	RC1G0109700	XLOC_006544	XLOC_006544	Chr01:14288500-14289539	-2.55298	3.14658	0.0001	0.00030348	yes	GO:0008146 Molecular Function:sulfotransferase activity	K22312 hydroxyjasmonate sulfotransferase [EC:2.8.2.39]	IPR000863 Sulfotransferase domain,IPR027417 P-loop containing nucleoside triphosphate hydrolase
AT5G07010	sulfotransferase 2A	RC5G0467700	XLOC_026778	XLOC_026778	Chr05:51483623-51485014	-2.33591	2.65184	5e-05	0.000159386	yes	GO:0006730 Biological Process:one-carbon metabolic process,GO:0004089 Molecular Function:carbonate dehydratase activity,GO:0008270 Molecular Function:zinc ion binding	K01674 carbonic anhydrase [EC:4.2.1.1]	IPR001148 Alpha carbonic anhydrase,IPR018338 Carbonic anhydrase, alpha-class, conserved site,IPR023561 Carbonic anhydrase, alpha-class,IPR036398 Alpha carbonic anhydrase superfamily
AT1G08080	alpha carbonic anhydrase 7	RC7G0466800	XLOC_042797	XLOC_042797	Chr07:50994743-50996559	-2.67912	2.09425	5e-05	0.000159386	yes	GO:0006414 Biological Process:translational elongation,GO:0003746 Molecular Function:translation elongation factor activity	K03233 elongation factor 1-gamma	IPR001662 Elongation factor 1B gamma, C-terminal,IPR036433 Elongation factor EF1B gamma, C-terminal domain superfamily
AT5G38710	Methylenetetrahydrofolate reductase family protein	RC2G0584000	XLOC_011482	XLOC_011482	Chr02:66237296-66240349	-2.23772	3.45701	5e-05	0.000159386	yes	GO:0006562 Biological Process:proline catabolic process,GO:0004657 Molecular Function:proline dehydrogenase activity	K00318 proline dehydrogenase [EC:1.5.-.-]	IPR002872 Proline dehydrogenase domain,IPR015659 Proline oxidase family,IPR029041 FAD-linked oxidoreductase-like
AT2G07734	Alpha-L RNA-binding motif/Ribosomal protein S4 family protein	RC6G0104000	XLOC_032272	XLOC_032272	Chr06:11279578-11281008	-2.41438	4.90764	0.00115	0.00285942	yes	GO:0003723 Molecular Function:RNA binding	K02986 small subunit ribosomal protein S4,K02986 small subunit ribosomal protein S4	IPR002942 RNA-binding S4 domain,IPR022801 Ribosomal protein S4/S9,IPR036986 RNA-binding S4 domain superfamily
AT5G64250	Aldolase-type TIM barrel family protein	RC6G0232000	XLOC_032872	XLOC_032872	Chr06:28759172-28764027	2.59288	-2.74406	5e-05	0.000159386	yes	GO:0055114 Biological Process:oxidation-reduction process,GO:0003824 Molecular Function:catalytic activity,GO:0018580 Molecular Function:nitronate monooxygenase activity	NA	IPR004136 Nitronate monooxygenase,IPR013785 Aldolase-type TIM barrel
AT3G57030	Calcium-dependent phosphotriesterase superfamily protein	RC4G0406400	XLOC_024063	XLOC_024063	Chr04:51703473-51708573	2.57735	-2.57451	5e-05	0.000159386	yes	GO:0009058 Biological Process:biosynthetic process,GO:0016844 Molecular Function:strictosidine synthase activity	K21407 adipocyte plasma membrane-associated protein	IPR004141 Strictosidine synthase,IPR011042 Six-bladed beta-propeller, TolB-like,IPR018119 Strictosidine synthase, conserved region
At2g36690	putative giberellin beta-hydroxylase	RC6G0231100	XLOC_035836	XLOC_035836	Chr06:28362632-28364331	-4.72404	4.46878	5e-05	0.000159386	yes	GO:0055114 Biological Process:oxidation-reduction process,GO:0016491 Molecular Function:oxidoreductase activity	NA	IPR005123 Oxoglutarate/iron-dependent dioxygenase,IPR026992 Non-haem dioxygenase N-terminal domain,IPR027443 Isopenicillin N synthase-like
AT1G40870	hypothetical protein AXX17_AT1G40870	RC2G0192700	XLOC_009682	XLOC_009682	Chr02:16769195-16771061	-2.61199	2.36454	5e-05	0.000159386	yes	NA	NA	IPR005516 Remorin, C-terminal
AT5G16360	NC domain-containing protein-like protein	RC6G0015500	XLOC_031827	XLOC_031827	Chr06:1566056-1566973	-2.19127	3.46067	5e-05	0.000159386	yes	NA	NA	IPR007053 LRAT-like domain
AT3G61870	plant/protein	RC1G0388100	XLOC_004895	XLOC_004895	Chr01:48996192-48997998	-2.00866	3.46449	0.0012	0.00297015	yes	NA	NA	IPR025067 Protein of unknown function DUF4079
AT1G79420	T8K14.16, C-type mannose receptor	RC0G0118100	XLOC_000572	XLOC_000572	Chr00:14027592-14030341	2.28075	-2.49913	5e-05	0.000159386	yes	NA	NA	IPR006873 Protein of unknown function DUF620
AT2G28690	TOX high mobility group box protein, putative (DUF1635)	RC5G0539800	XLOC_030728	XLOC_030728	Chr05:62909524-62911636	-2.44854	2.62378	5e-05	0.000159386	yes	NA	NA	IPR012862 Protein of unknown function DUF1635
AT5G35740	Carbohydrate-binding X8 domain superfamily protein	RC5G0007100	XLOC_024549	XLOC_024549	Chr05:430485-431390	-2.65182	3.00092	0.0021	0.00487119	yes	NA	NA	IPR012946 X8 domain
AT3G48690	alpha/beta-Hydrolases superfamily protein	RC6G0122700	XLOC_032372	XLOC_032372	Chr06:13432565-13433618	2.5122	-2.32983	5e-05	0.000159386	yes	GO:0008152 Biological Process:metabolic process,GO:0016787 Molecular Function:hydrolase activity	NA	IPR013094 Alpha/beta hydrolase fold-3,IPR029058 Alpha/Beta hydrolase fold,IPR033140 Lipase, GDXG, putative serine active site
AT5G51160	Ankyrin repeat family protein	RC5G0056200	XLOC_028383	XLOC_028383	Chr05:3807568-3808108	-2.64818	2.80318	0.00015	0.000441623	yes	NA	NA	IPR026961 PGG domain
AT3G01680	sieve element occlusion amino-terminus protein	RC0G0051600	XLOC_000271	XLOC_000271	Chr00:5493063-5497533	-4.97084	2.85324	5e-05	0.000159386	yes	NA	NA	IPR027942 Sieve element occlusion, N-terminal,IPR027944 Sieve element occlusion, C-terminal
		Unknown
	NO MATCH	RC3G0104400	XLOC_016024	XLOC_016024	Chr03:17782681-17784885	-3.93687	4.08001	5e-05	0.000159386	yes	NA	NA	NA
AT1G35140	Phosphate-responsive 1 family protein	RC7G0548300	XLOC_040370	XLOC_040370	Chr07:62724641-62728284	-3.53659	4.01047	5e-05	0.000159386	yes	NA	NA	NA
	NO MATCH	RC2G0258400	XLOC_013384	XLOC_013384	Chr02:25032609-25033267	-3.46515	3.3975	0.0007	0.00181794	yes	NA	NA	NA
AT2G15680	Calcium-binding EF-hand family protein	RC7G0447200	XLOC_039816	XLOC_039816	Chr07:48581632-48582232	-3.05158	2.51497	5e-05	0.000159386	yes	NA	NA	NA
AT5G22430	Pollen Ole e 1 allergen and extensin family protein	RC5G0405300	XLOC_030079	XLOC_030079	Chr05:40587217-40588492	-3.04641	3.36351	5e-05	0.000159386	yes	NA	NA	NA
At4g41940	HOS3-1,GNS1/SUR4 membrane protein family	RC6G0484400	XLOC_034085	XLOC_034085	Chr06:58276185-58277456	-2.59702	3.46102	0.00015	0.000441623	yes	NA	NA	NA
AT1G43860	hypothetical protein AXX17_AT1G43860	RC6G0314500	XLOC_036257	XLOC_036257	Chr06:41722391-41722699	-2.55517	5.68635	5e-05	0.000159386	yes	NA	NA	NA
AT2G23200	Protein kinase superfamily protein	RC5G0235600,RC5G0235700,RC5G0235800,RC5G0235900	XLOC_025675	XLOC_025675	Chr05:19743626-19749743	-2.53338	2.51369	5e-05	0.000159386	yes	NA	NA	NA
	NO MATCH	RC2G0294300	XLOC_013571	XLOC_013571	Chr02:29638336-29638685	-2.41964	3.06286	0.0167	0.0306811	yes	NA	NA	NA
AT2G20500	hypothetical protein AT2G20500	RC6G0380200	XLOC_036563	XLOC_036563	Chr06:48970193-48971390	-2.41963	2.07274	5e-05	0.000159386	yes	NA	NA	NA
AT2G47115	protein rolling protein	RC3G0081200	XLOC_017835	XLOC_017835	Chr03:14133992-14136641	-2.41956	2.29166	5e-05	0.000159386	yes	NA	NA	NA
At1g17420	LOX3	RC0G0140400,RC0G0140500	XLOC_002147	XLOC_002147	Chr00:17892404-17896829	-2.39653	3.52952	5e-05	0.000159386	yes	NA	NA	NA
At3g12490	cysteine proteinase inhibitor, putative 1	RC6G0297700	XLOC_036165	XLOC_036165	Chr06:39524071-39524469	-2.29831	2.04972	5e-05	0.000159386	yes	NA	NA	NA
AT2G07741	ATPase, F0 complex, subunit A protein	RC0G0250800	XLOC_002677	XLOC_002677	Chr00:32925908-32927331	-2.28058	6.74378	0.0005	0.00133434	yes	NA	NA	NA
AT1G61900	hypothetical protein AT1G61900	RC5G0030700	XLOC_024665	XLOC_024665	Chr05:2060885-2064680	-2.26604	2.16276	5e-05	0.000159386	yes	NA	NA	NA
At4g08950	putative phi-1-like phosphate-induced protein	RC7G0550900	XLOC_040373	XLOC_040373	Chr07:63020391-63025685	-2.22996	3.39385	5e-05	0.000159386	yes	NA	NA	NA
	ribosomal protein S3	RC0G0234300	XLOC_002617	XLOC_002617	Chr00:32163029-32165408	-2.17278	4.89251	5e-05	0.000159386	yes	NA	NA	NA
	NO MATCH	RC1G0398200	XLOC_007844	XLOC_007844	Chr01:50088033-50088935	-2.1727	2.20269	5e-05	0.000159386	yes	NA	NA	NA
	NO MATCH	RC2G0554500	XLOC_011348	XLOC_011348	Chr02:63522629-63523098	-2.15874	2.53492	5e-05	0.000159386	yes	NA	NA	NA
AT2G36840	ACT-like superfamily protein	RC1G0405400	XLOC_007883	XLOC_007883	Chr01:50568228-50571655	-2.13718	3.26248	0.0003	0.000836636	yes	NA	NA	NA
AT4G22890	PGR5-LIKE A	RC7G0211900	XLOC_041518	XLOC_041518	Chr07:17867430-17871426	-2.12492	2.92859	5e-05	0.000159386	yes	NA	NA	NA
	NO MATCH	RC2G0652500	XLOC_011830	XLOC_011830	Chr02:72300197-72300723	-2.09767	3.12186	5e-05	0.000159386	yes	NA	NA	NA
	NO MATCH	RC6G0124800	XLOC_032380	XLOC_032380	Chr06:13618576-13620331	-2.03147	2.64155	5e-05	0.000159386	yes	NA	NA	NA
	NO MATCH	RC7G0126400	XLOC_038300	XLOC_038300	Chr07:9631685-9632415	-2.02662	2.4045	0.00015	0.000441623	yes	NA	NA	NA
	NO MATCH	RC6G0420800	XLOC_036766	XLOC_036766	Chr06:53095946-53096677	-2.01015	2.25932	5e-05	0.000159386	yes	NA	NA	NA
AT4G43080	hypothetical protein AXX17_AT4G43080	RC2G0225200	XLOC_009816	XLOC_009816	Chr02:20492747-20493736	2.14701	-3.20462	0.00015	0.000441623	yes	NA	NA	NA
	NO MATCH	RC6G0421600	XLOC_036771	XLOC_036771	Chr06:53174024-53175408	2.2044	-2.32282	5e-05	0.000159386	yes	NA	NA	NA
At4g03400	dwarf in light 2	RC2G0569700,RC2G0569800	XLOC_014967	XLOC_014967	Chr02:65030852-65033900	2.23568	-2.34057	5e-05	0.000159386	yes	NA	NA	NA
AT5G50400	purple acid phosphatase 27	RC7G0123800,RC7G0123900	XLOC_038283	XLOC_038283	Chr07:9428352-9431936	2.24548	-2.28924	5e-05	0.000159386	yes	NA	NA	NA
AT1G78020	senescence-associated family protein, putative (DUF581)	RC2G0276200	XLOC_013480	XLOC_013480	Chr02:27085302-27086061	3.81255	-2.06695	5e-05	0.000159386	yes	NA	NA	NA
	NO MATCH	RC2G0509100	XLOC_014664	XLOC_014664	Chr02:59104904-59105695	5.40289	-2.84348	0.00265	0.00597752	yes	NA	NA	NA

## Sheet: 8hE RbAZ vs 8hE RhAZ FC 1 fold
								Manuscript Title
	Petal abscission in fragrant roses is associated with large scale differential regulation of the abscission zone transcriptome
gene	test_id	gene_id	locus	0hE vs 8hE (RbAZ) LOG2FC	8hE RbAZ vs 8hE RhAZ log2.fold_change.	p_value	q_value	significant	GoAnnotation	KeggAnnotation	IrpAnnotation
RC4G0074800	XLOC_019975	XLOC_019975	Chr04:8650197-8660476	1.70881	-1.85929	5e-05	0.000417915	yes	GO:0006629 Biological Process:lipid metabolic process	NA	IPR000008 C2 domain,IPR002921 Fungal lipase-like domain,IPR029058 Alpha/Beta hydrolase fold,IPR035892 C2 domain superfamily
RC7G0145600	XLOC_041202	XLOC_041202	Chr07:11096570-11101874	1.35949	-2.24727	0.001	0.00560262	yes	NA	NA	IPR000008 C2 domain,IPR004182 GRAM domain,IPR031968 VASt domain,IPR035892 C2 domain superfamily
RC1G0320200	XLOC_007482	XLOC_007482	Chr01:42760801-42761350	-1.35618	2.6606	0.0031	0.0139835	yes	NA	NA	IPR000008 C2 domain,IPR035892 C2 domain superfamily
RC3G0351400	XLOC_019242	XLOC_019242	Chr03:42201498-42202480	-1.54941	1.19399	5e-05	0.000417915	yes	NA	NA	IPR000008 C2 domain,IPR035892 C2 domain superfamily
RC5G0427500	XLOC_030196	XLOC_030196	Chr05:44022597-44031151	1.01389	-1.6678	5e-05	0.000417915	yes	GO:0005515 Molecular Function:protein binding	NA	IPR000048 IQ motif, EF-hand binding site
RC1G0563900	XLOC_008594	XLOC_008594	Chr01:62482618-62486203	-1.80368	2.5959	0.0008	0.00465789	yes	GO:0005515 Molecular Function:protein binding	NA	IPR000048 IQ motif, EF-hand binding site,IPR025064 Domain of unknown function DUF4005
RC0G0177100	XLOC_000861	XLOC_000861	Chr00:22883555-22884450	-1.75119	2.05946	5e-05	0.000417915	yes	GO:0008270 Molecular Function:zinc ion binding	NA	IPR000058 Zinc finger, AN1-type,IPR035896 AN1-like Zinc finger
RC3G0342000	XLOC_017103	XLOC_017103	Chr03:41251107-41253290	-1.92039	1.2909	0.0065	0.0250167	yes	GO:0042545 Biological Process:cell wall modification,GO:0005618 Cellular Component:cell wall,GO:0004857 Molecular Function:enzyme inhibitor activity,GO:0030599 Molecular Function:pectinesterase activity	K01051 pectinesterase [EC:3.1.1.11]	IPR000070 Pectinesterase, catalytic,IPR006501 Pectinesterase inhibitor domain,IPR011050 Pectin lyase fold/virulence factor,IPR012334 Pectin lyase fold,IPR018040 Pectinesterase, Tyr active site,IPR033131 Pectinesterase, Asp active site,IPR035513 Invertase/pectin methylesterase inhibitor domain superfamily
RC4G0465200	XLOC_021944	XLOC_021944	Chr04:56331782-56333823	1.36512	-3.86806	5e-05	0.000417915	yes	GO:0042545 Biological Process:cell wall modification,GO:0005618 Cellular Component:cell wall,GO:0004857 Molecular Function:enzyme inhibitor activity,GO:0030599 Molecular Function:pectinesterase activity	K01051 pectinesterase [EC:3.1.1.11]	IPR000070 Pectinesterase, catalytic,IPR006501 Pectinesterase inhibitor domain,IPR011050 Pectin lyase fold/virulence factor,IPR012334 Pectin lyase fold,IPR018040 Pectinesterase, Tyr active site,IPR033131 Pectinesterase, Asp active site,IPR035513 Invertase/pectin methylesterase inhibitor domain superfamily
RC4G0170000	XLOC_022960	XLOC_022960	Chr04:25358805-25361894	1.67329	-1.85168	0.00105	0.00583362	yes	GO:0042545 Biological Process:cell wall modification,GO:0005618 Cellular Component:cell wall,GO:0004857 Molecular Function:enzyme inhibitor activity,GO:0030599 Molecular Function:pectinesterase activity	NA	IPR000070 Pectinesterase, catalytic,IPR006501 Pectinesterase inhibitor domain,IPR011050 Pectin lyase fold/virulence factor,IPR012334 Pectin lyase fold,IPR033131 Pectinesterase, Asp active site,IPR035513 Invertase/pectin methylesterase inhibitor domain superfamily
RC2G0292400	XLOC_013564	XLOC_013564	Chr02:29363835-29366396	1.4515	-1.40031	5e-05	0.000417915	yes	GO:0042545 Biological Process:cell wall modification,GO:0005618 Cellular Component:cell wall,GO:0004857 Molecular Function:enzyme inhibitor activity,GO:0030599 Molecular Function:pectinesterase activity	NA	IPR000070 Pectinesterase, catalytic,IPR006501 Pectinesterase inhibitor domain,IPR011050 Pectin lyase fold/virulence factor,IPR012334 Pectin lyase fold,IPR035513 Invertase/pectin methylesterase inhibitor domain superfamily
RC2G0059300	XLOC_009079	XLOC_009079	Chr02:4640051-4641861	-2.14718	5.11882	0.01115	0.0379671	yes	NA	NA	IPR000073 Alpha/beta hydrolase fold-1,IPR029058 Alpha/Beta hydrolase fold
RC2G0678400	XLOC_011971	XLOC_011971	Chr02:74117896-74120269	1.2134	-1.2986	5e-05	0.000417915	yes	NA	K01052 lysosomal acid lipase/cholesteryl ester hydrolase [EC:3.1.1.13]	IPR000073 Alpha/beta hydrolase fold-1,IPR029058 Alpha/Beta hydrolase fold
RC2G0534800	XLOC_011244	XLOC_011244	Chr02:61722157-61724633	-3.98692	1.68624	5e-05	0.000417915	yes	GO:0055085 Biological Process:transmembrane transport,GO:0016020 Cellular Component:membrane,GO:0022857 Molecular Function:transmembrane transporter activity	NA	IPR000109 Proton-dependent oligopeptide transporter family,IPR036259 MFS transporter superfamily
RC5G0408700	XLOC_030096	XLOC_030096	Chr05:40924445-40930606	1.46814	-1.23521	5e-05	0.000417915	yes	GO:0006807 Biological Process:nitrogen compound metabolic process,GO:0016810 Molecular Function:hydrolase activity, acting on carbon-nitrogen (but not peptide) bonds	K13035 beta-cyano-L-alanine hydratase/nitrilase [EC:3.5.5.4 4.2.1.65],K13035 beta-cyano-L-alanine hydratase/nitrilase [EC:3.5.5.4 4.2.1.65]	IPR000132 Nitrilase/cyanide hydratase, conserved site,IPR003010 Carbon-nitrogen hydrolase,IPR036526 Carbon-nitrogen hydrolase superfamily
RC5G0473800	XLOC_030415	XLOC_030415	Chr05:52797598-52800379	-3.59879	3.282	0.00865	0.0313249	yes	GO:0006468 Biological Process:protein phosphorylation,GO:0016021 Cellular Component:integral component of membrane,GO:0005524 Molecular Function:ATP binding,GO:0005524 Molecular Function:ATP binding,GO:0005509 Molecular Function:calcium ion binding,GO:0030247 Molecular Function:polysaccharide binding,GO:0004672 Molecular Function:protein kinase activity,GO:0004674 Molecular Function:protein serin…	NA	IPR000152 EGF-type aspartate/asparagine hydroxylation site,IPR000719 Protein kinase domain,IPR000742 EGF-like domain,IPR001245 Serine-threonine/tyrosine-protein kinase, catalytic domain,IPR001881 EGF-like calcium-binding domain,IPR008271 Serine/threonine-protein kinase, active site,IPR011009 Protein kinase-like domain superfamily,IPR013032 EGF-like, conserved site,IPR013695 Wall-associated recept…
RC6G0241800	XLOC_035885	XLOC_035885	Chr06:30458367-30464847	2.42699	-1.0019	5e-05	0.000417915	yes	GO:0007165 Biological Process:signal transduction,GO:0043531 Molecular Function:ADP binding,GO:0005515 Molecular Function:protein binding	NA	IPR000157 Toll/interleukin-1 receptor homology (TIR) domain,IPR002182 NB-ARC,IPR011713 Leucine-rich repeat 3,IPR027417 P-loop containing nucleoside triphosphate hydrolase,IPR032675 Leucine-rich repeat domain superfamily,IPR035897 Toll/interleukin-1 receptor homology (TIR) domain superfamily
RC4G0188900	XLOC_020545	XLOC_020545	Chr04:27670967-27676905	-1.13217	1.22683	5e-05	0.000417915	yes	GO:0007165 Biological Process:signal transduction,GO:0043531 Molecular Function:ADP binding,GO:0005515 Molecular Function:protein binding	NA	IPR000157 Toll/interleukin-1 receptor homology (TIR) domain,IPR002182 NB-ARC,IPR027417 P-loop containing nucleoside triphosphate hydrolase,IPR032675 Leucine-rich repeat domain superfamily,IPR035897 Toll/interleukin-1 receptor homology (TIR) domain superfamily,IPR036388 Winged helix-like DNA-binding domain superfamily
RC7G0284100	XLOC_039032	XLOC_039032	Chr07:25432424-25434875	-2.9024	3.04366	5e-05	0.000417915	yes	GO:0007165 Biological Process:signal transduction,GO:0043531 Molecular Function:ADP binding,GO:0005515 Molecular Function:protein binding	NA	IPR000157 Toll/interleukin-1 receptor homology (TIR) domain,IPR002182 NB-ARC,IPR027417 P-loop containing nucleoside triphosphate hydrolase,IPR035897 Toll/interleukin-1 receptor homology (TIR) domain superfamily,IPR036388 Winged helix-like DNA-binding domain superfamily,IPR036390 Winged helix DNA-binding domain superfamily
RC5G0555900	XLOC_027232	XLOC_027232	Chr05:65041863-65043564	-2.14992	1.67949	0.0059	0.0232098	yes	GO:0007165 Biological Process:signal transduction,GO:0043531 Molecular Function:ADP binding,GO:0005515 Molecular Function:protein binding	NA	IPR000157 Toll/interleukin-1 receptor homology (TIR) domain,IPR002182 NB-ARC,IPR027417 P-loop containing nucleoside triphosphate hydrolase,IPR035897 Toll/interleukin-1 receptor homology (TIR) domain superfamily,IPR036390 Winged helix DNA-binding domain superfamily
RC6G0510600	XLOC_037199	XLOC_037199	Chr06:60400612-60401023	-1.59543	1.52694	0.00125	0.00670825	yes	GO:0000786 Cellular Component:nucleosome,GO:0003677 Molecular Function:DNA binding,GO:0046982 Molecular Function:protein heterodimerization activity	K11253 histone H3	IPR000164 Histone H3/CENP-A,IPR007125 Histone H2A/H2B/H3,IPR009072 Histone-fold
RC0G0239900	XLOC_001156	XLOC_001156	Chr00:32235805-32237372	-4.69142	2.20678	5e-05	0.000417915	yes	GO:0046034 Biological Process:ATP metabolic process,GO:0015986 Biological Process:ATP synthesis coupled proton transport,GO:0015986 Biological Process:ATP synthesis coupled proton transport,GO:0015992 Biological Process:proton transport,GO:0045261 Cellular Component:proton-transporting ATP synthase complex, catalytic core F(1),GO:0005524 Molecular Function:ATP binding,GO:0046933 Molecular Functio…	K02111 F-type H+-transporting ATPase subunit alpha [EC:3.6.3.14]	IPR000194 ATPase, F1/V1/A1 complex, alpha/beta subunit, nucleotide-binding domain,IPR000793 ATP synthase, alpha subunit, C-terminal,IPR004100 ATPase, F1/V1/A1 complex, alpha/beta subunit, N-terminal domain,IPR005294 ATP synthase, F1 complex, alpha subunit,IPR020003 ATPase, alpha/beta subunit, nucleotide-binding domain, active site,IPR023366 ATP synthase subunit alpha-like domain superfamily,IPR02…
RC0G0236500	XLOC_001141	XLOC_001141	Chr00:32192093-32194036	-4.79392	1.66957	5e-05	0.000417915	yes	GO:0046034 Biological Process:ATP metabolic process,GO:0015986 Biological Process:ATP synthesis coupled proton transport,GO:0015986 Biological Process:ATP synthesis coupled proton transport,GO:0015992 Biological Process:proton transport,GO:0045261 Cellular Component:proton-transporting ATP synthase complex, catalytic core F(1),GO:0005524 Molecular Function:ATP binding,GO:0046933 Molecular Functio…	K02112 F-type H+-transporting ATPase subunit beta [EC:3.6.3.14]	IPR000194 ATPase, F1/V1/A1 complex, alpha/beta subunit, nucleotide-binding domain,IPR001469 ATP synthase, F1 complex, delta/epsilon subunit,IPR004100 ATPase, F1/V1/A1 complex, alpha/beta subunit, N-terminal domain,IPR005722 ATP synthase, F1 complex, beta subunit,IPR020003 ATPase, alpha/beta subunit, nucleotide-binding domain, active site,IPR020546 ATP synthase, F1 complex, delta/epsilon subunit, …
RC5G0646600	XLOC_031210	XLOC_031210	Chr05:75422721-75426929	1.0338	-2.24586	0.00055	0.00342311	yes	GO:0006508 Biological Process:proteolysis,GO:0004252 Molecular Function:serine-type endopeptidase activity	NA	IPR000209 Peptidase S8/S53 domain,IPR003137 PA domain,IPR010259 Peptidase S8 propeptide/proteinase inhibitor I9,IPR015500 Peptidase S8, subtilisin-related,IPR023828 Peptidase S8, subtilisin, Ser-active site,IPR036852 Peptidase S8/S53 domain superfamily,IPR037045 Peptidase S8 propeptide/proteinase inhibitor I9 superfamily
RC5G0646700	XLOC_031211	XLOC_031211	Chr05:75427332-75431298	4.64014	-1.77599	0.0027	0.0124961	yes	GO:0006508 Biological Process:proteolysis,GO:0004252 Molecular Function:serine-type endopeptidase activity	NA	IPR000209 Peptidase S8/S53 domain,IPR003137 PA domain,IPR010259 Peptidase S8 propeptide/proteinase inhibitor I9,IPR015500 Peptidase S8, subtilisin-related,IPR023828 Peptidase S8, subtilisin, Ser-active site,IPR036852 Peptidase S8/S53 domain superfamily,IPR037045 Peptidase S8 propeptide/proteinase inhibitor I9 superfamily
RC6G0199600	XLOC_032722	XLOC_032722	Chr06:23068968-23074428	-1.25142	1.17593	0.0003	0.00203805	yes	GO:0006508 Biological Process:proteolysis,GO:0004252 Molecular Function:serine-type endopeptidase activity	NA	IPR000209 Peptidase S8/S53 domain,IPR010259 Peptidase S8 propeptide/proteinase inhibitor I9,IPR015500 Peptidase S8, subtilisin-related,IPR023828 Peptidase S8, subtilisin, Ser-active site,IPR036852 Peptidase S8/S53 domain superfamily,IPR037045 Peptidase S8 propeptide/proteinase inhibitor I9 superfamily
RC2G0171500	XLOC_012933	XLOC_012933	Chr02:14594426-14597540	-2.15922	2.00374	5e-05	0.000417915	yes	GO:0005515 Molecular Function:protein binding	NA	IPR000210 BTB/POZ domain,IPR011333 SKP1/BTB/POZ domain superfamily,IPR027356 NPH3 domain
RC6G0068700	XLOC_032083	XLOC_032083	Chr06:7418592-7424109	1.16682	-1.07705	5e-05	0.000417915	yes	GO:0009958 Biological Process:positive gravitropism,GO:0005515 Molecular Function:protein binding	NA	IPR000210 BTB/POZ domain,IPR011333 SKP1/BTB/POZ domain superfamily,IPR027356 NPH3 domain,IPR029960 BTB/POZ domain-containing protein NPY2
RC5G0734400	XLOC_031717	XLOC_031717	Chr05:85172630-85175312	-2.24862	1.61648	5e-05	0.000417915	yes	GO:0007017 Biological Process:microtubule-based process,GO:0005874 Cellular Component:microtubule,GO:0005525 Molecular Function:GTP binding,GO:0003924 Molecular Function:GTPase activity,GO:0005200 Molecular Function:structural constituent of cytoskeleton	K07374 tubulin alpha,K07374 tubulin alpha,K07374 tubulin alpha,K07374 tubulin alpha	IPR000217 Tubulin,IPR002452 Alpha tubulin,IPR003008 Tubulin/FtsZ, GTPase domain,IPR008280 Tubulin/FtsZ, C-terminal,IPR013838 Beta tubulin, autoregulation binding site,IPR017975 Tubulin, conserved site,IPR018316 Tubulin/FtsZ, 2-layer sandwich domain,IPR036525 Tubulin/FtsZ, GTPase domain superfamily,IPR037103 Tubulin/FtsZ, C-terminal domain superfamily
RC4G0312700	XLOC_023623	XLOC_023623	Chr04:43671765-43674255	-2.33533	2.06462	5e-05	0.000417915	yes	GO:0006470 Biological Process:protein dephosphorylation,GO:0003824 Molecular Function:catalytic activity,GO:0043169 Molecular Function:cation binding,GO:0004722 Molecular Function:protein serine/threonine phosphatase activity	K14803 protein phosphatase PTC2/3 [EC:3.1.3.16]	IPR000222 PPM-type phosphatase, divalent cation binding,IPR001932 PPM-type phosphatase domain,IPR015655 Protein phosphatase 2C family,IPR036457 PPM-type phosphatase domain superfamily
RC6G0295500	XLOC_033176	XLOC_033176	Chr06:39208248-39213326	2.00814	-1.50101	5e-05	0.000417915	yes	GO:0006470 Biological Process:protein dephosphorylation,GO:0003824 Molecular Function:catalytic activity,GO:0043169 Molecular Function:cation binding,GO:0004722 Molecular Function:protein serine/threonine phosphatase activity	K01102 pyruvate dehydrogenase phosphatase [EC:3.1.3.43],K01102 pyruvate dehydrogenase phosphatase [EC:3.1.3.43]	IPR000222 PPM-type phosphatase, divalent cation binding,IPR001932 PPM-type phosphatase domain,IPR015655 Protein phosphatase 2C family,IPR036457 PPM-type phosphatase domain superfamily
RC5G0254800	XLOC_029302	XLOC_029302	Chr05:21617579-21622324	-1.23008	1.65332	0.0036	0.0157217	yes	GO:0006508 Biological Process:proteolysis,GO:0016021 Cellular Component:integral component of membrane,GO:0016020 Cellular Component:membrane,GO:0008236 Molecular Function:serine-type peptidase activity	K09647 mitochondrial inner membrane protease subunit 1 [EC:3.4.21.-],K09647 mitochondrial inner membrane protease subunit 1 [EC:3.4.21.-],K09647 mitochondrial inner membrane protease subunit 1 [EC:3.4.21.-]	IPR000223 Peptidase S26A, signal peptidase I,IPR015927 Peptidase S24/S26A/S26B/S26C,IPR019533 Peptidase S26,IPR019758 Peptidase S26A, signal peptidase I, conserved site,IPR036286 LexA/Signal peptidase-like superfamily
RC4G0025400	XLOC_022281	XLOC_022281	Chr04:2465617-2472083	-2.34526	1.08903	5e-05	0.000417915	yes	GO:0016567 Biological Process:protein ubiquitination,GO:0005488 Molecular Function:binding,GO:0005515 Molecular Function:protein binding,GO:0004842 Molecular Function:ubiquitin-protein transferase activity	NA	IPR000225 Armadillo,IPR003613 U box domain,IPR011989 Armadillo-like helical,IPR013083 Zinc finger, RING/FYVE/PHD-type,IPR016024 Armadillo-type fold
RC5G0110300	XLOC_025023	XLOC_025023	Chr05:8030142-8032387	-1.13314	1.19328	5e-05	0.000417915	yes	GO:0016567 Biological Process:protein ubiquitination,GO:0005488 Molecular Function:binding,GO:0005515 Molecular Function:protein binding,GO:0004842 Molecular Function:ubiquitin-protein transferase activity	NA	IPR000225 Armadillo,IPR003613 U box domain,IPR011989 Armadillo-like helical,IPR013083 Zinc finger, RING/FYVE/PHD-type,IPR016024 Armadillo-type fold
RC6G0510000	XLOC_037197	XLOC_037197	Chr06:60310889-60312450	-1.00883	1.06294	5e-05	0.000417915	yes	GO:0015991 Biological Process:ATP hydrolysis coupled proton transport,GO:0033179 Cellular Component:proton-transporting V-type ATPase, V0 domain,GO:0033177 Cellular Component:proton-transporting two-sector ATPase complex, proton-transporting domain,GO:0015078 Molecular Function:hydrogen ion transmembrane transporter activity	NA	IPR000245 V-ATPase proteolipid subunit,IPR002379 V-ATPase proteolipid subunit C-like domain,IPR011555 V-ATPase proteolipid subunit C, eukaryotic,IPR035921 F1F0 ATP synthase subunit C superfamily
RC7G0065300	XLOC_040829	XLOC_040829	Chr07:4516247-4518085	-1.21299	1.74007	5e-05	0.000417915	yes	GO:0016787 Molecular Function:hydrolase activity	K13051 beta-aspartyl-peptidase (threonine type) [EC:3.4.19.5],K13051 beta-aspartyl-peptidase (threonine type) [EC:3.4.19.5]	IPR000246 Peptidase T2, asparaginase 2,IPR029055 Nucleophile aminohydrolases, N-terminal
RC7G0228300	XLOC_038797	XLOC_038797	Chr07:19185978-19189363	1.46634	-1.33915	5e-05	0.000417915	yes	GO:0009308 Biological Process:amine metabolic process,GO:0055114 Biological Process:oxidation-reduction process,GO:0005507 Molecular Function:copper ion binding,GO:0008131 Molecular Function:primary amine oxidase activity,GO:0048038 Molecular Function:quinone binding	K00276 primary-amine oxidase [EC:1.4.3.21]	IPR000269 Copper amine oxidase,IPR015798 Copper amine oxidase, catalytic domain,IPR015800 Copper amine oxidase, N2-terminal,IPR015802 Copper amine oxidase, N3-terminal,IPR016182 Copper amine oxidase, N-terminal,IPR036460 Copper amine oxidase, catalytic domain superfamily
RC5G0054400	XLOC_028373	XLOC_028373	Chr05:3718518-3720002	-1.997	1.10189	0.0138	0.0447752	yes	GO:0005515 Molecular Function:protein binding	NA	IPR000270 PB1 domain
RC6G0462900	XLOC_033976	XLOC_033976	Chr06:56757481-56759020	1.65015	-2.00452	5e-05	0.000417915	yes	GO:0006355 Biological Process:regulation of transcription, DNA-templated,GO:0005634 Cellular Component:nucleus,GO:0005515 Molecular Function:protein binding	NA	IPR000270 PB1 domain,IPR003311 AUX/IAA protein,IPR033389 AUX/IAA domain
RC1G0165700	XLOC_006839	XLOC_006839	Chr01:23043844-23046468	1.38707	-1.77758	0.0002	0.00143409	yes	GO:0055114 Biological Process:oxidation-reduction process,GO:0006561 Biological Process:proline biosynthetic process,GO:0004735 Molecular Function:pyrroline-5-carboxylate reductase activity	K00286 pyrroline-5-carboxylate reductase [EC:1.5.1.2]	IPR000304 Pyrroline-5-carboxylate reductase,IPR008927 6-phosphogluconate dehydrogenase-like, C-terminal domain superfamily,IPR028939 Pyrroline-5-carboxylate reductase, catalytic, N-terminal,IPR029036 Pyrroline-5-carboxylate reductase, dimerisation domain,IPR036291 NAD(P)-binding domain superfamily
RC5G0319200	XLOC_029656	XLOC_029656	Chr05:29061735-29062603	1.70951	-1.48063	5e-05	0.000417915	yes	GO:0005622 Cellular Component:intracellular,GO:0008270 Molecular Function:zinc ion binding	NA	IPR000315 B-box-type zinc finger
RC4G0386800	XLOC_023977	XLOC_023977	Chr04:49990852-49993262	-1.19797	1.1432	0.00055	0.00342311	yes	NA	K18693 diacylglycerol diphosphate phosphatase / phosphatidate phosphatase [EC:3.1.3.81 3.1.3.4],K18693 diacylglycerol diphosphate phosphatase / phosphatidate phosphatase [EC:3.1.3.81 3.1.3.4]	IPR000326 Phosphatidic acid phosphatase type 2/haloperoxidase,IPR028681 Lipid phosphate phosphatase LPP1 /LPP2/LPP3, plant,IPR036938 Phosphatidic acid phosphatase type 2/haloperoxidase superfamily
RC6G0118400	XLOC_032353	XLOC_032353	Chr06:13006241-13015387	3.6143	-4.80845	5e-05	0.000417915	yes	GO:0005524 Molecular Function:ATP binding	K10875 DNA repair and recombination protein RAD54 and RAD54-like protein [EC:3.6.4.-]	IPR000330 SNF2-related, N-terminal domain,IPR001650 Helicase, C-terminal,IPR014001 Helicase superfamily 1/2, ATP-binding domain,IPR027417 P-loop containing nucleoside triphosphate hydrolase
RC5G0554500	XLOC_027226	XLOC_027226	Chr05:64838895-64840114	-2.25718	3.59271	5e-05	0.000417915	yes	GO:0046872 Molecular Function:metal ion binding	NA	IPR000347 Metallothionein, family 15, plant
RC4G0478500	XLOC_022007	XLOC_022007	Chr04:57297269-57300347	1.72748	-2.00979	5e-05	0.000417915	yes	GO:0005874 Cellular Component:microtubule,GO:0005488 Molecular Function:binding,GO:0008017 Molecular Function:microtubule binding,GO:0005515 Molecular Function:protein binding	NA	IPR000357 HEAT repeat,IPR011989 Armadillo-like helical,IPR016024 Armadillo-type fold,IPR021133 HEAT, type 2,IPR033337 MT-associated protein TORTIFOLIA1/SPIRAL2-like
RC1G0103000	XLOC_003418	XLOC_003418	Chr01:13177768-13179769	-2.49196	2.49218	0.00335	0.0148611	yes	GO:0005525 Molecular Function:GTP binding,GO:0003924 Molecular Function:GTPase activity	NA	IPR000375 Dynamin central domain,IPR003130 Dynamin GTPase effector,IPR020850 GTPase effector domain,IPR022812 Dynamin superfamily,IPR027417 P-loop containing nucleoside triphosphate hydrolase,IPR030381 Dynamin-type guanine nucleotide-binding (G) domain
RC3G0293000	XLOC_016888	XLOC_016888	Chr03:37319969-37322881	1.60009	-1.6414	5e-05	0.000417915	yes	GO:0016831 Molecular Function:carboxy-lyase activity,GO:0003824 Molecular Function:catalytic activity,GO:0000287 Molecular Function:magnesium ion binding,GO:0030976 Molecular Function:thiamine pyrophosphate binding	K01568 pyruvate decarboxylase [EC:4.1.1.1]	IPR000399 TPP-binding enzyme, conserved site,IPR011766 Thiamine pyrophosphate enzyme, C-terminal TPP-binding,IPR012000 Thiamine pyrophosphate enzyme, central domain,IPR012001 Thiamine pyrophosphate enzyme, N-terminal TPP-binding domain,IPR012110 Thiamine pyrophosphate (TPP)-dependent enzyme,IPR029035 DHS-like NAD/FAD-binding domain superfamily,IPR029061 Thiamin diphosphate-binding fold
RC7G0163800	XLOC_038478	XLOC_038478	Chr07:12585913-12589305	3.04296	-2.16727	5e-05	0.000417915	yes	GO:0016301 Molecular Function:kinase activity,GO:0005515 Molecular Function:protein binding	NA	IPR000403 Phosphatidylinositol 3-/4-kinase, catalytic domain,IPR000626 Ubiquitin domain,IPR011009 Protein kinase-like domain superfamily,IPR019956 Ubiquitin,IPR029071 Ubiquitin-like domain superfamily
RC1G0566400	XLOC_005813	XLOC_005813	Chr01:62608384-62610310	1.76349	-2.28231	5e-05	0.000417915	yes	GO:0016301 Molecular Function:kinase activity,GO:0005515 Molecular Function:protein binding	NA	IPR000403 Phosphatidylinositol 3-/4-kinase, catalytic domain,IPR000626 Ubiquitin domain,IPR029071 Ubiquitin-like domain superfamily
RC6G0550500	XLOC_037379	XLOC_037379	Chr06:63161602-63165368	1.9557	-1.0495	5e-05	0.000417915	yes	NA	NA	IPR000408 Regulator of chromosome condensation, RCC1,IPR009091 Regulator of chromosome condensation 1/beta-lactamase-inhibitor protein II
RC1G0347400	XLOC_004675	XLOC_004675	Chr01:44933393-44936244	-1.07971	1.01921	5e-05	0.000417915	yes	GO:0055085 Biological Process:transmembrane transport,GO:0016020 Cellular Component:membrane,GO:0015267 Molecular Function:channel activity	NA	IPR000425 Major intrinsic protein,IPR022357 Major intrinsic protein, conserved site,IPR023271 Aquaporin-like,IPR034294 Aquaporin transporter
RC3G0221800	XLOC_018560	XLOC_018560	Chr03:30817118-30818253	-1.57908	1.99165	5e-05	0.000417915	yes	GO:0055085 Biological Process:transmembrane transport,GO:0016020 Cellular Component:membrane,GO:0015267 Molecular Function:channel activity	NA	IPR000425 Major intrinsic protein,IPR022357 Major intrinsic protein, conserved site,IPR023271 Aquaporin-like,IPR034294 Aquaporin transporter
RC6G0547700	XLOC_034408	XLOC_034408	Chr06:62924394-62926152	-3.08473	1.31915	5e-05	0.000417915	yes	GO:0055085 Biological Process:transmembrane transport,GO:0016020 Cellular Component:membrane,GO:0015267 Molecular Function:channel activity	NA	IPR000425 Major intrinsic protein,IPR022357 Major intrinsic protein, conserved site,IPR023271 Aquaporin-like,IPR034294 Aquaporin transporter
RC7G0247300	XLOC_038878	XLOC_038878	Chr07:21236565-21238129	3.10401	-4.61731	0.0015	0.00778474	yes	GO:0055085 Biological Process:transmembrane transport,GO:0016020 Cellular Component:membrane,GO:0015267 Molecular Function:channel activity	NA	IPR000425 Major intrinsic protein,IPR022357 Major intrinsic protein, conserved site,IPR023271 Aquaporin-like,IPR034294 Aquaporin transporter
RC0G0236400	XLOC_002627	XLOC_002627	Chr00:32187756-32191379	-4.21477	1.91265	5e-05	0.000417915	yes	GO:0015977 Biological Process:carbon fixation,GO:0006633 Biological Process:fatty acid biosynthetic process,GO:0009317 Cellular Component:acetyl-CoA carboxylase complex,GO:0003989 Molecular Function:acetyl-CoA carboxylase activity,GO:0000287 Molecular Function:magnesium ion binding,GO:0000287 Molecular Function:magnesium ion binding,GO:0016984 Molecular Function:ribulose-bisphosphate carboxylase …	K01601 ribulose-bisphosphate carboxylase large chain [EC:4.1.1.39]	IPR000438 Acetyl-CoA carboxylase carboxyl transferase, beta subunit,IPR000685 Ribulose bisphosphate carboxylase, large subunit, C-terminal,IPR011762 Acetyl-coenzyme A carboxyltransferase, N-terminal,IPR017443 Ribulose bisphosphate carboxylase, large subunit, ferrodoxin-like N-terminal,IPR020878 Ribulose bisphosphate carboxylase, large chain, active site,IPR020888 Ribulose bisphosphate carboxylase…
RC0G0239700	XLOC_001154	XLOC_001154	Chr00:32232774-32234788	-5.52136	2.91349	0.0006	0.00367948	yes	GO:0015991 Biological Process:ATP hydrolysis coupled proton transport,GO:0015986 Biological Process:ATP synthesis coupled proton transport,GO:0045263 Cellular Component:proton-transporting ATP synthase complex, coupling factor F(o),GO:0033177 Cellular Component:proton-transporting two-sector ATPase complex, proton-transporting domain,GO:0015078 Molecular Function:hydrogen ion transmembrane transp…	NA	IPR000454 ATP synthase, F0 complex, subunit C,IPR000568 ATP synthase, F0 complex, subunit A,IPR002379 V-ATPase proteolipid subunit C-like domain,IPR005953 ATP synthase, F0 complex, subunit C, bacterial/chloroplast,IPR020537 ATP synthase, F0 complex, subunit C, DCCD-binding site,IPR023011 ATP synthase, F0 complex, subunit A, active site,IPR035908 ATP synthase, F0 complex, subunit A superfamily,IPR…
RC2G0326600	XLOC_010285	XLOC_010285	Chr02:34696094-34698377	2.89737	-1.4607	0.0008	0.00465789	yes	GO:0006397 Biological Process:mRNA processing	NA	IPR000477 Reverse transcriptase domain,IPR024937 Domain X
RC0G0240800	XLOC_001162	XLOC_001162	Chr00:32246402-32247540	-5.23182	3.07116	0.0001	0.000775227	yes	GO:0019684 Biological Process:photosynthesis, light reaction,GO:0009772 Biological Process:photosynthetic electron transport in photosystem II,GO:0009055 Molecular Function:electron transfer activity,GO:0045156 Molecular Function:electron transporter, transferring electrons within the cyclic electron transport pathway of photosynthesis activity	K02703 photosystem II P680 reaction center D1 protein [EC:1.10.3.9],K02703 photosystem II P680 reaction center D1 protein [EC:1.10.3.9]	IPR000484 Photosynthetic reaction centre, L/M,IPR005867 Photosystem II protein D1,IPR036854 Photosystem II protein D1 superfamily
RC6G0174400	XLOC_035547	XLOC_035547	Chr06:18982859-18987072	1.24084	-1.1518	0.00025	0.00174253	yes	GO:0005975 Biological Process:carbohydrate metabolic process,GO:0004553 Molecular Function:hydrolase activity, hydrolyzing O-glycosyl compounds	NA	IPR000490 Glycoside hydrolase family 17,IPR012946 X8 domain,IPR017853 Glycoside hydrolase superfamily
RC2G0433900	XLOC_014280	XLOC_014280	Chr02:50586753-50588743	-2.41174	1.40802	0.0018	0.00902361	yes	GO:0005975 Biological Process:carbohydrate metabolic process,GO:0004553 Molecular Function:hydrolase activity, hydrolyzing O-glycosyl compounds	NA	IPR000490 Glycoside hydrolase family 17,IPR017853 Glycoside hydrolase superfamily
RC4G0298400	XLOC_021095	XLOC_021095	Chr04:42032404-42033903	3.24202	-2.41325	5e-05	0.000417915	yes	GO:0005975 Biological Process:carbohydrate metabolic process,GO:0004553 Molecular Function:hydrolase activity, hydrolyzing O-glycosyl compounds	NA	IPR000490 Glycoside hydrolase family 17,IPR017853 Glycoside hydrolase superfamily
RC5G0131900	XLOC_028751	XLOC_028751	Chr05:9810968-9812920	4.20531	-1.32068	5e-05	0.000417915	yes	GO:0005975 Biological Process:carbohydrate metabolic process,GO:0004553 Molecular Function:hydrolase activity, hydrolyzing O-glycosyl compounds	NA	IPR000490 Glycoside hydrolase family 17,IPR017853 Glycoside hydrolase superfamily
RC5G0317800	XLOC_029648	XLOC_029648	Chr05:28831530-28833801	-2.47945	1.27651	5e-05	0.000417915	yes	GO:0005789 Cellular Component:endoplasmic reticulum membrane	NA	IPR000535 Major sperm protein (MSP) domain,IPR008962 PapD-like superfamily,IPR013783 Immunoglobulin-like fold,IPR016763 Vesicle-associated membrane-protein-associated protein
RC5G0142900	XLOC_025209	XLOC_025209	Chr05:10710063-10711555	-4.3768	4.00215	0.01515	0.04807	yes	GO:0015979 Biological Process:photosynthesis,GO:0016020 Cellular Component:membrane,GO:0009522 Cellular Component:photosystem I,GO:0016168 Molecular Function:chlorophyll binding	K02698 photosystem I subunit X	IPR000549 Photosystem I PsaG/PsaK protein,IPR016370 Photosystem I PsaG/PsaK, plant,IPR017493 Photosystem I reaction centre subunit psaK, chloroplastic,IPR023618 Photosystem I PsaG/PsaK domain, chloroplastic,IPR035982 Photosystem I reaction centre subunit PsaK superfamily
RC2G0046400	XLOC_009007	XLOC_009007	Chr02:3523956-3530224	3.68319	-1.38494	0.00415	0.0176181	yes	GO:0006811 Biological Process:ion transport,GO:0006813 Biological Process:potassium ion transport,GO:0055085 Biological Process:transmembrane transport,GO:0016020 Cellular Component:membrane,GO:0016020 Cellular Component:membrane,GO:0005216 Molecular Function:ion channel activity,GO:0005515 Molecular Function:protein binding,GO:0005249 Molecular Function:voltage-gated potassium channel activity	NA	IPR000595 Cyclic nucleotide-binding domain,IPR002110 Ankyrin repeat,IPR003938 Potassium channel, voltage-dependent, EAG/ELK/ERG,IPR005821 Ion transport domain,IPR014710 RmlC-like jelly roll fold,IPR018490 Cyclic nucleotide-binding-like,IPR020683 Ankyrin repeat-containing domain,IPR021789 KHA domain,IPR036770 Ankyrin repeat-containing domain superfamily
RC7G0011200	XLOC_040583	XLOC_040583	Chr07:753081-759040	-2.96208	1.82798	0.00055	0.00342311	yes	GO:0006811 Biological Process:ion transport,GO:0006813 Biological Process:potassium ion transport,GO:0055085 Biological Process:transmembrane transport,GO:0016020 Cellular Component:membrane,GO:0016020 Cellular Component:membrane,GO:0005216 Molecular Function:ion channel activity,GO:0005515 Molecular Function:protein binding,GO:0005249 Molecular Function:voltage-gated potassium channel activity	NA	IPR000595 Cyclic nucleotide-binding domain,IPR002110 Ankyrin repeat,IPR003938 Potassium channel, voltage-dependent, EAG/ELK/ERG,IPR005821 Ion transport domain,IPR014710 RmlC-like jelly roll fold,IPR018490 Cyclic nucleotide-binding-like,IPR020683 Ankyrin repeat-containing domain,IPR036770 Ankyrin repeat-containing domain superfamily
RC7G0102500	XLOC_041012	XLOC_041012	Chr07:7690041-7692298	-2.50328	2.43077	0.0028	0.0128562	yes	GO:0016021 Cellular Component:integral component of membrane,GO:0016021 Cellular Component:integral component of membrane,GO:0016020 Cellular Component:membrane,GO:0022857 Molecular Function:transmembrane transporter activity	NA	IPR000620 EamA domain,IPR030184 WAT1-related protein
RC2G0287600	XLOC_013545	XLOC_013545	Chr02:28612010-28615674	2.47957	-2.4663	5e-05	0.000417915	yes	NA	K00891 shikimate kinase [EC:2.7.1.71]	IPR000623 Shikimate kinase/Threonine synthase-like 1,IPR023000 Shikimate kinase, conserved site,IPR027417 P-loop containing nucleoside triphosphate hydrolase,IPR031322 Shikimate kinase/gluconokinase
RC5G0140000	XLOC_025188	XLOC_025188	Chr05:10518555-10521430	-2.28761	1.07055	5e-05	0.000417915	yes	GO:0051087 Molecular Function:chaperone binding,GO:0005515 Molecular Function:protein binding	NA	IPR000626 Ubiquitin domain,IPR003103 BAG domain,IPR029071 Ubiquitin-like domain superfamily,IPR036533 BAG domain superfamily
RC5G0074200	XLOC_024841	XLOC_024841	Chr05:5263817-5266013	-1.89355	1.1104	5e-05	0.000417915	yes	NA	NA	IPR000644 CBS domain
RC3G0352800	XLOC_017146	XLOC_017146	Chr03:42298587-42303367	1.07107	-1.96644	5e-05	0.000417915	yes	NA	NA	IPR000644 CBS domain,IPR013783 Immunoglobulin-like fold,IPR014756 Immunoglobulin E-set,IPR032640 AMP-activated protein kinase, glycogen-binding domain
RC7G0409400	XLOC_039627	XLOC_039627	Chr07:42580364-42583621	2.2182	-2.63761	0.00445	0.0186319	yes	GO:0006468 Biological Process:protein phosphorylation,GO:0048544 Biological Process:recognition of pollen,GO:0005524 Molecular Function:ATP binding,GO:0004672 Molecular Function:protein kinase activity,GO:0004674 Molecular Function:protein serine/threonine kinase activity	NA	IPR000719 Protein kinase domain,IPR000742 EGF-like domain,IPR000858 S-locus glycoprotein domain,IPR001480 Bulb-type lectin domain,IPR008271 Serine/threonine-protein kinase, active site,IPR011009 Protein kinase-like domain superfamily,IPR024171 S-receptor-like serine/threonine-protein kinase,IPR036426 Bulb-type lectin domain superfamily
RC7G0420400	XLOC_042585	XLOC_042585	Chr07:43948649-43952326	1.76585	-1.0735	0.0011	0.00603857	yes	GO:0006468 Biological Process:protein phosphorylation,GO:0048544 Biological Process:recognition of pollen,GO:0005524 Molecular Function:ATP binding,GO:0005524 Molecular Function:ATP binding,GO:0004672 Molecular Function:protein kinase activity,GO:0004674 Molecular Function:protein serine/threonine kinase activity	NA	IPR000719 Protein kinase domain,IPR000858 S-locus glycoprotein domain,IPR001245 Serine-threonine/tyrosine-protein kinase, catalytic domain,IPR001480 Bulb-type lectin domain,IPR003609 PAN/Apple domain,IPR008271 Serine/threonine-protein kinase, active site,IPR011009 Protein kinase-like domain superfamily,IPR017441 Protein kinase, ATP binding site,IPR024171 S-receptor-like serine/threonine-protein k…
RC2G0391400	XLOC_010592	XLOC_010592	Chr02:44772005-44775083	-1.12203	1.80427	0.00575	0.0227593	yes	GO:0006468 Biological Process:protein phosphorylation,GO:0048544 Biological Process:recognition of pollen,GO:0005524 Molecular Function:ATP binding,GO:0005524 Molecular Function:ATP binding,GO:0004672 Molecular Function:protein kinase activity	NA	IPR000719 Protein kinase domain,IPR000858 S-locus glycoprotein domain,IPR001245 Serine-threonine/tyrosine-protein kinase, catalytic domain,IPR003609 PAN/Apple domain,IPR008271 Serine/threonine-protein kinase, active site,IPR011009 Protein kinase-like domain superfamily,IPR017441 Protein kinase, ATP binding site
RC5G0686200	XLOC_031435	XLOC_031435	Chr05:79539591-79542125	-1.2477	2.66591	0.00575	0.0227593	yes	GO:0006468 Biological Process:protein phosphorylation,GO:0048544 Biological Process:recognition of pollen,GO:0005524 Molecular Function:ATP binding,GO:0005524 Molecular Function:ATP binding,GO:0004672 Molecular Function:protein kinase activity,GO:0004674 Molecular Function:protein serine/threonine kinase activity	NA	IPR000719 Protein kinase domain,IPR000858 S-locus glycoprotein domain,IPR001480 Bulb-type lectin domain,IPR008271 Serine/threonine-protein kinase, active site,IPR011009 Protein kinase-like domain superfamily,IPR017441 Protein kinase, ATP binding site,IPR024171 S-receptor-like serine/threonine-protein kinase,IPR036426 Bulb-type lectin domain superfamily
RC6G0375600	XLOC_036544	XLOC_036544	Chr06:48633997-48639605	3.39057	-2.6824	5e-05	0.000417915	yes	GO:0006468 Biological Process:protein phosphorylation,GO:0005524 Molecular Function:ATP binding,GO:0005524 Molecular Function:ATP binding,GO:0004672 Molecular Function:protein kinase activity,GO:0004674 Molecular Function:protein serine/threonine kinase activity	K08790 serine/threonine kinase 38 [EC:2.7.11.1],K08790 serine/threonine kinase 38 [EC:2.7.11.1]	IPR000719 Protein kinase domain,IPR000961 AGC-kinase, C-terminal,IPR008271 Serine/threonine-protein kinase, active site,IPR011009 Protein kinase-like domain superfamily,IPR017441 Protein kinase, ATP binding site,IPR017892 Protein kinase, C-terminal
RC0G0188400	XLOC_002371	XLOC_002371	Chr00:24539783-24542359	6.40571	-5.21351	0.00565	0.0224426	yes	GO:0006468 Biological Process:protein phosphorylation,GO:0005524 Molecular Function:ATP binding,GO:0005524 Molecular Function:ATP binding,GO:0030246 Molecular Function:carbohydrate binding,GO:0004672 Molecular Function:protein kinase activity	NA	IPR000719 Protein kinase domain,IPR000985 Legume lectin, alpha chain, conserved site,IPR001220 Legume lectin domain,IPR008271 Serine/threonine-protein kinase, active site,IPR011009 Protein kinase-like domain superfamily,IPR013320 Concanavalin A-like lectin/glucanase domain superfamily,IPR017441 Protein kinase, ATP binding site,IPR021157 Cytochrome c1, transmembrane anchor, C-terminal
RC2G0111600	XLOC_012621	XLOC_012621	Chr02:9168970-9171857	-2.22601	1.34461	0.00015	0.00111473	yes	GO:0006468 Biological Process:protein phosphorylation,GO:0005524 Molecular Function:ATP binding,GO:0005524 Molecular Function:ATP binding,GO:0030246 Molecular Function:carbohydrate binding,GO:0004672 Molecular Function:protein kinase activity	NA	IPR000719 Protein kinase domain,IPR001220 Legume lectin domain,IPR001245 Serine-threonine/tyrosine-protein kinase, catalytic domain,IPR008271 Serine/threonine-protein kinase, active site,IPR011009 Protein kinase-like domain superfamily,IPR013320 Concanavalin A-like lectin/glucanase domain superfamily,IPR017441 Protein kinase, ATP binding site
RC5G0112000	XLOC_025032	XLOC_025032	Chr05:8140103-8147240	1.39391	-1.41795	5e-05	0.000417915	yes	GO:0006468 Biological Process:protein phosphorylation,GO:0005524 Molecular Function:ATP binding,GO:0005515 Molecular Function:protein binding,GO:0004672 Molecular Function:protein kinase activity	NA	IPR000719 Protein kinase domain,IPR001245 Serine-threonine/tyrosine-protein kinase, catalytic domain,IPR001611 Leucine-rich repeat,IPR008271 Serine/threonine-protein kinase, active site,IPR011009 Protein kinase-like domain superfamily,IPR021720 Malectin,IPR032675 Leucine-rich repeat domain superfamily
RC7G0156800	XLOC_041253	XLOC_041253	Chr07:12022507-12026228	-1.19987	2.10764	0.0001	0.000775227	yes	GO:0006468 Biological Process:protein phosphorylation,GO:0005524 Molecular Function:ATP binding,GO:0004672 Molecular Function:protein kinase activity	NA	IPR000719 Protein kinase domain,IPR001245 Serine-threonine/tyrosine-protein kinase, catalytic domain,IPR008271 Serine/threonine-protein kinase, active site,IPR011009 Protein kinase-like domain superfamily
RC4G0139200	XLOC_020295	XLOC_020295	Chr04:19978254-19979509	-3.58833	3.01904	0.0017	0.00861608	yes	GO:0006468 Biological Process:protein phosphorylation,GO:0005524 Molecular Function:ATP binding,GO:0005524 Molecular Function:ATP binding,GO:0004672 Molecular Function:protein kinase activity	NA	IPR000719 Protein kinase domain,IPR001245 Serine-threonine/tyrosine-protein kinase, catalytic domain,IPR008271 Serine/threonine-protein kinase, active site,IPR011009 Protein kinase-like domain superfamily,IPR017441 Protein kinase, ATP binding site
RC5G0634600	XLOC_027655	XLOC_027655	Chr05:74160764-74161689	-2.67601	2.19775	0.0118	0.0396394	yes	GO:0006468 Biological Process:protein phosphorylation,GO:0005524 Molecular Function:ATP binding,GO:0004672 Molecular Function:protein kinase activity	K04733 interleukin-1 receptor-associated kinase 4 [EC:2.7.11.1],K04733 interleukin-1 receptor-associated kinase 4 [EC:2.7.11.1]	IPR000719 Protein kinase domain,IPR001245 Serine-threonine/tyrosine-protein kinase, catalytic domain,IPR011009 Protein kinase-like domain superfamily
RC5G0102200	XLOC_024987	XLOC_024987	Chr05:7379899-7385183	-1.15462	1.07436	5e-05	0.000417915	yes	GO:0006468 Biological Process:protein phosphorylation,GO:0005524 Molecular Function:ATP binding,GO:0004672 Molecular Function:protein kinase activity	NA	IPR000719 Protein kinase domain,IPR001245 Serine-threonine/tyrosine-protein kinase, catalytic domain,IPR011009 Protein kinase-like domain superfamily,IPR013210 Leucine-rich repeat-containing N-terminal, plant-type,IPR032675 Leucine-rich repeat domain superfamily
RC6G0277600	XLOC_033091	XLOC_033091	Chr06:36413790-36417638	1.17476	-1.95157	0.0014	0.00735072	yes	GO:0006468 Biological Process:protein phosphorylation,GO:0005524 Molecular Function:ATP binding,GO:0005524 Molecular Function:ATP binding,GO:0005515 Molecular Function:protein binding,GO:0004672 Molecular Function:protein kinase activity	NA	IPR000719 Protein kinase domain,IPR001611 Leucine-rich repeat,IPR008271 Serine/threonine-protein kinase, active site,IPR011009 Protein kinase-like domain superfamily,IPR013210 Leucine-rich repeat-containing N-terminal, plant-type,IPR017441 Protein kinase, ATP binding site,IPR032675 Leucine-rich repeat domain superfamily
RC7G0442700	XLOC_042689	XLOC_042689	Chr07:48027244-48032472	-1.60724	1.17541	5e-05	0.000417915	yes	GO:0006468 Biological Process:protein phosphorylation,GO:0005524 Molecular Function:ATP binding,GO:0005524 Molecular Function:ATP binding,GO:0005515 Molecular Function:protein binding,GO:0004672 Molecular Function:protein kinase activity	NA	IPR000719 Protein kinase domain,IPR001611 Leucine-rich repeat,IPR008271 Serine/threonine-protein kinase, active site,IPR011009 Protein kinase-like domain superfamily,IPR013210 Leucine-rich repeat-containing N-terminal, plant-type,IPR017441 Protein kinase, ATP binding site,IPR032675 Leucine-rich repeat domain superfamily
RC7G0493400	XLOC_042909	XLOC_042909	Chr07:54456309-54459398	1.43439	-1.14946	5e-05	0.000417915	yes	GO:0006468 Biological Process:protein phosphorylation,GO:0005524 Molecular Function:ATP binding,GO:0005524 Molecular Function:ATP binding,GO:0005515 Molecular Function:protein binding,GO:0004672 Molecular Function:protein kinase activity	NA	IPR000719 Protein kinase domain,IPR001611 Leucine-rich repeat,IPR008271 Serine/threonine-protein kinase, active site,IPR011009 Protein kinase-like domain superfamily,IPR013210 Leucine-rich repeat-containing N-terminal, plant-type,IPR017441 Protein kinase, ATP binding site,IPR032675 Leucine-rich repeat domain superfamily
RC6G0236800	XLOC_032904	XLOC_032904	Chr06:29487341-29490766	-2.26039	2.81439	0.00025	0.00174253	yes	GO:0006468 Biological Process:protein phosphorylation,GO:0005524 Molecular Function:ATP binding,GO:0005515 Molecular Function:protein binding,GO:0004672 Molecular Function:protein kinase activity	NA	IPR000719 Protein kinase domain,IPR001611 Leucine-rich repeat,IPR011009 Protein kinase-like domain superfamily,IPR032675 Leucine-rich repeat domain superfamily
RC5G0294900	XLOC_029520	XLOC_029520	Chr05:26033025-26038418	-2.6675	1.39261	5e-05	0.000417915	yes	GO:0006468 Biological Process:protein phosphorylation,GO:0005524 Molecular Function:ATP binding,GO:0005515 Molecular Function:protein binding,GO:0004672 Molecular Function:protein kinase activity	NA	IPR000719 Protein kinase domain,IPR001680 WD40 repeat,IPR011009 Protein kinase-like domain superfamily,IPR015943 WD40/YVTN repeat-like-containing domain superfamily,IPR017986 WD40-repeat-containing domain,IPR019775 WD40 repeat, conserved site,IPR020472 G-protein beta WD-40 repeat,IPR036322 WD40-repeat-containing domain superfamily
RC5G0292200	XLOC_029500	XLOC_029500	Chr05:25774326-25777768	1.69129	-2.1845	0.0007	0.00418555	yes	GO:0006468 Biological Process:protein phosphorylation,GO:0005524 Molecular Function:ATP binding,GO:0005524 Molecular Function:ATP binding,GO:0004672 Molecular Function:protein kinase activity	NA	IPR000719 Protein kinase domain,IPR002902 Gnk2-homologous domain,IPR008271 Serine/threonine-protein kinase, active site,IPR011009 Protein kinase-like domain superfamily,IPR017441 Protein kinase, ATP binding site
RC7G0442100	XLOC_042685	XLOC_042685	Chr07:47807689-47810010	-1.8119	2.6904	0.0001	0.000775227	yes	GO:0006468 Biological Process:protein phosphorylation,GO:0005524 Molecular Function:ATP binding,GO:0005524 Molecular Function:ATP binding,GO:0004672 Molecular Function:protein kinase activity	NA	IPR000719 Protein kinase domain,IPR008271 Serine/threonine-protein kinase, active site,IPR009091 Regulator of chromosome condensation 1/beta-lactamase-inhibitor protein II,IPR011009 Protein kinase-like domain superfamily,IPR017441 Protein kinase, ATP binding site
RC5G0240700	XLOC_025699	XLOC_025699	Chr05:20248890-20250366	1.78302	-1.69777	5e-05	0.000417915	yes	GO:0006468 Biological Process:protein phosphorylation,GO:0005524 Molecular Function:ATP binding,GO:0004672 Molecular Function:protein kinase activity	NA	IPR000719 Protein kinase domain,IPR008271 Serine/threonine-protein kinase, active site,IPR011009 Protein kinase-like domain superfamily
RC1G0118700	XLOC_003483	XLOC_003483	Chr01:15729067-15731369	-1.71952	1.86185	0.00155	0.00800952	yes	GO:0006468 Biological Process:protein phosphorylation,GO:0005524 Molecular Function:ATP binding,GO:0005524 Molecular Function:ATP binding,GO:0004672 Molecular Function:protein kinase activity	NA	IPR000719 Protein kinase domain,IPR008271 Serine/threonine-protein kinase, active site,IPR011009 Protein kinase-like domain superfamily,IPR017441 Protein kinase, ATP binding site
RC5G0416000	XLOC_026525	XLOC_026525	Chr05:42051045-42052177	-1.78614	2.53114	0.01135	0.0385167	yes	GO:0006468 Biological Process:protein phosphorylation,GO:0005524 Molecular Function:ATP binding,GO:0005524 Molecular Function:ATP binding,GO:0004672 Molecular Function:protein kinase activity	NA	IPR000719 Protein kinase domain,IPR008271 Serine/threonine-protein kinase, active site,IPR011009 Protein kinase-like domain superfamily,IPR017441 Protein kinase, ATP binding site
RC6G0416500	XLOC_036743	XLOC_036743	Chr06:52769220-52771436	-1.50689	1.19849	5e-05	0.000417915	yes	GO:0006468 Biological Process:protein phosphorylation,GO:0005524 Molecular Function:ATP binding,GO:0005524 Molecular Function:ATP binding,GO:0004672 Molecular Function:protein kinase activity	NA	IPR000719 Protein kinase domain,IPR008271 Serine/threonine-protein kinase, active site,IPR011009 Protein kinase-like domain superfamily,IPR017441 Protein kinase, ATP binding site
RC6G0486100	XLOC_037084	XLOC_037084	Chr06:58397143-58401985	1.40058	-1.20808	5e-05	0.000417915	yes	GO:0006468 Biological Process:protein phosphorylation,GO:0005524 Molecular Function:ATP binding,GO:0005524 Molecular Function:ATP binding,GO:0004672 Molecular Function:protein kinase activity	NA	IPR000719 Protein kinase domain,IPR008271 Serine/threonine-protein kinase, active site,IPR011009 Protein kinase-like domain superfamily,IPR017441 Protein kinase, ATP binding site
RC6G0564300	XLOC_037450	XLOC_037450	Chr06:64258811-64261947	-2.41672	1.36583	5e-05	0.000417915	yes	GO:0006468 Biological Process:protein phosphorylation,GO:0005524 Molecular Function:ATP binding,GO:0005524 Molecular Function:ATP binding,GO:0004672 Molecular Function:protein kinase activity	NA	IPR000719 Protein kinase domain,IPR008271 Serine/threonine-protein kinase, active site,IPR011009 Protein kinase-like domain superfamily,IPR017441 Protein kinase, ATP binding site
RC7G0105200	XLOC_038182	XLOC_038182	Chr07:7872777-7874708	1.61649	-2.38712	5e-05	0.000417915	yes	GO:0006468 Biological Process:protein phosphorylation,GO:0005524 Molecular Function:ATP binding,GO:0005524 Molecular Function:ATP binding,GO:0004672 Molecular Function:protein kinase activity	NA	IPR000719 Protein kinase domain,IPR008271 Serine/threonine-protein kinase, active site,IPR011009 Protein kinase-like domain superfamily,IPR017441 Protein kinase, ATP binding site
RC5G0113100	XLOC_025041	XLOC_025041	Chr05:8267578-8271276	2.84122	-1.83808	0.0038	0.0163643	yes	GO:0006468 Biological Process:protein phosphorylation,GO:0005524 Molecular Function:ATP binding,GO:0004672 Molecular Function:protein kinase activity	NA	IPR000719 Protein kinase domain,IPR008271 Serine/threonine-protein kinase, active site,IPR011009 Protein kinase-like domain superfamily,IPR021720 Malectin
RC3G0326100	XLOC_019102	XLOC_019102	Chr03:40131049-40135218	2.3806	-1.89104	0.00285	0.0130358	yes	GO:0006468 Biological Process:protein phosphorylation,GO:0005524 Molecular Function:ATP binding,GO:0004672 Molecular Function:protein kinase activity	K16315 serine/threonine-protein kinase haspin [EC:2.7.11.1],K16315 serine/threonine-protein kinase haspin [EC:2.7.11.1]	IPR000719 Protein kinase domain,IPR011009 Protein kinase-like domain superfamily
RC6G0061700	XLOC_032045	XLOC_032045	Chr06:6815299-6817398	2.62655	-1.5742	5e-05	0.000417915	yes	GO:0006468 Biological Process:protein phosphorylation,GO:0005524 Molecular Function:ATP binding,GO:0004672 Molecular Function:protein kinase activity	NA	IPR000719 Protein kinase domain,IPR011009 Protein kinase-like domain superfamily
RC2G0122100	XLOC_009369	XLOC_009369	Chr02:10086669-10088703	1.83232	-1.35223	5e-05	0.000417915	yes	GO:0005975 Biological Process:carbohydrate metabolic process,GO:0016998 Biological Process:cell wall macromolecule catabolic process,GO:0006032 Biological Process:chitin catabolic process,GO:0008061 Molecular Function:chitin binding,GO:0004568 Molecular Function:chitinase activity	K20547 basic endochitinase B [EC:3.2.1.14]	IPR000726 Glycoside hydrolase, family 19, catalytic,IPR001002 Chitin-binding, type 1,IPR016283 Glycoside hydrolase, family 19,IPR018371 Chitin-binding, type 1, conserved site,IPR023346 Lysozyme-like domain superfamily,IPR036861 Endochitinase-like superfamily
RC2G0120500	XLOC_009359	XLOC_009359	Chr02:10006736-10007908	3.53876	-2.30915	5e-05	0.000417915	yes	GO:0005975 Biological Process:carbohydrate metabolic process,GO:0016998 Biological Process:cell wall macromolecule catabolic process,GO:0006032 Biological Process:chitin catabolic process,GO:0004568 Molecular Function:chitinase activity	K20547 basic endochitinase B [EC:3.2.1.14]	IPR000726 Glycoside hydrolase, family 19, catalytic,IPR016283 Glycoside hydrolase, family 19,IPR023346 Lysozyme-like domain superfamily
RC4G0296500	XLOC_023556	XLOC_023556	Chr04:41818199-41820210	-1.91762	1.17509	5e-05	0.000417915	yes	GO:0005975 Biological Process:carbohydrate metabolic process,GO:0016998 Biological Process:cell wall macromolecule catabolic process,GO:0006032 Biological Process:chitin catabolic process,GO:0004568 Molecular Function:chitinase activity	NA	IPR000726 Glycoside hydrolase, family 19, catalytic,IPR016283 Glycoside hydrolase, family 19,IPR023346 Lysozyme-like domain superfamily
RC2G0652900	XLOC_015363	XLOC_015363	Chr02:72319754-72322176	6.05573	-5.90523	5e-05	0.000417915	yes	GO:0005975 Biological Process:carbohydrate metabolic process,GO:0004650 Molecular Function:polygalacturonase activity	K01184 polygalacturonase [EC:3.2.1.15]	IPR000743 Glycoside hydrolase, family 28,IPR011050 Pectin lyase fold/virulence factor,IPR012334 Pectin lyase fold
RC3G0074300	XLOC_017796	XLOC_017796	Chr03:13271677-13274848	-2.66064	1.78842	5e-05	0.000417915	yes	GO:0005975 Biological Process:carbohydrate metabolic process,GO:0004650 Molecular Function:polygalacturonase activity	NA	IPR000743 Glycoside hydrolase, family 28,IPR011050 Pectin lyase fold/virulence factor,IPR012334 Pectin lyase fold
RC5G0036500	XLOC_024691	XLOC_024691	Chr05:2494003-2495789	-1.09278	1.87002	5e-05	0.000417915	yes	GO:0005975 Biological Process:carbohydrate metabolic process,GO:0042546 Biological Process:cell wall biogenesis,GO:0006073 Biological Process:cellular glucan metabolic process,GO:0010411 Biological Process:xyloglucan metabolic process,GO:0048046 Cellular Component:apoplast,GO:0005618 Cellular Component:cell wall,GO:0004553 Molecular Function:hydrolase activity, hydrolyzing O-glycosyl compounds,GO…	K08235 xyloglucan:xyloglucosyl transferase [EC:2.4.1.207]	IPR000757 Glycoside hydrolase family 16,IPR008263 Glycoside hydrolase, family 16, active site,IPR008264 Beta-glucanase,IPR010713 Xyloglucan endo-transglycosylase, C-terminal,IPR013320 Concanavalin A-like lectin/glucanase domain superfamily,IPR016455 Xyloglucan endotransglucosylase/hydrolase
RC0G0063600	XLOC_001751	XLOC_001751	Chr00:7066146-7067291	-2.14608	2.13741	5e-05	0.000417915	yes	GO:0005975 Biological Process:carbohydrate metabolic process,GO:0042546 Biological Process:cell wall biogenesis,GO:0006073 Biological Process:cellular glucan metabolic process,GO:0010411 Biological Process:xyloglucan metabolic process,GO:0048046 Cellular Component:apoplast,GO:0005618 Cellular Component:cell wall,GO:0004553 Molecular Function:hydrolase activity, hydrolyzing O-glycosyl compounds,GO…	K14504 xyloglucan:xyloglucosyl transferase TCH4 [EC:2.4.1.207]	IPR000757 Glycoside hydrolase family 16,IPR008263 Glycoside hydrolase, family 16, active site,IPR010713 Xyloglucan endo-transglycosylase, C-terminal,IPR013320 Concanavalin A-like lectin/glucanase domain superfamily,IPR016455 Xyloglucan endotransglucosylase/hydrolase
RC0G0063900	XLOC_001754	XLOC_001754	Chr00:7108705-7109850	-3.33274	2.13563	5e-05	0.000417915	yes	GO:0005975 Biological Process:carbohydrate metabolic process,GO:0042546 Biological Process:cell wall biogenesis,GO:0006073 Biological Process:cellular glucan metabolic process,GO:0010411 Biological Process:xyloglucan metabolic process,GO:0048046 Cellular Component:apoplast,GO:0005618 Cellular Component:cell wall,GO:0004553 Molecular Function:hydrolase activity, hydrolyzing O-glycosyl compounds,GO…	K14504 xyloglucan:xyloglucosyl transferase TCH4 [EC:2.4.1.207]	IPR000757 Glycoside hydrolase family 16,IPR008263 Glycoside hydrolase, family 16, active site,IPR010713 Xyloglucan endo-transglycosylase, C-terminal,IPR013320 Concanavalin A-like lectin/glucanase domain superfamily,IPR016455 Xyloglucan endotransglucosylase/hydrolase
RC0G0064200	XLOC_000322	XLOC_000322	Chr00:7137349-7138506	-2.84935	1.95436	5e-05	0.000417915	yes	GO:0005975 Biological Process:carbohydrate metabolic process,GO:0042546 Biological Process:cell wall biogenesis,GO:0006073 Biological Process:cellular glucan metabolic process,GO:0010411 Biological Process:xyloglucan metabolic process,GO:0048046 Cellular Component:apoplast,GO:0005618 Cellular Component:cell wall,GO:0004553 Molecular Function:hydrolase activity, hydrolyzing O-glycosyl compounds,GO…	K14504 xyloglucan:xyloglucosyl transferase TCH4 [EC:2.4.1.207]	IPR000757 Glycoside hydrolase family 16,IPR008263 Glycoside hydrolase, family 16, active site,IPR010713 Xyloglucan endo-transglycosylase, C-terminal,IPR013320 Concanavalin A-like lectin/glucanase domain superfamily,IPR016455 Xyloglucan endotransglucosylase/hydrolase
RC0G0185300	XLOC_002357	XLOC_002357	Chr00:24265197-24266370	-2.28737	2.67169	0.00025	0.00174253	yes	GO:0005975 Biological Process:carbohydrate metabolic process,GO:0042546 Biological Process:cell wall biogenesis,GO:0006073 Biological Process:cellular glucan metabolic process,GO:0010411 Biological Process:xyloglucan metabolic process,GO:0048046 Cellular Component:apoplast,GO:0005618 Cellular Component:cell wall,GO:0004553 Molecular Function:hydrolase activity, hydrolyzing O-glycosyl compounds,GO…	K08235 xyloglucan:xyloglucosyl transferase [EC:2.4.1.207]	IPR000757 Glycoside hydrolase family 16,IPR008263 Glycoside hydrolase, family 16, active site,IPR010713 Xyloglucan endo-transglycosylase, C-terminal,IPR013320 Concanavalin A-like lectin/glucanase domain superfamily,IPR016455 Xyloglucan endotransglucosylase/hydrolase
RC0G0185500	XLOC_000908	XLOC_000908	Chr00:24278497-24279730	-3.83997	2.6164	5e-05	0.000417915	yes	GO:0005975 Biological Process:carbohydrate metabolic process,GO:0042546 Biological Process:cell wall biogenesis,GO:0006073 Biological Process:cellular glucan metabolic process,GO:0010411 Biological Process:xyloglucan metabolic process,GO:0048046 Cellular Component:apoplast,GO:0005618 Cellular Component:cell wall,GO:0004553 Molecular Function:hydrolase activity, hydrolyzing O-glycosyl compounds,GO…	K08235 xyloglucan:xyloglucosyl transferase [EC:2.4.1.207]	IPR000757 Glycoside hydrolase family 16,IPR008263 Glycoside hydrolase, family 16, active site,IPR010713 Xyloglucan endo-transglycosylase, C-terminal,IPR013320 Concanavalin A-like lectin/glucanase domain superfamily,IPR016455 Xyloglucan endotransglucosylase/hydrolase
RC0G0185600	XLOC_000909	XLOC_000909	Chr00:24287399-24288756	-3.453	1.38008	5e-05	0.000417915	yes	GO:0005975 Biological Process:carbohydrate metabolic process,GO:0042546 Biological Process:cell wall biogenesis,GO:0006073 Biological Process:cellular glucan metabolic process,GO:0010411 Biological Process:xyloglucan metabolic process,GO:0048046 Cellular Component:apoplast,GO:0005618 Cellular Component:cell wall,GO:0004553 Molecular Function:hydrolase activity, hydrolyzing O-glycosyl compounds,GO…	K08235 xyloglucan:xyloglucosyl transferase [EC:2.4.1.207]	IPR000757 Glycoside hydrolase family 16,IPR008263 Glycoside hydrolase, family 16, active site,IPR010713 Xyloglucan endo-transglycosylase, C-terminal,IPR013320 Concanavalin A-like lectin/glucanase domain superfamily,IPR016455 Xyloglucan endotransglucosylase/hydrolase
RC2G0507900	XLOC_014659	XLOC_014659	Chr02:58981353-58982536	-1.48863	1.44655	5e-05	0.000417915	yes	GO:0005975 Biological Process:carbohydrate metabolic process,GO:0042546 Biological Process:cell wall biogenesis,GO:0006073 Biological Process:cellular glucan metabolic process,GO:0010411 Biological Process:xyloglucan metabolic process,GO:0048046 Cellular Component:apoplast,GO:0005618 Cellular Component:cell wall,GO:0004553 Molecular Function:hydrolase activity, hydrolyzing O-glycosyl compounds,GO…	K08235 xyloglucan:xyloglucosyl transferase [EC:2.4.1.207]	IPR000757 Glycoside hydrolase family 16,IPR008263 Glycoside hydrolase, family 16, active site,IPR010713 Xyloglucan endo-transglycosylase, C-terminal,IPR013320 Concanavalin A-like lectin/glucanase domain superfamily,IPR016455 Xyloglucan endotransglucosylase/hydrolase
RC5G0009400	XLOC_028150	XLOC_028150	Chr05:553954-557233	-1.53805	1.61274	0.0006	0.00367948	yes	GO:0046854 Biological Process:phosphatidylinositol phosphorylation	K10047 inositol-phosphate phosphatase / L-galactose 1-phosphate phosphatase [EC:3.1.3.25 3.1.3.93],K10047 inositol-phosphate phosphatase / L-galactose 1-phosphate phosphatase [EC:3.1.3.25 3.1.3.93]	IPR000760 Inositol monophosphatase-like,IPR020550 Inositol monophosphatase, conserved site,IPR020552 Inositol monophosphatase, Lithium-sensitive,IPR020583 Inositol monophosphatase, metal-binding site
RC2G0606300	XLOC_015148	XLOC_015148	Chr02:68088148-68094833	-1.48506	2.76516	0.0019	0.00943278	yes	GO:0005975 Biological Process:carbohydrate metabolic process,GO:0008184 Molecular Function:glycogen phosphorylase activity,GO:0004645 Molecular Function:phosphorylase activity,GO:0030170 Molecular Function:pyridoxal phosphate binding	K00688 glycogen phosphorylase [EC:2.4.1.1]	IPR000811 Glycosyl transferase, family 35,IPR011833 Glycogen/starch/alpha-glucan phosphorylase,IPR035090 Phosphorylase pyridoxal-phosphate attachment site
RC5G0701400	XLOC_031535	XLOC_031535	Chr05:81741315-81742969	1.85345	-1.21157	0.00905	0.0323817	yes	GO:0019538 Biological Process:protein metabolic process,GO:0006508 Biological Process:proteolysis,GO:0005737 Cellular Component:cytoplasm,GO:0005622 Cellular Component:intracellular,GO:0004177 Molecular Function:aminopeptidase activity,GO:0030145 Molecular Function:manganese ion binding,GO:0008235 Molecular Function:metalloexopeptidase activity	K01255 leucyl aminopeptidase [EC:3.4.11.1],K01255 leucyl aminopeptidase [EC:3.4.11.1]	IPR000819 Peptidase M17, leucyl aminopeptidase, C-terminal,IPR008283 Peptidase M17, leucyl aminopeptidase, N-terminal,IPR011356 Peptidase M17, leucine aminopeptidase/peptidase B
RC2G0129800	XLOC_009414	XLOC_009414	Chr02:10819490-10820951	2.15466	-1.01077	5e-05	0.000417915	yes	GO:0055114 Biological Process:oxidation-reduction process,GO:0006979 Biological Process:response to oxidative stress,GO:0020037 Molecular Function:heme binding,GO:0004601 Molecular Function:peroxidase activity	K00430 peroxidase [EC:1.11.1.7]	IPR000823 Plant peroxidase,IPR002016 Haem peroxidase, plant/fungal/bacterial,IPR010255 Haem peroxidase,IPR019793 Peroxidases heam-ligand binding site
RC3G0234800	XLOC_016628	XLOC_016628	Chr03:32199573-32201420	1.56926	-1.55386	5e-05	0.000417915	yes	GO:0048544 Biological Process:recognition of pollen	NA	IPR000858 S-locus glycoprotein domain,IPR001480 Bulb-type lectin domain,IPR003609 PAN/Apple domain,IPR035446 S-locus-specific glycoprotein/EP1,IPR036426 Bulb-type lectin domain superfamily
RC1G0109700	XLOC_006544	XLOC_006544	Chr01:14288500-14289539	-3.14658	2.55298	0.00295	0.0134147	yes	GO:0008146 Molecular Function:sulfotransferase activity	K22312 hydroxyjasmonate sulfotransferase [EC:2.8.2.39]	IPR000863 Sulfotransferase domain,IPR027417 P-loop containing nucleoside triphosphate hydrolase
RC3G0180300	XLOC_018342	XLOC_018342	Chr03:26515401-26518377	-1.00074	1.21072	5e-05	0.000417915	yes	GO:0045454 Biological Process:cell redox homeostasis,GO:0055114 Biological Process:oxidation-reduction process,GO:0016209 Molecular Function:antioxidant activity,GO:0016491 Molecular Function:oxidoreductase activity,GO:0051920 Molecular Function:peroxiredoxin activity	K03386 peroxiredoxin (alkyl hydroperoxide reductase subunit C) [EC:1.11.1.15],K03386 peroxiredoxin (alkyl hydroperoxide reductase subunit C) [EC:1.11.1.15]	IPR000866 Alkyl hydroperoxide reductase subunit C/ Thiol specific antioxidant,IPR013766 Thioredoxin domain,IPR019479 Peroxiredoxin, C-terminal,IPR024706 Peroxiredoxin, AhpC-type,IPR036249 Thioredoxin-like superfamily
RC2G0469500	XLOC_014453	XLOC_014453	Chr02:54646698-54649184	-1.17869	1.5564	0.0001	0.000775227	yes	GO:0008152 Biological Process:metabolic process,GO:0003824 Molecular Function:catalytic activity	NA	IPR000868 Isochorismatase-like,IPR036380 Isochorismatase-like superfamily
RC2G0337100	XLOC_013788	XLOC_013788	Chr02:36963307-36964621	-1.65144	1.77335	5e-05	0.000417915	yes	NA	K01602 ribulose-bisphosphate carboxylase small chain [EC:4.1.1.39]	IPR000894 Ribulose bisphosphate carboxylase small chain, domain,IPR024680 Ribulose-1,5-bisphosphate carboxylase small subunit, N-terminal,IPR024681 Ribulose bisphosphate carboxylase, small chain,IPR036385 Ribulose bisphosphate carboxylase, small subunit superfamily
RC5G0078800	XLOC_024866	XLOC_024866	Chr05:5538757-5542166	-3.74064	5.23282	5e-05	0.000417915	yes	GO:0055114 Biological Process:oxidation-reduction process,GO:0046872 Molecular Function:metal ion binding,GO:0016491 Molecular Function:oxidoreductase activity,GO:0016702 Molecular Function:oxidoreductase activity, acting on single donors with incorporation of molecular oxygen, incorporation of two atoms of oxygen,GO:0005515 Molecular Function:protein binding	K00454 lipoxygenase [EC:1.13.11.12]	IPR000907 Lipoxygenase,IPR001024 PLAT/LH2 domain,IPR001246 Lipoxygenase, plant,IPR013819 Lipoxygenase, C-terminal,IPR020833 Lipoxygenase, iron binding site,IPR020834 Lipoxygenase, conserved site,IPR027433 Lipoxygenase, domain 3,IPR036226 Lipoxigenase, C-terminal domain superfamily,IPR036392 PLAT/LH2 domain superfamily
RC4G0042600	XLOC_022358	XLOC_022358	Chr04:4414558-4415466	4.89686	-1.48438	0.0112	0.0380796	yes	GO:0006952 Biological Process:defense response,GO:0009607 Biological Process:response to biotic stimulus	NA	IPR000916 Bet v I/Major latex protein,IPR023393 START-like domain superfamily
RC4G0042800	XLOC_022359	XLOC_022359	Chr04:4493230-4494159	4.86124	-1.88459	5e-05	0.000417915	yes	GO:0006952 Biological Process:defense response,GO:0009607 Biological Process:response to biotic stimulus	NA	IPR000916 Bet v I/Major latex protein,IPR023393 START-like domain superfamily
RC4G0043100	XLOC_022361	XLOC_022361	Chr04:4573727-4574486	3.84259	-2.13135	5e-05	0.000417915	yes	GO:0006952 Biological Process:defense response,GO:0009607 Biological Process:response to biotic stimulus	NA	IPR000916 Bet v I/Major latex protein,IPR023393 START-like domain superfamily
RC4G0290500	XLOC_023520	XLOC_023520	Chr04:41141563-41142242	3.62528	-1.34714	0.00025	0.00174253	yes	GO:0006952 Biological Process:defense response,GO:0009607 Biological Process:response to biotic stimulus	NA	IPR000916 Bet v I/Major latex protein,IPR023393 START-like domain superfamily,IPR024949 Bet v I type allergen
RC4G0292300	XLOC_021069	XLOC_021069	Chr04:41271343-41272320	5.43258	-1.69878	5e-05	0.000417915	yes	GO:0006952 Biological Process:defense response,GO:0009607 Biological Process:response to biotic stimulus	NA	IPR000916 Bet v I/Major latex protein,IPR023393 START-like domain superfamily,IPR024949 Bet v I type allergen
RC4G0293500	XLOC_021073	XLOC_021073	Chr04:41322314-41323649	2.21196	-3.30965	5e-05	0.000417915	yes	GO:0006952 Biological Process:defense response,GO:0009607 Biological Process:response to biotic stimulus	NA	IPR000916 Bet v I/Major latex protein,IPR023393 START-like domain superfamily,IPR024949 Bet v I type allergen
RC4G0302200	XLOC_021119	XLOC_021119	Chr04:42684948-42685541	2.94558	-1.30664	5e-05	0.000417915	yes	GO:0006952 Biological Process:defense response,GO:0009607 Biological Process:response to biotic stimulus	NA	IPR000916 Bet v I/Major latex protein,IPR023393 START-like domain superfamily,IPR024949 Bet v I type allergen
RC2G0143200	XLOC_009471	XLOC_009471	Chr02:11954146-11959900	1.62671	-1.06062	5e-05	0.000417915	yes	GO:0005975 Biological Process:carbohydrate metabolic process,GO:0030246 Molecular Function:carbohydrate binding,GO:0004553 Molecular Function:hydrolase activity, hydrolyzing O-glycosyl compounds	NA	IPR000922 D-galactoside/L-rhamnose binding SUEL lectin domain,IPR001944 Glycoside hydrolase, family 35,IPR008979 Galactose-binding-like domain superfamily,IPR017853 Glycoside hydrolase superfamily,IPR019801 Glycoside hydrolase, family 35, conserved site,IPR031330 Glycoside hydrolase 35, catalytic domain
RC1G0599200	XLOC_005960	XLOC_005960	Chr01:64697821-64702158	-1.21269	1.13524	0.01125	0.0382279	yes	GO:0006352 Biological Process:DNA-templated transcription, initiation,GO:0006355 Biological Process:regulation of transcription, DNA-templated,GO:0003677 Molecular Function:DNA binding,GO:0003700 Molecular Function:DNA binding transcription factor activity,GO:0016987 Molecular Function:sigma factor activity	K03086 RNA polymerase primary sigma factor	IPR000943 RNA polymerase sigma-70,IPR007624 RNA polymerase sigma-70 region 3,IPR007627 RNA polymerase sigma-70 region 2,IPR007630 RNA polymerase sigma-70 region 4,IPR013324 RNA polymerase sigma factor, region 3/4,IPR013325 RNA polymerase sigma factor, region 2,IPR014284 RNA polymerase sigma-70 like domain,IPR036388 Winged helix-like DNA-binding domain superfamily
RC6G0159000	XLOC_035477	XLOC_035477	Chr06:16639866-16641222	3.42258	-3.03164	0.00245	0.0115655	yes	GO:0020037 Molecular Function:heme binding,GO:0019825 Molecular Function:oxygen binding	NA	IPR000971 Globin,IPR001032 Leghaemoglobin,IPR009050 Globin-like superfamily,IPR019824 Leghaemoglobin, iron-binding site
RC2G0536700	XLOC_011257	XLOC_011257	Chr02:61846216-61848145	1.38419	-2.48455	0.0022	0.0106227	yes	GO:0006396 Biological Process:RNA processing,GO:0004525 Molecular Function:ribonuclease III activity	NA	IPR000999 Ribonuclease III domain,IPR014720 Double-stranded RNA-binding domain,IPR036389 Ribonuclease III, endonuclease domain superfamily
RC1G0551100	XLOC_008527	XLOC_008527	Chr01:61492212-61495163	1.22671	-1.14554	5e-05	0.000417915	yes	GO:0003677 Molecular Function:DNA binding	NA	IPR001005 SANT/Myb domain,IPR006447 Myb domain, plants,IPR009057 Homeobox-like domain superfamily,IPR017930 Myb domain
RC7G0006800	XLOC_040569	XLOC_040569	Chr07:458586-461551	-3.03513	1.91353	5e-05	0.000417915	yes	GO:0003677 Molecular Function:DNA binding	NA	IPR001005 SANT/Myb domain,IPR006447 Myb domain, plants,IPR009057 Homeobox-like domain superfamily,IPR017930 Myb domain
RC1G0560100	XLOC_008576	XLOC_008576	Chr01:62070734-62072496	-2.96679	1.79926	0.0009	0.00513526	yes	GO:0003677 Molecular Function:DNA binding	K09422 "transcription factor MYB, plant"	IPR001005 SANT/Myb domain,IPR009057 Homeobox-like domain superfamily
RC0G0132900	XLOC_002106	XLOC_002106	Chr00:16482682-16484404	1.64875	-2.13296	0.0002	0.00143409	yes	GO:0003677 Molecular Function:DNA binding	K09422 "transcription factor MYB, plant"	IPR001005 SANT/Myb domain,IPR009057 Homeobox-like domain superfamily,IPR017930 Myb domain
RC6G0556000	XLOC_037401	XLOC_037401	Chr06:63602996-63604244	-2.08044	1.43462	5e-05	0.000417915	yes	GO:0003677 Molecular Function:DNA binding	NA	IPR001005 SANT/Myb domain,IPR009057 Homeobox-like domain superfamily,IPR017930 Myb domain
RC7G0045700	XLOC_037888	XLOC_037888	Chr07:3015854-3017812	-2.22871	1.28589	0.00045	0.00287853	yes	GO:0003677 Molecular Function:DNA binding	K09422 "transcription factor MYB, plant"	IPR001005 SANT/Myb domain,IPR009057 Homeobox-like domain superfamily,IPR017930 Myb domain
RC7G0384200	XLOC_042404	XLOC_042404	Chr07:38158724-38160561	2.10664	-3.70634	5e-05	0.000417915	yes	GO:0003677 Molecular Function:DNA binding	K09422 "transcription factor MYB, plant"	IPR001005 SANT/Myb domain,IPR009057 Homeobox-like domain superfamily,IPR017930 Myb domain
RC1G0438500	XLOC_005140	XLOC_005140	Chr01:53299173-53304779	1.05161	-1.06537	5e-05	0.000417915	yes	GO:0008152 Biological Process:metabolic process,GO:0055114 Biological Process:oxidation-reduction process,GO:0006099 Biological Process:tricarboxylic acid cycle,GO:0016624 Molecular Function:oxidoreductase activity, acting on the aldehyde or oxo group of donors, disulfide as acceptor,GO:0004591 Molecular Function:oxoglutarate dehydrogenase (succinyl-transferring) activity,GO:0030976 Molecular Fun…	K00164 2-oxoglutarate dehydrogenase E1 component [EC:1.2.4.2]	IPR001017 Dehydrogenase, E1 component,IPR005475 Transketolase-like, pyrimidine-binding domain,IPR011603 2-oxoglutarate dehydrogenase E1 component,IPR029061 Thiamin diphosphate-binding fold,IPR031717 Multifunctional 2-oxoglutarate metabolism enzyme, C-terminal,IPR032106 2-oxoglutarate dehydrogenase E1 component, N-terminal domain
RC4G0144900	XLOC_020326	XLOC_020326	Chr04:20960553-20961646	-1.67507	1.15213	0.01425	0.0457723	yes	GO:0051537 Molecular Function:2 iron, 2 sulfur cluster binding,GO:0009055 Molecular Function:electron transfer activity,GO:0051536 Molecular Function:iron-sulfur cluster binding	K22071 "ferredoxin-2, mitochondrial"	IPR001041 2Fe-2S ferredoxin-type iron-sulfur binding domain,IPR001055 Adrenodoxin,IPR012675 Beta-grasp domain superfamily,IPR018298 Adrenodoxin, iron-sulphur binding site,IPR036010 2Fe-2S ferredoxin-like superfamily
RC7G0392900	XLOC_042449	XLOC_042449	Chr07:39651732-39652385	-2.53187	4.99588	5e-05	0.000417915	yes	GO:0022900 Biological Process:electron transport chain,GO:0051537 Molecular Function:2 iron, 2 sulfur cluster binding,GO:0009055 Molecular Function:electron transfer activity,GO:0051536 Molecular Function:iron-sulfur cluster binding	NA	IPR001041 2Fe-2S ferredoxin-type iron-sulfur binding domain,IPR006058 2Fe-2S ferredoxin, iron-sulphur binding site,IPR010241 Ferredoxin [2Fe-2S], plant,IPR012675 Beta-grasp domain superfamily,IPR036010 2Fe-2S ferredoxin-like superfamily
RC6G0595500	XLOC_037608	XLOC_037608	Chr06:66434104-66436489	-5.02692	3.49405	0.0036	0.0157217	yes	GO:0003824 Molecular Function:catalytic activity	K18787 thermospermine synthase [EC:2.5.1.79]	IPR001045 Spermidine/spermine synthases,IPR029063 S-adenosyl-L-methionine-dependent methyltransferase,IPR030374 Polyamine biosynthesis domain,IPR035246 Spermidine synthase, tetramerisation domain,IPR037163 Spermidine synthase, tetramerisation domain superfamily
RC1G0394100	XLOC_007822	XLOC_007822	Chr01:49802915-49804925	1.32637	-2.17562	0.00015	0.00111473	yes	GO:0008171 Molecular Function:O-methyltransferase activity,GO:0008168 Molecular Function:methyltransferase activity,GO:0046983 Molecular Function:protein dimerization activity	NA	IPR001077 O-methyltransferase, family 2,IPR012967 Plant methyltransferase dimerisation,IPR016461 O-methyltransferase COMT-type,IPR029063 S-adenosyl-L-methionine-dependent methyltransferase,IPR036388 Winged helix-like DNA-binding domain superfamily,IPR036390 Winged helix DNA-binding domain superfamily
RC2G0349700	XLOC_010391	XLOC_010391	Chr02:39324640-39326245	-3.13438	6.43011	0.01355	0.0440995	yes	GO:0008171 Molecular Function:O-methyltransferase activity,GO:0008168 Molecular Function:methyltransferase activity,GO:0046983 Molecular Function:protein dimerization activity	K16040 trans-resveratrol di-O-methyltransferase [EC:2.1.1.240]	IPR001077 O-methyltransferase, family 2,IPR012967 Plant methyltransferase dimerisation,IPR016461 O-methyltransferase COMT-type,IPR029063 S-adenosyl-L-methionine-dependent methyltransferase,IPR036388 Winged helix-like DNA-binding domain superfamily,IPR036390 Winged helix DNA-binding domain superfamily
RC6G0495200	XLOC_034134	XLOC_034134	Chr06:59261890-59263924	-2.00415	3.25904	5e-05	0.000417915	yes	GO:0008171 Molecular Function:O-methyltransferase activity,GO:0008168 Molecular Function:methyltransferase activity,GO:0046983 Molecular Function:protein dimerization activity	K13066 caffeic acid 3-O-methyltransferase [EC:2.1.1.68]	IPR001077 O-methyltransferase, family 2,IPR012967 Plant methyltransferase dimerisation,IPR016461 O-methyltransferase COMT-type,IPR029063 S-adenosyl-L-methionine-dependent methyltransferase,IPR036388 Winged helix-like DNA-binding domain superfamily,IPR036390 Winged helix DNA-binding domain superfamily
RC5G0026700	XLOC_028230	XLOC_028230	Chr05:1685474-1689399	-1.19603	1.12466	0.00185	0.00923047	yes	GO:0009094 Biological Process:L-phenylalanine biosynthetic process,GO:0004664 Molecular Function:prephenate dehydratase activity	K05359 arogenate/prephenate dehydratase [EC:4.2.1.91 4.2.1.51],K05359 arogenate/prephenate dehydratase [EC:4.2.1.91 4.2.1.51]	IPR001086 Prephenate dehydratase,IPR002912 ACT domain,IPR018528 Prephenate dehydratase, conserved site
RC2G0131400	XLOC_009420	XLOC_009420	Chr02:10908011-10910037	-1.80199	1.90263	5e-05	0.000417915	yes	GO:0006629 Biological Process:lipid metabolic process,GO:0016788 Molecular Function:hydrolase activity, acting on ester bonds,GO:0016298 Molecular Function:lipase activity	NA	IPR001087 GDSL lipase/esterase,IPR008265 Lipase, GDSL, active site,IPR036514 SGNH hydrolase superfamily
RC0G0024000	XLOC_000124	XLOC_000124	Chr00:1985013-1988729	-2.13162	1.62723	0.00215	0.0104317	yes	GO:0016788 Molecular Function:hydrolase activity, acting on ester bonds	NA	IPR001087 GDSL lipase/esterase,IPR036514 SGNH hydrolase superfamily
RC3G0363200	XLOC_017180	XLOC_017180	Chr03:42933166-42934904	-1.11406	2.25819	0.00715	0.027066	yes	GO:0016788 Molecular Function:hydrolase activity, acting on ester bonds	NA	IPR001087 GDSL lipase/esterase,IPR036514 SGNH hydrolase superfamily
RC7G0134400	XLOC_041148	XLOC_041148	Chr07:10206140-10208289	-2.16808	2.03098	5e-05	0.000417915	yes	GO:0016788 Molecular Function:hydrolase activity, acting on ester bonds	NA	IPR001087 GDSL lipase/esterase,IPR036514 SGNH hydrolase superfamily
RC6G0207400	XLOC_035711	XLOC_035711	Chr06:24105109-24108409	-1.01901	1.1677	5e-05	0.000417915	yes	GO:0006629 Biological Process:lipid metabolic process,GO:0005737 Cellular Component:cytoplasm,GO:0016021 Cellular Component:integral component of membrane,GO:0016627 Molecular Function:oxidoreductase activity, acting on the CH-CH group of donors	K12345 3-oxo-5-alpha-steroid 4-dehydrogenase 3 [EC:1.3.1.22 1.3.1.94],K12345 3-oxo-5-alpha-steroid 4-dehydrogenase 3 [EC:1.3.1.22 1.3.1.94]	IPR001104 3-oxo-5-alpha-steroid 4-dehydrogenase, C-terminal
RC7G0395600	XLOC_042463	XLOC_042463	Chr07:40136624-40141582	-2.14029	1.76168	0.001	0.00560262	yes	GO:0055114 Biological Process:oxidation-reduction process,GO:0005576 Cellular Component:extracellular region,GO:0005507 Molecular Function:copper ion binding,GO:0005507 Molecular Function:copper ion binding,GO:0016491 Molecular Function:oxidoreductase activity	K00423 L-ascorbate oxidase [EC:1.10.3.3]	IPR001117 Multicopper oxidase, type 1,IPR002355 Multicopper oxidase, copper-binding site,IPR008972 Cupredoxin,IPR011706 Multicopper oxidase, type 2,IPR011707 Multicopper oxidase, type 3,IPR017760 L-ascorbate oxidase, plants,IPR033138 Multicopper oxidases, conserved site
RC1G0594000	XLOC_008748	XLOC_008748	Chr01:64384070-64387016	1.38862	-2.86654	5e-05	0.000417915	yes	GO:0046274 Biological Process:lignin catabolic process,GO:0055114 Biological Process:oxidation-reduction process,GO:0048046 Cellular Component:apoplast,GO:0005507 Molecular Function:copper ion binding,GO:0005507 Molecular Function:copper ion binding,GO:0052716 Molecular Function:hydroquinone:oxygen oxidoreductase activity,GO:0016491 Molecular Function:oxidoreductase activity	K05909 laccase [EC:1.10.3.2]	IPR001117 Multicopper oxidase, type 1,IPR002355 Multicopper oxidase, copper-binding site,IPR008972 Cupredoxin,IPR011706 Multicopper oxidase, type 2,IPR011707 Multicopper oxidase, type 3,IPR017761 Laccase,IPR033138 Multicopper oxidases, conserved site
RC3G0261900	XLOC_016750	XLOC_016750	Chr03:34871859-34874556	-2.01601	1.16508	0.0057	0.0226062	yes	GO:0046274 Biological Process:lignin catabolic process,GO:0055114 Biological Process:oxidation-reduction process,GO:0048046 Cellular Component:apoplast,GO:0005507 Molecular Function:copper ion binding,GO:0005507 Molecular Function:copper ion binding,GO:0052716 Molecular Function:hydroquinone:oxygen oxidoreductase activity,GO:0016491 Molecular Function:oxidoreductase activity	K05909 laccase [EC:1.10.3.2]	IPR001117 Multicopper oxidase, type 1,IPR002355 Multicopper oxidase, copper-binding site,IPR008972 Cupredoxin,IPR011706 Multicopper oxidase, type 2,IPR011707 Multicopper oxidase, type 3,IPR017761 Laccase,IPR033138 Multicopper oxidases, conserved site
RC5G0533800	XLOC_027112	XLOC_027112	Chr05:62003368-62006263	-2.81086	1.60283	0.00125	0.00670825	yes	GO:0046274 Biological Process:lignin catabolic process,GO:0055114 Biological Process:oxidation-reduction process,GO:0048046 Cellular Component:apoplast,GO:0005507 Molecular Function:copper ion binding,GO:0005507 Molecular Function:copper ion binding,GO:0052716 Molecular Function:hydroquinone:oxygen oxidoreductase activity,GO:0016491 Molecular Function:oxidoreductase activity	K05909 laccase [EC:1.10.3.2]	IPR001117 Multicopper oxidase, type 1,IPR002355 Multicopper oxidase, copper-binding site,IPR008972 Cupredoxin,IPR011706 Multicopper oxidase, type 2,IPR011707 Multicopper oxidase, type 3,IPR017761 Laccase,IPR033138 Multicopper oxidases, conserved site
RC6G0302200	XLOC_036193	XLOC_036193	Chr06:39996141-40000498	-1.48411	1.59467	5e-05	0.000417915	yes	GO:0055114 Biological Process:oxidation-reduction process,GO:0005507 Molecular Function:copper ion binding,GO:0005507 Molecular Function:copper ion binding,GO:0016491 Molecular Function:oxidoreductase activity	NA	IPR001117 Multicopper oxidase, type 1,IPR008972 Cupredoxin,IPR011706 Multicopper oxidase, type 2,IPR011707 Multicopper oxidase, type 3
RC7G0233800	XLOC_041625	XLOC_041625	Chr07:19874946-19878926	-1.2437	2.33727	5e-05	0.000417915	yes	GO:0055114 Biological Process:oxidation-reduction process,GO:0005507 Molecular Function:copper ion binding,GO:0005507 Molecular Function:copper ion binding,GO:0016491 Molecular Function:oxidoreductase activity	NA	IPR001117 Multicopper oxidase, type 1,IPR008972 Cupredoxin,IPR011706 Multicopper oxidase, type 2,IPR011707 Multicopper oxidase, type 3
RC1G0305200	XLOC_004470	XLOC_004470	Chr01:40734369-40740880	2.7517	-1.62196	0.0012	0.00648448	yes	GO:0055114 Biological Process:oxidation-reduction process,GO:0020037 Molecular Function:heme binding,GO:0005506 Molecular Function:iron ion binding,GO:0016705 Molecular Function:oxidoreductase activity, acting on paired donors, with incorporation or reduction of molecular oxygen	NA	IPR001128 Cytochrome P450,IPR002401 Cytochrome P450, E-class, group I,IPR017972 Cytochrome P450, conserved site,IPR036396 Cytochrome P450 superfamily
RC1G0542700	XLOC_005704	XLOC_005704	Chr01:60903513-60906299	-1.63691	2.34864	0.0076	0.0283571	yes	GO:0055114 Biological Process:oxidation-reduction process,GO:0020037 Molecular Function:heme binding,GO:0005506 Molecular Function:iron ion binding,GO:0016705 Molecular Function:oxidoreductase activity, acting on paired donors, with incorporation or reduction of molecular oxygen	NA	IPR001128 Cytochrome P450,IPR002401 Cytochrome P450, E-class, group I,IPR017972 Cytochrome P450, conserved site,IPR036396 Cytochrome P450 superfamily
RC2G0099600	XLOC_012562	XLOC_012562	Chr02:8026469-8028298	1.348	-3.20499	5e-05	0.000417915	yes	GO:0055114 Biological Process:oxidation-reduction process,GO:0020037 Molecular Function:heme binding,GO:0005506 Molecular Function:iron ion binding,GO:0016705 Molecular Function:oxidoreductase activity, acting on paired donors, with incorporation or reduction of molecular oxygen	NA	IPR001128 Cytochrome P450,IPR002401 Cytochrome P450, E-class, group I,IPR017972 Cytochrome P450, conserved site,IPR036396 Cytochrome P450 superfamily
RC2G0157700	XLOC_012854	XLOC_012854	Chr02:13027579-13032937	-1.2175	1.1803	0.00475	0.0196408	yes	GO:0055114 Biological Process:oxidation-reduction process,GO:0020037 Molecular Function:heme binding,GO:0005506 Molecular Function:iron ion binding,GO:0016705 Molecular Function:oxidoreductase activity, acting on paired donors, with incorporation or reduction of molecular oxygen	K09587 steroid 22-alpha-hydroxylase [EC:1.14.13.-],K09587 steroid 22-alpha-hydroxylase [EC:1.14.13.-]	IPR001128 Cytochrome P450,IPR002401 Cytochrome P450, E-class, group I,IPR017972 Cytochrome P450, conserved site,IPR036396 Cytochrome P450 superfamily
RC4G0496100	XLOC_024495	XLOC_024495	Chr04:58581523-58583916	1.03042	-2.5733	0.00455	0.018971	yes	GO:0055114 Biological Process:oxidation-reduction process,GO:0020037 Molecular Function:heme binding,GO:0005506 Molecular Function:iron ion binding,GO:0016705 Molecular Function:oxidoreductase activity, acting on paired donors, with incorporation or reduction of molecular oxygen	K15402 fatty acid omega-hydroxylase [EC:1.14.-.-],K15402 fatty acid omega-hydroxylase [EC:1.14.-.-]	IPR001128 Cytochrome P450,IPR002401 Cytochrome P450, E-class, group I,IPR017972 Cytochrome P450, conserved site,IPR036396 Cytochrome P450 superfamily
RC6G0562100	XLOC_037434	XLOC_037434	Chr06:64041796-64045124	3.03421	-2.0551	5e-05	0.000417915	yes	GO:0055114 Biological Process:oxidation-reduction process,GO:0020037 Molecular Function:heme binding,GO:0005506 Molecular Function:iron ion binding,GO:0016705 Molecular Function:oxidoreductase activity, acting on paired donors, with incorporation or reduction of molecular oxygen	K09843 (+)-abscisic acid 8'-hydroxylase [EC:1.14.13.93],K09843 (+)-abscisic acid 8'-hydroxylase [EC:1.14.13.93]	IPR001128 Cytochrome P450,IPR002401 Cytochrome P450, E-class, group I,IPR017972 Cytochrome P450, conserved site,IPR036396 Cytochrome P450 superfamily
RC7G0141500	XLOC_041181	XLOC_041181	Chr07:10775290-10777121	1.87837	-1.08198	0.0002	0.00143409	yes	GO:0055114 Biological Process:oxidation-reduction process,GO:0020037 Molecular Function:heme binding,GO:0005506 Molecular Function:iron ion binding,GO:0016705 Molecular Function:oxidoreductase activity, acting on paired donors, with incorporation or reduction of molecular oxygen	NA	IPR001128 Cytochrome P450,IPR002401 Cytochrome P450, E-class, group I,IPR017972 Cytochrome P450, conserved site,IPR036396 Cytochrome P450 superfamily
RC7G0341900	XLOC_042201	XLOC_042201	Chr07:32391005-32393661	-2.40656	1.51203	5e-05	0.000417915	yes	GO:0055114 Biological Process:oxidation-reduction process,GO:0020037 Molecular Function:heme binding,GO:0005506 Molecular Function:iron ion binding,GO:0016705 Molecular Function:oxidoreductase activity, acting on paired donors, with incorporation or reduction of molecular oxygen	K09843 (+)-abscisic acid 8'-hydroxylase [EC:1.14.13.93],K09843 (+)-abscisic acid 8'-hydroxylase [EC:1.14.13.93]	IPR001128 Cytochrome P450,IPR002401 Cytochrome P450, E-class, group I,IPR017972 Cytochrome P450, conserved site,IPR036396 Cytochrome P450 superfamily
RC2G0097600	XLOC_012548	XLOC_012548	Chr02:7629758-7630970	1.35089	-3.25119	5e-05	0.000417915	yes	GO:0055114 Biological Process:oxidation-reduction process,GO:0020037 Molecular Function:heme binding,GO:0005506 Molecular Function:iron ion binding,GO:0016705 Molecular Function:oxidoreductase activity, acting on paired donors, with incorporation or reduction of molecular oxygen	K20623 typhasterol/6-deoxotyphasterol 2alpha-hydroxylase	IPR001128 Cytochrome P450,IPR002401 Cytochrome P450, E-class, group I,IPR036396 Cytochrome P450 superfamily
RC0G0243100	XLOC_001173	XLOC_001173	Chr00:32279289-32282832	-4.62757	2.24179	5e-05	0.000417915	yes	GO:0055114 Biological Process:oxidation-reduction process,GO:0016020 Cellular Component:membrane,GO:0051287 Molecular Function:NAD binding,GO:0016651 Molecular Function:oxidoreductase activity, acting on NAD(P)H,GO:0048038 Molecular Function:quinone binding	K05579 NAD(P)H-quinone oxidoreductase subunit H [EC:1.6.5.3]	IPR001135 NADH-quinone oxidoreductase, subunit D,IPR001694 NADH:ubiquinone oxidoreductase, subunit 1/F420H2 oxidoreductase subunit H,IPR014029 NADH:ubiquinone oxidoreductase, 49kDa subunit, conserved site,IPR018086 NADH:ubiquinone oxidoreductase, subunit 1, conserved site,IPR022885 NAD(P)H-quinone oxidoreductase subunit D/H,IPR029014 NiFe hydrogenase-like
RC5G0467700	XLOC_026778	XLOC_026778	Chr05:51483623-51485014	-2.65184	2.3359	5e-05	0.000417915	yes	GO:0006730 Biological Process:one-carbon metabolic process,GO:0004089 Molecular Function:carbonate dehydratase activity,GO:0008270 Molecular Function:zinc ion binding	K01674 carbonic anhydrase [EC:4.2.1.1]	IPR001148 Alpha carbonic anhydrase,IPR018338 Carbonic anhydrase, alpha-class, conserved site,IPR023561 Carbonic anhydrase, alpha-class,IPR036398 Alpha carbonic anhydrase superfamily
RC2G0094500	XLOC_009230	XLOC_009230	Chr02:7382965-7385028	-2.47069	1.63658	0.00035	0.00231982	yes	GO:0055114 Biological Process:oxidation-reduction process,GO:0010181 Molecular Function:FMN binding,GO:0003824 Molecular Function:catalytic activity,GO:0016491 Molecular Function:oxidoreductase activity	K05894 12-oxophytodienoic acid reductase [EC:1.3.1.42]	IPR001155 NADH:flavin oxidoreductase/NADH oxidase, N-terminal,IPR013785 Aldolase-type TIM barrel
RC4G0191200	XLOC_023061	XLOC_023061	Chr04:27980603-27983781	2.9503	-1.23935	5e-05	0.000417915	yes	GO:0005515 Molecular Function:protein binding	K09571 FK506-binding protein 4/5 [EC:5.2.1.8],K09571 FK506-binding protein 4/5 [EC:5.2.1.8]	IPR001179 FKBP-type peptidyl-prolyl cis-trans isomerase domain,IPR001440 Tetratricopeptide repeat 1,IPR011990 Tetratricopeptide-like helical domain superfamily,IPR013026 Tetratricopeptide repeat-containing domain,IPR019734 Tetratricopeptide repeat,IPR023566 Peptidyl-prolyl cis-trans isomerase, FKBP-type
RC1G0354800	XLOC_004722	XLOC_004722	Chr01:45620008-45623017	2.53303	-1.13578	5e-05	0.000417915	yes	GO:0019499 Biological Process:cyanide metabolic process,GO:0006535 Biological Process:cysteine biosynthetic process from serine,GO:0005739 Cellular Component:mitochondrion,GO:0050017 Molecular Function:L-3-cyanoalanine synthase activity,GO:0004124 Molecular Function:cysteine synthase activity	K13034 L-3-cyanoalanine synthase/ cysteine synthase [EC:2.5.1.47 4.4.1.9],K13034 L-3-cyanoalanine synthase/ cysteine synthase [EC:2.5.1.47 4.4.1.9]	IPR001216 Cysteine synthase/cystathionine beta-synthase, pyridoxal-phosphate attachment site,IPR001926 Pyridoxal-phosphate dependent enzyme,IPR005856 Cysteine synthase,IPR005859 Cysteine synthase CysK,IPR031111 L-3-cyanoalanine synthase, mitochondrial,IPR036052 Tryptophan synthase beta subunit-like PLP-dependent enzyme
RC3G0377900	XLOC_017220	XLOC_017220	Chr03:43928247-43931546	-1.74271	1.02154	0.00435	0.0183071	yes	GO:0006535 Biological Process:cysteine biosynthetic process from serine,GO:0004124 Molecular Function:cysteine synthase activity	K01738 cysteine synthase A [EC:2.5.1.47]	IPR001216 Cysteine synthase/cystathionine beta-synthase, pyridoxal-phosphate attachment site,IPR001926 Pyridoxal-phosphate dependent enzyme,IPR005856 Cysteine synthase,IPR005859 Cysteine synthase CysK,IPR036052 Tryptophan synthase beta subunit-like PLP-dependent enzyme
RC1G0556600	XLOC_008556	XLOC_008556	Chr01:61840375-61841554	2.46616	-2.48624	5e-05	0.000417915	yes	GO:0005975 Biological Process:carbohydrate metabolic process,GO:0004553 Molecular Function:hydrolase activity, hydrolyzing O-glycosyl compounds	K01183 chitinase [EC:3.2.1.14]	IPR001223 Glycoside hydrolase family 18, catalytic domain,IPR001579 Glycoside hydrolase, chitinase active site,IPR017853 Glycoside hydrolase superfamily
RC3G0225800	XLOC_018582	XLOC_018582	Chr03:31278518-31280222	-2.24941	2.61836	0.00815	0.0299796	yes	GO:0055085 Biological Process:transmembrane transport,GO:0016020 Cellular Component:membrane,GO:0022857 Molecular Function:transmembrane transporter activity	NA	IPR001248 Purine-cytosine permease
RC7G0151300	XLOC_038421	XLOC_038421	Chr07:11610864-11613783	-1.69016	1.44085	0.0013	0.00691255	yes	NA	NA	IPR001251 CRAL-TRIO lipid binding domain,IPR036273 CRAL/TRIO, N-terminal domain superfamily,IPR036865 CRAL-TRIO lipid binding domain superfamily
RC7G0498300	XLOC_042934	XLOC_042934	Chr07:55157760-55162979	2.42521	-1.27411	5e-05	0.000417915	yes	GO:0006094 Biological Process:gluconeogenesis,GO:0006094 Biological Process:gluconeogenesis,GO:0005524 Molecular Function:ATP binding,GO:0004612 Molecular Function:phosphoenolpyruvate carboxykinase (ATP) activity,GO:0004611 Molecular Function:phosphoenolpyruvate carboxykinase activity,GO:0017076 Molecular Function:purine nucleotide binding	K01610 phosphoenolpyruvate carboxykinase (ATP) [EC:4.1.1.49]	IPR001272 Phosphoenolpyruvate carboxykinase, ATP-utilising,IPR008210 Phosphoenolpyruvate carboxykinase, N-terminal,IPR013035 Phosphoenolpyruvate carboxykinase, C-terminal,IPR015994 Phosphoenolpyruvate carboxykinase (ATP), conserved site
RC2G0507800	XLOC_014658	XLOC_014658	Chr02:58967069-58970026	-1.273	1.03485	5e-05	0.000417915	yes	NA	K17725 sulfur dioxygenase [EC:1.13.11.18],K17725 sulfur dioxygenase [EC:1.13.11.18]	IPR001279 Metallo-beta-lactamase,IPR036866 Metallo-hydrolase/oxidoreductase superfamily
RC0G0237900	XLOC_001150	XLOC_001150	Chr00:32205428-32209971	-5.92333	1.89604	5e-05	0.000417915	yes	GO:0015979 Biological Process:photosynthesis,GO:0016021 Cellular Component:integral component of membrane,GO:0016021 Cellular Component:integral component of membrane,GO:0009522 Cellular Component:photosystem I,GO:0009579 Cellular Component:thylakoid,GO:0046872 Molecular Function:metal ion binding	K02689 photosystem I P700 chlorophyll a apoprotein A1	IPR001280 Photosystem I PsaA/PsaB,IPR006243 Photosystem I PsaA,IPR006244 Photosystem I PsaB,IPR020586 Photosystem I PsaA/PsaB, conserved site,IPR036408 Photosystem I PsaA/PsaB superfamily
RC0G0107000	XLOC_001972	XLOC_001972	Chr00:12717654-12718218	-4.25636	1.54269	0.0061	0.0238088	yes	GO:0005576 Cellular Component:extracellular region	NA	IPR001283 Cysteine-rich secretory protein, allergen V5/Tpx-1-related,IPR002413 Ves allergen,IPR014044 CAP domain,IPR018244 Allergen V5/Tpx-1-related, conserved site,IPR035940 CAP superfamily
RC1G0392400	XLOC_007817	XLOC_007817	Chr01:49633591-49637183	-2.30168	1.40138	5e-05	0.000417915	yes	GO:0004373 Molecular Function:glycogen (starch) synthase activity	K13679 granule-bound starch synthase [EC:2.4.1.242],K13679 granule-bound starch synthase [EC:2.4.1.242]	IPR001296 Glycosyl transferase, family 1,IPR011835 Bacterial/plant glycogen synthase,IPR013534 Starch synthase, catalytic domain
RC1G0563700	XLOC_008593	XLOC_008593	Chr01:62475847-62479894	-1.28396	1.84346	0.0124	0.0411546	yes	GO:0004373 Molecular Function:glycogen (starch) synthase activity	K00703 starch synthase [EC:2.4.1.21],K00703 starch synthase [EC:2.4.1.21]	IPR001296 Glycosyl transferase, family 1,IPR011835 Bacterial/plant glycogen synthase,IPR013534 Starch synthase, catalytic domain
RC0G0013700	XLOC_000072	XLOC_000072	Chr00:1104075-1105443	-1.9278	1.7541	5e-05	0.000417915	yes	GO:0009765 Biological Process:photosynthesis, light harvesting,GO:0016020 Cellular Component:membrane	K08913 light-harvesting complex II chlorophyll a/b binding protein 2	IPR001344 Chlorophyll A-B binding protein, plant,IPR022796 Chlorophyll A-B binding protein,IPR023329 Chlorophyll a/b binding domain superfamily
RC0G0182700	XLOC_000894	XLOC_000894	Chr00:24004641-24008566	-7.56466	2.07387	0.0035	0.0153784	yes	GO:0009765 Biological Process:photosynthesis, light harvesting,GO:0016020 Cellular Component:membrane	K08912 light-harvesting complex II chlorophyll a/b binding protein 1	IPR001344 Chlorophyll A-B binding protein, plant,IPR022796 Chlorophyll A-B binding protein,IPR023329 Chlorophyll a/b binding domain superfamily
RC4G0347900	XLOC_023790	XLOC_023790	Chr04:46622075-46623685	-3.40839	4.39256	5e-05	0.000417915	yes	GO:0009765 Biological Process:photosynthesis, light harvesting,GO:0016020 Cellular Component:membrane	K08908 light-harvesting complex I chlorophyll a/b binding protein 2	IPR001344 Chlorophyll A-B binding protein, plant,IPR022796 Chlorophyll A-B binding protein,IPR023329 Chlorophyll a/b binding domain superfamily
RC7G0047800	XLOC_040750	XLOC_040750	Chr07:3235434-3236748	-1.04269	1.31005	0.00515	0.0208719	yes	GO:0009765 Biological Process:photosynthesis, light harvesting,GO:0016020 Cellular Component:membrane	K08910 light-harvesting complex I chlorophyll a/b binding protein 4	IPR001344 Chlorophyll A-B binding protein, plant,IPR022796 Chlorophyll A-B binding protein,IPR023329 Chlorophyll a/b binding domain superfamily
RC7G0438700	XLOC_039778	XLOC_039778	Chr07:47237208-47238491	-2.97289	4.66909	0.00435	0.0183071	yes	GO:0009765 Biological Process:photosynthesis, light harvesting,GO:0016020 Cellular Component:membrane	K08917 light-harvesting complex II chlorophyll a/b binding protein 6	IPR001344 Chlorophyll A-B binding protein, plant,IPR022796 Chlorophyll A-B binding protein,IPR023329 Chlorophyll a/b binding domain superfamily
RC7G0562900	XLOC_043222	XLOC_043222	Chr07:64836065-64839652	-2.40147	2.05095	0.0001	0.000775227	yes	GO:0006096 Biological Process:glycolytic process,GO:0008152 Biological Process:metabolic process,GO:0003824 Molecular Function:catalytic activity,GO:0016868 Molecular Function:intramolecular transferase activity, phosphotransferases,GO:0004619 Molecular Function:phosphoglycerate mutase activity	K01834 "2,3-bisphosphoglycerate-dependent phosphoglycerate mutase [EC:5.4.2.11]",K01834 "2,3-bisphosphoglycerate-dependent phosphoglycerate mutase [EC:5.4.2.11]",K01834 "2,3-bisphosphoglycerate-dependent phosphoglycerate mutase [EC:5.4.2.11]",K01834 "2,3-bisphosphoglycerate-dependent phosphoglycerate mutase [EC:5.4.2.11]"	IPR001345 Phosphoglycerate/bisphosphoglycerate mutase, active site,IPR005952 Phosphoglycerate mutase 1,IPR013078 Histidine phosphatase superfamily, clade-1,IPR029033 Histidine phosphatase superfamily
RC2G0022000	XLOC_008887	XLOC_008887	Chr02:1623339-1625564	-2.00881	1.14046	5e-05	0.000417915	yes	GO:0006355 Biological Process:regulation of transcription, DNA-templated,GO:0005634 Cellular Component:nucleus,GO:0003677 Molecular Function:DNA binding,GO:0003677 Molecular Function:DNA binding	NA	IPR001356 Homeobox domain,IPR005539 ELK domain,IPR005540 KNOX1,IPR005541 KNOX2,IPR008422 Homeobox KN domain,IPR009057 Homeobox-like domain superfamily
RC6G0504000	XLOC_034175	XLOC_034175	Chr06:59899679-59902157	-3.19566	1.99016	5e-05	0.000417915	yes	GO:0006355 Biological Process:regulation of transcription, DNA-templated,GO:0003677 Molecular Function:DNA binding,GO:0003677 Molecular Function:DNA binding	NA	IPR001356 Homeobox domain,IPR006563 POX domain,IPR008422 Homeobox KN domain,IPR009057 Homeobox-like domain superfamily
RC6G0279500	XLOC_033100	XLOC_033100	Chr06:36624040-36624952	-2.13152	3.08687	0.0056	0.0222933	yes	NA	K18999 RNA polymerase II C-terminal domain phosphatase-like 3/4 [EC:3.1.3.16],K18999 RNA polymerase II C-terminal domain phosphatase-like 3/4 [EC:3.1.3.16]	IPR001357 BRCT domain,IPR004274 FCP1 homology domain,IPR023214 HAD superfamily,IPR036412 HAD-like superfamily,IPR036420 BRCT domain superfamily
RC5G0672200	XLOC_027815	XLOC_027815	Chr05:78090023-78097122	-3.17612	2.17199	0.00145	0.0075602	yes	GO:0005975 Biological Process:carbohydrate metabolic process,GO:0004553 Molecular Function:hydrolase activity, hydrolyzing O-glycosyl compounds	K01188 beta-glucosidase [EC:3.2.1.21]	IPR001360 Glycoside hydrolase family 1,IPR017853 Glycoside hydrolase superfamily,IPR033132 Glycosyl hydrolases family 1, N-terminal conserved site
RC1G0490200	XLOC_008251	XLOC_008251	Chr01:57392634-57393857	-2.34027	1.40425	0.00865	0.0313249	yes	NA	K07253 phenylpyruvate tautomerase [EC:5.3.2.1],K07253 phenylpyruvate tautomerase [EC:5.3.2.1]	IPR001398 Macrophage migration inhibitory factor,IPR014347 Tautomerase/MIF superfamily
RC2G0136200	XLOC_012727	XLOC_012727	Chr02:11316659-11319380	-1.4487	1.66578	5e-05	0.000417915	yes	GO:0055114 Biological Process:oxidation-reduction process,GO:0016491 Molecular Function:oxidoreductase activity	K02641 ferredoxin--NADP+ reductase [EC:1.18.1.2]	IPR001433 Oxidoreductase FAD/NAD(P)-binding,IPR001709 Flavoprotein pyridine nucleotide cytochrome reductase,IPR015701 Ferredoxin--NADP reductase,IPR017927 Ferredoxin reductase-type FAD-binding domain,IPR017938 Riboflavin synthase-like beta-barrel,IPR035442 Ferredoxin--NADP reductase, plant and Cyanobacteria type
RC5G0023900	XLOC_024639	XLOC_024639	Chr05:1509315-1512977	1.04336	-1.65785	0.00035	0.00231982	yes	GO:0006629 Biological Process:lipid metabolic process,GO:0006508 Biological Process:proteolysis,GO:0004190 Molecular Function:aspartic-type endopeptidase activity	K08245 phytepsin [EC:3.4.23.40],K08245 phytepsin [EC:3.4.23.40]	IPR001461 Aspartic peptidase A1 family,IPR001969 Aspartic peptidase, active site,IPR007856 Saposin-like type B, region 1,IPR008138 Saposin B type, region 2,IPR008139 Saposin B type domain,IPR011001 Saposin-like,IPR021109 Aspartic peptidase domain superfamily,IPR033121 Peptidase family A1 domain
RC2G0507600	XLOC_014657	XLOC_014657	Chr02:58925851-58928061	-1.8357	1.31907	5e-05	0.000417915	yes	GO:0006508 Biological Process:proteolysis,GO:0004190 Molecular Function:aspartic-type endopeptidase activity	NA	IPR001461 Aspartic peptidase A1 family,IPR001969 Aspartic peptidase, active site,IPR021109 Aspartic peptidase domain superfamily,IPR032799 Xylanase inhibitor, C-terminal,IPR032861 Xylanase inhibitor, N-terminal,IPR033121 Peptidase family A1 domain
RC1G0064600	XLOC_006305	XLOC_006305	Chr01:8066775-8070929	-1.78109	2.63775	0.003	0.0136007	yes	GO:0005509 Molecular Function:calcium ion binding,GO:0005544 Molecular Function:calcium-dependent phospholipid binding	NA	IPR001464 Annexin,IPR018252 Annexin repeat, conserved site,IPR018502 Annexin repeat,IPR037104 Annexin superfamily
RC1G0064700	XLOC_003241	XLOC_003241	Chr01:8079912-8082677	-2.61961	1.69938	5e-05	0.000417915	yes	GO:0005509 Molecular Function:calcium ion binding,GO:0005544 Molecular Function:calcium-dependent phospholipid binding	NA	IPR001464 Annexin,IPR018502 Annexin repeat,IPR037104 Annexin superfamily
RC6G0464700	XLOC_033987	XLOC_033987	Chr06:56873586-56875127	-1.41529	1.05751	0.00165	0.00842447	yes	GO:0006355 Biological Process:regulation of transcription, DNA-templated,GO:0003677 Molecular Function:DNA binding,GO:0003700 Molecular Function:DNA binding transcription factor activity,GO:0003700 Molecular Function:DNA binding transcription factor activity	NA	IPR001471 AP2/ERF domain,IPR016177 DNA-binding domain superfamily,IPR017392 AP2/ERF transcription factor ERF/PTI6,IPR036955 AP2/ERF domain superfamily
RC2G0103200	XLOC_009270	XLOC_009270	Chr02:8328312-8328945	-2.18954	1.69307	5e-05	0.000417915	yes	GO:0006355 Biological Process:regulation of transcription, DNA-templated,GO:0003677 Molecular Function:DNA binding,GO:0003700 Molecular Function:DNA binding transcription factor activity	NA	IPR001471 AP2/ERF domain,IPR016177 DNA-binding domain superfamily,IPR036955 AP2/ERF domain superfamily
RC4G0335200	XLOC_023728	XLOC_023728	Chr04:45621325-45623214	2.62488	-1.18324	5e-05	0.000417915	yes	GO:0006355 Biological Process:regulation of transcription, DNA-templated,GO:0003677 Molecular Function:DNA binding,GO:0003700 Molecular Function:DNA binding transcription factor activity	NA	IPR001471 AP2/ERF domain,IPR016177 DNA-binding domain superfamily,IPR036955 AP2/ERF domain superfamily
RC6G0116600	XLOC_032345	XLOC_032345	Chr06:12803007-12803814	-1.54825	1.90563	5e-05	0.000417915	yes	GO:0006355 Biological Process:regulation of transcription, DNA-templated,GO:0003677 Molecular Function:DNA binding,GO:0003700 Molecular Function:DNA binding transcription factor activity	NA	IPR001471 AP2/ERF domain,IPR016177 DNA-binding domain superfamily,IPR036955 AP2/ERF domain superfamily
RC6G0257700	XLOC_035962	XLOC_035962	Chr06:33399915-33402518	1.79452	-1.87345	5e-05	0.000417915	yes	GO:0006355 Biological Process:regulation of transcription, DNA-templated,GO:0003677 Molecular Function:DNA binding,GO:0003700 Molecular Function:DNA binding transcription factor activity	NA	IPR001471 AP2/ERF domain,IPR016177 DNA-binding domain superfamily,IPR036955 AP2/ERF domain superfamily
RC5G0275500	XLOC_025860	XLOC_025860	Chr05:23609853-23611175	3.762	-1.50727	0.0027	0.0124961	yes	NA	NA	IPR001480 Bulb-type lectin domain,IPR035446 S-locus-specific glycoprotein/EP1,IPR036426 Bulb-type lectin domain superfamily
RC2G0413300	XLOC_014169	XLOC_014169	Chr02:47620860-47625281	-1.1381	1.64097	0.00125	0.00670825	yes	GO:0003824 Molecular Function:catalytic activity,GO:0050662 Molecular Function:coenzyme binding	K09753 cinnamoyl-CoA reductase [EC:1.2.1.44]	IPR001509 NAD-dependent epimerase/dehydratase,IPR036291 NAD(P)-binding domain superfamily
RC2G0200300	XLOC_013075	XLOC_013075	Chr02:17741251-17743478	-1.73532	1.36423	5e-05	0.000417915	yes	GO:0005515 Molecular Function:protein binding	NA	IPR001611 Leucine-rich repeat,IPR001810 F-box domain,IPR032675 Leucine-rich repeat domain superfamily,IPR036047 F-box-like domain superfamily
RC5G0127900	XLOC_025123	XLOC_025123	Chr05:9498680-9501864	-1.06428	1.1504	0.0037	0.0160375	yes	GO:0043531 Molecular Function:ADP binding,GO:0005515 Molecular Function:protein binding	NA	IPR001611 Leucine-rich repeat,IPR002182 NB-ARC,IPR011713 Leucine-rich repeat 3,IPR027417 P-loop containing nucleoside triphosphate hydrolase,IPR032675 Leucine-rich repeat domain superfamily,IPR036388 Winged helix-like DNA-binding domain superfamily,IPR036390 Winged helix DNA-binding domain superfamily
RC1G0528600	XLOC_005635	XLOC_005635	Chr01:59900907-59904969	1.99806	-1.29584	0.00015	0.00111473	yes	GO:0043531 Molecular Function:ADP binding,GO:0005515 Molecular Function:protein binding	NA	IPR001611 Leucine-rich repeat,IPR002182 NB-ARC,IPR011713 Leucine-rich repeat 3,IPR027417 P-loop containing nucleoside triphosphate hydrolase,IPR032675 Leucine-rich repeat domain superfamily,IPR036390 Winged helix DNA-binding domain superfamily
RC2G0425100	XLOC_010745	XLOC_010745	Chr02:49561389-49564576	1.91317	-2.03599	0.00015	0.00111473	yes	GO:0043531 Molecular Function:ADP binding,GO:0005515 Molecular Function:protein binding	NA	IPR001611 Leucine-rich repeat,IPR002182 NB-ARC,IPR027417 P-loop containing nucleoside triphosphate hydrolase,IPR032675 Leucine-rich repeat domain superfamily,IPR036388 Winged helix-like DNA-binding domain superfamily
RC6G0014800	XLOC_031823	XLOC_031823	Chr06:1518022-1519723	1.8749	-1.34649	5e-05	0.000417915	yes	GO:0005515 Molecular Function:protein binding	NA	IPR001611 Leucine-rich repeat,IPR013210 Leucine-rich repeat-containing N-terminal, plant-type,IPR032675 Leucine-rich repeat domain superfamily
RC6G0251200	XLOC_032969	XLOC_032969	Chr06:32157855-32160846	6.25482	-6.1162	0.00505	0.0205454	yes	GO:0005515 Molecular Function:protein binding	NA	IPR001611 Leucine-rich repeat,IPR013210 Leucine-rich repeat-containing N-terminal, plant-type,IPR032675 Leucine-rich repeat domain superfamily
RC1G0084500	XLOC_003323	XLOC_003323	Chr01:10382321-10383290	-1.31658	1.23368	0.00375	0.0162034	yes	GO:0005515 Molecular Function:protein binding	NA	IPR001611 Leucine-rich repeat,IPR032675 Leucine-rich repeat domain superfamily
RC5G0106000	XLOC_028635	XLOC_028635	Chr05:7642583-7643930	-1.32069	1.56256	0.01255	0.041522	yes	GO:0005515 Molecular Function:protein binding	NA	IPR001611 Leucine-rich repeat,IPR032675 Leucine-rich repeat domain superfamily
RC5G0556000	XLOC_027233	XLOC_027233	Chr05:65043819-65046700	-1.49832	1.51175	0.0013	0.00691255	yes	GO:0005515 Molecular Function:protein binding	NA	IPR001611 Leucine-rich repeat,IPR032675 Leucine-rich repeat domain superfamily
RC5G0556300	XLOC_027235	XLOC_027235	Chr05:65092015-65096143	-2.31728	1.31165	5e-05	0.000417915	yes	GO:0005515 Molecular Function:protein binding	NA	IPR001611 Leucine-rich repeat,IPR032675 Leucine-rich repeat domain superfamily
RC5G0618400	XLOC_031061	XLOC_031061	Chr05:72029242-72033456	1.22536	-1.52491	0.0095	0.0336102	yes	GO:0005515 Molecular Function:protein binding	K10268 F-box and leucine-rich repeat protein 2/20	IPR001611 Leucine-rich repeat,IPR032675 Leucine-rich repeat domain superfamily
RC6G0047700	XLOC_031969	XLOC_031969	Chr06:4840866-4843081	2.51244	-1.1725	0.00115	0.00625759	yes	GO:0005515 Molecular Function:protein binding	NA	IPR001611 Leucine-rich repeat,IPR032675 Leucine-rich repeat domain superfamily
RC2G0036900	XLOC_012244	XLOC_012244	Chr02:2799972-2802658	4.47336	-1.29255	5e-05	0.000417915	yes	GO:0005515 Molecular Function:protein binding	K14515 EIN3-binding F-box protein	IPR001611 Leucine-rich repeat,IPR032675 Leucine-rich repeat domain superfamily,IPR036047 F-box-like domain superfamily
RC3G0061800	XLOC_017737	XLOC_017737	Chr03:11871463-11876105	1.01178	-1.1712	5e-05	0.000417915	yes	GO:0055114 Biological Process:oxidation-reduction process,GO:0016491 Molecular Function:oxidoreductase activity	K17839 polyamine oxidase [EC:1.5.3.17 1.5.3.-],K17839 polyamine oxidase [EC:1.5.3.17 1.5.3.-]	IPR001613 Flavin amine oxidase,IPR002937 Amine oxidase,IPR036188 FAD/NAD(P)-binding domain superfamily
RC5G0646200	XLOC_027708	XLOC_027708	Chr05:75360108-75360659	-1.00783	1.08206	0.0076	0.0283571	yes	NA	NA	IPR001623 DnaJ domain,IPR018253 DnaJ domain, conserved site,IPR036869 DnaJ domain superfamily
RC2G0150600	XLOC_012811	XLOC_012811	Chr02:12528749-12534859	1.13524	-2.41313	5e-05	0.000417915	yes	NA	NA	IPR001623 DnaJ domain,IPR036869 DnaJ domain superfamily
RC6G0404100	XLOC_033696	XLOC_033696	Chr06:51406012-51407409	1.27643	-1.02627	0.0002	0.00143409	yes	GO:0005515 Molecular Function:protein binding	NA	IPR001632 G-protein, beta subunit,IPR001680 WD40 repeat,IPR015943 WD40/YVTN repeat-like-containing domain superfamily,IPR017986 WD40-repeat-containing domain,IPR019775 WD40 repeat, conserved site,IPR020472 G-protein beta WD-40 repeat,IPR036322 WD40-repeat-containing domain superfamily
RC7G0466800	XLOC_042797	XLOC_042797	Chr07:50994743-50996559	-2.09425	2.67912	0.0035	0.0153784	yes	GO:0006414 Biological Process:translational elongation,GO:0003746 Molecular Function:translation elongation factor activity	K03233 elongation factor 1-gamma	IPR001662 Elongation factor 1B gamma, C-terminal,IPR036433 Elongation factor EF1B gamma, C-terminal domain superfamily
RC7G0298900	XLOC_041977	XLOC_041977	Chr07:27437461-27442363	1.1997	-1.45498	0.00155	0.00800952	yes	GO:0005515 Molecular Function:protein binding	NA	IPR001680 WD40 repeat,IPR011047 Quinoprotein alcohol dehydrogenase-like superfamily,IPR015943 WD40/YVTN repeat-like-containing domain superfamily,IPR017986 WD40-repeat-containing domain,IPR019775 WD40 repeat, conserved site,IPR020472 G-protein beta WD-40 repeat
RC6G0146300	XLOC_035400	XLOC_035400	Chr06:15565831-15567456	-2.32415	2.02636	5e-05	0.000417915	yes	GO:0005515 Molecular Function:protein binding	NA	IPR001680 WD40 repeat,IPR015943 WD40/YVTN repeat-like-containing domain superfamily,IPR017986 WD40-repeat-containing domain,IPR020472 G-protein beta WD-40 repeat,IPR036322 WD40-repeat-containing domain superfamily
RC2G0534500	XLOC_011242	XLOC_011242	Chr02:61701987-61705551	-3.58907	1.74952	0.00085	0.00490765	yes	GO:0005975 Biological Process:carbohydrate metabolic process,GO:0003824 Molecular Function:catalytic activity,GO:0004553 Molecular Function:hydrolase activity, hydrolyzing O-glycosyl compounds	NA	IPR001701 Glycoside hydrolase family 9,IPR008928 Six-hairpin glycosidase-like,IPR018221 Glycoside hydrolase family 9, His active site
RC6G0436800	XLOC_033857	XLOC_033857	Chr06:54440572-54443476	-1.25351	2.20713	0.00515	0.0208719	yes	GO:0005975 Biological Process:carbohydrate metabolic process,GO:0003824 Molecular Function:catalytic activity,GO:0004553 Molecular Function:hydrolase activity, hydrolyzing O-glycosyl compounds	NA	IPR001701 Glycoside hydrolase family 9,IPR008928 Six-hairpin glycosidase-like,IPR018221 Glycoside hydrolase family 9, His active site,IPR033126 Glycosyl hydrolases family 9, Asp/Glu active sites
RC2G0197600	XLOC_009701	XLOC_009701	Chr02:17519141-17529368	1.1457	-1.28851	0.00035	0.00231982	yes	GO:0007018 Biological Process:microtubule-based movement,GO:0007018 Biological Process:microtubule-based movement,GO:0005524 Molecular Function:ATP binding,GO:0008017 Molecular Function:microtubule binding,GO:0003777 Molecular Function:microtubule motor activity	NA	IPR001752 Kinesin motor domain,IPR019821 Kinesin motor domain, conserved site,IPR027417 P-loop containing nucleoside triphosphate hydrolase,IPR027640 Kinesin-like protein,IPR036961 Kinesin motor domain superfamily
RC4G0466700	XLOC_021949	XLOC_021949	Chr04:56432583-56435108	-1.84709	2.42443	0.0001	0.000775227	yes	GO:0009234 Biological Process:menaquinone biosynthetic process,GO:0008152 Biological Process:metabolic process,GO:0008935 Molecular Function:1,4-dihydroxy-2-naphthoyl-CoA synthase activity,GO:0003824 Molecular Function:catalytic activity	K01661 naphthoate synthase [EC:4.1.3.36]	IPR001753 Crotonase superfamily,IPR010198 1,4-Dihydroxy-2-naphthoyl-CoA synthase, MenB,IPR018376 Enoyl-CoA hydratase/isomerase, conserved site,IPR029045 ClpP/crotonase-like domain superfamily
RC2G0213700	XLOC_013154	XLOC_013154	Chr02:19280866-19285257	-1.94918	1.14808	0.0001	0.000775227	yes	GO:0070588 Biological Process:calcium ion transmembrane transport,GO:0016021 Cellular Component:integral component of membrane,GO:0016020 Cellular Component:membrane,GO:0005524 Molecular Function:ATP binding,GO:0005388 Molecular Function:calcium-transporting ATPase activity,GO:0005516 Molecular Function:calmodulin binding,GO:0000166 Molecular Function:nucleotide binding	K01537 Ca2+-transporting ATPase [EC:3.6.3.8]	IPR001757 P-type ATPase,IPR004014 Cation-transporting P-type ATPase, N-terminal,IPR006068 Cation-transporting P-type ATPase, C-terminal,IPR006408 P-type ATPase, subfamily IIB,IPR008250 P-type ATPase, A domain superfamily,IPR018303 P-type ATPase, phosphorylation site,IPR023298 P-type ATPase, transmembrane domain superfamily,IPR023299 P-type ATPase, cytoplasmic domain N,IPR024750 Calcium-transporti…
RC4G0020000	XLOC_022250	XLOC_022250	Chr04:1797934-1801057	2.25492	-3.76007	0.00225	0.0107858	yes	GO:0070588 Biological Process:calcium ion transmembrane transport,GO:0016021 Cellular Component:integral component of membrane,GO:0016020 Cellular Component:membrane,GO:0005524 Molecular Function:ATP binding,GO:0005388 Molecular Function:calcium-transporting ATPase activity,GO:0000166 Molecular Function:nucleotide binding	K01537 Ca2+-transporting ATPase [EC:3.6.3.8]	IPR001757 P-type ATPase,IPR004014 Cation-transporting P-type ATPase, N-terminal,IPR006068 Cation-transporting P-type ATPase, C-terminal,IPR006408 P-type ATPase, subfamily IIB,IPR008250 P-type ATPase, A domain superfamily,IPR018303 P-type ATPase, phosphorylation site,IPR023298 P-type ATPase, transmembrane domain superfamily,IPR023299 P-type ATPase, cytoplasmic domain N,IPR036412 HAD-like superfami…
RC4G0454300	XLOC_021890	XLOC_021890	Chr04:55584083-55589558	1.49715	-1.77922	5e-05	0.000417915	yes	GO:0000160 Biological Process:phosphorelay signal transduction system,GO:0016310 Biological Process:phosphorylation,GO:0007165 Biological Process:signal transduction,GO:0000155 Molecular Function:phosphorelay sensor kinase activity,GO:0016772 Molecular Function:transferase activity, transferring phosphorus-containing groups	K14489 arabidopsis histidine kinase 2/3/4 (cytokinin receptor) [EC:2.7.13.3]	IPR001789 Signal transduction response regulator, receiver domain,IPR003594 Histidine kinase/HSP90-like ATPase,IPR003661 Signal transduction histidine kinase, dimerisation/phosphoacceptor domain,IPR004358 Signal transduction histidine kinase-related protein, C-terminal,IPR005467 Histidine kinase domain,IPR006189 CHASE domain,IPR011006 CheY-like superfamily,IPR036097 Signal transduction histidine …
RC6G0494900	XLOC_037129	XLOC_037129	Chr06:59209485-59212775	-2.73275	1.27499	0.00525	0.0212007	yes	GO:0000160 Biological Process:phosphorelay signal transduction system	NA	IPR001789 Signal transduction response regulator, receiver domain,IPR011006 CheY-like superfamily
RC6G0334200	XLOC_033360	XLOC_033360	Chr06:43842559-43845064	-1.6115	1.49515	5e-05	0.000417915	yes	GO:0005525 Molecular Function:GTP binding,GO:0003924 Molecular Function:GTPase activity	K07904 Ras-related protein Rab-11A,K07904 Ras-related protein Rab-11A,K07904 Ras-related protein Rab-11A,K07904 Ras-related protein Rab-11A	IPR001806 Small GTPase superfamily,IPR005225 Small GTP-binding protein domain,IPR027417 P-loop containing nucleoside triphosphate hydrolase
RC2G0151000	XLOC_012815	XLOC_012815	Chr02:12567829-12569274	1.16561	-2.99042	5e-05	0.000417915	yes	GO:0005515 Molecular Function:protein binding	NA	IPR001810 F-box domain,IPR006527 F-box associated domain, type 1,IPR017451 F-box associated interaction domain,IPR036047 F-box-like domain superfamily
RC3G0193500	XLOC_018405	XLOC_018405	Chr03:27851755-27853777	-1.98155	1.07854	0.0004	0.00260508	yes	GO:0005515 Molecular Function:protein binding	NA	IPR001810 F-box domain,IPR006566 FBD domain,IPR032675 Leucine-rich repeat domain superfamily,IPR036047 F-box-like domain superfamily
RC6G0064100	XLOC_035012	XLOC_035012	Chr06:6947923-6949471	-1.43407	1.27364	0.0159	0.0499818	yes	GO:0005515 Molecular Function:protein binding	NA	IPR001810 F-box domain,IPR006566 FBD domain,IPR032675 Leucine-rich repeat domain superfamily,IPR036047 F-box-like domain superfamily
RC3G0250900	XLOC_016695	XLOC_016695	Chr03:33893061-33895384	-1.5441	1.74618	0.00885	0.0318246	yes	GO:0005515 Molecular Function:protein binding	NA	IPR001810 F-box domain,IPR032675 Leucine-rich repeat domain superfamily,IPR036047 F-box-like domain superfamily
RC6G0063000	XLOC_035003	XLOC_035003	Chr06:6883301-6884765	1.66085	-2.29887	0.0027	0.0124961	yes	GO:0005515 Molecular Function:protein binding	NA	IPR001810 F-box domain,IPR032675 Leucine-rich repeat domain superfamily,IPR036047 F-box-like domain superfamily
RC6G0272700	XLOC_033069	XLOC_033069	Chr06:35534842-35538354	2.01868	-1.70688	5e-05	0.000417915	yes	GO:0005515 Molecular Function:protein binding	NA	IPR001810 F-box domain,IPR036047 F-box-like domain superfamily
RC4G0269900	XLOC_023415	XLOC_023415	Chr04:38798097-38801015	1.45991	-1.5783	5e-05	0.000417915	yes	GO:0016567 Biological Process:protein ubiquitination,GO:0008270 Molecular Function:zinc ion binding,GO:0008270 Molecular Function:zinc ion binding	K10144 RING finger and CHY zinc finger domain-containing protein 1 [EC:2.3.2.27]	IPR001841 Zinc finger, RING-type,IPR008913 Zinc finger, CHY-type,IPR013083 Zinc finger, RING/FYVE/PHD-type,IPR017921 Zinc finger, CTCHY-type,IPR031109 Ring finger and CHY zinc finger domain-containing protein, plant,IPR037274 Zinc finger, CHY-type superfamily,IPR037275 Zinc finger, CTCHY-type superfamily
RC4G0362600	XLOC_023878	XLOC_023878	Chr04:47898616-47901219	-2.01248	1.30308	0.00475	0.0196408	yes	NA	NA	IPR001841 Zinc finger, RING-type,IPR013083 Zinc finger, RING/FYVE/PHD-type
RC5G0650600	XLOC_031236	XLOC_031236	Chr05:75805190-75807684	-1.11105	1.56283	0.0046	0.0191572	yes	NA	NA	IPR001841 Zinc finger, RING-type,IPR013083 Zinc finger, RING/FYVE/PHD-type
RC7G0298800	XLOC_039114	XLOC_039114	Chr07:27434531-27435653	1.46296	-1.10066	5e-05	0.000417915	yes	NA	NA	IPR001841 Zinc finger, RING-type,IPR013083 Zinc finger, RING/FYVE/PHD-type
RC7G0338200	XLOC_042188	XLOC_042188	Chr07:31741439-31746887	-1.07269	1.01667	0.00275	0.012672	yes	NA	NA	IPR001841 Zinc finger, RING-type,IPR013083 Zinc finger, RING/FYVE/PHD-type
RC7G0410100	XLOC_039630	XLOC_039630	Chr07:42711866-42712495	-1.06638	1.46789	0.00175	0.00881478	yes	NA	NA	IPR001841 Zinc finger, RING-type,IPR013083 Zinc finger, RING/FYVE/PHD-type
RC4G0423400	XLOC_024158	XLOC_024158	Chr04:53082014-53083836	-2.56666	1.05414	0.00045	0.00287853	yes	NA	NA	IPR001841 Zinc finger, RING-type,IPR013083 Zinc finger, RING/FYVE/PHD-type,IPR017907 Zinc finger, RING-type, conserved site,IPR027370 RING-type zinc-finger, LisH dimerisation motif
RC5G0179900	XLOC_028972	XLOC_028972	Chr05:14259695-14261399	1.32525	-1.11471	5e-05	0.000417915	yes	NA	K19042 E3 ubiquitin-protein ligase BOI and related proteins [EC:2.3.2.27]	IPR001841 Zinc finger, RING-type,IPR017066 E3 ubiquitin-protein ligase BOI-like
RC5G0012100	XLOC_028170	XLOC_028170	Chr05:722101-725065	-2.72346	1.94549	5e-05	0.000417915	yes	GO:0006814 Biological Process:sodium ion transport,GO:0055085 Biological Process:transmembrane transport,GO:0016020 Cellular Component:membrane,GO:0005215 Molecular Function:transporter activity	NA	IPR001898 Solute carrier family 13
RC7G0564500	XLOC_040445	XLOC_040445	Chr07:65079794-65084485	2.14129	-1.89672	5e-05	0.000417915	yes	GO:0008272 Biological Process:sulfate transport,GO:0008272 Biological Process:sulfate transport,GO:0055085 Biological Process:transmembrane transport,GO:0016021 Cellular Component:integral component of membrane,GO:0016020 Cellular Component:membrane,GO:0008271 Molecular Function:secondary active sulfate transmembrane transporter activity,GO:0015116 Molecular Function:sulfate transmembrane transpo…	NA	IPR001902 SLC26A/SulP transporter,IPR002645 STAS domain,IPR011547 SLC26A/SulP transporter domain,IPR018045 Sulphate anion transporter, conserved site,IPR030315 Plant low affinity sulfate transporter,IPR036513 STAS domain superfamily
RC4G0013100	XLOC_022217	XLOC_022217	Chr04:1014652-1021295	2.67248	-1.05895	5e-05	0.000417915	yes	GO:0008272 Biological Process:sulfate transport,GO:0055085 Biological Process:transmembrane transport,GO:0016021 Cellular Component:integral component of membrane,GO:0016020 Cellular Component:membrane,GO:0008271 Molecular Function:secondary active sulfate transmembrane transporter activity,GO:0015116 Molecular Function:sulfate transmembrane transporter activity	NA	IPR001902 SLC26A/SulP transporter,IPR002645 STAS domain,IPR011547 SLC26A/SulP transporter domain,IPR036513 STAS domain superfamily
RC5G0044100	XLOC_024739	XLOC_024739	Chr05:3159735-3162535	-4.65612	1.98288	5e-05	0.000417915	yes	GO:0008152 Biological Process:metabolic process,GO:0016829 Molecular Function:lyase activity,GO:0000287 Molecular Function:magnesium ion binding,GO:0010333 Molecular Function:terpene synthase activity	K14175 "(3S,6E)-nerolidol synthase [EC:4.2.3.48]"	IPR001906 Terpene synthase, N-terminal domain,IPR005630 Terpene synthase, metal-binding domain,IPR008930 Terpenoid cyclases/protein prenyltransferase alpha-alpha toroid,IPR008949 Isoprenoid synthase domain superfamily,IPR036965 Terpene synthase, N-terminal domain superfamily
RC5G0287900	XLOC_025923	XLOC_025923	Chr05:25199029-25202031	-1.18875	1.11414	5e-05	0.000417915	yes	GO:0006470 Biological Process:protein dephosphorylation,GO:0003824 Molecular Function:catalytic activity,GO:0004722 Molecular Function:protein serine/threonine phosphatase activity	K17506 protein phosphatase 1L [EC:3.1.3.16]	IPR001932 PPM-type phosphatase domain,IPR015655 Protein phosphatase 2C family,IPR036457 PPM-type phosphatase domain superfamily
RC1G0372500	XLOC_004817	XLOC_004817	Chr01:47343071-47344473	3.83777	-4.83488	0.00475	0.0196408	yes	NA	NA	IPR001938 Thaumatin,IPR017949 Thaumatin, conserved site,IPR037176 Osmotin/thaumatin-like superfamily
RC1G0294600	XLOC_004409	XLOC_004409	Chr01:39698936-39703014	-1.54373	2.11472	5e-05	0.000417915	yes	GO:0009073 Biological Process:aromatic amino acid family biosynthetic process,GO:0003866 Molecular Function:3-phosphoshikimate 1-carboxyvinyltransferase activity,GO:0003824 Molecular Function:catalytic activity,GO:0016765 Molecular Function:transferase activity, transferring alkyl or aryl (other than methyl) groups	K00800 3-phosphoshikimate 1-carboxyvinyltransferase [EC:2.5.1.19]	IPR001986 Enolpyruvate transferase domain,IPR006264 3-phosphoshikimate 1-carboxyvinyltransferase,IPR013792 RNA 3'-terminal phosphate cyclase/enolpyruvate transferase, alpha/beta,IPR023193 3-phosphoshikimate 1-carboxyvinyltransferase, conserved site,IPR036968 Enolpyruvate transferase domain superfamily
RC0G0252600	XLOC_001222	XLOC_001222	Chr00:33052363-33056834	-1.88057	1.81316	0.0099	0.0346906	yes	GO:0055114 Biological Process:oxidation-reduction process,GO:0006979 Biological Process:response to oxidative stress,GO:0020037 Molecular Function:heme binding,GO:0004601 Molecular Function:peroxidase activity	K00434 L-ascorbate peroxidase [EC:1.11.1.11]	IPR002016 Haem peroxidase, plant/fungal/bacterial,IPR002207 Class I peroxidase,IPR010255 Haem peroxidase
RC2G0032400	XLOC_012218	XLOC_012218	Chr02:2315969-2316822	-1.04471	1.16996	0.00015	0.00111473	yes	GO:0005509 Molecular Function:calcium ion binding	NA	IPR002048 EF-hand domain,IPR011992 EF-hand domain pair,IPR018247 EF-Hand 1, calcium-binding site
RC2G0556100	XLOC_014899	XLOC_014899	Chr02:63684503-63684895	-1.19121	2.06668	0.00035	0.00231982	yes	GO:0005509 Molecular Function:calcium ion binding	NA	IPR002048 EF-hand domain,IPR011992 EF-hand domain pair,IPR018247 EF-Hand 1, calcium-binding site
RC5G0643100	XLOC_027690	XLOC_027690	Chr05:75127901-75130422	-1.07603	1.64149	0.00025	0.00174253	yes	GO:0005509 Molecular Function:calcium ion binding	NA	IPR002048 EF-hand domain,IPR011992 EF-hand domain pair,IPR018247 EF-Hand 1, calcium-binding site
RC7G0009300	XLOC_037706	XLOC_037706	Chr07:653437-655754	-1.36713	1.02322	5e-05	0.000417915	yes	GO:0005509 Molecular Function:calcium ion binding	K02183 calmodulin,K02183 calmodulin,K02183 calmodulin	IPR002048 EF-hand domain,IPR011992 EF-hand domain pair,IPR018247 EF-Hand 1, calcium-binding site
RC7G0162900	XLOC_038473	XLOC_038473	Chr07:12507792-12509580	-2.189	1.99956	0.0049	0.0200807	yes	GO:0005509 Molecular Function:calcium ion binding	K06268 serine/threonine-protein phosphatase 2B regulatory subunit	IPR002048 EF-hand domain,IPR011992 EF-hand domain pair,IPR018247 EF-Hand 1, calcium-binding site
RC2G0460900	XLOC_010911	XLOC_010911	Chr02:53777326-53780391	-3.33193	1.78458	5e-05	0.000417915	yes	GO:0055085 Biological Process:transmembrane transport	NA	IPR002067 Mitochondrial carrier protein,IPR018108 Mitochondrial substrate/solute carrier,IPR023395 Mitochondrial carrier domain superfamily
RC1G0463700	XLOC_008134	XLOC_008134	Chr01:55456550-55457027	1.69131	-2.20018	5e-05	0.000417915	yes	NA	NA	IPR002068 Alpha crystallin/Hsp20 domain,IPR008978 HSP20-like chaperone,IPR031107 Small heat shock protein HSP20
RC7G0554100	XLOC_043179	XLOC_043179	Chr07:63537356-63541820	-1.16186	1.20931	5e-05	0.000417915	yes	GO:0009785 Biological Process:blue light signaling pathway,GO:0009882 Molecular Function:blue light photoreceptor activity	NA	IPR002081 Cryptochrome/DNA photolyase class 1,IPR005101 Cryptochrome/DNA photolyase, FAD-binding domain,IPR006050 DNA photolyase, N-terminal,IPR014134 Cryptochrome, plant,IPR014729 Rossmann-like alpha/beta/alpha sandwich fold,IPR018394 Cryptochrome/DNA photolyase class 1, conserved site, C-terminal,IPR020978 Cryptochrome C-terminal,IPR036134 Cryptochrome/DNA photolyase, FAD-binding domain-like su…
RC1G0135000	XLOC_006669	XLOC_006669	Chr01:17804581-17806354	-6.39166	1.07429	5e-05	0.000417915	yes	GO:0005515 Molecular Function:protein binding	NA	IPR002083 MATH/TRAF domain,IPR008974 TRAF-like
RC4G0318200	XLOC_021214	XLOC_021214	Chr04:44156991-44158529	-2.681	1.45892	0.0028	0.0128562	yes	GO:0005515 Molecular Function:protein binding	NA	IPR002083 MATH/TRAF domain,IPR008974 TRAF-like
RC5G0086700	XLOC_028551	XLOC_028551	Chr05:6338699-6339925	-1.65602	1.27241	5e-05	0.000417915	yes	GO:0045454 Biological Process:cell redox homeostasis,GO:0009055 Molecular Function:electron transfer activity,GO:0015035 Molecular Function:protein disulfide oxidoreductase activity	NA	IPR002109 Glutaredoxin,IPR011905 Glutaredoxin-like, plant II,IPR036249 Thioredoxin-like superfamily
RC3G0350100	XLOC_017137	XLOC_017137	Chr03:42144896-42145532	-2.02924	1.8342	0.005	0.0203882	yes	GO:0000786 Cellular Component:nucleosome,GO:0005634 Cellular Component:nucleus,GO:0003677 Molecular Function:DNA binding,GO:0003677 Molecular Function:DNA binding,GO:0046982 Molecular Function:protein heterodimerization activity	K11251 histone H2A	IPR002119 Histone H2A,IPR007125 Histone H2A/H2B/H3,IPR009072 Histone-fold,IPR032454 Histone H2A, C-terminal domain,IPR032458 Histone H2A conserved site
RC0G0239800	XLOC_001155	XLOC_001155	Chr00:32235198-32235803	-5.02411	2.19055	5e-05	0.000417915	yes	GO:0015986 Biological Process:ATP synthesis coupled proton transport,GO:0045263 Cellular Component:proton-transporting ATP synthase complex, coupling factor F(o),GO:0015078 Molecular Function:hydrogen ion transmembrane transporter activity	NA	IPR002146 ATP synthase, F0 complex, subunit b/b', bacterial/chloroplast
RC0G0174800	XLOC_000844	XLOC_000844	Chr00:22678886-22681236	-1.7466	1.44577	0.00025	0.00174253	yes	GO:0004523 Molecular Function:RNA-DNA hybrid ribonuclease activity,GO:0003676 Molecular Function:nucleic acid binding,GO:0003676 Molecular Function:nucleic acid binding	NA	IPR002156 Ribonuclease H domain,IPR009027 Ribosomal protein L9/RNase H1, N-terminal,IPR011320 Ribonuclease H1, N-terminal,IPR012337 Ribonuclease H-like superfamily,IPR036397 Ribonuclease H superfamily,IPR037056 Ribonuclease H1, N-terminal domain superfamily
RC2G0181300	XLOC_009631	XLOC_009631	Chr02:15551312-15554880	-3.27422	2.55901	0.00075	0.0044285	yes	GO:0043531 Molecular Function:ADP binding	NA	IPR002182 NB-ARC,IPR008808 Powdery mildew resistance protein, RPW8 domain,IPR027417 P-loop containing nucleoside triphosphate hydrolase,IPR032675 Leucine-rich repeat domain superfamily,IPR036388 Winged helix-like DNA-binding domain superfamily
RC2G0148100	XLOC_012793	XLOC_012793	Chr02:12333146-12335759	-2.15634	1.00789	5e-05	0.000417915	yes	GO:0043531 Molecular Function:ADP binding	NA	IPR002182 NB-ARC,IPR027417 P-loop containing nucleoside triphosphate hydrolase,IPR032675 Leucine-rich repeat domain superfamily,IPR036388 Winged helix-like DNA-binding domain superfamily
RC4G0088100	XLOC_022569	XLOC_022569	Chr04:10595424-10611786	1.08525	-2.42476	0.0003	0.00203805	yes	GO:0043531 Molecular Function:ADP binding	NA	IPR002182 NB-ARC,IPR027417 P-loop containing nucleoside triphosphate hydrolase,IPR032675 Leucine-rich repeat domain superfamily,IPR036388 Winged helix-like DNA-binding domain superfamily
RC7G0033400	XLOC_037831	XLOC_037831	Chr07:2140916-2144390	-1.48932	1.45327	0.0002	0.00143409	yes	GO:0043531 Molecular Function:ADP binding	NA	IPR002182 NB-ARC,IPR027417 P-loop containing nucleoside triphosphate hydrolase,IPR032675 Leucine-rich repeat domain superfamily,IPR036388 Winged helix-like DNA-binding domain superfamily
RC2G0005400	XLOC_012093	XLOC_012093	Chr02:460248-462450	-1.80839	1.29529	5e-05	0.000417915	yes	GO:0008152 Biological Process:metabolic process,GO:0016758 Molecular Function:transferase activity, transferring hexosyl groups	NA	IPR002213 UDP-glucuronosyl/UDP-glucosyltransferase,IPR035595 UDP-glycosyltransferase family, conserved site
RC4G0194900	XLOC_020571	XLOC_020571	Chr04:28580104-28581526	3.65102	-1.27963	5e-05	0.000417915	yes	GO:0008152 Biological Process:metabolic process,GO:0016758 Molecular Function:transferase activity, transferring hexosyl groups	K21371 crocetin glucosyltransferase [EC:2.4.1.271],K21371 crocetin glucosyltransferase [EC:2.4.1.271]	IPR002213 UDP-glucuronosyl/UDP-glucosyltransferase,IPR035595 UDP-glycosyltransferase family, conserved site
RC5G0593900	XLOC_027452	XLOC_027452	Chr05:69278604-69280088	-1.40798	1.5159	5e-05	0.000417915	yes	GO:0008152 Biological Process:metabolic process,GO:0016758 Molecular Function:transferase activity, transferring hexosyl groups	NA	IPR002213 UDP-glucuronosyl/UDP-glucosyltransferase,IPR035595 UDP-glycosyltransferase family, conserved site
RC7G0046900	XLOC_040746	XLOC_040746	Chr07:3165805-3167692	-3.1202	1.34815	5e-05	0.000417915	yes	GO:0015995 Biological Process:chlorophyll biosynthetic process,GO:0051188 Biological Process:cofactor biosynthetic process,GO:0055114 Biological Process:oxidation-reduction process,GO:0015979 Biological Process:photosynthesis,GO:0008033 Biological Process:tRNA processing,GO:0050660 Molecular Function:flavin adenine dinucleotide binding,GO:0045550 Molecular Function:geranylgeranyl reductase activi…	K10960 geranylgeranyl diphosphate/geranylgeranyl-bacteriochlorophyllide a reductase [EC:1.3.1.83 1.3.1.111],K10960 geranylgeranyl diphosphate/geranylgeranyl-bacteriochlorophyllide a reductase [EC:1.3.1.83 1.3.1.111]	IPR002218 tRNA uridine 5-carboxymethylaminomethyl modification enzyme MnmG-related,IPR010253 Geranylgeranyl reductase, plant/prokaryotic,IPR011774 Geranylgeranyl reductase, plant/cyanobacteria,IPR011777 Geranylgeranyl reductase family,IPR036188 FAD/NAD(P)-binding domain superfamily
RC5G0070100	XLOC_028474	XLOC_028474	Chr05:4942685-4944922	-1.38975	1.23955	5e-05	0.000417915	yes	GO:0008152 Biological Process:metabolic process,GO:0055114 Biological Process:oxidation-reduction process,GO:0046148 Biological Process:pigment biosynthetic process,GO:0004097 Molecular Function:catechol oxidase activity,GO:0016491 Molecular Function:oxidoreductase activity	K00422 polyphenol oxidase [EC:1.10.3.1]	IPR002227 Tyrosinase copper-binding domain,IPR006311 Twin-arginine translocation pathway, signal sequence,IPR008922 Uncharacterised domain, di-copper centre,IPR016213 Polyphenol oxidase,IPR022739 Polyphenol oxidase, central domain,IPR022740 Polyphenol oxidase, C-terminal
RC5G0730700	XLOC_028046	XLOC_028046	Chr05:84907178-84909217	-3.06422	1.72404	0.0009	0.00513526	yes	GO:0003333 Biological Process:amino acid transmembrane transport,GO:0016020 Cellular Component:membrane,GO:0015171 Molecular Function:amino acid transmembrane transporter activity	NA	IPR002293 Amino acid/polyamine transporter I
RC6G0297600	XLOC_036164	XLOC_036164	Chr06:39506890-39509387	-1.22265	1.35	0.00045	0.00287853	yes	GO:0003333 Biological Process:amino acid transmembrane transport,GO:0016020 Cellular Component:membrane,GO:0015171 Molecular Function:amino acid transmembrane transporter activity	NA	IPR002293 Amino acid/polyamine transporter I
RC0G0236100	XLOC_002624	XLOC_002624	Chr00:32183885-32184891	-3.93297	1.25077	5e-05	0.000417915	yes	GO:0015979 Biological Process:photosynthesis,GO:0031361 Cellular Component:integral component of thylakoid membrane,GO:0009055 Molecular Function:electron transfer activity,GO:0020037 Molecular Function:heme binding,GO:0005506 Molecular Function:iron ion binding	NA	IPR002325 Cytochrome f,IPR011054 Rudiment single hybrid motif,IPR024058 Cytochrome f transmembrane anchor,IPR024094 Cytochrome f large domain,IPR036826 Cytochrome f large domain superfamily
RC7G0103700	XLOC_041015	XLOC_041015	Chr07:7770148-7772091	-2.04215	2.11352	0.0035	0.0153784	yes	GO:0055114 Biological Process:oxidation-reduction process,GO:0016491 Molecular Function:oxidoreductase activity,GO:0008270 Molecular Function:zinc ion binding	K00083 cinnamyl-alcohol dehydrogenase [EC:1.1.1.195]	IPR002328 Alcohol dehydrogenase, zinc-type, conserved site,IPR011032 GroES-like superfamily,IPR013149 Alcohol dehydrogenase, C-terminal,IPR013154 Alcohol dehydrogenase, N-terminal,IPR029752 D-isomer specific 2-hydroxyacid dehydrogenase, NAD-binding domain conserved site 1,IPR036291 NAD(P)-binding domain superfamily
RC1G0011000	XLOC_006012	XLOC_006012	Chr01:1604841-1606334	1.56153	-2.56013	0.0037	0.0160375	yes	GO:0055114 Biological Process:oxidation-reduction process,GO:0016491 Molecular Function:oxidoreductase activity,GO:0008270 Molecular Function:zinc ion binding	K00083 cinnamyl-alcohol dehydrogenase [EC:1.1.1.195]	IPR002328 Alcohol dehydrogenase, zinc-type, conserved site,IPR011032 GroES-like superfamily,IPR013149 Alcohol dehydrogenase, C-terminal,IPR013154 Alcohol dehydrogenase, N-terminal,IPR036291 NAD(P)-binding domain superfamily
RC1G0017900	XLOC_003034	XLOC_003034	Chr01:2183334-2186322	-1.25778	1.0679	5e-05	0.000417915	yes	GO:0055114 Biological Process:oxidation-reduction process,GO:0016491 Molecular Function:oxidoreductase activity,GO:0008270 Molecular Function:zinc ion binding	K00121 S-(hydroxymethyl)glutathione dehydrogenase / alcohol dehydrogenase [EC:1.1.1.284 1.1.1.1],K00121 S-(hydroxymethyl)glutathione dehydrogenase / alcohol dehydrogenase [EC:1.1.1.284 1.1.1.1]	IPR002328 Alcohol dehydrogenase, zinc-type, conserved site,IPR011032 GroES-like superfamily,IPR013149 Alcohol dehydrogenase, C-terminal,IPR013154 Alcohol dehydrogenase, N-terminal,IPR036291 NAD(P)-binding domain superfamily
RC2G0201400	XLOC_009716	XLOC_009716	Chr02:17877882-17879559	3.19544	-5.3793	5e-05	0.000417915	yes	GO:0055114 Biological Process:oxidation-reduction process,GO:0016491 Molecular Function:oxidoreductase activity,GO:0008270 Molecular Function:zinc ion binding	K00083 cinnamyl-alcohol dehydrogenase [EC:1.1.1.195]	IPR002328 Alcohol dehydrogenase, zinc-type, conserved site,IPR011032 GroES-like superfamily,IPR013149 Alcohol dehydrogenase, C-terminal,IPR013154 Alcohol dehydrogenase, N-terminal,IPR036291 NAD(P)-binding domain superfamily
RC6G0224300	XLOC_035798	XLOC_035798	Chr06:26859801-26861994	1.97118	-3.3726	5e-05	0.000417915	yes	GO:0055114 Biological Process:oxidation-reduction process,GO:0016491 Molecular Function:oxidoreductase activity,GO:0008270 Molecular Function:zinc ion binding	K00083 cinnamyl-alcohol dehydrogenase [EC:1.1.1.195]	IPR002328 Alcohol dehydrogenase, zinc-type, conserved site,IPR011032 GroES-like superfamily,IPR013149 Alcohol dehydrogenase, C-terminal,IPR013154 Alcohol dehydrogenase, N-terminal,IPR036291 NAD(P)-binding domain superfamily
RC6G0225100	XLOC_035805	XLOC_035805	Chr06:26910438-26912400	1.07888	-2.07439	0.00275	0.012672	yes	GO:0055114 Biological Process:oxidation-reduction process,GO:0016491 Molecular Function:oxidoreductase activity,GO:0008270 Molecular Function:zinc ion binding	K00083 cinnamyl-alcohol dehydrogenase [EC:1.1.1.195]	IPR002328 Alcohol dehydrogenase, zinc-type, conserved site,IPR011032 GroES-like superfamily,IPR013149 Alcohol dehydrogenase, C-terminal,IPR013154 Alcohol dehydrogenase, N-terminal,IPR036291 NAD(P)-binding domain superfamily
RC7G0099200	XLOC_038151	XLOC_038151	Chr07:7376225-7381835	-2.07085	2.3549	0.0033	0.0147047	yes	GO:0055114 Biological Process:oxidation-reduction process,GO:0016491 Molecular Function:oxidoreductase activity,GO:0008270 Molecular Function:zinc ion binding	K00001 alcohol dehydrogenase [EC:1.1.1.1]	IPR002328 Alcohol dehydrogenase, zinc-type, conserved site,IPR011032 GroES-like superfamily,IPR013149 Alcohol dehydrogenase, C-terminal,IPR013154 Alcohol dehydrogenase, N-terminal,IPR036291 NAD(P)-binding domain superfamily
RC3G0183600	XLOC_018361	XLOC_018361	Chr03:26794843-26795946	-2.95502	1.36861	0.00015	0.00111473	yes	GO:0016491 Molecular Function:oxidoreductase activity	NA	IPR002347 Short-chain dehydrogenase/reductase SDR,IPR020904 Short-chain dehydrogenase/reductase, conserved site,IPR036291 NAD(P)-binding domain superfamily
RC1G0544700	XLOC_005718	XLOC_005718	Chr01:61014350-61017886	-1.33403	2.10846	0.01405	0.0453488	yes	NA	NA	IPR002347 Short-chain dehydrogenase/reductase SDR,IPR036291 NAD(P)-binding domain superfamily
RC7G0315100	XLOC_039197	XLOC_039197	Chr07:28879217-28880774	2.28268	-1.28297	5e-05	0.000417915	yes	NA	K15095 (+)-neomenthol dehydrogenase [EC:1.1.1.208]	IPR002347 Short-chain dehydrogenase/reductase SDR,IPR036291 NAD(P)-binding domain superfamily
RC7G0315500	XLOC_039199	XLOC_039199	Chr07:28907249-28915571	1.74808	-1.0736	0.0011	0.00603857	yes	NA	K15095 (+)-neomenthol dehydrogenase [EC:1.1.1.208]	IPR002347 Short-chain dehydrogenase/reductase SDR,IPR036291 NAD(P)-binding domain superfamily
RC0G0249200	XLOC_001205	XLOC_001205	Chr00:32864926-32866546	-4.76927	1.03761	0.00015	0.00111473	yes	GO:0022900 Biological Process:electron transport chain,GO:0016021 Cellular Component:integral component of membrane,GO:0016020 Cellular Component:membrane,GO:0005507 Molecular Function:copper ion binding,GO:0004129 Molecular Function:cytochrome-c oxidase activity,GO:0016491 Molecular Function:oxidoreductase activity	K02261 cytochrome c oxidase subunit 2	IPR002429 Cytochrome c oxidase subunit II-like C-terminal,IPR008972 Cupredoxin,IPR011759 Cytochrome C oxidase subunit II, transmembrane domain,IPR014222 Cytochrome c oxidase, subunit II,IPR036257 Cytochrome C oxidase subunit II, transmembrane domain superfamily
RC1G0271900	XLOC_007291	XLOC_007291	Chr01:36640268-36645570	-1.20436	1.54658	5e-05	0.000417915	yes	GO:0098599 Molecular Function:palmitoyl hydrolase activity	K01074 palmitoyl-protein thioesterase [EC:3.1.2.22],K01074 palmitoyl-protein thioesterase [EC:3.1.2.22]	IPR002472 Palmitoyl protein thioesterase,IPR029058 Alpha/Beta hydrolase fold
RC0G0105300	XLOC_001960	XLOC_001960	Chr00:12504942-12507735	2.79928	-3.90358	0.00395	0.0168928	yes	GO:0006855 Biological Process:drug transmembrane transport,GO:0055085 Biological Process:transmembrane transport,GO:0016020 Cellular Component:membrane,GO:0015297 Molecular Function:antiporter activity,GO:0015238 Molecular Function:drug transmembrane transporter activity	NA	IPR002528 Multi antimicrobial extrusion protein
RC1G0546600	XLOC_008504	XLOC_008504	Chr01:61137306-61140780	1.19618	-1.74634	5e-05	0.000417915	yes	GO:0006855 Biological Process:drug transmembrane transport,GO:0055085 Biological Process:transmembrane transport,GO:0016020 Cellular Component:membrane,GO:0015297 Molecular Function:antiporter activity,GO:0015238 Molecular Function:drug transmembrane transporter activity	NA	IPR002528 Multi antimicrobial extrusion protein
RC2G0544900	XLOC_011295	XLOC_011295	Chr02:62616557-62620164	2.89861	-1.00617	0.0064	0.0247166	yes	GO:0006855 Biological Process:drug transmembrane transport,GO:0055085 Biological Process:transmembrane transport,GO:0016020 Cellular Component:membrane,GO:0015297 Molecular Function:antiporter activity,GO:0015238 Molecular Function:drug transmembrane transporter activity	NA	IPR002528 Multi antimicrobial extrusion protein
RC4G0372400	XLOC_021474	XLOC_021474	Chr04:48758741-48766783	-1.85389	1.61263	0.00995	0.0348182	yes	GO:0006855 Biological Process:drug transmembrane transport,GO:0055085 Biological Process:transmembrane transport,GO:0016020 Cellular Component:membrane,GO:0015297 Molecular Function:antiporter activity,GO:0015238 Molecular Function:drug transmembrane transporter activity	NA	IPR002528 Multi antimicrobial extrusion protein
RC6G0544600	XLOC_034392	XLOC_034392	Chr06:62723727-62726883	-1.60779	1.62664	5e-05	0.000417915	yes	GO:0016021 Cellular Component:integral component of membrane	NA	IPR002781 Transmembrane protein TauE-like
RC2G0390600	XLOC_014054	XLOC_014054	Chr02:44677804-44685479	-1.14272	1.1216	0.0055	0.0219584	yes	GO:0015991 Biological Process:ATP hydrolysis coupled proton transport,GO:0033178 Cellular Component:proton-transporting two-sector ATPase complex, catalytic domain,GO:0046961 Molecular Function:proton-transporting ATPase activity, rotational mechanism	NA	IPR002842 ATPase, V1/A1 complex, subunit E
RC0G0240600	XLOC_001160	XLOC_001160	Chr00:32244359-32245924	-5.63707	1.98185	5e-05	0.000417915	yes	GO:0006397 Biological Process:mRNA processing,GO:0006397 Biological Process:mRNA processing,GO:0009507 Cellular Component:chloroplast	K20000 maturase K	IPR002866 Maturase MatK,IPR024937 Domain X,IPR024942 Maturase MatK, N-terminal domain
RC2G0584000	XLOC_011482	XLOC_011482	Chr02:66237296-66240349	-3.45701	2.23772	5e-05	0.000417915	yes	GO:0006562 Biological Process:proline catabolic process,GO:0004657 Molecular Function:proline dehydrogenase activity	K00318 proline dehydrogenase [EC:1.5.-.-]	IPR002872 Proline dehydrogenase domain,IPR015659 Proline oxidase family,IPR029041 FAD-linked oxidoreductase-like
RC6G0530100	XLOC_034319	XLOC_034319	Chr06:61688833-61692296	-1.30898	1.04237	0.0061	0.0238088	yes	NA	NA	IPR002885 Pentatricopeptide repeat,IPR033443 Pentacotripeptide-repeat region of PRORP
RC2G0559000	XLOC_014921	XLOC_014921	Chr02:64106184-64108417	-1.92369	1.52092	0.0017	0.00861608	yes	GO:0016226 Biological Process:iron-sulfur cluster assembly,GO:0055114 Biological Process:oxidation-reduction process,GO:0005739 Cellular Component:mitochondrion,GO:0008199 Molecular Function:ferric iron binding,GO:0004322 Molecular Function:ferroxidase activity	K19054 frataxin [EC:1.16.3.1],K19054 frataxin [EC:1.16.3.1]	IPR002908 Frataxin/CyaY,IPR017789 Frataxin,IPR020895 Frataxin conserved site,IPR036524 Frataxin/CyaY superfamily
RC5G0189700	XLOC_025436	XLOC_025436	Chr05:15158349-15159466	-1.53689	2.02853	5e-05	0.000417915	yes	GO:0008152 Biological Process:metabolic process,GO:0016787 Molecular Function:hydrolase activity,GO:0016813 Molecular Function:hydrolase activity, acting on carbon-nitrogen (but not peptide) bonds, in linear amidines	K02083 allantoate deiminase [EC:3.5.3.9],K02083 allantoate deiminase [EC:3.5.3.9]	IPR002933 Peptidase M20,IPR010158 Amidase, carbamoylase-type,IPR011650 Peptidase M20, dimerisation domain,IPR036264 Bacterial exopeptidase dimerisation domain
RC5G0190100	XLOC_025439	XLOC_025439	Chr05:15268844-15271818	-1.65643	2.22784	0.00065	0.00394036	yes	GO:0008152 Biological Process:metabolic process,GO:0016787 Molecular Function:hydrolase activity,GO:0016813 Molecular Function:hydrolase activity, acting on carbon-nitrogen (but not peptide) bonds, in linear amidines	K02083 allantoate deiminase [EC:3.5.3.9],K02083 allantoate deiminase [EC:3.5.3.9]	IPR002933 Peptidase M20,IPR010158 Amidase, carbamoylase-type,IPR011650 Peptidase M20, dimerisation domain,IPR036264 Bacterial exopeptidase dimerisation domain
RC3G0184300	XLOC_016388	XLOC_016388	Chr03:26858841-26861089	-1.11371	1.50674	0.00755	0.0282175	yes	GO:0008152 Biological Process:metabolic process,GO:0016787 Molecular Function:hydrolase activity	K14664 IAA-amino acid hydrolase [EC:3.5.1.-],K14664 IAA-amino acid hydrolase [EC:3.5.1.-]	IPR002933 Peptidase M20,IPR011650 Peptidase M20, dimerisation domain,IPR017439 Amidohydrolase,IPR036264 Bacterial exopeptidase dimerisation domain
RC6G0106200	XLOC_032284	XLOC_032284	Chr06:11383207-11384829	-1.00063	1.2108	0.0003	0.00203805	yes	GO:0008171 Molecular Function:O-methyltransferase activity	K00588 caffeoyl-CoA O-methyltransferase [EC:2.1.1.104]	IPR002935 O-methyltransferase, family 3,IPR029063 S-adenosyl-L-methionine-dependent methyltransferase
RC4G0064100	XLOC_022457	XLOC_022457	Chr04:7104745-7117488	1.68942	-2.75914	5e-05	0.000417915	yes	GO:0055114 Biological Process:oxidation-reduction process,GO:0016491 Molecular Function:oxidoreductase activity	K00574 cyclopropane-fatty-acyl-phospholipid synthase [EC:2.1.1.79]	IPR002937 Amine oxidase,IPR029063 S-adenosyl-L-methionine-dependent methyltransferase,IPR036188 FAD/NAD(P)-binding domain superfamily
RC6G0104000	XLOC_032272	XLOC_032272	Chr06:11279578-11281008	-4.90764	2.41438	0.00895	0.0321006	yes	GO:0003723 Molecular Function:RNA binding	K02986 small subunit ribosomal protein S4,K02986 small subunit ribosomal protein S4	IPR002942 RNA-binding S4 domain,IPR022801 Ribosomal protein S4/S9,IPR036986 RNA-binding S4 domain superfamily
RC6G0522800	XLOC_037250	XLOC_037250	Chr06:61285061-61286483	2.50286	-1.09015	5e-05	0.000417915	yes	GO:0009664 Biological Process:plant-type cell wall organization,GO:0005576 Cellular Component:extracellular region	NA	IPR002963 Expansin,IPR007112 Expansin/pollen allergen, DPBB domain,IPR007117 Expansin, cellulose-binding-like domain,IPR007118 Expansin/Lol pI,IPR009009 RlpA-like protein, double-psi beta-barrel domain,IPR036749 Expansin, cellulose-binding-like domain superfamily,IPR036908 RlpA-like domain superfamily
RC4G0031700	XLOC_019748	XLOC_019748	Chr04:3150992-3153389	2.60996	-1.46899	5e-05	0.000417915	yes	GO:0007165 Biological Process:signal transduction,GO:0000155 Molecular Function:phosphorelay sensor kinase activity,GO:0005515 Molecular Function:protein binding	K14509 ethylene receptor [EC:2.7.13.-]	IPR003018 GAF domain,IPR029016 GAF-like domain superfamily,IPR036097 Signal transduction histidine kinase, dimerisation/phosphoacceptor domain superfamily,IPR036890 Histidine kinase/HSP90-like ATPase superfamily
RC5G0062300	XLOC_024794	XLOC_024794	Chr05:4255584-4257639	3.02434	-1.37948	5e-05	0.000417915	yes	GO:0006308 Biological Process:DNA catabolic process,GO:0004519 Molecular Function:endonuclease activity,GO:0016788 Molecular Function:hydrolase activity, acting on ester bonds,GO:0003676 Molecular Function:nucleic acid binding	NA	IPR003154 S1/P1 nuclease,IPR008947 Phospholipase C/P1 nuclease domain superfamily
RC2G0611200	XLOC_011623	XLOC_011623	Chr02:68679445-68681075	-1.26994	1.16121	5e-05	0.000417915	yes	GO:0009055 Molecular Function:electron transfer activity	NA	IPR003245 Phytocyanin domain,IPR006311 Twin-arginine translocation pathway, signal sequence,IPR008972 Cupredoxin
RC5G0014400	XLOC_028178	XLOC_028178	Chr05:843818-845134	-2.65584	2.89225	5e-05	0.000417915	yes	GO:0009055 Molecular Function:electron transfer activity	NA	IPR003245 Phytocyanin domain,IPR008972 Cupredoxin
RC5G0332400	XLOC_026122	XLOC_026122	Chr05:31038722-31040034	-1.93851	1.9016	0.00195	0.00963044	yes	GO:0009055 Molecular Function:electron transfer activity	NA	IPR003245 Phytocyanin domain,IPR008972 Cupredoxin
RC6G0555900	XLOC_034449	XLOC_034449	Chr06:63599966-63600816	-1.38314	1.43255	0.01455	0.0465362	yes	GO:0009055 Molecular Function:electron transfer activity	NA	IPR003245 Phytocyanin domain,IPR008972 Cupredoxin
RC2G0034900	XLOC_012231	XLOC_012231	Chr02:2565644-2570289	1.41293	-1.56341	5e-05	0.000417915	yes	GO:0009055 Molecular Function:electron transfer activity	NA	IPR003245 Phytocyanin domain,IPR008972 Cupredoxin,IPR028871 Blue (type 1) copper protein, binding site
RC5G0121200	XLOC_025079	XLOC_025079	Chr05:8966730-8971390	1.92415	-1.06397	0.00055	0.00342311	yes	GO:0071805 Biological Process:potassium ion transmembrane transport,GO:0016020 Cellular Component:membrane,GO:0005267 Molecular Function:potassium channel activity	K05389 "potassium channel subfamily K, other eukaryote"	IPR003280 Two pore domain potassium channel,IPR011992 EF-hand domain pair,IPR013099 Potassium channel domain,IPR018247 EF-Hand 1, calcium-binding site
RC5G0437100	XLOC_026621	XLOC_026621	Chr05:45759851-45761685	-3.07036	1.22676	5e-05	0.000417915	yes	GO:0071805 Biological Process:potassium ion transmembrane transport,GO:0016020 Cellular Component:membrane,GO:0005267 Molecular Function:potassium channel activity	K05389 "potassium channel subfamily K, other eukaryote"	IPR003280 Two pore domain potassium channel,IPR011992 EF-hand domain pair,IPR013099 Potassium channel domain,IPR018247 EF-Hand 1, calcium-binding site
RC6G0121100	XLOC_035259	XLOC_035259	Chr06:13285013-13287621	3.09384	-1.97965	0.00195	0.00963044	yes	GO:0003677 Molecular Function:DNA binding	NA	IPR003340 B3 DNA binding domain,IPR015300 DNA-binding pseudobarrel domain superfamily
RC6G0131100	XLOC_035319	XLOC_035319	Chr06:14281655-14284200	-1.9867	3.48653	0.0096	0.0338573	yes	GO:0003677 Molecular Function:DNA binding	NA	IPR003340 B3 DNA binding domain,IPR015300 DNA-binding pseudobarrel domain superfamily
RC0G0236300	XLOC_002626	XLOC_002626	Chr00:32186190-32186794	-2.74221	1.31346	5e-05	0.000417915	yes	GO:0015979 Biological Process:photosynthesis,GO:0016021 Cellular Component:integral component of membrane,GO:0009522 Cellular Component:photosystem I,GO:0009579 Cellular Component:thylakoid	NA	IPR003359 Photosystem I Ycf4, assembly
RC0G0164600	XLOC_000786	XLOC_000786	Chr00:21206042-21212471	1.50591	-2.23027	5e-05	0.000417915	yes	GO:0055085 Biological Process:transmembrane transport,GO:0016021 Cellular Component:integral component of membrane,GO:0005524 Molecular Function:ATP binding,GO:0016887 Molecular Function:ATPase activity,GO:0042626 Molecular Function:ATPase activity, coupled to transmembrane movement of substances	NA	IPR003439 ABC transporter-like,IPR011527 ABC transporter type 1, transmembrane domain,IPR017871 ABC transporter, conserved site,IPR027417 P-loop containing nucleoside triphosphate hydrolase,IPR036640 ABC transporter type 1, transmembrane domain superfamily
RC1G0233800	XLOC_007112	XLOC_007112	Chr01:31663998-31671888	2.00081	-1.65681	5e-05	0.000417915	yes	GO:0055085 Biological Process:transmembrane transport,GO:0016021 Cellular Component:integral component of membrane,GO:0005524 Molecular Function:ATP binding,GO:0016887 Molecular Function:ATPase activity,GO:0042626 Molecular Function:ATPase activity, coupled to transmembrane movement of substances	NA	IPR003439 ABC transporter-like,IPR011527 ABC transporter type 1, transmembrane domain,IPR017871 ABC transporter, conserved site,IPR027417 P-loop containing nucleoside triphosphate hydrolase,IPR036640 ABC transporter type 1, transmembrane domain superfamily
RC3G0237000	XLOC_018632	XLOC_018632	Chr03:32534508-32541617	2.34388	-4.05716	5e-05	0.000417915	yes	GO:0016020 Cellular Component:membrane,GO:0005524 Molecular Function:ATP binding,GO:0016887 Molecular Function:ATPase activity	NA	IPR003439 ABC transporter-like,IPR013525 ABC-2 type transporter,IPR013581 Plant PDR ABC transporter associated,IPR027417 P-loop containing nucleoside triphosphate hydrolase,IPR029481 ABC-transporter N-terminal domain
RC5G0471800	XLOC_030407	XLOC_030407	Chr05:52526437-52533405	2.0825	-3.92884	5e-05	0.000417915	yes	GO:0016020 Cellular Component:membrane,GO:0005524 Molecular Function:ATP binding,GO:0016887 Molecular Function:ATPase activity	NA	IPR003439 ABC transporter-like,IPR013525 ABC-2 type transporter,IPR013581 Plant PDR ABC transporter associated,IPR027417 P-loop containing nucleoside triphosphate hydrolase,IPR029481 ABC-transporter N-terminal domain
RC5G0471900	XLOC_030408	XLOC_030408	Chr05:52539679-52546752	1.62554	-3.87748	5e-05	0.000417915	yes	GO:0016020 Cellular Component:membrane,GO:0005524 Molecular Function:ATP binding,GO:0016887 Molecular Function:ATPase activity	NA	IPR003439 ABC transporter-like,IPR013525 ABC-2 type transporter,IPR013581 Plant PDR ABC transporter associated,IPR027417 P-loop containing nucleoside triphosphate hydrolase,IPR029481 ABC-transporter N-terminal domain
RC5G0472500	XLOC_030410	XLOC_030410	Chr05:52596004-52603168	1.8096	-1.5312	5e-05	0.000417915	yes	GO:0016020 Cellular Component:membrane,GO:0005524 Molecular Function:ATP binding,GO:0016887 Molecular Function:ATPase activity	NA	IPR003439 ABC transporter-like,IPR013525 ABC-2 type transporter,IPR013581 Plant PDR ABC transporter associated,IPR027417 P-loop containing nucleoside triphosphate hydrolase,IPR029481 ABC-transporter N-terminal domain
RC1G0398400	XLOC_007845	XLOC_007845	Chr01:50096965-50099079	-2.24776	1.82917	0.0006	0.00367948	yes	GO:0006355 Biological Process:regulation of transcription, DNA-templated,GO:0003677 Molecular Function:DNA binding	NA	IPR003441 NAC domain,IPR036093 NAC domain superfamily
RC1G0587500	XLOC_008722	XLOC_008722	Chr01:64048026-64051155	-2.23177	1.11153	5e-05	0.000417915	yes	GO:0006355 Biological Process:regulation of transcription, DNA-templated,GO:0003677 Molecular Function:DNA binding	NA	IPR003441 NAC domain,IPR036093 NAC domain superfamily
RC5G0305600	XLOC_026000	XLOC_026000	Chr05:27292634-27294172	1.32625	-1.01225	0.0088	0.0316892	yes	GO:0006355 Biological Process:regulation of transcription, DNA-templated,GO:0003677 Molecular Function:DNA binding	NA	IPR003441 NAC domain,IPR036093 NAC domain superfamily
RC4G0036400	XLOC_022337	XLOC_022337	Chr04:3652899-3653457	2.03603	-2.42279	0.00725	0.0273523	yes	GO:0016747 Molecular Function:transferase activity, transferring acyl groups other than amino-acyl groups	K13065 shikimate O-hydroxycinnamoyltransferase [EC:2.3.1.133]	IPR003480 Transferase
RC6G0243700	XLOC_035899	XLOC_035899	Chr06:30847228-30850046	-1.95288	2.80462	5e-05	0.000417915	yes	GO:0016747 Molecular Function:transferase activity, transferring acyl groups other than amino-acyl groups	K19861 benzyl alcohol O-benzoyltransferase [EC:2.3.1.196 2.3.1.232],K19861 benzyl alcohol O-benzoyltransferase [EC:2.3.1.196 2.3.1.232]	IPR003480 Transferase
RC7G0521100	XLOC_043024	XLOC_043024	Chr07:58606550-58608413	1.5056	-2.09748	5e-05	0.000417915	yes	GO:0016747 Molecular Function:transferase activity, transferring acyl groups other than amino-acyl groups	NA	IPR003480 Transferase
RC2G0643900	XLOC_015318	XLOC_015318	Chr02:71621717-71626507	-1.49877	2.00385	0.0046	0.0191572	yes	NA	NA	IPR003607 HD/PDEase domain,IPR006674 HD domain
RC6G0206200	XLOC_035704	XLOC_035704	Chr06:23893286-23903837	1.80803	-1.74554	0.01205	0.0402683	yes	GO:0006508 Biological Process:proteolysis,GO:0008234 Molecular Function:cysteine-type peptidase activity	NA	IPR003653 Ulp1 protease family, C-terminal catalytic domain
RC4G0308300	XLOC_021157	XLOC_021157	Chr04:43239699-43241278	-1.22927	2.2223	0.0159	0.0499818	yes	GO:0006355 Biological Process:regulation of transcription, DNA-templated,GO:0003700 Molecular Function:DNA binding transcription factor activity,GO:0043565 Molecular Function:sequence-specific DNA binding	NA	IPR003657 WRKY domain,IPR017396 PWRKY transcription factor, group IIc,IPR036576 WRKY domain superfamily
RC4G0097500	XLOC_022621	XLOC_022621	Chr04:11806967-11808164	-1.45383	1.67466	5e-05	0.000417915	yes	GO:0006355 Biological Process:regulation of transcription, DNA-templated,GO:0003700 Molecular Function:DNA binding transcription factor activity,GO:0043565 Molecular Function:sequence-specific DNA binding	NA	IPR003657 WRKY domain,IPR018872 Zn-cluster domain,IPR036576 WRKY domain superfamily
RC1G0375300	XLOC_007737	XLOC_007737	Chr01:47651713-47653897	-2.19164	2.874	0.0001	0.000775227	yes	GO:0006355 Biological Process:regulation of transcription, DNA-templated,GO:0003700 Molecular Function:DNA binding transcription factor activity,GO:0043565 Molecular Function:sequence-specific DNA binding	NA	IPR003657 WRKY domain,IPR036576 WRKY domain superfamily
RC2G0360500	XLOC_010434	XLOC_010434	Chr02:40538319-40541929	-1.72485	1.51292	0.0021	0.0102361	yes	GO:0006355 Biological Process:regulation of transcription, DNA-templated,GO:0003700 Molecular Function:DNA binding transcription factor activity,GO:0043565 Molecular Function:sequence-specific DNA binding	NA	IPR003657 WRKY domain,IPR036576 WRKY domain superfamily
RC3G0301700	XLOC_018981	XLOC_018981	Chr03:37963282-37965262	-1.22279	1.56159	5e-05	0.000417915	yes	GO:0006355 Biological Process:regulation of transcription, DNA-templated,GO:0003700 Molecular Function:DNA binding transcription factor activity,GO:0043565 Molecular Function:sequence-specific DNA binding	K13424 WRKY transcription factor 33	IPR003657 WRKY domain,IPR036576 WRKY domain superfamily
RC4G0344000	XLOC_021337	XLOC_021337	Chr04:46387165-46389222	2.23865	-2.31583	0.00015	0.00111473	yes	GO:0006355 Biological Process:regulation of transcription, DNA-templated,GO:0003700 Molecular Function:DNA binding transcription factor activity,GO:0043565 Molecular Function:sequence-specific DNA binding	NA	IPR003657 WRKY domain,IPR036576 WRKY domain superfamily
RC5G0618300	XLOC_031060	XLOC_031060	Chr05:72015259-72018420	1.3187	-1.09327	5e-05	0.000417915	yes	GO:0006355 Biological Process:regulation of transcription, DNA-templated,GO:0003700 Molecular Function:DNA binding transcription factor activity,GO:0043565 Molecular Function:sequence-specific DNA binding	K13424 WRKY transcription factor 33	IPR003657 WRKY domain,IPR036576 WRKY domain superfamily
RC7G0169900	XLOC_038507	XLOC_038507	Chr07:13201941-13203841	-1.638	1.80099	5e-05	0.000417915	yes	GO:0006355 Biological Process:regulation of transcription, DNA-templated,GO:0003700 Molecular Function:DNA binding transcription factor activity,GO:0043565 Molecular Function:sequence-specific DNA binding	NA	IPR003657 WRKY domain,IPR036576 WRKY domain superfamily
RC4G0230700	XLOC_020764	XLOC_020764	Chr04:33775930-33780736	1.15496	-3.0827	0.00105	0.00583362	yes	GO:0055085 Biological Process:transmembrane transport,GO:0016021 Cellular Component:integral component of membrane,GO:0016020 Cellular Component:membrane,GO:0022857 Molecular Function:transmembrane transporter activity,GO:0005215 Molecular Function:transporter activity	NA	IPR003663 Sugar/inositol transporter,IPR005828 Major facilitator, sugar transporter-like,IPR005829 Sugar transporter, conserved site,IPR020846 Major facilitator superfamily domain,IPR036259 MFS transporter superfamily
RC5G0090900	XLOC_024925	XLOC_024925	Chr05:6574848-6576411	-1.38454	1.0427	0.0083	0.0303944	yes	GO:0055085 Biological Process:transmembrane transport,GO:0016021 Cellular Component:integral component of membrane,GO:0016020 Cellular Component:membrane,GO:0022857 Molecular Function:transmembrane transporter activity,GO:0005215 Molecular Function:transporter activity	NA	IPR003663 Sugar/inositol transporter,IPR005828 Major facilitator, sugar transporter-like,IPR005829 Sugar transporter, conserved site,IPR020846 Major facilitator superfamily domain,IPR036259 MFS transporter superfamily
RC3G0121000	XLOC_016096	XLOC_016096	Chr03:19884151-19889561	-1.03372	1.11253	0.00965	0.0339803	yes	GO:0009058 Biological Process:biosynthetic process,GO:0015995 Biological Process:chlorophyll biosynthetic process,GO:0016851 Molecular Function:magnesium chelatase activity	K03403 magnesium chelatase subunit H [EC:6.6.1.1]	IPR003672 CobN/magnesium chelatase,IPR011771 Magnesium-chelatase, subunit H,IPR022571 Magnesium chelatase, subunit H, N-terminal
RC2G0105500	XLOC_012590	XLOC_012590	Chr02:8662826-8663198	1.03556	-2.67565	5e-05	0.000417915	yes	GO:0009733 Biological Process:response to auxin	NA	IPR003676 Small auxin-up RNA
RC6G0512900	XLOC_034231	XLOC_034231	Chr06:60599567-60599996	2.68934	-1.34861	0.0002	0.00143409	yes	GO:0009733 Biological Process:response to auxin	NA	IPR003676 Small auxin-up RNA
RC7G0305400	XLOC_042008	XLOC_042008	Chr07:27970839-27971592	-4.52789	2.72214	5e-05	0.000417915	yes	GO:0009733 Biological Process:response to auxin	NA	IPR003676 Small auxin-up RNA
RC7G0029700	XLOC_037814	XLOC_037814	Chr07:1943744-1945508	-1.94851	1.08382	0.01165	0.0393341	yes	GO:0006364 Biological Process:rRNA processing,GO:0005737 Cellular Component:cytoplasm,GO:0008649 Molecular Function:rRNA methyltransferase activity	K03501 16S rRNA (guanine527-N7)-methyltransferase [EC:2.1.1.170]	IPR003682 rRNA small subunit methyltransferase G,IPR029063 S-adenosyl-L-methionine-dependent methyltransferase
RC6G0601100	XLOC_034656	XLOC_034656	Chr06:66853410-66866128	-1.60172	1.07444	0.0006	0.00367948	yes	GO:0006364 Biological Process:rRNA processing,GO:0005737 Cellular Component:cytoplasm,GO:0008168 Molecular Function:methyltransferase activity	NA	IPR003742 RNA methyltransferase RlmH,IPR006843 Plastid lipid-associated protein/fibrillin conserved domain,IPR029026 tRNA (guanine-N1-)-methyltransferase, N-terminal,IPR029028 Alpha/beta knot methyltransferases
RC6G0572800	XLOC_037493	XLOC_037493	Chr06:64959014-64959735	-1.10022	1.0578	0.0006	0.00367948	yes	NA	NA	IPR003854 Gibberellin regulated protein
RC5G0606500	XLOC_027529	XLOC_027529	Chr05:70476750-70480757	2.83014	-1.76215	5e-05	0.000417915	yes	GO:0071805 Biological Process:potassium ion transmembrane transport,GO:0016020 Cellular Component:membrane,GO:0015079 Molecular Function:potassium ion transmembrane transporter activity	NA	IPR003855 Potassium transporter
RC2G0537000	XLOC_011260	XLOC_011260	Chr02:61863307-61868429	1.31718	-1.43851	5e-05	0.000417915	yes	GO:0016020 Cellular Component:membrane	NA	IPR003864 Calcium-dependent channel, 7TM region, putative phosphate,IPR027815 10TM putative phosphate transporter, cytosolic domain,IPR032880 Calcium permeable stress-gated cation channel 1, N-terminal transmembrane domain
RC2G0147700	XLOC_009486	XLOC_009486	Chr02:12322372-12324254	-1.09095	2.26632	5e-05	0.000417915	yes	GO:0005524 Molecular Function:ATP binding	K08900 mitochondrial chaperone BCS1	IPR003959 ATPase, AAA-type, core,IPR003960 ATPase, AAA-type, conserved site,IPR025753 AAA-type ATPase, N-terminal domain,IPR027417 P-loop containing nucleoside triphosphate hydrolase
RC1G0477200	XLOC_005355	XLOC_005355	Chr01:56440929-56445551	1.34971	-1.96603	5e-05	0.000417915	yes	GO:0019538 Biological Process:protein metabolic process,GO:0005524 Molecular Function:ATP binding	NA	IPR003959 ATPase, AAA-type, core,IPR004176 Clp, N-terminal,IPR027417 P-loop containing nucleoside triphosphate hydrolase,IPR036628 Clp, N-terminal domain superfamily
RC1G0457100	XLOC_008095	XLOC_008095	Chr01:54887107-54890510	-1.54087	3.27918	0.0087	0.0314299	yes	GO:0005524 Molecular Function:ATP binding	NA	IPR003959 ATPase, AAA-type, core,IPR027417 P-loop containing nucleoside triphosphate hydrolase
RC5G0570400	XLOC_030861	XLOC_030861	Chr05:66804534-66808241	-1.62736	1.72642	0.00205	0.010047	yes	GO:0005524 Molecular Function:ATP binding	NA	IPR003959 ATPase, AAA-type, core,IPR027417 P-loop containing nucleoside triphosphate hydrolase
RC1G0202200	XLOC_003899	XLOC_003899	Chr01:27201154-27203179	1.653	-2.0513	0.00235	0.0111669	yes	GO:0005515 Molecular Function:protein binding	K00799 glutathione S-transferase [EC:2.5.1.18]	IPR004045 Glutathione S-transferase, N-terminal,IPR004046 Glutathione S-transferase, C-terminal,IPR010987 Glutathione S-transferase, C-terminal-like,IPR036249 Thioredoxin-like superfamily,IPR036282 Glutathione S-transferase, C-terminal domain superfamily
RC1G0202400	XLOC_003901	XLOC_003901	Chr01:27223910-27224770	1.11041	-2.95347	0.0046	0.0191572	yes	GO:0005515 Molecular Function:protein binding	K00799 glutathione S-transferase [EC:2.5.1.18]	IPR004045 Glutathione S-transferase, N-terminal,IPR004046 Glutathione S-transferase, C-terminal,IPR010987 Glutathione S-transferase, C-terminal-like,IPR036249 Thioredoxin-like superfamily,IPR036282 Glutathione S-transferase, C-terminal domain superfamily
RC1G0202700	XLOC_003903	XLOC_003903	Chr01:27239130-27240114	1.68008	-2.75156	5e-05	0.000417915	yes	GO:0005515 Molecular Function:protein binding	K00799 glutathione S-transferase [EC:2.5.1.18]	IPR004045 Glutathione S-transferase, N-terminal,IPR004046 Glutathione S-transferase, C-terminal,IPR010987 Glutathione S-transferase, C-terminal-like,IPR036249 Thioredoxin-like superfamily,IPR036282 Glutathione S-transferase, C-terminal domain superfamily
RC1G0202800	XLOC_003904	XLOC_003904	Chr01:27263408-27264288	1.68828	-3.01245	5e-05	0.000417915	yes	GO:0005515 Molecular Function:protein binding	K00799 glutathione S-transferase [EC:2.5.1.18]	IPR004045 Glutathione S-transferase, N-terminal,IPR004046 Glutathione S-transferase, C-terminal,IPR010987 Glutathione S-transferase, C-terminal-like,IPR036249 Thioredoxin-like superfamily,IPR036282 Glutathione S-transferase, C-terminal domain superfamily
RC6G0427800	XLOC_033809	XLOC_033809	Chr06:53777568-53779039	-1.39018	1.12498	0.0005	0.00314791	yes	GO:0005515 Molecular Function:protein binding	K00799 glutathione S-transferase [EC:2.5.1.18]	IPR004045 Glutathione S-transferase, N-terminal,IPR004046 Glutathione S-transferase, C-terminal,IPR010987 Glutathione S-transferase, C-terminal-like,IPR036249 Thioredoxin-like superfamily,IPR036282 Glutathione S-transferase, C-terminal domain superfamily
RC1G0433100	XLOC_005108	XLOC_005108	Chr01:52887270-52889861	-1.7482	2.42579	5e-05	0.000417915	yes	GO:0005515 Molecular Function:protein binding	K21888 glutathione dehydrogenase/transferase [EC:1.8.5.1 2.5.1.18],K21888 glutathione dehydrogenase/transferase [EC:1.8.5.1 2.5.1.18]	IPR004045 Glutathione S-transferase, N-terminal,IPR010987 Glutathione S-transferase, C-terminal-like,IPR036249 Thioredoxin-like superfamily,IPR036282 Glutathione S-transferase, C-terminal domain superfamily
RC4G0077200	XLOC_022516	XLOC_022516	Chr04:9006657-9009003	-3.37262	1.07909	5e-05	0.000417915	yes	GO:0005515 Molecular Function:protein binding	K00799 glutathione S-transferase [EC:2.5.1.18]	IPR004045 Glutathione S-transferase, N-terminal,IPR010987 Glutathione S-transferase, C-terminal-like,IPR036249 Thioredoxin-like superfamily,IPR036282 Glutathione S-transferase, C-terminal domain superfamily
RC6G0232000	XLOC_032872	XLOC_032872	Chr06:28759172-28764027	2.74406	-2.59288	5e-05	0.000417915	yes	GO:0055114 Biological Process:oxidation-reduction process,GO:0003824 Molecular Function:catalytic activity,GO:0018580 Molecular Function:nitronate monooxygenase activity	NA	IPR004136 Nitronate monooxygenase,IPR013785 Aldolase-type TIM barrel
RC4G0406400	XLOC_024063	XLOC_024063	Chr04:51703473-51708573	2.57451	-2.57735	5e-05	0.000417915	yes	GO:0009058 Biological Process:biosynthetic process,GO:0016844 Molecular Function:strictosidine synthase activity	K21407 adipocyte plasma membrane-associated protein	IPR004141 Strictosidine synthase,IPR011042 Six-bladed beta-propeller, TolB-like,IPR018119 Strictosidine synthase, conserved region
RC2G0284400	XLOC_013527	XLOC_013527	Chr02:28295845-28308392	-2.87846	1.01861	5e-05	0.000417915	yes	NA	NA	IPR004147 UbiB domain,IPR011009 Protein kinase-like domain superfamily
RC1G0318700	XLOC_004544	XLOC_004544	Chr01:42602641-42606816	1.64951	-1.17468	0.0003	0.00203805	yes	GO:0008168 Molecular Function:methyltransferase activity	NA	IPR004159 Putative S-adenosyl-L-methionine-dependent methyltransferase,IPR029063 S-adenosyl-L-methionine-dependent methyltransferase
RC5G0285900	XLOC_029471	XLOC_029471	Chr05:24933421-24936936	-1.9022	1.69657	0.0076	0.0283571	yes	GO:0000724 Biological Process:double-strand break repair via homologous recombination,GO:0030915 Cellular Component:Smc5-Smc6 complex,GO:0019789 Molecular Function:SUMO transferase activity,GO:0008270 Molecular Function:zinc ion binding	NA	IPR004181 Zinc finger, MIZ-type,IPR013083 Zinc finger, RING/FYVE/PHD-type,IPR026846 E3 SUMO-protein ligase Nse2 (Mms21)
RC2G0688500	XLOC_015502	XLOC_015502	Chr02:74747841-74749129	-1.11243	1.31585	0.00025	0.00174253	yes	NA	NA	IPR004182 GRAM domain,IPR011993 PH-like domain superfamily
RC4G0339400	XLOC_021312	XLOC_021312	Chr04:45943130-45944147	-1.58287	1.82492	0.00065	0.00394036	yes	NA	NA	IPR004182 GRAM domain,IPR011993 PH-like domain superfamily
RC7G0542200	XLOC_043114	XLOC_043114	Chr07:61669857-61682954	-1.012	1.74484	0.0002	0.00143409	yes	GO:0005975 Biological Process:carbohydrate metabolic process,GO:0003824 Molecular Function:catalytic activity,GO:0004553 Molecular Function:hydrolase activity, hydrolyzing O-glycosyl compounds	K01214 isoamylase [EC:3.2.1.68]	IPR004193 Glycoside hydrolase, family 13, N-terminal,IPR006047 Glycosyl hydrolase, family 13, catalytic domain,IPR013783 Immunoglobulin-like fold,IPR014756 Immunoglobulin E-set,IPR017853 Glycoside hydrolase superfamily
RC2G0321900	XLOC_013708	XLOC_013708	Chr02:34075940-34077865	-1.37646	1.8839	5e-05	0.000417915	yes	GO:0005634 Cellular Component:nucleus,GO:0004721 Molecular Function:phosphoprotein phosphatase activity	K18999 RNA polymerase II C-terminal domain phosphatase-like 3/4 [EC:3.1.3.16],K18999 RNA polymerase II C-terminal domain phosphatase-like 3/4 [EC:3.1.3.16]	IPR004274 FCP1 homology domain,IPR011947 FCP1-like phosphatase, phosphatase domain,IPR023214 HAD superfamily,IPR036412 HAD-like superfamily
RC2G0322900	XLOC_013713	XLOC_013713	Chr02:34127693-34128512	-1.08921	2.82846	0.01025	0.0356044	yes	GO:0005634 Cellular Component:nucleus,GO:0004721 Molecular Function:phosphoprotein phosphatase activity	K18999 RNA polymerase II C-terminal domain phosphatase-like 3/4 [EC:3.1.3.16],K18999 RNA polymerase II C-terminal domain phosphatase-like 3/4 [EC:3.1.3.16]	IPR004274 FCP1 homology domain,IPR011947 FCP1-like phosphatase, phosphatase domain,IPR023214 HAD superfamily,IPR036412 HAD-like superfamily
RC2G0321300	XLOC_013704	XLOC_013704	Chr02:34012320-34012764	-1.59009	1.95842	0.00565	0.0224426	yes	NA	K18999 RNA polymerase II C-terminal domain phosphatase-like 3/4 [EC:3.1.3.16],K18999 RNA polymerase II C-terminal domain phosphatase-like 3/4 [EC:3.1.3.16]	IPR004274 FCP1 homology domain,IPR023214 HAD superfamily,IPR036412 HAD-like superfamily
RC3G0064600	XLOC_015835	XLOC_015835	Chr03:12245910-12246360	-1.55158	1.48858	0.0068	0.0259214	yes	NA	K18999 RNA polymerase II C-terminal domain phosphatase-like 3/4 [EC:3.1.3.16],K18999 RNA polymerase II C-terminal domain phosphatase-like 3/4 [EC:3.1.3.16]	IPR004274 FCP1 homology domain,IPR023214 HAD superfamily,IPR036412 HAD-like superfamily
RC0G0236200	XLOC_002625	XLOC_002625	Chr00:32185038-32185790	-3.34391	1.01341	5e-05	0.000417915	yes	GO:0016021 Cellular Component:integral component of membrane	NA	IPR004282 Chloroplast envelope membrane protein, CemA
RC1G0023400	XLOC_006077	XLOC_006077	Chr01:3034606-3041163	-1.625	1.19309	5e-05	0.000417915	yes	GO:0055114 Biological Process:oxidation-reduction process,GO:0016702 Molecular Function:oxidoreductase activity, acting on single donors with incorporation of molecular oxygen, incorporation of two atoms of oxygen	K00465 "carotenoid 9,10(9',10')-cleavage dioxygenase 1 [EC:1.13.11.-]"	IPR004294 Carotenoid oxygenase
RC7G0221700	XLOC_041565	XLOC_041565	Chr07:18612793-18623757	-1.1435	2.29026	0.0002	0.00143409	yes	GO:0006952 Biological Process:defense response,GO:0016021 Cellular Component:integral component of membrane	K18081 myotubularin-related protein 1/2 [EC:3.1.3.64 3.1.3.95],K18081 myotubularin-related protein 1/2 [EC:3.1.3.64 3.1.3.95]	IPR004326 Mlo-related protein
RC7G0001700	XLOC_040542	XLOC_040542	Chr07:193561-199249	1.11091	-1.38631	5e-05	0.000417915	yes	NA	NA	IPR004328 BRO1 domain
RC1G0282700	XLOC_007334	XLOC_007334	Chr01:38104573-38109165	-2.62219	2.08082	0.00785	0.0290905	yes	GO:0005634 Cellular Component:nucleus,GO:0003677 Molecular Function:DNA binding	NA	IPR004333 SBP domain,IPR036893 SBP domain superfamily
RC2G0063400	XLOC_012363	XLOC_012363	Chr02:4930872-4934080	1.41764	-1.22754	5e-05	0.000417915	yes	GO:0004462 Molecular Function:lactoylglutathione lyase activity,GO:0046872 Molecular Function:metal ion binding	K01759 lactoylglutathione lyase [EC:4.4.1.5]	IPR004360 Glyoxalase/fosfomycin resistance/dioxygenase domain,IPR004361 Glyoxalase I,IPR018146 Glyoxalase I, conserved site,IPR029068 Glyoxalase/Bleomycin resistance protein/Dihydroxybiphenyl dioxygenase,IPR037523 Vicinal oxygen chelate (VOC) domain
RC5G0026400	XLOC_024647	XLOC_024647	Chr05:1670507-1672599	-1.34584	2.33221	5e-05	0.000417915	yes	GO:0004462 Molecular Function:lactoylglutathione lyase activity,GO:0046872 Molecular Function:metal ion binding	K01759 lactoylglutathione lyase [EC:4.4.1.5]	IPR004360 Glyoxalase/fosfomycin resistance/dioxygenase domain,IPR004361 Glyoxalase I,IPR018146 Glyoxalase I, conserved site,IPR029068 Glyoxalase/Bleomycin resistance protein/Dihydroxybiphenyl dioxygenase,IPR037523 Vicinal oxygen chelate (VOC) domain
RC2G0417700	XLOC_014197	XLOC_014197	Chr02:48363969-48367094	2.06799	-1.37145	5e-05	0.000417915	yes	GO:0006525 Biological Process:arginine metabolic process,GO:0003824 Molecular Function:catalytic activity,GO:0030170 Molecular Function:pyridoxal phosphate binding,GO:0008483 Molecular Function:transaminase activity,GO:0008483 Molecular Function:transaminase activity	K00818 acetylornithine aminotransferase [EC:2.6.1.11],K00818 acetylornithine aminotransferase [EC:2.6.1.11]	IPR004636 Acetylornithine/Succinylornithine transaminase family,IPR005814 Aminotransferase class-III,IPR015421 Pyridoxal phosphate-dependent transferase, major region, subdomain 1,IPR015422 Pyridoxal phosphate-dependent transferase, subdomain 2,IPR015424 Pyridoxal phosphate-dependent transferase
RC5G0656400	XLOC_031267	XLOC_031267	Chr05:76357891-76361637	-3.4666	1.74519	5e-05	0.000417915	yes	GO:0055085 Biological Process:transmembrane transport	NA	IPR004648 Tetrapeptide transporter, OPT1/isp4,IPR004813 Oligopeptide transporter, OPT superfamily
RC4G0421300	XLOC_024150	XLOC_024150	Chr04:52919449-52922134	-1.22353	1.13337	5e-05	0.000417915	yes	GO:0055085 Biological Process:transmembrane transport,GO:0016021 Cellular Component:integral component of membrane,GO:0022857 Molecular Function:transmembrane transporter activity	NA	IPR004696 Triose phosphate/phosphoenolpyruvate translocator,IPR004853 Sugar phosphate transporter domain
RC4G0044900	XLOC_019818	XLOC_019818	Chr04:4751545-4761404	3.06394	-2.56257	0.0003	0.00203805	yes	GO:0006817 Biological Process:phosphate ion transport,GO:0055085 Biological Process:transmembrane transport,GO:0016021 Cellular Component:integral component of membrane,GO:0016021 Cellular Component:integral component of membrane,GO:0005315 Molecular Function:inorganic phosphate transmembrane transporter activity,GO:0022857 Molecular Function:transmembrane transporter activity	NA	IPR004738 Phosphate permease,IPR005828 Major facilitator, sugar transporter-like,IPR020846 Major facilitator superfamily domain,IPR036259 MFS transporter superfamily
RC4G0446200	XLOC_024258	XLOC_024258	Chr04:54872167-54876098	1.17323	-1.65128	5e-05	0.000417915	yes	GO:0055085 Biological Process:transmembrane transport,GO:0016021 Cellular Component:integral component of membrane	NA	IPR004776 Membrane transport protein,IPR014024 Auxin efflux carrier, plant type
RC4G0093000	XLOC_022600	XLOC_022600	Chr04:11163103-11168121	-1.29449	1.03172	5e-05	0.000417915	yes	GO:0009058 Biological Process:biosynthetic process,GO:0003824 Molecular Function:catalytic activity	K00967 ethanolamine-phosphate cytidylyltransferase [EC:2.7.7.14]	IPR004821 Cytidyltransferase-like domain,IPR014729 Rossmann-like alpha/beta/alpha sandwich fold
RC3G0238600	XLOC_016643	XLOC_016643	Chr03:32709237-32712828	-2.13893	1.27285	5e-05	0.000417915	yes	GO:0006355 Biological Process:regulation of transcription, DNA-templated,GO:0003700 Molecular Function:DNA binding transcription factor activity	NA	IPR004827 Basic-leucine zipper domain
RC5G0372400	XLOC_026320	XLOC_026320	Chr05:36357292-36364336	1.62415	-1.66755	0.0018	0.00902361	yes	GO:0006355 Biological Process:regulation of transcription, DNA-templated,GO:0006351 Biological Process:transcription, DNA-templated,GO:0003677 Molecular Function:DNA binding,GO:0003700 Molecular Function:DNA binding transcription factor activity,GO:0043565 Molecular Function:sequence-specific DNA binding	K14431 transcription factor TGA	IPR004827 Basic-leucine zipper domain,IPR008917 Transcription factor, Skn-1-like, DNA-binding domain superfamily,IPR025422 Transcription factor TGA like domain
RC7G0182700	XLOC_038571	XLOC_038571	Chr07:14677913-14680758	-4.90528	2.03861	5e-05	0.000417915	yes	GO:0009058 Biological Process:biosynthetic process,GO:0003824 Molecular Function:catalytic activity,GO:0003824 Molecular Function:catalytic activity,GO:0030170 Molecular Function:pyridoxal phosphate binding	K20772 1-aminocyclopropane-1-carboxylate synthase 1/2/6 [EC:4.4.1.14],K20772 1-aminocyclopropane-1-carboxylate synthase 1/2/6 [EC:4.4.1.14]	IPR004838 Aminotransferases, class-I, pyridoxal-phosphate-binding site,IPR004839 Aminotransferase, class I/classII,IPR015421 Pyridoxal phosphate-dependent transferase, major region, subdomain 1,IPR015422 Pyridoxal phosphate-dependent transferase, subdomain 2,IPR015424 Pyridoxal phosphate-dependent transferase
RC7G0010000	XLOC_037708	XLOC_037708	Chr07:693443-695836	1.28387	-1.59479	5e-05	0.000417915	yes	GO:0003993 Molecular Function:acid phosphatase activity,GO:0016787 Molecular Function:hydrolase activity	K14379 tartrate-resistant acid phosphatase type 5 [EC:3.1.3.2]	IPR004843 Calcineurin-like phosphoesterase domain, ApaH type,IPR024927 Acid phosphatase, type 5,IPR029052 Metallo-dependent phosphatase-like
RC1G0364800	XLOC_004774	XLOC_004774	Chr01:46629943-46631245	-1.37527	1.03771	5e-05	0.000417915	yes	NA	NA	IPR004864 Late embryogenesis abundant protein, LEA-14,IPR013783 Immunoglobulin-like fold
RC3G0178600	XLOC_016361	XLOC_016361	Chr03:26253346-26254030	-1.67342	1.75873	5e-05	0.000417915	yes	NA	NA	IPR004864 Late embryogenesis abundant protein, LEA-14,IPR013783 Immunoglobulin-like fold
RC3G0178900	XLOC_016363	XLOC_016363	Chr03:26275218-26276011	-1.41006	1.79568	5e-05	0.000417915	yes	NA	NA	IPR004864 Late embryogenesis abundant protein, LEA-14,IPR013783 Immunoglobulin-like fold
RC5G0458300	XLOC_030344	XLOC_030344	Chr05:49507226-49509002	-1.11229	1.66592	5e-05	0.000417915	yes	NA	NA	IPR004864 Late embryogenesis abundant protein, LEA-14,IPR013783 Immunoglobulin-like fold
RC5G0483100	XLOC_026856	XLOC_026856	Chr05:54352592-54353183	-2.2284	1.81327	0.0015	0.00778474	yes	NA	NA	IPR004864 Late embryogenesis abundant protein, LEA-14,IPR013783 Immunoglobulin-like fold
RC7G0294900	XLOC_039094	XLOC_039094	Chr07:26806007-26806643	-1.54846	1.16671	0.00015	0.00111473	yes	NA	NA	IPR004864 Late embryogenesis abundant protein, LEA-14,IPR013783 Immunoglobulin-like fold
RC5G0175800	XLOC_028946	XLOC_028946	Chr05:13734259-13736422	6.71743	-1.03012	5e-05	0.000417915	yes	NA	NA	IPR004883 Lateral organ boundaries, LOB
RC6G0069000	XLOC_032085	XLOC_032085	Chr06:7459376-7460510	1.68957	-2.99166	0.0083	0.0303944	yes	NA	NA	IPR004883 Lateral organ boundaries, LOB
RC2G0582100	XLOC_011477	XLOC_011477	Chr02:66111394-66113038	-1.53287	4.63247	0.00865	0.0313249	yes	NA	NA	IPR004991 Aerolysin-like toxin,IPR008998 Agglutinin domain,IPR036242 Agglutinin domain superfamily
RC0G0016100	XLOC_001516	XLOC_001516	Chr00:1278569-1279821	-2.63247	1.43487	0.00855	0.0310944	yes	NA	NA	IPR005018 DOMON domain,IPR006593 Cytochrome b561/ferric reductase transmembrane,IPR017214 Cytochrome b561 and DOMON domain-containing protein
RC2G0459200	XLOC_014404	XLOC_014404	Chr02:53606349-53609727	-2.49227	1.40359	5e-05	0.000417915	yes	GO:0015031 Biological Process:protein transport	NA	IPR005061 Vacuolar protein sorting-associated protein Ist1
RC4G0396400	XLOC_021605	XLOC_021605	Chr04:50864206-50865872	-1.4992	1.24466	5e-05	0.000417915	yes	GO:0015031 Biological Process:protein transport	NA	IPR005061 Vacuolar protein sorting-associated protein Ist1
RC2G0609800	XLOC_015164	XLOC_015164	Chr02:68451101-68453978	2.2275	-1.03472	0.01095	0.0374422	yes	GO:0055114 Biological Process:oxidation-reduction process,GO:0016491 Molecular Function:oxidoreductase activity	NA	IPR005097 Saccharopine dehydrogenase, NADP binding domain,IPR036291 NAD(P)-binding domain superfamily
RC6G0231100	XLOC_035836	XLOC_035836	Chr06:28362632-28364331	-4.46878	4.72404	0.00485	0.0199486	yes	GO:0055114 Biological Process:oxidation-reduction process,GO:0016491 Molecular Function:oxidoreductase activity	NA	IPR005123 Oxoglutarate/iron-dependent dioxygenase,IPR026992 Non-haem dioxygenase N-terminal domain,IPR027443 Isopenicillin N synthase-like
RC7G0563900	XLOC_040441	XLOC_040441	Chr07:64996192-64997528	-2.1887	1.02208	0.0001	0.000775227	yes	GO:0055114 Biological Process:oxidation-reduction process,GO:0016491 Molecular Function:oxidoreductase activity	NA	IPR005123 Oxoglutarate/iron-dependent dioxygenase,IPR026992 Non-haem dioxygenase N-terminal domain,IPR027443 Isopenicillin N synthase-like
RC2G0636000	XLOC_011750	XLOC_011750	Chr02:70941661-70944914	3.56215	-1.32664	5e-05	0.000417915	yes	NA	NA	IPR005135 Endonuclease/exonuclease/phosphatase,IPR036691 Endonuclease/exonuclease/phosphatase superfamily
RC7G0315800	XLOC_039201	XLOC_039201	Chr07:28988197-28992992	-2.62244	2.1817	5e-05	0.000417915	yes	GO:0030244 Biological Process:cellulose biosynthetic process,GO:0016020 Cellular Component:membrane,GO:0016760 Molecular Function:cellulose synthase (UDP-forming) activity	K20924 cellulose synthase-like protein [EC:2.4.1.-],K20924 cellulose synthase-like protein [EC:2.4.1.-]	IPR005150 Cellulose synthase,IPR013083 Zinc finger, RING/FYVE/PHD-type,IPR029044 Nucleotide-diphospho-sugar transferases
RC7G0355600	XLOC_039380	XLOC_039380	Chr07:34141215-34142183	1.59182	-2.45602	5e-05	0.000417915	yes	NA	NA	IPR005175 PPC domain,IPR014476 AT-hook motif nuclear-localized protein
RC5G0008100	XLOC_024556	XLOC_024556	Chr05:487050-490904	-1.98821	1.55889	5e-05	0.000417915	yes	NA	NA	IPR005202 Transcription factor GRAS,IPR030005 Scarecrow-like protein 13
RC6G0513700	XLOC_034236	XLOC_034236	Chr06:60671394-60673652	1.79231	-1.00188	0.0005	0.00314791	yes	NA	NA	IPR005269 Cytokinin riboside 5'-monophosphate phosphoribohydrolase LOG,IPR031100 LOG family
RC0G0159000	XLOC_000758	XLOC_000758	Chr00:20486128-20494833	-4.34084	4.4031	0.0016	0.00821824	yes	GO:0008168 Molecular Function:methyltransferase activity	NA	IPR005299 SAM dependent carboxyl methyltransferase,IPR029063 S-adenosyl-L-methionine-dependent methyltransferase
RC6G0181600	XLOC_032633	XLOC_032633	Chr06:20063834-20065437	-3.42339	3.93646	5e-05	0.000417915	yes	GO:0008168 Molecular Function:methyltransferase activity	NA	IPR005299 SAM dependent carboxyl methyltransferase,IPR029063 S-adenosyl-L-methionine-dependent methyltransferase
RC7G0209000	XLOC_038707	XLOC_038707	Chr07:17625936-17627118	-4.18524	1.91444	5e-05	0.000417915	yes	NA	NA	IPR005333 Transcription factor, TCP,IPR017887 Transcription factor TCP subgroup
RC6G0056300	XLOC_034967	XLOC_034967	Chr06:6096485-6099216	-2.62422	1.80784	0.0001	0.000775227	yes	GO:0016021 Cellular Component:integral component of membrane	NA	IPR005352 Erg28
RC1G0463200	XLOC_008132	XLOC_008132	Chr01:55423723-55426595	2.78664	-1.71563	5e-05	0.000417915	yes	GO:0005089 Molecular Function:Rho guanyl-nucleotide exchange factor activity	NA	IPR005512 PRONE domain
RC2G0192700	XLOC_009682	XLOC_009682	Chr02:16769195-16771061	-2.36454	2.61199	5e-05	0.000417915	yes	NA	NA	IPR005516 Remorin, C-terminal
RC3G0126600	XLOC_018074	XLOC_018074	Chr03:20600705-20602335	-1.49892	1.59862	0.0026	0.012146	yes	NA	NA	IPR005516 Remorin, C-terminal
RC3G0416200	XLOC_017414	XLOC_017414	Chr03:46433745-46435704	-1.78482	1.9965	5e-05	0.000417915	yes	GO:0045454 Biological Process:cell redox homeostasis,GO:0006662 Biological Process:glycerol ether metabolic process,GO:0015035 Molecular Function:protein disulfide oxidoreductase activity	NA	IPR005746 Thioredoxin,IPR013766 Thioredoxin domain,IPR017937 Thioredoxin, conserved site,IPR036249 Thioredoxin-like superfamily
RC3G0049400	XLOC_017681	XLOC_017681	Chr03:9539614-9541870	-1.95643	2.1841	0.00475	0.0196408	yes	GO:0045454 Biological Process:cell redox homeostasis,GO:0006662 Biological Process:glycerol ether metabolic process,GO:0015035 Molecular Function:protein disulfide oxidoreductase activity	NA	IPR005746 Thioredoxin,IPR036249 Thioredoxin-like superfamily
RC6G0103700	XLOC_032270	XLOC_032270	Chr06:11259166-11260348	-6.33829	1.33537	5e-05	0.000417915	yes	GO:0006122 Biological Process:mitochondrial electron transport, ubiquinol to cytochrome c,GO:0022904 Biological Process:respiratory electron transport chain,GO:0016020 Cellular Component:membrane,GO:0045275 Cellular Component:respiratory chain complex III,GO:0009055 Molecular Function:electron transfer activity,GO:0016491 Molecular Function:oxidoreductase activity,GO:0008121 Molecular Function:ub…	K00412 ubiquinol-cytochrome c reductase cytochrome b subunit	IPR005797 Cytochrome b/b6, N-terminal,IPR005798 Cytochrome b/b6, C-terminal,IPR016174 Di-haem cytochrome, transmembrane,IPR027387 Cytochrome b/b6-like domain superfamily,IPR030689 Cytochrome b,IPR036150 Cytochrome b/b6, C-terminal domain superfamily
RC7G0288000	XLOC_041926	XLOC_041926	Chr07:25850914-25855164	1.39832	-2.44787	5e-05	0.000417915	yes	GO:0009165 Biological Process:nucleotide biosynthetic process,GO:0000287 Molecular Function:magnesium ion binding,GO:0004749 Molecular Function:ribose phosphate diphosphokinase activity,GO:0004749 Molecular Function:ribose phosphate diphosphokinase activity	K00948 ribose-phosphate pyrophosphokinase [EC:2.7.6.1]	IPR005946 Ribose-phosphate pyrophosphokinase,IPR029057 Phosphoribosyltransferase-like,IPR029099 Ribose-phosphate pyrophosphokinase, N-terminal domain,IPR037515 Ribose-phosphate pyrophosphokinase, bacterial-type
RC3G0105100	XLOC_017952	XLOC_017952	Chr03:17840896-17844604	1.59738	-2.14338	0.0036	0.0157217	yes	GO:0009072 Biological Process:aromatic amino acid family metabolic process,GO:0008152 Biological Process:metabolic process,GO:0003824 Molecular Function:catalytic activity,GO:0004334 Molecular Function:fumarylacetoacetase activity	K01555 fumarylacetoacetase [EC:3.7.1.2],K01555 fumarylacetoacetase [EC:3.7.1.2]	IPR005959 Fumarylacetoacetase,IPR011234 Fumarylacetoacetase-like, C-terminal,IPR015377 Fumarylacetoacetase, N-terminal,IPR036462 Fumarylacetoacetase, N-terminal domain superfamily,IPR036663 Fumarylacetoacetase-like, C-terminal domain superfamily
RC6G0526100	XLOC_034302	XLOC_034302	Chr06:61456113-61460809	-1.35829	1.10226	0.0002	0.00143409	yes	GO:0005975 Biological Process:carbohydrate metabolic process,GO:0004556 Molecular Function:alpha-amylase activity,GO:0005509 Molecular Function:calcium ion binding,GO:0003824 Molecular Function:catalytic activity	K01176 alpha-amylase [EC:3.2.1.1]	IPR006047 Glycosyl hydrolase, family 13, catalytic domain,IPR012850 Alpha-amylase, C-terminal beta-sheet,IPR013775 Alpha-amylase, plant,IPR017853 Glycoside hydrolase superfamily
RC5G0162300	XLOC_028886	XLOC_028886	Chr05:12292169-12293789	1.75781	-1.39466	0.0141	0.045453	yes	GO:0055114 Biological Process:oxidation-reduction process,GO:0003824 Molecular Function:catalytic activity,GO:0050660 Molecular Function:flavin adenine dinucleotide binding,GO:0050660 Molecular Function:flavin adenine dinucleotide binding,GO:0016491 Molecular Function:oxidoreductase activity,GO:0016614 Molecular Function:oxidoreductase activity, acting on CH-OH group of donors	K22395 cinnamyl-alcohol dehydrogenase [EC:1.1.1.195]	IPR006094 FAD linked oxidase, N-terminal,IPR012951 Berberine/berberine-like,IPR016166 FAD-binding, type 2,IPR016167 FAD-binding, type 2, subdomain 1,IPR016169 CO dehydrogenase flavoprotein-like, FAD-binding, subdomain 2,IPR036318 FAD-binding, type 2-like superfamily
RC6G0597300	XLOC_034639	XLOC_034639	Chr06:66604376-66608137	1.86219	-2.05327	5e-05	0.000417915	yes	GO:0009690 Biological Process:cytokinin metabolic process,GO:0055114 Biological Process:oxidation-reduction process,GO:0003824 Molecular Function:catalytic activity,GO:0019139 Molecular Function:cytokinin dehydrogenase activity,GO:0050660 Molecular Function:flavin adenine dinucleotide binding,GO:0050660 Molecular Function:flavin adenine dinucleotide binding,GO:0016491 Molecular Function:oxidoredu…	K00279 cytokinin dehydrogenase [EC:1.5.99.12]	IPR006094 FAD linked oxidase, N-terminal,IPR015345 Cytokinin dehydrogenase 1, FAD/cytokinin binding domain,IPR016164 FAD-linked oxidase-like, C-terminal,IPR016166 FAD-binding, type 2,IPR016167 FAD-binding, type 2, subdomain 1,IPR016169 CO dehydrogenase flavoprotein-like, FAD-binding, subdomain 2,IPR016170 Vanillyl-alcohol oxidase/Cytokinin dehydrogenase C-terminal domain superfamily,IPR036318 FAD…
RC4G0492700	XLOC_022086	XLOC_022086	Chr04:58371918-58375504	-2.80271	1.61851	5e-05	0.000417915	yes	GO:0055114 Biological Process:oxidation-reduction process,GO:0050660 Molecular Function:flavin adenine dinucleotide binding,GO:0050660 Molecular Function:flavin adenine dinucleotide binding,GO:0016491 Molecular Function:oxidoreductase activity,GO:0016614 Molecular Function:oxidoreductase activity, acting on CH-OH group of donors	K09828 Delta24-sterol reductase [EC:1.3.1.72 1.3.1.-],K09828 Delta24-sterol reductase [EC:1.3.1.72 1.3.1.-]	IPR006094 FAD linked oxidase, N-terminal,IPR016166 FAD-binding, type 2,IPR016169 CO dehydrogenase flavoprotein-like, FAD-binding, subdomain 2,IPR036318 FAD-binding, type 2-like superfamily
RC5G0494600	XLOC_030503	XLOC_030503	Chr05:56227884-56229706	-1.65696	1.35237	5e-05	0.000417915	yes	GO:0030001 Biological Process:metal ion transport,GO:0046872 Molecular Function:metal ion binding	NA	IPR006121 Heavy metal-associated domain, HMA,IPR036163 Heavy metal-associated domain superfamily
RC6G0428200	XLOC_033811	XLOC_033811	Chr06:53784929-53786632	-1.8571	1.06441	0.00235	0.0111669	yes	GO:0030001 Biological Process:metal ion transport,GO:0046872 Molecular Function:metal ion binding	NA	IPR006121 Heavy metal-associated domain, HMA,IPR036163 Heavy metal-associated domain superfamily
RC2G0644200	XLOC_015320	XLOC_015320	Chr02:71630522-71633265	2.9896	-1.0246	5e-05	0.000417915	yes	GO:0008152 Biological Process:metabolic process,GO:0055114 Biological Process:oxidation-reduction process,GO:0051287 Molecular Function:NAD binding,GO:0008863 Molecular Function:formate dehydrogenase (NAD+) activity,GO:0016616 Molecular Function:oxidoreductase activity, acting on the CH-OH group of donors, NAD or NADP as acceptor	K00122 formate dehydrogenase [EC:1.17.1.9]	IPR006139 D-isomer specific 2-hydroxyacid dehydrogenase, catalytic domain,IPR006140 D-isomer specific 2-hydroxyacid dehydrogenase, NAD-binding domain,IPR029752 D-isomer specific 2-hydroxyacid dehydrogenase, NAD-binding domain conserved site 1,IPR029753 D-isomer specific 2-hydroxyacid dehydrogenase, NAD-binding domain conserved site,IPR033689 NAD-dependent formate dehydrogenase,IPR036291 NAD(P)-bi…
RC3G0255100	XLOC_018726	XLOC_018726	Chr03:34304085-34309245	-1.14958	1.0508	0.0001	0.000775227	yes	GO:0006812 Biological Process:cation transport,GO:0055085 Biological Process:transmembrane transport,GO:0016021 Cellular Component:integral component of membrane,GO:0015299 Molecular Function:solute:proton antiporter activity	NA	IPR006153 Cation/H+ exchanger,IPR014729 Rossmann-like alpha/beta/alpha sandwich fold
RC7G0176400	XLOC_038537	XLOC_038537	Chr07:13885806-13891067	-1.95536	1.26807	5e-05	0.000417915	yes	GO:0006812 Biological Process:cation transport,GO:0055085 Biological Process:transmembrane transport,GO:0016021 Cellular Component:integral component of membrane,GO:0015299 Molecular Function:solute:proton antiporter activity	NA	IPR006153 Cation/H+ exchanger,IPR014729 Rossmann-like alpha/beta/alpha sandwich fold
RC5G0207900	XLOC_025530	XLOC_025530	Chr05:17072311-17076520	-1.21088	1.28629	0.0002	0.00143409	yes	GO:0009058 Biological Process:biosynthetic process,GO:0008152 Biological Process:metabolic process,GO:0005737 Cellular Component:cytoplasm,GO:0008676 Molecular Function:3-deoxy-8-phosphooctulonate synthase activity,GO:0003824 Molecular Function:catalytic activity	K01627 2-dehydro-3-deoxyphosphooctonate aldolase (KDO 8-P synthase) [EC:2.5.1.55],K01627 2-dehydro-3-deoxyphosphooctonate aldolase (KDO 8-P synthase) [EC:2.5.1.55]	IPR006218 DAHP synthetase I/KDSA,IPR006269 3-deoxy-8-phosphooctulonate synthase,IPR013785 Aldolase-type TIM barrel
RC5G0024800	XLOC_028219	XLOC_028219	Chr05:1591641-1594681	-1.12832	1.11626	5e-05	0.000417915	yes	GO:0006546 Biological Process:glycine catabolic process,GO:0004047 Molecular Function:aminomethyltransferase activity	K00605 aminomethyltransferase [EC:2.1.2.10]	IPR006222 Aminomethyltransferase, folate-binding domain,IPR006223 Glycine cleavage system T protein,IPR013977 Glycine cleavage T-protein, C-terminal barrel domain,IPR028896 Aminomethyltransferase-like,IPR029043 Glycine cleavage T-protein/YgfZ, C-terminal
RC5G0565900	XLOC_030836	XLOC_030836	Chr05:66152853-66155318	-2.80616	1.0577	5e-05	0.000417915	yes	GO:0008152 Biological Process:metabolic process,GO:0016787 Molecular Function:hydrolase activity	NA	IPR006439 HAD hydrolase, subfamily IA,IPR010237 Pyrimidine 5-nucleotidase,IPR023214 HAD superfamily,IPR036412 HAD-like superfamily
RC0G0066100	XLOC_000331	XLOC_000331	Chr00:7522571-7524972	-4.10122	1.28427	5e-05	0.000417915	yes	NA	NA	IPR006459 Casparian strip membrane protein,IPR006702 Domain of unknown function DUF588
RC4G0269400	XLOC_020961	XLOC_020961	Chr04:38762267-38763719	1.1441	-2.56941	5e-05	0.000417915	yes	NA	NA	IPR006459 Casparian strip membrane protein,IPR006702 Domain of unknown function DUF588
RC4G0308800	XLOC_023604	XLOC_023604	Chr04:43276483-43277008	1.681	-1.0999	5e-05	0.000417915	yes	GO:0004857 Molecular Function:enzyme inhibitor activity	NA	IPR006501 Pectinesterase inhibitor domain,IPR035513 Invertase/pectin methylesterase inhibitor domain superfamily
RC7G0232300	XLOC_038812	XLOC_038812	Chr07:19695665-19697071	1.56576	-3.30737	0.0001	0.000775227	yes	GO:0004857 Molecular Function:enzyme inhibitor activity	NA	IPR006501 Pectinesterase inhibitor domain,IPR035513 Invertase/pectin methylesterase inhibitor domain superfamily
RC5G0465400	XLOC_026763	XLOC_026763	Chr05:50891034-50893417	1.63012	-1.34304	5e-05	0.000417915	yes	NA	NA	IPR006510 Zinc finger, lateral root primordium type 1,IPR006511 SHORT INTERNODES, C-terminal,IPR007818 SHI protein family
RC5G0129000	XLOC_028736	XLOC_028736	Chr05:9540448-9541572	2.66721	-1.26403	0.0001	0.000775227	yes	NA	K15191 La-related protein 7	IPR006630 La-type HTH domain,IPR036388 Winged helix-like DNA-binding domain superfamily,IPR036390 Winged helix DNA-binding domain superfamily
RC4G0496000	XLOC_022099	XLOC_022099	Chr04:58578543-58580666	1.14291	-2.24481	0.00075	0.0044285	yes	NA	NA	IPR006674 HD domain
RC1G0234600	XLOC_004080	XLOC_004080	Chr01:31806268-31810132	-1.53783	2.76744	5e-05	0.000417915	yes	GO:0008610 Biological Process:lipid biosynthetic process,GO:0055114 Biological Process:oxidation-reduction process,GO:0005506 Molecular Function:iron ion binding,GO:0016491 Molecular Function:oxidoreductase activity	K15404 aldehyde decarbonylase [EC:4.1.99.5]	IPR006694 Fatty acid hydroxylase,IPR021940 Uncharacterised domain Wax2, C-terminal
RC1G0236300	XLOC_004087	XLOC_004087	Chr01:31998378-32002795	-1.22993	1.80641	0.0009	0.00513526	yes	GO:0008610 Biological Process:lipid biosynthetic process,GO:0055114 Biological Process:oxidation-reduction process,GO:0005506 Molecular Function:iron ion binding,GO:0016491 Molecular Function:oxidoreductase activity	K15404 aldehyde decarbonylase [EC:4.1.99.5]	IPR006694 Fatty acid hydroxylase,IPR021940 Uncharacterised domain Wax2, C-terminal
RC2G0551000	XLOC_011327	XLOC_011327	Chr02:63223349-63226018	1.25172	-2.21443	5e-05	0.000417915	yes	NA	NA	IPR006740 Protein of unknown function DUF604
RC4G0296000	XLOC_023552	XLOC_023552	Chr04:41731654-41734239	-1.2059	1.45972	0.0002	0.00143409	yes	NA	NA	IPR006760 Endosulphine
RC5G0183500	XLOC_025412	XLOC_025412	Chr05:14504653-14505670	2.45005	-2.15627	5e-05	0.000417915	yes	NA	NA	IPR006766 Protein EXORDIUM-like
RC7G0548700	XLOC_043148	XLOC_043148	Chr07:62783643-62784627	-3.31532	1.78044	5e-05	0.000417915	yes	NA	NA	IPR006766 Protein EXORDIUM-like
RC7G0548800	XLOC_043149	XLOC_043149	Chr07:62786907-62787870	-3.44778	3.85447	5e-05	0.000417915	yes	NA	NA	IPR006766 Protein EXORDIUM-like
RC7G0550500	XLOC_043165	XLOC_043165	Chr07:63001604-63002133	-4.31534	3.06968	0.00595	0.0233604	yes	NA	NA	IPR006766 Protein EXORDIUM-like
RC7G0550800	XLOC_043167	XLOC_043167	Chr07:63020046-63020337	-3.6165	2.10021	5e-05	0.000417915	yes	NA	NA	IPR006766 Protein EXORDIUM-like
RC7G0551000	XLOC_043168	XLOC_043168	Chr07:63027920-63029025	-3.22183	3.23456	5e-05	0.000417915	yes	NA	NA	IPR006766 Protein EXORDIUM-like
RC5G0238200	XLOC_029233	XLOC_029233	Chr05:19955552-19957266	-1.54438	4.5054	0.001	0.00560262	yes	GO:0015979 Biological Process:photosynthesis,GO:0009523 Cellular Component:photosystem II,GO:0009654 Cellular Component:photosystem II oxygen evolving complex,GO:0042651 Cellular Component:thylakoid membrane	K03541 photosystem II 10kDa protein	IPR006814 Photosystem II PsbR
RC2G0373400	XLOC_013966	XLOC_013966	Chr02:41840865-41842740	-1.59754	1.24449	0.00055	0.00342311	yes	NA	NA	IPR006843 Plastid lipid-associated protein/fibrillin conserved domain
RC0G0118100	XLOC_000572	XLOC_000572	Chr00:14027592-14030341	2.49913	-2.28075	5e-05	0.000417915	yes	NA	NA	IPR006873 Protein of unknown function DUF620
RC2G0047100	XLOC_012294	XLOC_012294	Chr02:3564767-3567596	-4.70879	1.63653	0.0008	0.00465789	yes	NA	NA	IPR006917 SOUL haem-binding protein,IPR011256 Regulatory factor, effector binding domain superfamily,IPR018790 Protein of unknown function DUF2358,IPR032710 NTF2-like domain superfamily
RC5G0473000	XLOC_026806	XLOC_026806	Chr05:52673581-52675269	-1.68469	1.17747	0.00475	0.0196408	yes	NA	K19748 RAB6-interacting golgin	IPR007033 RAB6-interacting golgin
RC1G0386200	XLOC_007785	XLOC_007785	Chr01:48867912-48870398	-1.51972	1.56616	0.0001	0.000775227	yes	NA	NA	IPR007053 LRAT-like domain
RC6G0015500	XLOC_031827	XLOC_031827	Chr06:1566056-1566973	-3.46067	2.19127	5e-05	0.000417915	yes	NA	NA	IPR007053 LRAT-like domain
RC2G0290100	XLOC_013557	XLOC_013557	Chr02:29079683-29084720	1.61168	-3.31104	0.00865	0.0313249	yes	NA	NA	IPR007462 Protein of unknown function DUF502
RC2G0139700	XLOC_012744	XLOC_012744	Chr02:11639144-11642183	-1.10469	1.52244	0.0032	0.0143445	yes	NA	NA	IPR007573 QWRF family
RC3G0187200	XLOC_018377	XLOC_018377	Chr03:27234382-27235033	-2.91366	1.12975	0.00145	0.0075602	yes	NA	NA	IPR007608 Senescence regulator S40
RC5G0118600	XLOC_028696	XLOC_028696	Chr05:8781495-8781879	-1.10947	1.30634	0.0013	0.00691255	yes	NA	NA	IPR007608 Senescence regulator S40
RC3G0363400	XLOC_019318	XLOC_019318	Chr03:42938016-42939544	-1.87997	3.88754	0.01275	0.0420521	yes	NA	NA	IPR007621 TPM domain
RC2G0484700	XLOC_014541	XLOC_014541	Chr02:56513166-56513942	-4.10874	1.75616	5e-05	0.000417915	yes	NA	NA	IPR007650 Zf-FLZ domain
RC6G0180200	XLOC_035574	XLOC_035574	Chr06:19857364-19861339	-1.11787	1.36386	0.01415	0.0455815	yes	GO:0006486 Biological Process:protein glycosylation,GO:0005783 Cellular Component:endoplasmic reticulum,GO:0016021 Cellular Component:integral component of membrane,GO:0004579 Molecular Function:dolichyl-diphosphooligosaccharide-protein glycotransferase activity	NA	IPR007676 Ribophorin I
RC4G0260400	XLOC_023371	XLOC_023371	Chr04:37707620-37708229	1.54962	-3.44188	5e-05	0.000417915	yes	NA	NA	IPR007770 Protein DMP
RC0G0156800	XLOC_000742	XLOC_000742	Chr00:20054799-20057007	-1.32263	2.53212	5e-05	0.000417915	yes	NA	NA	IPR008030 NmrA-like domain,IPR036291 NAD(P)-binding domain superfamily
RC4G0486300	XLOC_022046	XLOC_022046	Chr04:57931884-57932669	-2.34746	2.87482	5e-05	0.000417915	yes	GO:0006952 Biological Process:defense response	NA	IPR008176 Defensin, plant,IPR036574 Knottin, scorpion toxin-like superfamily
RC1G0371900	XLOC_007721	XLOC_007721	Chr01:47294615-47298761	1.32245	-1.80921	0.004	0.0170498	yes	GO:0005975 Biological Process:carbohydrate metabolic process,GO:0030246 Molecular Function:carbohydrate binding,GO:0003824 Molecular Function:catalytic activity,GO:0016853 Molecular Function:isomerase activity	K01792 glucose-6-phosphate 1-epimerase [EC:5.1.3.15]	IPR008183 Aldose 1-/Glucose-6-phosphate 1-epimerase,IPR011013 Galactose mutarotase-like domain superfamily,IPR014718 Glycoside hydrolase-type carbohydrate-binding,IPR025532 Glucose-6-phosphate 1-epimerase
RC4G0251300	XLOC_020875	XLOC_020875	Chr04:36524848-36526049	-3.17116	2.85402	0.01475	0.0470251	yes	NA	NA	IPR008390 AWPM-19-like
RC4G0492200	XLOC_024472	XLOC_024472	Chr04:58340218-58341931	-2.45282	1.40069	5e-05	0.000417915	yes	NA	NA	IPR008511 Protein BYPASS-related
RC6G0313100	XLOC_033251	XLOC_033251	Chr06:41596464-41598663	-1.14712	1.15708	0.0032	0.0143445	yes	NA	NA	IPR008551 Transport and Golgi organisation protein 2
RC6G0403400	XLOC_033691	XLOC_033691	Chr06:51366517-51367465	3.77958	-1.26687	5e-05	0.000417915	yes	NA	NA	IPR008586 Protein of unknown function DUF868, plant
RC2G0196800	XLOC_013055	XLOC_013055	Chr02:17395403-17401080	-2.1137	1.58126	0.00115	0.00625759	yes	NA	NA	IPR008587 Filament-like plant protein
RC2G0217400	XLOC_009782	XLOC_009782	Chr02:19568123-19570783	1.69542	-1.33741	5e-05	0.000417915	yes	GO:0016021 Cellular Component:integral component of membrane,GO:0016757 Molecular Function:transferase activity, transferring glycosyl groups	NA	IPR008630 Glycosyltransferase 34
RC3G0348700	XLOC_019228	XLOC_019228	Chr03:42068718-42069048	-1.80726	1.12747	5e-05	0.000417915	yes	NA	NA	IPR008801 Rapid ALkalinization Factor
RC7G0476500	XLOC_039989	XLOC_039989	Chr07:51989743-51990453	-1.24454	1.27437	5e-05	0.000417915	yes	NA	NA	IPR008808 Powdery mildew resistance protein, RPW8 domain
RC2G0658900	XLOC_015390	XLOC_015390	Chr02:72766311-72769262	-2.46093	1.19202	5e-05	0.000417915	yes	GO:0003824 Molecular Function:catalytic activity	K06617 raffinose synthase [EC:2.4.1.82]	IPR008811 Glycosyl hydrolases 36,IPR013785 Aldolase-type TIM barrel,IPR017853 Glycoside hydrolase superfamily
RC5G0120000	XLOC_025073	XLOC_025073	Chr05:8882187-8884243	-2.00861	1.90235	5e-05	0.000417915	yes	GO:0016021 Cellular Component:integral component of membrane	NA	IPR008892 Cold-regulated 413 protein
RC6G0148100	XLOC_032482	XLOC_032482	Chr06:15778218-15779757	-2.80788	1.4926	5e-05	0.000417915	yes	GO:0016021 Cellular Component:integral component of membrane	NA	IPR008892 Cold-regulated 413 protein
RC6G0148900	XLOC_032484	XLOC_032484	Chr06:15813448-15814896	-2.14145	1.35381	5e-05	0.000417915	yes	GO:0016021 Cellular Component:integral component of membrane	NA	IPR008892 Cold-regulated 413 protein
RC2G0465100	XLOC_010935	XLOC_010935	Chr02:54214909-54218766	-1.06686	1.14359	0.00235	0.0111669	yes	GO:0046983 Molecular Function:protein dimerization activity	NA	IPR008906 HAT, C-terminal dimerisation domain
RC2G0581400	XLOC_011472	XLOC_011472	Chr02:66062516-66063814	-1.70508	1.37098	5e-05	0.000417915	yes	NA	NA	IPR008998 Agglutinin domain,IPR036242 Agglutinin domain superfamily
RC7G0052900	XLOC_037930	XLOC_037930	Chr07:3620905-3621830	-3.13636	1.52939	5e-05	0.000417915	yes	GO:0009143 Biological Process:nucleoside triphosphate catabolic process,GO:0047429 Molecular Function:nucleoside-triphosphate diphosphatase activity	K16904 dCTP diphosphatase [EC:3.6.1.12]	IPR009039 EAR,IPR025984 dCTP pyrophosphatase 1
RC7G0416800	XLOC_039666	XLOC_039666	Chr07:43538311-43538971	-1.87683	1.32617	0.00225	0.0107858	yes	NA	NA	IPR009091 Regulator of chromosome condensation 1/beta-lactamase-inhibitor protein II
RC3G0240200	XLOC_018651	XLOC_018651	Chr03:32933607-32937721	-1.12128	1.45184	0.00835	0.0305153	yes	GO:0055085 Biological Process:transmembrane transport,GO:0016021 Cellular Component:integral component of membrane,GO:0022857 Molecular Function:transmembrane transporter activity	NA	IPR009262 Solute carrier family 35 member SLC35F1/F2/F6
RC6G0540600	XLOC_034372	XLOC_034372	Chr06:62496048-62497841	-2.30908	1.64429	0.0002	0.00143409	yes	NA	NA	IPR009288 Gamma-glutamylcyclotransferase, AIG2-like,IPR036568 Gamma-glutamyl cyclotransferase-like superfamily
RC1G0042800	XLOC_003151	XLOC_003151	Chr01:5497382-5499606	2.19642	-1.35556	0.00045	0.00287853	yes	NA	NA	IPR009291 Vacuolar protein sorting-associated protein 62
RC4G0366300	XLOC_023886	XLOC_023886	Chr04:48267731-48268326	-1.97502	3.61625	0.00365	0.0158706	yes	GO:0015979 Biological Process:photosynthesis,GO:0016021 Cellular Component:integral component of membrane,GO:0009523 Cellular Component:photosystem II,GO:0030145 Molecular Function:manganese ion binding	K02723 photosystem II PsbY protein	IPR009388 Photosystem II PsbY
RC2G0577100	XLOC_015008	XLOC_015008	Chr02:65814684-65815815	-4.48223	1.75095	5e-05	0.000417915	yes	GO:0009507 Cellular Component:chloroplast,GO:0016853 Molecular Function:isomerase activity	K10525 allene oxide cyclase [EC:5.3.99.6]	IPR009410 Allene oxide cyclase,IPR034871 Allene oxide cyclase/dirigent protein
RC7G0443300	XLOC_039800	XLOC_039800	Chr07:48098250-48100366	-1.73615	1.27109	5e-05	0.000417915	yes	GO:0009507 Cellular Component:chloroplast,GO:0016853 Molecular Function:isomerase activity	K10525 allene oxide cyclase [EC:5.3.99.6]	IPR009410 Allene oxide cyclase,IPR034871 Allene oxide cyclase/dirigent protein
RC3G0123100	XLOC_018050	XLOC_018050	Chr03:20162068-20163600	-1.41911	2.37368	0.00705	0.0267778	yes	NA	NA	IPR009515 Protein of unknown function DUF1138
RC2G0553100	XLOC_014886	XLOC_014886	Chr02:63358215-63359753	-2.09636	1.08341	0.0001	0.000775227	yes	NA	NA	IPR009606 Protein of unknown function DUF1218
RC3G0303800	XLOC_018995	XLOC_018995	Chr03:38199143-38205433	2.27079	-4.91817	5e-05	0.000417915	yes	NA	NA	IPR009798 Wound-induced protein Wun1-like,IPR032710 NTF2-like domain superfamily
RC6G0391500	XLOC_033636	XLOC_033636	Chr06:50089381-50090405	-2.1246	5.62921	0.00455	0.018971	yes	GO:0015979 Biological Process:photosynthesis,GO:0009507 Cellular Component:chloroplast,GO:0009523 Cellular Component:photosystem II	K02721 photosystem II PsbW protein	IPR009806 Photosystem II PsbW, class 2
RC7G0227300	XLOC_041591	XLOC_041591	Chr07:19084945-19085806	-1.0873	2.68231	0.00125	0.00670825	yes	NA	NA	IPR009902 Protein of unknown function DUF1442
RC4G0339000	XLOC_023748	XLOC_023748	Chr04:45897192-45898683	-1.79286	1.05756	5e-05	0.000417915	yes	NA	NA	IPR010399 Tify domain,IPR018467 CO/COL/TOC1, conserved site
RC5G0132900	XLOC_025146	XLOC_025146	Chr05:9936536-9937841	-2.41779	1.32786	5e-05	0.000417915	yes	NA	NA	IPR010399 Tify domain,IPR018467 CO/COL/TOC1, conserved site
RC7G0490400	XLOC_042898	XLOC_042898	Chr07:53960943-53962716	-1.15417	1.40211	0.00035	0.00231982	yes	NA	NA	IPR010410 Protein of unknown function DUF1005
RC0G0048300	XLOC_000250	XLOC_000250	Chr00:4981263-4990726	-2.72715	1.03568	5e-05	0.000417915	yes	NA	NA	IPR010420 CASTOR/POLLUX/SYM8 ion channels
RC0G0048500	XLOC_000252	XLOC_000252	Chr00:5003158-5014172	2.38046	-1.28974	5e-05	0.000417915	yes	NA	NA	IPR010420 CASTOR/POLLUX/SYM8 ion channels
RC5G0091600	XLOC_024929	XLOC_024929	Chr05:6627616-6630380	-1.73928	1.37474	5e-05	0.000417915	yes	GO:0006461 Biological Process:protein complex assembly,GO:0005739 Cellular Component:mitochondrion	K07555 ATP synthase mitochondrial F1 complex assembly factor 1	IPR010591 ATP11
RC5G0501400	XLOC_026960	XLOC_026960	Chr05:57201335-57203042	2.81039	-4.19374	5e-05	0.000417915	yes	NA	NA	IPR010658 Nodulin-like,IPR036259 MFS transporter superfamily
RC0G0020500	XLOC_001541	XLOC_001541	Chr00:1679230-1679953	4.0334	-5.12009	5e-05	0.000417915	yes	NA	NA	IPR010800 Glycine rich protein
RC3G0151500	XLOC_016244	XLOC_016244	Chr03:23496597-23497242	-1.82828	5.9502	5e-05	0.000417915	yes	NA	NA	IPR010800 Glycine rich protein
RC1G0205300	XLOC_006995	XLOC_006995	Chr01:27591462-27592593	-1.49332	1.9852	0.01265	0.0417759	yes	NA	NA	IPR011008 Dimeric alpha-beta barrel,IPR013097 Stress responsive alpha-beta barrel
RC2G0092300	XLOC_009215	XLOC_009215	Chr02:7139824-7140628	-1.04294	1.15428	0.00025	0.00174253	yes	NA	NA	IPR011008 Dimeric alpha-beta barrel,IPR013097 Stress responsive alpha-beta barrel
RC5G0473200	XLOC_026808	XLOC_026808	Chr05:52701891-52702978	-1.47495	2.36237	0.0022	0.0106227	yes	NA	NA	IPR011008 Dimeric alpha-beta barrel,IPR013097 Stress responsive alpha-beta barrel
RC1G0170500	XLOC_006860	XLOC_006860	Chr01:23523642-23527542	1.19283	-1.35328	0.0016	0.00821824	yes	GO:0006468 Biological Process:protein phosphorylation,GO:0005524 Molecular Function:ATP binding,GO:0004674 Molecular Function:protein serine/threonine kinase activity	K07179 RIO kinase 2 [EC:2.7.11.1],K07179 RIO kinase 2 [EC:2.7.11.1]	IPR011009 Protein kinase-like domain superfamily,IPR015285 RIO2 kinase winged helix domain, N-terminal,IPR036388 Winged helix-like DNA-binding domain superfamily,IPR036390 Winged helix DNA-binding domain superfamily
RC1G0283100	XLOC_007337	XLOC_007337	Chr01:38159949-38161824	-1.52188	1.80275	5e-05	0.000417915	yes	NA	NA	IPR011011 Zinc finger, FYVE/PHD-type,IPR013083 Zinc finger, RING/FYVE/PHD-type
RC5G0062000	XLOC_028419	XLOC_028419	Chr05:4246069-4248514	1.63065	-1.42059	5e-05	0.000417915	yes	GO:0055114 Biological Process:oxidation-reduction process	NA	IPR011032 GroES-like superfamily,IPR013149 Alcohol dehydrogenase, C-terminal,IPR013154 Alcohol dehydrogenase, N-terminal,IPR014189 Quinone oxidoreductase PIG3,IPR036291 NAD(P)-binding domain superfamily
RC4G0124800	XLOC_022740	XLOC_022740	Chr04:16766130-16769845	-1.81676	2.17624	0.0008	0.00465789	yes	NA	NA	IPR011040 Sialidase,IPR036278 Sialidase superfamily
RC1G0090100	XLOC_003356	XLOC_003356	Chr01:11129380-11137941	-1.97212	1.29476	0.0048	0.0198065	yes	GO:0016810 Molecular Function:hydrolase activity, acting on carbon-nitrogen (but not peptide) bonds	NA	IPR011059 Metal-dependent hydrolase, composite domain superfamily,IPR013108 Amidohydrolase 3,IPR032466 Metal-dependent hydrolase
RC0G0055100	XLOC_000280	XLOC_000280	Chr00:6091602-6093825	-5.10709	2.52265	0.0157	0.049509	yes	GO:0046983 Molecular Function:protein dimerization activity	NA	IPR011598 Myc-type, basic helix-loop-helix (bHLH) domain,IPR036638 Helix-loop-helix DNA-binding domain superfamily
RC4G0101900	XLOC_020097	XLOC_020097	Chr04:12799669-12803568	-4.82086	2.01698	5e-05	0.000417915	yes	GO:0046983 Molecular Function:protein dimerization activity	NA	IPR011598 Myc-type, basic helix-loop-helix (bHLH) domain,IPR036638 Helix-loop-helix DNA-binding domain superfamily
RC4G0436100	XLOC_021796	XLOC_021796	Chr04:54087535-54088449	1.53076	-1.68211	5e-05	0.000417915	yes	GO:0046983 Molecular Function:protein dimerization activity	NA	IPR011598 Myc-type, basic helix-loop-helix (bHLH) domain,IPR036638 Helix-loop-helix DNA-binding domain superfamily
RC5G0045100	XLOC_024744	XLOC_024744	Chr05:3247551-3249692	-4.14507	2.73889	0.00785	0.0290905	yes	GO:0046983 Molecular Function:protein dimerization activity	NA	IPR011598 Myc-type, basic helix-loop-helix (bHLH) domain,IPR036638 Helix-loop-helix DNA-binding domain superfamily
RC6G0336300	XLOC_033370	XLOC_033370	Chr06:44081737-44084691	1.8384	-2.63785	5e-05	0.000417915	yes	GO:0046983 Molecular Function:protein dimerization activity	NA	IPR011598 Myc-type, basic helix-loop-helix (bHLH) domain,IPR036638 Helix-loop-helix DNA-binding domain superfamily
RC3G0305600	XLOC_016940	XLOC_016940	Chr03:38418082-38418645	-1.38957	1.32449	0.00425	0.0179832	yes	GO:0005488 Molecular Function:binding	NA	IPR011989 Armadillo-like helical,IPR016024 Armadillo-type fold
RC7G0031900	XLOC_037824	XLOC_037824	Chr07:2071602-2074403	1.84825	-1.23485	5e-05	0.000417915	yes	GO:0005874 Cellular Component:microtubule,GO:0005488 Molecular Function:binding,GO:0008017 Molecular Function:microtubule binding	NA	IPR011989 Armadillo-like helical,IPR016024 Armadillo-type fold,IPR033337 MT-associated protein TORTIFOLIA1/SPIRAL2-like
RC7G0050700	XLOC_037919	XLOC_037919	Chr07:3423516-3435840	-2.78556	1.42882	5e-05	0.000417915	yes	GO:0003676 Molecular Function:nucleic acid binding	NA	IPR012337 Ribonuclease H-like superfamily,IPR013520 Exonuclease, RNase T/DNA polymerase III,IPR036397 Ribonuclease H superfamily
RC4G0310000	XLOC_023608	XLOC_023608	Chr04:43350755-43352178	-1.40587	1.03738	5e-05	0.000417915	yes	NA	NA	IPR012347 Ferritin-like
RC6G0494400	XLOC_037128	XLOC_037128	Chr06:59130812-59134903	3.38403	-4.50416	0.012	0.040176	yes	GO:0006081 Biological Process:cellular aldehyde metabolic process,GO:0008152 Biological Process:metabolic process,GO:0055114 Biological Process:oxidation-reduction process,GO:0004030 Molecular Function:aldehyde dehydrogenase [NAD(P)+] activity,GO:0016491 Molecular Function:oxidoreductase activity	K00128 aldehyde dehydrogenase (NAD+) [EC:1.2.1.3]	IPR012394 Aldehyde dehydrogenase NAD(P)-dependent,IPR015590 Aldehyde dehydrogenase domain,IPR016161 Aldehyde/histidinol dehydrogenase,IPR016162 Aldehyde dehydrogenase, N-terminal
RC4G0468000	XLOC_021956	XLOC_021956	Chr04:56490898-56491904	-2.0421	1.42483	5e-05	0.000417915	yes	NA	NA	IPR012442 Protein of unknown function DUF1645, plant
RC6G0340200	XLOC_033392	XLOC_033392	Chr06:44503310-44504712	-2.84593	2.31417	0.00035	0.00231982	yes	GO:0007165 Biological Process:signal transduction	NA	IPR012463 Ethylene-responsive binding factor-associated repression,IPR031307 Ninja family,IPR032308 Jas TPL-binding domain
RC5G0539800	XLOC_030728	XLOC_030728	Chr05:62909524-62911636	-2.62378	2.44854	0.0013	0.00691255	yes	NA	NA	IPR012862 Protein of unknown function DUF1635
RC5G0007100	XLOC_024549	XLOC_024549	Chr05:430485-431390	-3.00092	2.65182	0.0091	0.0325217	yes	NA	NA	IPR012946 X8 domain
RC6G0491400	XLOC_037113	XLOC_037113	Chr06:58813728-58816262	-1.46815	1.46036	5e-05	0.000417915	yes	NA	NA	IPR013057 Amino acid transporter, transmembrane domain
RC3G0364200	XLOC_019321	XLOC_019321	Chr03:42985796-42987783	-1.35586	1.541	0.0001	0.000775227	yes	NA	NA	IPR013078 Histidine phosphatase superfamily, clade-1,IPR029033 Histidine phosphatase superfamily
RC3G0222200	XLOC_018562	XLOC_018562	Chr03:30886626-30887568	1.00455	-1.99339	0.01075	0.0368988	yes	GO:0003676 Molecular Function:nucleic acid binding	NA	IPR013087 Zinc finger C2H2-type,IPR036236 Zinc finger C2H2 superfamily
RC3G0251400	XLOC_016699	XLOC_016699	Chr03:33943452-33943968	-2.1798	2.88495	0.00015	0.00111473	yes	GO:0003676 Molecular Function:nucleic acid binding	NA	IPR013087 Zinc finger C2H2-type,IPR036236 Zinc finger C2H2 superfamily
RC6G0454700	XLOC_033933	XLOC_033933	Chr06:55856609-55858020	-2.89778	2.42331	0.00535	0.021503	yes	GO:0003676 Molecular Function:nucleic acid binding	NA	IPR013087 Zinc finger C2H2-type,IPR036236 Zinc finger C2H2 superfamily
RC4G0397300	XLOC_024016	XLOC_024016	Chr04:50898374-50899460	3.54154	-1.89941	5e-05	0.000417915	yes	GO:0008152 Biological Process:metabolic process,GO:0016787 Molecular Function:hydrolase activity	NA	IPR013094 Alpha/beta hydrolase fold-3,IPR029058 Alpha/Beta hydrolase fold
RC6G0123400	XLOC_035272	XLOC_035272	Chr06:13477764-13478415	-1.38934	1.05182	0.00045	0.00287853	yes	GO:0008152 Biological Process:metabolic process,GO:0016787 Molecular Function:hydrolase activity	NA	IPR013094 Alpha/beta hydrolase fold-3,IPR029058 Alpha/Beta hydrolase fold
RC6G0122700	XLOC_032372	XLOC_032372	Chr06:13432565-13433618	2.32983	-2.5122	0.0027	0.0124961	yes	GO:0008152 Biological Process:metabolic process,GO:0016787 Molecular Function:hydrolase activity	NA	IPR013094 Alpha/beta hydrolase fold-3,IPR029058 Alpha/Beta hydrolase fold,IPR033140 Lipase, GDXG, putative serine active site
RC7G0146300	XLOC_041206	XLOC_041206	Chr07:11167306-11170445	1.85101	-1.39451	0.00355	0.0155601	yes	GO:0055114 Biological Process:oxidation-reduction process,GO:0016491 Molecular Function:oxidoreductase activity	K00521 ferric-chelate reductase [EC:1.16.1.7]	IPR013112 FAD-binding 8,IPR013121 Ferric reductase, NAD binding domain,IPR013130 Ferric reductase transmembrane component-like domain,IPR017927 Ferredoxin reductase-type FAD-binding domain
RC1G0198000	XLOC_006961	XLOC_006961	Chr01:26461518-26462558	1.26401	-2.05904	0.0019	0.00943278	yes	GO:0008152 Biological Process:metabolic process,GO:0008168 Molecular Function:methyltransferase activity	NA	IPR013216 Methyltransferase type 11
RC1G0170600	XLOC_003717	XLOC_003717	Chr01:23544440-23545827	5.12229	-1.18221	0.0135	0.0439926	yes	GO:0008152 Biological Process:metabolic process,GO:0008168 Molecular Function:methyltransferase activity	NA	IPR013216 Methyltransferase type 11,IPR029063 S-adenosyl-L-methionine-dependent methyltransferase
RC7G0440700	XLOC_042678	XLOC_042678	Chr07:47629859-47630906	1.89983	-2.66745	0.0013	0.00691255	yes	GO:0008152 Biological Process:metabolic process,GO:0008168 Molecular Function:methyltransferase activity	NA	IPR013216 Methyltransferase type 11,IPR029063 S-adenosyl-L-methionine-dependent methyltransferase
RC0G0102100	XLOC_000500	XLOC_000500	Chr00:12024066-12027457	-1.62855	1.25749	0.0049	0.0200807	yes	NA	NA	IPR013591 Brevis radix (BRX) domain,IPR027988 Transcription factor BREVIS RADIX, N-terminal domain
RC6G0496500	XLOC_037136	XLOC_037136	Chr06:59316555-59320100	-3.8567	2.15051	5e-05	0.000417915	yes	GO:0055114 Biological Process:oxidation-reduction process,GO:0051537 Molecular Function:2 iron, 2 sulfur cluster binding,GO:0010277 Molecular Function:chlorophyllide a oxygenase [overall] activity,GO:0016491 Molecular Function:oxidoreductase activity	K13600 chlorophyllide a oxygenase [EC:1.14.13.122]	IPR013626 Pheophorbide a oxygenase,IPR017941 Rieske [2Fe-2S] iron-sulphur domain,IPR036922 Rieske [2Fe-2S] iron-sulphur domain superfamily
RC6G0277700	XLOC_036066	XLOC_036066	Chr06:36418075-36424316	-1.7351	1.82304	0.0033	0.0147047	yes	GO:0045454 Biological Process:cell redox homeostasis,GO:0016491 Molecular Function:oxidoreductase activity	NA	IPR013740 Redoxin,IPR013766 Thioredoxin domain,IPR036249 Thioredoxin-like superfamily
RC3G0178800	XLOC_016362	XLOC_016362	Chr03:26265422-26266261	-2.44293	1.64876	5e-05	0.000417915	yes	NA	NA	IPR013783 Immunoglobulin-like fold
RC2G0130000	XLOC_009415	XLOC_009415	Chr02:10822780-10824504	-1.42416	1.65565	0.0006	0.00367948	yes	NA	NA	IPR014729 Rossmann-like alpha/beta/alpha sandwich fold
RC6G0323300	XLOC_033305	XLOC_033305	Chr06:42692735-42696929	-1.18054	2.11922	0.01315	0.0430787	yes	NA	NA	IPR015425 Formin, FH2 domain,IPR021157 Cytochrome c1, transmembrane anchor, C-terminal
RC2G0015500	XLOC_012147	XLOC_012147	Chr02:1169660-1172952	-3.28976	1.77819	5e-05	0.000417915	yes	GO:0008152 Biological Process:metabolic process,GO:0055114 Biological Process:oxidation-reduction process,GO:0016491 Molecular Function:oxidoreductase activity	K00131 glyceraldehyde-3-phosphate dehydrogenase (NADP+) [EC:1.2.1.9]	IPR015590 Aldehyde dehydrogenase domain,IPR016160 Aldehyde dehydrogenase, cysteine active site,IPR016161 Aldehyde/histidinol dehydrogenase,IPR016162 Aldehyde dehydrogenase, N-terminal,IPR029510 Aldehyde dehydrogenase, glutamic acid active site
RC6G0448000	XLOC_033902	XLOC_033902	Chr06:55375583-55379484	-1.09228	2.1366	5e-05	0.000417915	yes	NA	NA	IPR016040 NAD(P)-binding domain,IPR036291 NAD(P)-binding domain superfamily
RC1G0494500	XLOC_008267	XLOC_008267	Chr01:57740918-57742535	-3.07484	1.81142	5e-05	0.000417915	yes	GO:0016872 Molecular Function:intramolecular lyase activity	K01859 chalcone isomerase [EC:5.5.1.6]	IPR016087 Chalcone isomerase,IPR016088 Chalcone isomerase, 3-layer sandwich,IPR016089 Chalcone isomerase, orthogonal bundle domain superfamily,IPR036298 Chalcone isomerase superfamily
RC2G0388000	XLOC_010573	XLOC_010573	Chr02:44279752-44284865	1.14181	-1.02907	0.0005	0.00314791	yes	NA	NA	IPR016095 Ribosomal protein L1, 3-layer alpha/beta-sandwich,IPR023674 Ribosomal protein L1-like,IPR028364 Ribosomal protein L1/ribosomal biogenesis protein
RC7G0027000	XLOC_037799	XLOC_037799	Chr07:1701681-1709466	-3.60551	3.03498	0.0038	0.0163643	yes	GO:0006869 Biological Process:lipid transport	NA	IPR016140 Bifunctional inhibitor/plant lipid transfer protein/seed storage helical domain,IPR033872 Non-specific lipid-transfer protein type 2,IPR036312 Bifunctional inhibitor/plant lipid transfer protein/seed storage helical domain superfamily
RC4G0484100	XLOC_024442	XLOC_024442	Chr04:57718784-57719554	-1.88719	2.57487	5e-05	0.000417915	yes	NA	NA	IPR016140 Bifunctional inhibitor/plant lipid transfer protein/seed storage helical domain,IPR036312 Bifunctional inhibitor/plant lipid transfer protein/seed storage helical domain superfamily
RC6G0251100	XLOC_035933	XLOC_035933	Chr06:32153038-32153864	1.81974	-4.04601	0.00425	0.0179832	yes	NA	NA	IPR016140 Bifunctional inhibitor/plant lipid transfer protein/seed storage helical domain,IPR036312 Bifunctional inhibitor/plant lipid transfer protein/seed storage helical domain superfamily
RC1G0406900	XLOC_004985	XLOC_004985	Chr01:50693222-50696298	-1.60183	1.17404	0.0003	0.00203805	yes	NA	NA	IPR016621 Uncharacterised conserved protein UCP014543
RC4G0014500	XLOC_019656	XLOC_019656	Chr04:1177019-1178985	4.27858	-4.76644	5e-05	0.000417915	yes	GO:0015996 Biological Process:chlorophyll catabolic process,GO:0047746 Molecular Function:chlorophyllase activity	K08099 chlorophyllase [EC:3.1.1.14]	IPR017395 Chlorophyllase,IPR029058 Alpha/Beta hydrolase fold
RC4G0091100	XLOC_022588	XLOC_022588	Chr04:10840591-10841506	-1.97855	2.13244	0.0066	0.025331	yes	NA	NA	IPR017451 F-box associated interaction domain
RC4G0130800	XLOC_020256	XLOC_020256	Chr04:18089955-18091054	3.55972	-3.17989	0.00285	0.0130358	yes	NA	K22314 glucosinolate gamma-glutamyl hydrolase [EC:3.4.19.16]	IPR017926 Glutamine amidotransferase,IPR029062 Class I glutamine amidotransferase-like
RC4G0245000	XLOC_020836	XLOC_020836	Chr04:35820816-35821657	3.9747	-1.57421	5e-05	0.000417915	yes	GO:0008033 Biological Process:tRNA processing	K10760 adenylate dimethylallyltransferase (cytokinin synthase) [EC:2.5.1.27 2.5.1.112],K10760 adenylate dimethylallyltransferase (cytokinin synthase) [EC:2.5.1.27 2.5.1.112],K10760 adenylate dimethylallyltransferase (cytokinin synthase) [EC:2.5.1.27 2.5.1.112]	IPR018022 IPP transferase,IPR027417 P-loop containing nucleoside triphosphate hydrolase
RC5G0586300	XLOC_027403	XLOC_027403	Chr05:68553655-68554695	2.75847	-1.14491	0.0131	0.0429462	yes	GO:0055114 Biological Process:oxidation-reduction process,GO:0016491 Molecular Function:oxidoreductase activity	K22374 3''-deamino-3''-oxonicotianamine reductase [EC:1.1.1.285]	IPR018170 Aldo/keto reductase, conserved site,IPR020471 Aldo/keto reductase,IPR023210 NADP-dependent oxidoreductase domain,IPR036812 NADP-dependent oxidoreductase domain superfamily
RC7G0548400	XLOC_043145	XLOC_043145	Chr07:62754414-62755313	-1.85339	1.70353	0.00875	0.0315788	yes	GO:0006812 Biological Process:cation transport,GO:0055075 Biological Process:potassium ion homeostasis,GO:0009651 Biological Process:response to salt stress,GO:0006814 Biological Process:sodium ion transport,GO:0016021 Cellular Component:integral component of membrane,GO:0005886 Cellular Component:plasma membrane,GO:0005774 Cellular Component:vacuolar membrane,GO:0015299 Molecular Function:solute…	NA	IPR018422 Cation/H+ exchanger, CPA1 family,IPR029872 Na+/H+ exchanger NHX -type, plants
RC5G0320700	XLOC_026063	XLOC_026063	Chr05:29253937-29255827	-1.96223	1.60081	0.00485	0.0199486	yes	NA	NA	IPR018960 Domain of unknown function DUF1990
RC3G0043100	XLOC_015731	XLOC_015731	Chr03:8425867-8428893	1.33071	-1.47152	5e-05	0.000417915	yes	NA	K17422 large subunit ribosomal protein L41	IPR019189 Ribosomal protein L27/L41, mitochondrial
RC2G0242900	XLOC_013298	XLOC_013298	Chr02:22589302-22594286	-1.23673	1.2461	5e-05	0.000417915	yes	NA	NA	IPR019378 GDP-fucose protein O-fucosyltransferase,IPR024709 Putative O-fucosyltransferase, plant
RC1G0582400	XLOC_008697	XLOC_008697	Chr01:63790262-63792021	-1.64375	1.47405	0.00265	0.0123123	yes	GO:0055114 Biological Process:oxidation-reduction process,GO:0016491 Molecular Function:oxidoreductase activity	K05275 pyridoxine 4-dehydrogenase [EC:1.1.1.65]	IPR020471 Aldo/keto reductase,IPR023210 NADP-dependent oxidoreductase domain,IPR036812 NADP-dependent oxidoreductase domain superfamily
RC5G0334700	XLOC_029734	XLOC_029734	Chr05:31357539-31360362	-1.848	2.28382	0.00245	0.0115655	yes	NA	NA	IPR020683 Ankyrin repeat-containing domain,IPR036770 Ankyrin repeat-containing domain superfamily
RC6G0407900	XLOC_033720	XLOC_033720	Chr06:52033260-52037632	2.57236	-5.20159	5e-05	0.000417915	yes	GO:0015743 Biological Process:malate transport	NA	IPR020966 Aluminum-activated malate transporter
RC5G0274600	XLOC_025855	XLOC_025855	Chr05:23545476-23548129	-1.41879	2.40792	0.0138	0.0447752	yes	NA	NA	IPR021102 Peptide-N4-(N-acetyl-beta-glucosaminyl)asparagine amidase A
RC5G0274900	XLOC_025857	XLOC_025857	Chr05:23565192-23566941	-1.97321	1.59702	0.00155	0.00800952	yes	NA	NA	IPR021102 Peptide-N4-(N-acetyl-beta-glucosaminyl)asparagine amidase A
RC3G0364500	XLOC_019323	XLOC_019323	Chr03:42993304-42994531	-2.22567	1.10156	0.0025	0.0117583	yes	NA	NA	IPR021410 The fantastic four family
RC5G0423700	XLOC_026564	XLOC_026564	Chr05:43471015-43473026	-2.65459	1.42337	5e-05	0.000417915	yes	NA	NA	IPR021410 The fantastic four family
RC2G0683800	XLOC_012005	XLOC_012005	Chr02:74382050-74382378	-1.57708	1.81107	0.0153	0.0484689	yes	NA	NA	IPR021775 Protein of unknown function DUF3339
RC1G0415200	XLOC_005031	XLOC_005031	Chr01:51411356-51413582	-2.66362	1.52491	0.00015	0.00111473	yes	NA	K01054 acylglycerol lipase [EC:3.1.1.23],K01054 acylglycerol lipase [EC:3.1.1.23]	IPR022742 Serine aminopeptidase, S33,IPR029058 Alpha/Beta hydrolase fold
RC6G0544300	XLOC_037351	XLOC_037351	Chr06:62709845-62711733	-1.22552	1.5324	0.0104	0.0359932	yes	GO:0016021 Cellular Component:integral component of membrane,GO:0004252 Molecular Function:serine-type endopeptidase activity	NA	IPR022764 Peptidase S54, rhomboid domain,IPR035952 Rhomboid-like superfamily
RC3G0267400	XLOC_018801	XLOC_018801	Chr03:35248020-35250163	-1.13693	1.33735	5e-05	0.000417915	yes	GO:0046034 Biological Process:ATP metabolic process	K02145 V-type H+-transporting ATPase subunit A [EC:3.6.3.14]	IPR022878 V-type ATP synthase catalytic alpha chain,IPR024034 ATPase, F1/V1 complex, beta/alpha subunit, C-terminal
RC3G0386800	XLOC_019467	XLOC_019467	Chr03:44419776-44422216	2.85738	-3.45717	0.0006	0.00367948	yes	NA	NA	IPR023210 NADP-dependent oxidoreductase domain,IPR036812 NADP-dependent oxidoreductase domain superfamily
RC4G0181900	XLOC_020504	XLOC_020504	Chr04:26880244-26883393	2.76274	-1.0994	5e-05	0.000417915	yes	NA	NA	IPR023210 NADP-dependent oxidoreductase domain,IPR036812 NADP-dependent oxidoreductase domain superfamily
RC6G0417800	XLOC_033765	XLOC_033765	Chr06:52891053-52894254	-1.50569	1.47357	0.00945	0.0334795	yes	NA	NA	IPR023210 NADP-dependent oxidoreductase domain,IPR036812 NADP-dependent oxidoreductase domain superfamily
RC1G0349000	XLOC_004688	XLOC_004688	Chr01:45071192-45072985	1.38513	-1.19375	5e-05	0.000417915	yes	NA	NA	IPR023214 HAD superfamily,IPR036412 HAD-like superfamily
RC3G0264600	XLOC_018782	XLOC_018782	Chr03:35007235-35008076	-3.75596	2.02659	0.00075	0.0044285	yes	NA	NA	IPR023329 Chlorophyll a/b binding domain superfamily
RC2G0209500	XLOC_013128	XLOC_013128	Chr02:18586887-18588286	-1.89345	1.35342	0.00965	0.0339803	yes	GO:0070461 Cellular Component:SAGA-type complex	NA	IPR024738 Transcriptional coactivator Hfi1/Transcriptional adapter 1
RC1G0388100	XLOC_004895	XLOC_004895	Chr01:48996192-48997998	-3.46449	2.00866	0.0014	0.00735072	yes	NA	NA	IPR025067 Protein of unknown function DUF4079
RC6G0394000	XLOC_036635	XLOC_036635	Chr06:50446024-50449382	1.89231	-1.94396	5e-05	0.000417915	yes	GO:0051513 Biological Process:regulation of monopolar cell growth	NA	IPR025486 Domain of unknown function DUF4378,IPR032795 DUF3741-associated sequence motif,IPR033334 Protein LONGIFOLIA 1/2
RC0G0157100	XLOC_002244	XLOC_002244	Chr00:20140037-20140724	-1.69714	1.28711	0.00195	0.00963044	yes	NA	NA	IPR025520 Domain of unknown function DUF4408
RC4G0472200	XLOC_024384	XLOC_024384	Chr04:56799235-56801446	-2.69721	3.28604	0.0073	0.0274948	yes	NA	NA	IPR025610 Transcription factor MYC/MYB N-terminal
RC4G0473300	XLOC_024388	XLOC_024388	Chr04:56867937-56869528	-2.45339	1.95757	0.0065	0.0250167	yes	GO:0010411 Biological Process:xyloglucan metabolic process,GO:0005794 Cellular Component:Golgi apparatus,GO:0016413 Molecular Function:O-acetyltransferase activity	NA	IPR025846 PMR5 N-terminal domain,IPR026057 PC-Esterase,IPR029962 Trichome birefringence-like family,IPR029963 Protein altered xyloglucan 4
RC5G0605300	XLOC_027521	XLOC_027521	Chr05:70388011-70391052	-2.97819	1.37457	5e-05	0.000417915	yes	NA	NA	IPR025846 PMR5 N-terminal domain,IPR026057 PC-Esterase,IPR029962 Trichome birefringence-like family,IPR029981 Trichome birefringence-like 45/PMR5
RC5G0056200	XLOC_028383	XLOC_028383	Chr05:3807568-3808108	-2.80318	2.64819	0.0077	0.0286588	yes	NA	NA	IPR026961 PGG domain
RC2G0553700	XLOC_011343	XLOC_011343	Chr02:63404791-63407366	-1.87174	1.31441	0.0001	0.000775227	yes	NA	NA	IPR027356 NPH3 domain
RC6G0461800	XLOC_033972	XLOC_033972	Chr06:56705324-56705711	-1.42058	1.88886	0.01245	0.0412596	yes	NA	NA	IPR027923 Hydrophobic seed protein,IPR036312 Bifunctional inhibitor/plant lipid transfer protein/seed storage helical domain superfamily
RC0G0051600	XLOC_000271	XLOC_000271	Chr00:5493063-5497533	-2.85324	4.97084	5e-05	0.000417915	yes	NA	NA	IPR027942 Sieve element occlusion, N-terminal,IPR027944 Sieve element occlusion, C-terminal
RC2G0521700	XLOC_014734	XLOC_014734	Chr02:60450826-60451048	-2.83777	2.34749	0.00105	0.00583362	yes	NA	NA	IPR028144 Cysteine-rich transmembrane CYSTM domain
RC4G0063900	XLOC_022455	XLOC_022455	Chr04:7023689-7031190	3.14833	-4.15385	0.00015	0.00111473	yes	NA	K00574 cyclopropane-fatty-acyl-phospholipid synthase [EC:2.1.1.79]	IPR029063 S-adenosyl-L-methionine-dependent methyltransferase,IPR036188 FAD/NAD(P)-binding domain superfamily
RC1G0324100	XLOC_004571	XLOC_004571	Chr01:43044346-43047024	-1.92925	1.33684	0.00575	0.0227593	yes	NA	NA	IPR029903 RmlD-like substrate binding domain,IPR036291 NAD(P)-binding domain superfamily
RC5G0229400	XLOC_025637	XLOC_025637	Chr05:19146178-19150398	-1.18337	1.01424	0.00675	0.0257581	yes	GO:0016021 Cellular Component:integral component of membrane,GO:0022857 Molecular Function:transmembrane transporter activity	NA	IPR030184 WAT1-related protein
RC3G0083100	XLOC_017848	XLOC_017848	Chr03:14490421-14494576	-2.20005	1.26875	5e-05	0.000417915	yes	GO:0010112 Biological Process:regulation of systemic acquired resistance	NA	IPR031425 NPR1/NH1-interacting protein
RC6G0605200	XLOC_034679	XLOC_034679	Chr06:67209323-67210757	-2.96799	1.87353	0.0064	0.0247166	yes	GO:0015689 Biological Process:molybdate ion transport,GO:0015098 Molecular Function:molybdate ion transmembrane transporter activity	NA	IPR031563 Molybdate transporter 1/2
RC2G0222200	XLOC_009801	XLOC_009801	Chr02:20125009-20125867	1.43042	-1.03551	0.0009	0.00513526	yes	NA	NA	IPR032675 Leucine-rich repeat domain superfamily
RC0G0033000	XLOC_001609	XLOC_001609	Chr00:3116051-3122585	2.85531	-1.09879	5e-05	0.000417915	yes	NA	NA	IPR032675 Leucine-rich repeat domain superfamily,IPR036388 Winged helix-like DNA-binding domain superfamily
RC7G0480400	XLOC_042845	XLOC_042845	Chr07:52558401-52559941	-1.79527	1.50723	0.00885	0.0318246	yes	NA	NA	IPR032675 Leucine-rich repeat domain superfamily,IPR036390 Winged helix DNA-binding domain superfamily
RC6G0348300	XLOC_033422	XLOC_033422	Chr06:45476563-45481523	-2.50977	1.76343	0.00395	0.0168928	yes	NA	NA	IPR032816 SNARE associated Golgi protein,IPR032818 DedA family
RC1G0245000	XLOC_007177	XLOC_007177	Chr01:33212095-33214036	1.79131	-2.4038	0.01505	0.0478203	yes	NA	NA	IPR033180 Metacaspase type I, plant
RC2G0570500	XLOC_014970	XLOC_014970	Chr02:65093335-65094012	-2.29079	1.0215	5e-05	0.000417915	yes	NA	NA	IPR034565 Putative cell wall protein
RC1G0540700	XLOC_008474	XLOC_008474	Chr01:60829732-60830940	-1.00377	1.11713	5e-05	0.000417915	yes	GO:0030001 Biological Process:metal ion transport,GO:0046872 Molecular Function:metal ion binding	NA	IPR036163 Heavy metal-associated domain superfamily
RC0G0055500	XLOC_001709	XLOC_001709	Chr00:6158486-6161212	1.25749	-2.017	0.00145	0.0075602	yes	NA	K00574 cyclopropane-fatty-acyl-phospholipid synthase [EC:2.1.1.79]	IPR036188 FAD/NAD(P)-binding domain superfamily
RC0G0256000	XLOC_002703	XLOC_002703	Chr00:34413120-34415549	1.98673	-1.87917	0.00715	0.027066	yes	NA	K00799 glutathione S-transferase [EC:2.5.1.18]	IPR036282 Glutathione S-transferase, C-terminal domain superfamily
RC4G0343200	XLOC_023769	XLOC_023769	Chr04:46305099-46307848	-1.24588	1.01197	0.00275	0.012672	yes	NA	NA	IPR036388 Winged helix-like DNA-binding domain superfamily
RC2G0032800	XLOC_008947	XLOC_008947	Chr02:2437648-2439207	1.22462	-4.33104	5e-05	0.000417915	yes	GO:0003676 Molecular Function:nucleic acid binding,GO:0008270 Molecular Function:zinc ion binding	NA	IPR036875 Zinc finger, CCHC-type superfamily
RC4G0328500	XLOC_023695	XLOC_023695	Chr04:45060914-45063939	-1.2173	1.29526	5e-05	0.000417915	yes	GO:0000724 Biological Process:double-strand break repair via homologous recombination,GO:0003677 Molecular Function:DNA binding	NA	IPR037489 DNA repair RAD52-like protein
RC0G0046900	XLOC_000244	XLOC_000244	Chr00:4781145-4782812	1.6043	-3.79836	0.00185	0.00923047	yes	NA	K12844 U4/U6 small nuclear ribonucleoprotein PRP31	NA
RC0G0047900	XLOC_000247	XLOC_000247	Chr00:4929528-4932627	1.78353	-5.27888	0.0022	0.0106227	yes	NA	NA	NA
RC0G0115400	XLOC_002018	XLOC_002018	Chr00:13693168-13693836	-1.17855	1.8153	0.0081	0.0298507	yes	NA	NA	NA
RC0G0139700	XLOC_002141	XLOC_002141	Chr00:17768768-17770076	1.84766	-2.11318	0.0002	0.00143409	yes	NA	NA	NA
RC0G0140400,RC0G0140500	XLOC_002147	XLOC_002147	Chr00:17892404-17896829	-3.52952	2.39654	5e-05	0.000417915	yes	NA	NA	NA
RC0G0194300	XLOC_002401	XLOC_002401	Chr00:25594841-25598601	-4.97572	1.02147	5e-05	0.000417915	yes	NA	NA	NA
RC0G0212100	XLOC_002507	XLOC_002507	Chr00:28492998-28494611	-2.25089	1.61192	0.0024	0.0113654	yes	NA	NA	NA
RC0G0234300	XLOC_002617	XLOC_002617	Chr00:32163029-32165408	-4.89251	2.17278	5e-05	0.000417915	yes	NA	NA	NA
RC0G0235300	XLOC_002621	XLOC_002621	Chr00:32174483-32176107	-5.79515	1.96104	0.0001	0.000775227	yes	NA	NA	NA
RC0G0238300,RC0G0238500,RC0G0238700,RC0G0238900,RC0G0239300,RC0G0239500,RC0G0239600	XLOC_001153	XLOC_001153	Chr00:32210940-32232609	-5.08031	1.7001	5e-05	0.000417915	yes	NA	NA	NA
RC0G0249300	XLOC_001206	XLOC_001206	Chr00:32875319-32879144	-5.08586	1.00222	5e-05	0.000417915	yes	NA	K03878 NADH-ubiquinone oxidoreductase chain 1 [EC:1.6.5.3],K03878 NADH-ubiquinone oxidoreductase chain 1 [EC:1.6.5.3]	NA
RC0G0250800	XLOC_002677	XLOC_002677	Chr00:32925908-32927331	-6.74378	2.28058	0.00095	0.00536601	yes	NA	NA	NA
RC0G0251800	XLOC_001215	XLOC_001215	Chr00:32956559-32958061	-5.87807	1.49834	5e-05	0.000417915	yes	NA	NA	NA
RC0G0266500	XLOC_001285	XLOC_001285	Chr00:38030704-38032035	3.33567	-1.08356	0.00225	0.0107858	yes	NA	NA	NA
RC0G0269300	XLOC_001309	XLOC_001309	Chr00:38293814-38297556	-4.41232	1.55425	5e-05	0.000417915	yes	NA	NA	NA
RC0G0295700	XLOC_002904	XLOC_002904	Chr00:48110277-48112071	-4.94665	1.54539	5e-05	0.000417915	yes	NA	NA	NA
RC1G0041800	XLOC_003146	XLOC_003146	Chr01:5349562-5351372	1.12214	-3.99446	0.01205	0.0402683	yes	NA	NA	NA
RC1G0056800	XLOC_006261	XLOC_006261	Chr01:7239957-7240923	-2.21174	1.77482	0.007	0.0266047	yes	NA	NA	NA
RC1G0062700	XLOC_006300	XLOC_006300	Chr01:7851495-7852683	-1.3407	2.11679	5e-05	0.000417915	yes	NA	NA	NA
RC1G0220200	XLOC_007057	XLOC_007057	Chr01:29903966-29905754	-1.13591	2.33813	5e-05	0.000417915	yes	NA	NA	NA
RC1G0279800,RC1G0279900	XLOC_004321	XLOC_004321	Chr01:37720999-37725370	-1.30458	1.68093	0.01165	0.0393341	yes	NA	NA	NA
RC1G0375100	XLOC_007736	XLOC_007736	Chr01:47603461-47605399	-1.87121	1.05183	5e-05	0.000417915	yes	NA	K08237 hydroquinone glucosyltransferase [EC:2.4.1.218],K08237 hydroquinone glucosyltransferase [EC:2.4.1.218]	NA
RC1G0388200	XLOC_004896	XLOC_004896	Chr01:49014724-49017370	-1.0027	1.11977	5e-05	0.000417915	yes	NA	NA	NA
RC1G0398200	XLOC_007844	XLOC_007844	Chr01:50088033-50088935	-2.20269	2.1727	0.0082	0.0301265	yes	NA	NA	NA
RC1G0398600	XLOC_007846	XLOC_007846	Chr01:50102590-50103690	-3.26392	1.80413	5e-05	0.000417915	yes	NA	NA	NA
RC1G0405400	XLOC_007883	XLOC_007883	Chr01:50568228-50571655	-3.26248	2.13718	0.0011	0.00603857	yes	NA	NA	NA
RC1G0417900	XLOC_005044	XLOC_005044	Chr01:51650773-51654808	1.46161	-1.97542	0.0023	0.0109757	yes	NA	NA	NA
RC1G0463500	XLOC_005283	XLOC_005283	Chr01:55447771-55450139	2.30449	-1.66765	5e-05	0.000417915	yes	NA	NA	NA
RC1G0487500	XLOC_005414	XLOC_005414	Chr01:57185170-57185888	-1.72648	2.51205	5e-05	0.000417915	yes	NA	NA	NA
RC2G0011500	XLOC_008834	XLOC_008834	Chr02:891798-892949	-2.47476	1.28278	0.0095	0.0336102	yes	NA	NA	NA
RC2G0022300	XLOC_008888	XLOC_008888	Chr02:1637680-1640323	1.3623	-2.70424	0.0044	0.0184829	yes	NA	NA	NA
RC2G0035900	XLOC_008959	XLOC_008959	Chr02:2669325-2671395	-1.61187	1.09488	0.00585	0.0230686	yes	NA	NA	NA
RC2G0046200	XLOC_012291	XLOC_012291	Chr02:3454886-3455237	1.05528	-1.35621	5e-05	0.000417915	yes	NA	NA	NA
RC2G0049200,RC2G0049300,RC2G0049400	XLOC_012302	XLOC_012302	Chr02:3728048-3735156	1.40735	-1.09909	5e-05	0.000417915	yes	NA	NA	NA
RC2G0061600,RC2G0061700	XLOC_012355	XLOC_012355	Chr02:4761649-4770549	1.06265	-1.16394	0.0001	0.000775227	yes	NA	NA	NA
RC2G0072500,RC2G0072600	XLOC_009141	XLOC_009141	Chr02:5762460-5765726	-5.94033	1.89545	5e-05	0.000417915	yes	NA	NA	NA
RC2G0088700	XLOC_012508	XLOC_012508	Chr02:6890418-6891525	-2.10182	1.4942	5e-05	0.000417915	yes	NA	NA	NA
RC2G0203700	XLOC_009722	XLOC_009722	Chr02:18028795-18029460	-2.10417	1.07918	0.00355	0.0155601	yes	NA	K13260 isoflavone/4'-methoxyisoflavone 2'-hydroxylase [EC:1.14.13.89 1.14.13.53],K13260 isoflavone/4'-methoxyisoflavone 2'-hydroxylase [EC:1.14.13.89 1.14.13.53],K13260 isoflavone/4'-methoxyisoflavone 2'-hydroxylase [EC:1.14.13.89 1.14.13.53]	NA
RC2G0225200	XLOC_009816	XLOC_009816	Chr02:20492747-20493736	3.20462	-2.14701	0.0086	0.0312067	yes	NA	NA	NA
RC2G0230400	XLOC_009836	XLOC_009836	Chr02:21054009-21054653	1.27714	-1.76122	0.00595	0.0233604	yes	NA	NA	NA
RC2G0251400	XLOC_009934	XLOC_009934	Chr02:23946906-23949497	-1.46084	1.08124	5e-05	0.000417915	yes	NA	NA	NA
RC2G0258400	XLOC_013384	XLOC_013384	Chr02:25032609-25033267	-3.3975	3.46516	0.0113	0.038376	yes	NA	NA	NA
RC2G0266700,RC2G0266800	XLOC_010005	XLOC_010005	Chr02:25939773-25949582	1.29163	-1.8393	0.01225	0.0407547	yes	NA	NA	NA
RC2G0272900	XLOC_010026	XLOC_010026	Chr02:26564511-26566742	1.61303	-1.27512	0.0075	0.0280656	yes	NA	NA	NA
RC2G0276200	XLOC_013480	XLOC_013480	Chr02:27085302-27086061	2.06695	-3.81255	0.0001	0.000775227	yes	NA	NA	NA
RC2G0282100	XLOC_013514	XLOC_013514	Chr02:27877492-27879929	-1.27438	1.07683	0.003	0.0136007	yes	NA	NA	NA
RC2G0294300	XLOC_013571	XLOC_013571	Chr02:29638336-29638685	-3.06286	2.41964	0.0115	0.0389154	yes	NA	NA	NA
RC2G0309400	XLOC_010199	XLOC_010199	Chr02:32074718-32076377	-2.32328	1.87939	0.0021	0.0102361	yes	NA	NA	NA
RC2G0315600	XLOC_010234	XLOC_010234	Chr02:32993622-32994410	-1.8186	1.51473	5e-05	0.000417915	yes	NA	NA	NA
RC2G0354200	XLOC_013872	XLOC_013872	Chr02:39803603-39805220	-2.94793	1.53757	0.00265	0.0123123	yes	NA	K17908 autophagy-related protein 18,K17908 autophagy-related protein 18	NA
RC2G0394800	XLOC_010614	XLOC_010614	Chr02:45227340-45229608	-1.1108	1.70448	0.00645	0.0248669	yes	NA	NA	NA
RC2G0405600	XLOC_014130	XLOC_014130	Chr02:46450559-46454382	-1.53274	1.87304	0.00225	0.0107858	yes	NA	NA	NA
RC2G0408400	XLOC_010666	XLOC_010666	Chr02:46945368-46949966	-1.52313	1.0762	0.0017	0.00861608	yes	NA	K13065 shikimate O-hydroxycinnamoyltransferase [EC:2.3.1.133]	NA
RC2G0428300	XLOC_014248	XLOC_014248	Chr02:49896751-49899697	1.21824	-1.07809	5e-05	0.000417915	yes	NA	NA	NA
RC2G0500600	XLOC_014624	XLOC_014624	Chr02:58323083-58324009	-2.38693	1.26667	5e-05	0.000417915	yes	NA	NA	NA
RC2G0509100	XLOC_014664	XLOC_014664	Chr02:59104904-59105695	2.84348	-5.40289	0.00365	0.0158706	yes	NA	NA	NA
RC2G0522300	XLOC_014737	XLOC_014737	Chr02:60507370-60508422	-1.92447	3.55358	0.00575	0.0227593	yes	NA	NA	NA
RC2G0554500	XLOC_011348	XLOC_011348	Chr02:63522629-63523098	-2.53492	2.15875	5e-05	0.000417915	yes	NA	NA	NA
RC2G0561100	XLOC_011380	XLOC_011380	Chr02:64314242-64315467	-1.74519	1.3181	0.00945	0.0334795	yes	NA	NA	NA
RC2G0568600	XLOC_011420	XLOC_011420	Chr02:64952230-64953066	1.34408	-5.1235	5e-05	0.000417915	yes	NA	NA	NA
RC2G0569700,RC2G0569800	XLOC_014967	XLOC_014967	Chr02:65030852-65033900	2.34057	-2.23568	5e-05	0.000417915	yes	NA	NA	NA
RC2G0586600	XLOC_015054	XLOC_015054	Chr02:66498155-66501337	-3.22732	1.63188	5e-05	0.000417915	yes	NA	K07305 peptide-methionine (R)-S-oxide reductase [EC:1.8.4.12]	NA
RC2G0610300	XLOC_015168	XLOC_015168	Chr02:68598582-68598967	-2.69066	1.22475	0.00285	0.0130358	yes	NA	NA	NA
RC2G0652500	XLOC_011830	XLOC_011830	Chr02:72300197-72300723	-3.12186	2.09767	5e-05	0.000417915	yes	NA	NA	NA
RC2G0678500	XLOC_015468	XLOC_015468	Chr02:74127248-74128015	-1.55982	1.55573	5e-05	0.000417915	yes	NA	NA	NA
RC3G0009500	XLOC_017489	XLOC_017489	Chr03:2318667-2319643	1.86341	-1.97383	0.0101	0.0352128	yes	NA	NA	NA
RC3G0013300	XLOC_017508	XLOC_017508	Chr03:3101514-3104498	2.73622	-1.33253	5e-05	0.000417915	yes	NA	NA	NA
RC3G0033300	XLOC_015682	XLOC_015682	Chr03:7074373-7075903	-2.65909	1.83821	0.0042	0.017822	yes	NA	K01180 "endo-1,3(4)-beta-glucanase [EC:3.2.1.6]"	NA
RC3G0081200	XLOC_017835	XLOC_017835	Chr03:14133992-14136641	-2.29166	2.41955	0.0016	0.00821824	yes	NA	NA	NA
RC3G0104400	XLOC_016024	XLOC_016024	Chr03:17782681-17784885	-4.08001	3.93687	0.0023	0.0109757	yes	NA	NA	NA
RC3G0119400	XLOC_018031	XLOC_018031	Chr03:19723957-19725046	-4.26536	1.99145	5e-05	0.000417915	yes	NA	NA	NA
RC3G0122400	XLOC_016104	XLOC_016104	Chr03:20079721-20080474	-2.1251	1.39828	5e-05	0.000417915	yes	NA	NA	NA
RC3G0123800	XLOC_018057	XLOC_018057	Chr03:20214798-20216115	-1.618	1.94809	0.0142	0.0456607	yes	NA	NA	NA
RC3G0246000	XLOC_018683	XLOC_018683	Chr03:33491040-33492355	-1.28812	1.28634	0.01115	0.0379671	yes	NA	NA	NA
RC3G0295600	XLOC_016900	XLOC_016900	Chr03:37529655-37530928	-4.50429	3.31766	0.0001	0.000775227	yes	NA	K01695 tryptophan synthase alpha chain [EC:4.2.1.20]	NA
RC3G0332200	XLOC_017064	XLOC_017064	Chr03:40564469-40565473	-1.20507	1.10207	5e-05	0.000417915	yes	NA	NA	NA
RC3G0380600	XLOC_019434	XLOC_019434	Chr03:44045055-44048045	-1.7345	1.71432	0.0147	0.046874	yes	NA	NA	NA
RC3G0406600	XLOC_017368	XLOC_017368	Chr03:45914296-45917817	-1.46756	2.66089	0.00485	0.0199486	yes	NA	NA	NA
RC4G0012700	XLOC_019650	XLOC_019650	Chr04:985109-990028	-3.25981	1.21919	0.0006	0.00367948	yes	NA	NA	NA
RC4G0024200	XLOC_022277	XLOC_022277	Chr04:2328761-2332474	-1.35196	2.29547	0.00505	0.0205454	yes	NA	NA	NA
RC4G0031800	XLOC_022304	XLOC_022304	Chr04:3153390-3154628	1.80155	-1.26815	0.00195	0.00963044	yes	NA	K14509 ethylene receptor [EC:2.7.13.-]	NA
RC4G0147600	XLOC_022850	XLOC_022850	Chr04:21435354-21437120	-1.01993	1.03205	5e-05	0.000417915	yes	NA	NA	NA
RC4G0160600	XLOC_022920	XLOC_022920	Chr04:23607552-23608690	1.65666	-1.11269	5e-05	0.000417915	yes	NA	NA	NA
RC4G0226400,RC4G0226500	XLOC_020741	XLOC_020741	Chr04:33252495-33255908	2.05852	-1.86434	0.0091	0.0325217	yes	NA	NA	NA
RC4G0245100	XLOC_023306	XLOC_023306	Chr04:35821685-35822369	2.93744	-1.41126	0.00055	0.00342311	yes	NA	NA	NA
RC4G0294900	XLOC_021084	XLOC_021084	Chr04:41580359-41581420	-1.19297	1.53639	0.00115	0.00625759	yes	NA	NA	NA
RC4G0392400	XLOC_021581	XLOC_021581	Chr04:50436627-50437864	-2.17471	1.33809	5e-05	0.000417915	yes	NA	NA	NA
RC4G0394500	XLOC_021595	XLOC_021595	Chr04:50636924-50638919	-1.52755	1.33352	5e-05	0.000417915	yes	NA	K15397 3-ketoacyl-CoA synthase [EC:2.3.1.199]	NA
RC4G0398900,RC4G0399000	XLOC_024026	XLOC_024026	Chr04:51054320-51060698	-2.2526	1.52101	5e-05	0.000417915	yes	NA	NA	NA
RC4G0407900	XLOC_021658	XLOC_021658	Chr04:51874465-51876748	1.41212	-3.41863	0.0096	0.0338573	yes	NA	NA	NA
RC4G0415700	XLOC_021687	XLOC_021687	Chr04:52599256-52600382	1.70914	-1.10139	5e-05	0.000417915	yes	NA	NA	NA
RC4G0431200,RC4G0431300	XLOC_021770	XLOC_021770	Chr04:53750924-53752577	-2.35247	1.69019	0.0036	0.0157217	yes	NA	NA	NA
RC4G0452700	XLOC_024289	XLOC_024289	Chr04:55445649-55445867	-2.10894	1.02615	5e-05	0.000417915	yes	NA	NA	NA
RC5G0009300	XLOC_028149	XLOC_028149	Chr05:552226-553001	-2.18459	1.56283	0.0029	0.0132308	yes	NA	NA	NA
RC5G0030700	XLOC_024665	XLOC_024665	Chr05:2060885-2064680	-2.16276	2.26604	5e-05	0.000417915	yes	NA	NA	NA
RC5G0060800	XLOC_024788	XLOC_024788	Chr05:4161311-4162381	-1.28636	2.26938	0.0005	0.00314791	yes	NA	NA	NA
RC5G0083900	XLOC_028534	XLOC_028534	Chr05:6097969-6099300	-1.46826	4.57932	0.00025	0.00174253	yes	NA	NA	NA
RC5G0092900,RC5G0093000	XLOC_024937	XLOC_024937	Chr05:6728569-6731515	2.3597	-1.98151	0.00015	0.00111473	yes	NA	NA	NA
RC5G0095600	XLOC_024956	XLOC_024956	Chr05:6907658-6912662	-1.33095	2.03682	0.0054	0.02167	yes	NA	NA	NA
RC5G0199700	XLOC_029060	XLOC_029060	Chr05:16101373-16101954	-3.02856	1.77114	0.0051	0.0207207	yes	NA	K00696 sucrose-phosphate synthase [EC:2.4.1.14]	NA
RC5G0210300	XLOC_029110	XLOC_029110	Chr05:17267958-17270499	-2.06001	1.00336	0.00845	0.0307993	yes	NA	NA	NA
RC5G0235600,RC5G0235700,RC5G0235800,RC5G0235900	XLOC_025675	XLOC_025675	Chr05:19743626-19749743	-2.51369	2.53338	0.00455	0.018971	yes	NA	NA	NA
RC5G0303300	XLOC_025989	XLOC_025989	Chr05:26965147-26965676	1.22274	-1.27222	0.0035	0.0153784	yes	NA	NA	NA
RC5G0331300	XLOC_026117	XLOC_026117	Chr05:30907533-30908429	-1.68077	2.53132	0.00205	0.010047	yes	NA	NA	NA
RC5G0344800,RC5G0344900	XLOC_029785	XLOC_029785	Chr05:32629610-32631304	1.34125	-4.37402	0.0062	0.0241467	yes	NA	NA	NA
RC5G0405300	XLOC_030079	XLOC_030079	Chr05:40587217-40588492	-3.36351	3.04641	5e-05	0.000417915	yes	NA	NA	NA
RC5G0408500	XLOC_026497	XLOC_026497	Chr05:40909490-40912820	2.00221	-1.24304	5e-05	0.000417915	yes	NA	NA	NA
RC5G0413000	XLOC_030122	XLOC_030122	Chr05:41595640-41596563	-2.54712	1.3208	0.0015	0.00778474	yes	NA	NA	NA
RC5G0415600	XLOC_030139	XLOC_030139	Chr05:41989027-41991394	-1.96049	2.20396	0.00165	0.00842447	yes	NA	NA	NA
RC5G0421000	XLOC_030163	XLOC_030163	Chr05:42707977-42712345	-1.69087	1.29143	0.00015	0.00111473	yes	NA	NA	NA
RC5G0564600	XLOC_030831	XLOC_030831	Chr05:66047307-66050257	4.61256	-1.90786	0.00275	0.012672	yes	NA	NA	NA
RC5G0601900,RC5G0602000	XLOC_027502	XLOC_027502	Chr05:70107012-70112208	1.79985	-1.0073	5e-05	0.000417915	yes	NA	NA	NA
RC5G0610700	XLOC_027552	XLOC_027552	Chr05:71014899-71017640	1.85245	-1.95975	0.0034	0.0150421	yes	NA	NA	NA
RC5G0616500	XLOC_027576	XLOC_027576	Chr05:71716918-71717683	-2.32796	1.94364	0.00025	0.00174253	yes	NA	NA	NA
RC5G0642700	XLOC_031193	XLOC_031193	Chr05:75097813-75099763	-1.45008	1.26737	5e-05	0.000417915	yes	NA	NA	NA
RC5G0737300	XLOC_031730	XLOC_031730	Chr05:85456543-85457137	-2.02115	1.53984	5e-05	0.000417915	yes	NA	NA	NA
RC6G0004300	XLOC_031769	XLOC_031769	Chr06:567298-572384	-1.92747	1.08686	0.0047	0.0194969	yes	NA	NA	NA
RC6G0019500	XLOC_034787	XLOC_034787	Chr06:1960157-1963140	-1.12987	1.04527	0.01225	0.0407547	yes	NA	NA	NA
RC6G0040800	XLOC_034908	XLOC_034908	Chr06:4111875-4114197	2.03994	-1.23406	0.006	0.0235053	yes	NA	NA	NA
RC6G0101600	XLOC_035176	XLOC_035176	Chr06:11166199-11166732	-1.52121	1.83651	0.0018	0.00902361	yes	NA	NA	NA
RC6G0121200	XLOC_035260	XLOC_035260	Chr06:13290976-13292157	2.83047	-1.1201	0.00735	0.0276541	yes	NA	NA	NA
RC6G0124800	XLOC_032380	XLOC_032380	Chr06:13618576-13620331	-2.64155	2.03146	0.0032	0.0143445	yes	NA	NA	NA
RC6G0161700	XLOC_032530	XLOC_032530	Chr06:16971606-16973378	-1.23309	1.58873	0.0096	0.0338573	yes	NA	NA	NA
RC6G0162200	XLOC_035492	XLOC_035492	Chr06:17021545-17023873	1.87644	-2.14987	0.00835	0.0305153	yes	NA	NA	NA
RC6G0167000	XLOC_032561	XLOC_032561	Chr06:17719257-17720298	-1.70326	1.33549	0.0106	0.0365165	yes	NA	NA	NA
RC6G0171300	XLOC_035532	XLOC_035532	Chr06:18387736-18388046	-5.25123	1.34246	0.0004	0.00260508	yes	NA	NA	NA
RC6G0215600	XLOC_035757	XLOC_035757	Chr06:25321308-25324448	1.7961	-1.15453	0.01235	0.041019	yes	NA	NA	NA
RC6G0233700	XLOC_035847	XLOC_035847	Chr06:29041627-29043384	2.05676	-1.69472	0.0058	0.0229218	yes	NA	NA	NA
RC6G0265900,RC6G0266000,RC6G0266100,RC6G0266200	XLOC_036007	XLOC_036007	Chr06:34608512-34611014	-3.25473	1.6075	0.0001	0.000775227	yes	NA	NA	NA
RC6G0297700	XLOC_036165	XLOC_036165	Chr06:39524071-39524469	-2.04972	2.29831	0.0093	0.0330066	yes	NA	NA	NA
RC6G0307900	XLOC_033232	XLOC_033232	Chr06:40901826-40902342	1.7394	-3.29711	5e-05	0.000417915	yes	NA	NA	NA
RC6G0309700	XLOC_033236	XLOC_033236	Chr06:41275119-41276040	1.85614	-1.12353	0.0109	0.0372996	yes	NA	NA	NA
RC6G0314500	XLOC_036257	XLOC_036257	Chr06:41722391-41722699	-5.68635	2.55517	0.0002	0.00143409	yes	NA	NA	NA
RC6G0330100	XLOC_036325	XLOC_036325	Chr06:43314513-43315604	-1.56621	1.99422	0.00325	0.0145251	yes	NA	NA	NA
RC6G0330900	XLOC_033346	XLOC_033346	Chr06:43421132-43427075	-2.88948	1.27456	5e-05	0.000417915	yes	NA	NA	NA
RC6G0380200	XLOC_036563	XLOC_036563	Chr06:48970193-48971390	-2.07274	2.41964	0.01035	0.0358686	yes	NA	NA	NA
RC6G0388800	XLOC_033624	XLOC_033624	Chr06:49929221-49930465	3.47957	-1.95837	0.00475	0.0196408	yes	NA	K20769 fatty acid omega-hydroxylase [EC:1.14.-.-],K20769 fatty acid omega-hydroxylase [EC:1.14.-.-]	NA
RC6G0391000,RC6G0391100	XLOC_036622	XLOC_036622	Chr06:50049832-50052645	-1.17775	1.02902	0.00435	0.0183071	yes	NA	NA	NA
RC6G0394100	XLOC_036636	XLOC_036636	Chr06:50467678-50468463	1.11751	-1.79724	5e-05	0.000417915	yes	NA	NA	NA
RC6G0420800	XLOC_036766	XLOC_036766	Chr06:53095946-53096677	-2.25932	2.01016	0.00295	0.0134147	yes	NA	NA	NA
RC6G0421600	XLOC_036771	XLOC_036771	Chr06:53174024-53175408	2.32282	-2.2044	0.00035	0.00231982	yes	NA	NA	NA
RC6G0437400	XLOC_036847	XLOC_036847	Chr06:54482085-54483044	6.18126	-1.31966	0.00105	0.00583362	yes	NA	NA	NA
RC6G0456700	XLOC_036949	XLOC_036949	Chr06:56277001-56277851	-1.42444	1.05457	5e-05	0.000417915	yes	NA	NA	NA
RC6G0484400	XLOC_034085	XLOC_034085	Chr06:58276185-58277456	-3.46102	2.59702	0.00365	0.0158706	yes	NA	NA	NA
RC6G0522400	XLOC_037249	XLOC_037249	Chr06:61218222-61219171	-1.89666	1.03389	0.0058	0.0229218	yes	NA	NA	NA
RC6G0531400	XLOC_034326	XLOC_034326	Chr06:61757506-61760648	-2.16306	1.6245	5e-05	0.000417915	yes	NA	NA	NA
RC6G0541000	XLOC_037336	XLOC_037336	Chr06:62509330-62510800	-1.59162	1.45242	0.0009	0.00513526	yes	NA	NA	NA
RC6G0598000	XLOC_034643	XLOC_034643	Chr06:66666747-66668199	-1.73867	1.00084	5e-05	0.000417915	yes	NA	NA	NA
RC7G0001000	XLOC_037665	XLOC_037665	Chr07:166169-167783	-1.39016	1.30442	5e-05	0.000417915	yes	NA	NA	NA
RC7G0006600	XLOC_040568	XLOC_040568	Chr07:451612-454258	-1.34629	1.82674	0.00615	0.0239831	yes	NA	NA	NA
RC7G0018500	XLOC_037755	XLOC_037755	Chr07:1195835-1197844	-2.09062	1.48195	5e-05	0.000417915	yes	NA	NA	NA
RC7G0041600	XLOC_037869	XLOC_037869	Chr07:2694248-2702248	-2.9925	1.15292	0.0015	0.00778474	yes	NA	NA	NA
RC7G0104300	XLOC_038175	XLOC_038175	Chr07:7797292-7799248	-2.22985	1.60264	5e-05	0.000417915	yes	NA	NA	NA
RC7G0123800,RC7G0123900	XLOC_038283	XLOC_038283	Chr07:9428352-9431936	2.28924	-2.24549	5e-05	0.000417915	yes	NA	NA	NA
RC7G0126400	XLOC_038300	XLOC_038300	Chr07:9631685-9632415	-2.4045	2.02663	0.0115	0.0389154	yes	NA	NA	NA
RC7G0169800	XLOC_038506	XLOC_038506	Chr07:13188789-13189644	-2.58239	1.98422	0.01185	0.0397701	yes	NA	NA	NA
RC7G0211900	XLOC_041518	XLOC_041518	Chr07:17867430-17871426	-2.92859	2.12491	5e-05	0.000417915	yes	NA	NA	NA
RC7G0238900	XLOC_041653	XLOC_041653	Chr07:20457432-20458309	-1.167	1.04342	5e-05	0.000417915	yes	NA	NA	NA
RC7G0304900,RC7G0305000	XLOC_039146	XLOC_039146	Chr07:27961217-27965830	-1.94396	1.78406	0.01215	0.0405196	yes	NA	NA	NA
RC7G0330300	XLOC_042138	XLOC_042138	Chr07:30459101-30462435	-1.8565	2.53711	0.0007	0.00418555	yes	NA	NA	NA
RC7G0343700	XLOC_039325	XLOC_039325	Chr07:32675161-32677384	-1.90448	1.3954	0.01205	0.0402683	yes	NA	K17871 NADH:ubiquinone reductase (non-electrogenic) [EC:1.6.5.9]	NA
RC7G0359700	XLOC_039398	XLOC_039398	Chr07:34708098-34714306	1.06005	-1.11587	5e-05	0.000417915	yes	NA	NA	NA
RC7G0408600	XLOC_042530	XLOC_042530	Chr07:42415552-42421168	-3.25523	1.72507	0.0002	0.00143409	yes	NA	NA	NA
RC7G0416900	XLOC_042565	XLOC_042565	Chr07:43538972-43540869	-2.34224	1.70955	5e-05	0.000417915	yes	NA	NA	NA
RC7G0424100	XLOC_039705	XLOC_039705	Chr07:44550548-44553512	1.23582	-2.12772	0.00535	0.021503	yes	NA	NA	NA
RC7G0447200	XLOC_039816	XLOC_039816	Chr07:48581632-48582232	-2.51497	3.05158	0.0012	0.00648448	yes	NA	NA	NA
RC7G0451200	XLOC_039828	XLOC_039828	Chr07:49116468-49118494	1.01743	-4.04219	0.00575	0.0227593	yes	NA	NA	NA
RC7G0454800	XLOC_042755	XLOC_042755	Chr07:49468138-49470680	-1.75276	2.19712	0.00125	0.00670825	yes	NA	NA	NA
RC7G0468600	XLOC_039934	XLOC_039934	Chr07:51157142-51160957	-1.53156	1.58944	0.00435	0.0183071	yes	NA	NA	NA
RC7G0495000	XLOC_040076	XLOC_040076	Chr07:54740419-54742636	1.12692	-1.20456	0.004	0.0170498	yes	NA	NA	NA
RC7G0527400,RC7G0527500	XLOC_040261	XLOC_040261	Chr07:59297124-59302676	1.60748	-1.24699	5e-05	0.000417915	yes	NA	NA	NA
RC7G0548300	XLOC_040370	XLOC_040370	Chr07:62724641-62728284	-4.01047	3.53659	0.00275	0.012672	yes	NA	NA	NA
RC7G0550900	XLOC_040373	XLOC_040373	Chr07:63020391-63025685	-3.39385	2.22997	5e-05	0.000417915	yes	NA	NA	NA
RC7G0579500	XLOC_043295	XLOC_043295	Chr07:66824223-66825373	-1.55038	1.73391	5e-05	0.000417915	yes	NA	NA	NA
