# Supplementary material for: Petal abscission in fragrant roses is associated with large scale differential regulation of the abscission zone transcriptome
Source: Sci Rep. 2020 Oct 14;10:17196. doi: 10.1038/s41598-020-74144-3 (PMC7566604; doi:10.1038/s41598-020-74144-3)
Supplement: Supplementary file 9 — Supplementary Information 9 [file 41598_2020_74144_MOESM9_ESM.xlsx]

## Sheet: 60 genes fold change >2<-2
								Manuscript Title
	Petal abscission in fragrant roses is associated with large scale differential regulation of the abscission zone transcriptome
Putative Arabidopsis Gene ID	Putative Arabidopsis Gene Name	gene	0hE vs 8hE (RbAZ) LOG2FC	8hE RbAZ vs 8hE Rb_petal log2.fold_change.	8hE RbAZ vs 8hE RhAZ log2.fold_change.	significant	GoAnnotation	KeggAnnotation	IrpAnnotation
		Kinases
AT5G10530	Concanavalin A-like lectin protein kinase family protein [Arabidopsis thaliana]	RC0G0188400	6.40571	-3.73004	-6.40571	yes	GO:0006468 Biological Process:protein phosphorylation,GO:0005524 Molecular Function:ATP binding,GO:0005524 Molecular Function:ATP binding,GO:0030246 Molecular Function:carbohydrate binding,GO:0004672 Molecular Function:protein kinase activity	NA	IPR000719 Protein kinase domain,IPR000985 Legume lectin, alpha chain, conserved site,IPR001220 Legume lectin domain,IPR008271 Serine/threonine-protein kinase, active site,IPR011009 Protein kinase-like domain superfamily,IPR013320 Concanavalin A-like lectin/glucanase domain superfamily,IPR017441 Protein kinase, ATP binding site,IPR021157 Cytochrome c1, transmembrane anchor, C-terminal
AT2G20470	AGC (cAMP-dependent, cGMP-dependent and protein kinase C) kinase family protein [Arabidopsis thaliana]	RC6G0375600	3.39057	-3.2012	-3.39057	yes	GO:0006468 Biological Process:protein phosphorylation,GO:0005524 Molecular Function:ATP binding,GO:0005524 Molecular Function:ATP binding,GO:0004672 Molecular Function:protein kinase activity,GO:0004674 Molecular Function:protein serine/threonine kinase activity	K08790 serine/threonine kinase 38 [EC:2.7.11.1],K08790 serine/threonine kinase 38 [EC:2.7.11.1]	IPR000719 Protein kinase domain,IPR000961 AGC-kinase, C-terminal,IPR008271 Serine/threonine-protein kinase, active site,IPR011009 Protein kinase-like domain superfamily,IPR017441 Protein kinase, ATP binding site,IPR017892 Protein kinase, C-terminal
At1g64460/At1g64470	Phosphatidylinositol 4-kinase gamma 2	RC7G0163800	3.04296	-4.07612	-3.04296	yes	GO:0016301 Molecular Function:kinase activity,GO:0005515 Molecular Function:protein binding	NA	IPR000403 Phosphatidylinositol 3-/4-kinase, catalytic domain,IPR000626 Ubiquitin domain,IPR011009 Protein kinase-like domain superfamily,IPR019956 Ubiquitin,IPR029071 Ubiquitin-like domain superfamily
AT4G27290	S-locus lectin protein kinase family protein	RC7G0409400	2.2182	-3.94871	-2.2182	yes	GO:0006468 Biological Process:protein phosphorylation,GO:0048544 Biological Process:recognition of pollen,GO:0005524 Molecular Function:ATP binding,GO:0004672 Molecular Function:protein kinase activity,GO:0004674 Molecular Function:protein serine/threonine kinase activity	NA	IPR000719 Protein kinase domain,IPR000742 EGF-like domain,IPR000858 S-locus glycoprotein domain,IPR001480 Bulb-type lectin domain,IPR008271 Serine/threonine-protein kinase, active site,IPR011009 Protein kinase-like domain superfamily,IPR024171 S-receptor-like serine/threonine-protein kinase,IPR036426 Bulb-type lectin domain superfamily
AT5G24080	Protein kinase superfamily protein	RC4G0139200	-3.58833	2.11418	3.58833	yes	GO:0006468 Biological Process:protein phosphorylation,GO:0005524 Molecular Function:ATP binding,GO:0005524 Molecular Function:ATP binding,GO:0004672 Molecular Function:protein kinase activity	NA	IPR000719 Protein kinase domain,IPR001245 Serine-threonine/tyrosine-protein kinase, catalytic domain,IPR008271 Serine/threonine-protein kinase, active site,IPR011009 Protein kinase-like domain superfamily,IPR017441 Protein kinase, ATP binding site
AT1G34420	leucine-rich repeat transmembrane protein kinase family protein	RC6G0236800	-2.26039	2.45956	2.26039	yes	GO:0006468 Biological Process:protein phosphorylation,GO:0005524 Molecular Function:ATP binding,GO:0005515 Molecular Function:protein binding,GO:0004672 Molecular Function:protein kinase activity	NA	IPR000719 Protein kinase domain,IPR001611 Leucine-rich repeat,IPR011009 Protein kinase-like domain superfamily,IPR032675 Leucine-rich repeat domain superfamily
		TFs
AT5G66560	Phototropic-responsive NPH3 family protein	RC2G0171500	-2.15922	2.37677	2.15922	yes	GO:0005515 Molecular Function:protein binding	NA	IPR000210 BTB/POZ domain,IPR011333 SKP1/BTB/POZ domain superfamily,IPR027356 NPH3 domain
AT1G60060	Serine/threonine-protein kinase WNK (With No Lysine)-like protein	RC4G0472200	-2.69721	4.44483	2.69721	yes	NA	NA	IPR025610 Transcription factor MYC/MYB N-terminal
AT1G63670	MYB117	RC7G0384200	2.10663	-3.90797	-2.10664	yes	GO:0003677 Molecular Function:DNA binding	K09422 "transcription factor MYB, plant"	IPR001005 SANT/Myb domain,IPR009057 Homeobox-like domain superfamily,IPR017930 Myb domain
		Defense related
	no match	RC0G0020500	4.03341	-4.69971	-4.0334	yes	NA	NA	IPR010800 Glycine rich protein
At5g24090	acidic endochitinase	RC1G0556600	2.46616	-4.01978	-2.46616	yes	GO:0005975 Biological Process:carbohydrate metabolic process,GO:0004553 Molecular Function:hydrolase activity, hydrolyzing O-glycosyl compounds	K01183 chitinase [EC:3.2.1.14]	IPR001223 Glycoside hydrolase family 18, catalytic domain,IPR001579 Glycoside hydrolase, chitinase active site,IPR017853 Glycoside hydrolase superfamily
At3g12500	basic chitinase	RC2G0120500	3.53876	-4.30751	-3.53876	yes	GO:0005975 Biological Process:carbohydrate metabolic process,GO:0016998 Biological Process:cell wall macromolecule catabolic process,GO:0006032 Biological Process:chitin catabolic process,GO:0004568 Molecular Function:chitinase activity	K20547 basic endochitinase B [EC:3.2.1.14]	IPR000726 Glycoside hydrolase, family 19, catalytic,IPR016283 Glycoside hydrolase, family 19,IPR023346 Lysozyme-like domain superfamily
AT5G01740	Nuclear transport factor 2 (NTF2) family protein	RC3G0303800	2.2708	-6.07643	-2.27079	yes	NA	NA	IPR009798 Wound-induced protein Wun1-like,IPR032710 NTF2-like domain superfamily
	no match	RC4G0293500	2.21196	-5.44113	-2.21196	yes	GO:0006952 Biological Process:defense response,GO:0009607 Biological Process:response to biotic stimulus	NA	IPR000916 Bet v I/Major latex protein,IPR023393 START-like domain superfamily,IPR024949 Bet v I type allergen
AT2G35150	EXORDIUM like 7	RC5G0183500	2.45005	-2.76283	-2.45005	yes	NA	NA	IPR006766 Protein EXORDIUM-like
AT3G18280	Bifunctional inhibitor/lipid-transfer protein/seed storage 2S albumin superfamily protein	RC7G0027000	-3.6055	2.92638	3.60551	yes	GO:0006869 Biological Process:lipid transport	NA	IPR016140 Bifunctional inhibitor/plant lipid transfer protein/seed storage helical domain,IPR033872 Non-specific lipid-transfer protein type 2,IPR036312 Bifunctional inhibitor/plant lipid transfer protein/seed storage helical domain superfamily
AT4G08950	Phosphate-responsive 1 family protein	RC7G0551000	-3.22183	3.3225	3.22183	yes	NA	NA	IPR006766 Protein EXORDIUM-like
		Transporters
At1g66950	Putative ABC transporter	RC3G0237000	2.34388	-4.10089	-2.34388	yes	GO:0016020 Cellular Component:membrane,GO:0005524 Molecular Function:ATP binding,GO:0016887 Molecular Function:ATPase activity	NA	IPR003439 ABC transporter-like,IPR013525 ABC-2 type transporter,IPR013581 Plant PDR ABC transporter associated,IPR027417 P-loop containing nucleoside triphosphate hydrolase,IPR029481 ABC-transporter N-terminal domain
AT1G66950	ABC transporter, putative	RC5G0471800	2.0825	-2.82893	-2.0825	yes	GO:0016020 Cellular Component:membrane,GO:0005524 Molecular Function:ATP binding,GO:0016887 Molecular Function:ATPase activity	NA	IPR003439 ABC transporter-like,IPR013525 ABC-2 type transporter,IPR013581 Plant PDR ABC transporter associated,IPR027417 P-loop containing nucleoside triphosphate hydrolase,IPR029481 ABC-transporter N-terminal domain
AT5G46600	aluminum activated malate transporter family protein	RC6G0407900	2.57237	-2.64139	-2.57236	yes	GO:0015743 Biological Process:malate transport	NA	IPR020966 Aluminum-activated malate transporter
At3g16230	delta tonoplast intrinsic protein	RC7G0247300	3.10401	-4.4542	-3.10401	yes	GO:0055085 Biological Process:transmembrane transport,GO:0016020 Cellular Component:membrane,GO:0015267 Molecular Function:channel activity	NA	IPR000425 Major intrinsic protein,IPR022357 Major intrinsic protein, conserved site,IPR023271 Aquaporin-like,IPR034294 Aquaporin transporter
		Hormone related
AT1G67560	lipoxygenase	RC5G0078800	-3.74063	4.71691	3.74064	yes	GO:0055114 Biological Process:oxidation-reduction process,GO:0046872 Molecular Function:metal ion binding,GO:0016491 Molecular Function:oxidoreductase activity,GO:0016702 Molecular Function:oxidoreductase activity, acting on single donors with incorporation of molecular oxygen, incorporation of two atoms of oxygen,GO:0005515 Molecular Function:protein binding	K00454 lipoxygenase [EC:1.13.11.12]	IPR000907 Lipoxygenase,IPR001024 PLAT/LH2 domain,IPR001246 Lipoxygenase, plant,IPR013819 Lipoxygenase, C-terminal,IPR020833 Lipoxygenase, iron binding site,IPR020834 Lipoxygenase, conserved site,IPR027433 Lipoxygenase, domain 3,IPR036226 Lipoxigenase, C-terminal domain superfamily,IPR036392 PLAT/LH2 domain superfamily
AT5G18020	SAUR-like auxin-responsive protein family	RC7G0305400	-4.52788	3.47131	4.52789	yes	GO:0009733 Biological Process:response to auxin	NA	IPR003676 Small auxin-up RNA
AT3G19270	cytochrome P450,	RC6G0562100	3.03421	-2.50045	-3.03421	yes	GO:0055114 Biological Process:oxidation-reduction process,GO:0020037 Molecular Function:heme binding,GO:0005506 Molecular Function:iron ion binding,GO:0016705 Molecular Function:oxidoreductase activity, acting on paired donors, with incorporation or reduction of molecular oxygen	K09843 (+)-abscisic acid 8'-hydroxylase [EC:1.14.13.93],K09843 (+)-abscisic acid 8'-hydroxylase [EC:1.14.13.93]	IPR001128 Cytochrome P450,IPR002401 Cytochrome P450, E-class, group I,IPR017972 Cytochrome P450, conserved site,IPR036396 Cytochrome P450 superfamily
		Light signalling and C-metabolism
AT4G34230	cinnamyl alcohol dehydrogenase 5	RC2G0201400	3.19544	-5.97526	-3.19544	yes	GO:0055114 Biological Process:oxidation-reduction process,GO:0016491 Molecular Function:oxidoreductase activity,GO:0008270 Molecular Function:zinc ion binding	K00083 cinnamyl-alcohol dehydrogenase [EC:1.1.1.195]	IPR002328 Alcohol dehydrogenase, zinc-type, conserved site,IPR011032 GroES-like superfamily,IPR013149 Alcohol dehydrogenase, C-terminal,IPR013154 Alcohol dehydrogenase, N-terminal,IPR036291 NAD(P)-binding domain superfamily
AT5G43860	chlorophyllase 2	RC4G0014500	4.27858	-4.74514	-4.27858	yes	GO:0015996 Biological Process:chlorophyll catabolic process,GO:0047746 Molecular Function:chlorophyllase activity	K08099 chlorophyllase [EC:3.1.1.14]	IPR017395 Chlorophyllase,IPR029058 Alpha/Beta hydrolase fold
AT1G29930	chlorophyll A/B binding protein 1	RC0G0182700	-7.56466	4.10051	7.56466	yes	GO:0009765 Biological Process:photosynthesis, light harvesting,GO:0016020 Cellular Component:membrane	K08912 light-harvesting complex II chlorophyll a/b binding protein 1	IPR001344 Chlorophyll A-B binding protein, plant,IPR022796 Chlorophyll A-B binding protein,IPR023329 Chlorophyll a/b binding domain superfamily
AtCg00020	photosystem II protein D1	RC0G0240800	-5.23181	2.47678	5.23182	yes	GO:0019684 Biological Process:photosynthesis, light reaction,GO:0009772 Biological Process:photosynthetic electron transport in photosystem II,GO:0009055 Molecular Function:electron transfer activity,GO:0045156 Molecular Function:electron transporter, transferring electrons within the cyclic electron transport pathway of photosynthesis activity	K02703 photosystem II P680 reaction center D1 protein [EC:1.10.3.9],K02703 photosystem II P680 reaction center D1 protein [EC:1.10.3.9]	IPR000484 Photosynthetic reaction centre, L/M,IPR005867 Photosystem II protein D1,IPR036854 Photosystem II protein D1 superfamily
AT5G02120	one helix protein	RC3G0264600	-3.75596	3.943	3.75596	yes	NA	NA	IPR023329 Chlorophyll a/b binding domain superfamily
AT3G61470	Lhca2 protein [	RC4G0347900	-3.40838	3.9235	3.40839	yes	GO:0009765 Biological Process:photosynthesis, light harvesting,GO:0016020 Cellular Component:membrane	K08908 light-harvesting complex I chlorophyll a/b binding protein 2	IPR001344 Chlorophyll A-B binding protein, plant,IPR022796 Chlorophyll A-B binding protein,IPR023329 Chlorophyll a/b binding domain superfamily
AT2G32300	uclacyanin 1	RC5G0014400	-2.65584	4.41786	2.65584	yes	GO:0009055 Molecular Function:electron transfer activity	NA	IPR003245 Phytocyanin domain,IPR008972 Cupredoxin
AT1G30380	photosystem I subunit K	RC5G0142900	-4.3768	4.5668	4.3768	yes	GO:0015979 Biological Process:photosynthesis,GO:0016020 Cellular Component:membrane,GO:0009522 Cellular Component:photosystem I,GO:0016168 Molecular Function:chlorophyll binding	K02698 photosystem I subunit X	IPR000549 Photosystem I PsaG/PsaK protein,IPR016370 Photosystem I PsaG/PsaK, plant,IPR017493 Photosystem I reaction centre subunit psaK, chloroplastic,IPR023618 Photosystem I PsaG/PsaK domain, chloroplastic,IPR035982 Photosystem I reaction centre subunit PsaK superfamily
AT2G30570	photosystem II reaction center W	RC6G0391500	-2.1246	6.1816	2.1246	yes	GO:0015979 Biological Process:photosynthesis,GO:0009507 Cellular Component:chloroplast,GO:0009523 Cellular Component:photosystem II	K02721 photosystem II PsbW protein	IPR009806 Photosystem II PsbW, class 2
AT1G44446	chlorophyll a oxygenase	RC6G0496500	-3.8567	2.50616	3.8567	yes	GO:0055114 Biological Process:oxidation-reduction process,GO:0051537 Molecular Function:2 iron, 2 sulfur cluster binding,GO:0010277 Molecular Function:chlorophyllide a oxygenase [overall] activity,GO:0016491 Molecular Function:oxidoreductase activity	K13600 chlorophyllide a oxygenase [EC:1.14.13.122]	IPR013626 Pheophorbide a oxygenase,IPR017941 Rieske [2Fe-2S] iron-sulphur domain,IPR036922 Rieske [2Fe-2S] iron-sulphur domain superfamily
AT3G03210	Pmr5/Cas1p GDSL/SGNH-like acyl-esterase family protein	RC7G0099200	-2.07085	3.16592	2.07085	yes	GO:0055114 Biological Process:oxidation-reduction process,GO:0016491 Molecular Function:oxidoreductase activity,GO:0008270 Molecular Function:zinc ion binding	K00001 alcohol dehydrogenase [EC:1.1.1.1]	IPR002328 Alcohol dehydrogenase, zinc-type, conserved site,IPR011032 GroES-like superfamily,IPR013149 Alcohol dehydrogenase, C-terminal,IPR013154 Alcohol dehydrogenase, N-terminal,IPR036291 NAD(P)-binding domain superfamily
AT1G72680	cinnamyl-alcohol dehydrogenase	RC7G0103700	-2.04215	2.312	2.04215	yes	GO:0055114 Biological Process:oxidation-reduction process,GO:0016491 Molecular Function:oxidoreductase activity,GO:0008270 Molecular Function:zinc ion binding	K00083 cinnamyl-alcohol dehydrogenase [EC:1.1.1.195]	IPR002328 Alcohol dehydrogenase, zinc-type, conserved site,IPR011032 GroES-like superfamily,IPR013149 Alcohol dehydrogenase, C-terminal,IPR013154 Alcohol dehydrogenase, N-terminal,IPR029752 D-isomer specific 2-hydroxyacid dehydrogenase, NAD-binding domain conserved site 1,IPR036291 NAD(P)-binding domain superfamily
AT1G60950	2Fe-2S ferredoxin-like superfamily protein	RC7G0392900	-2.53187	5.16623	2.53187	yes	GO:0022900 Biological Process:electron transport chain,GO:0051537 Molecular Function:2 iron, 2 sulfur cluster binding,GO:0009055 Molecular Function:electron transfer activity,GO:0051536 Molecular Function:iron-sulfur cluster binding	NA	IPR001041 2Fe-2S ferredoxin-type iron-sulfur binding domain,IPR006058 2Fe-2S ferredoxin, iron-sulphur binding site,IPR010241 Ferredoxin [2Fe-2S], plant,IPR012675 Beta-grasp domain superfamily,IPR036010 2Fe-2S ferredoxin-like superfamily
AT1G16590	LHCB6	RC7G0438700	-2.97289	5.46463	2.97289	yes	GO:0009765 Biological Process:photosynthesis, light harvesting,GO:0016020 Cellular Component:membrane	K08917 light-harvesting complex II chlorophyll a/b binding protein 6	IPR001344 Chlorophyll A-B binding protein, plant,IPR022796 Chlorophyll A-B binding protein,IPR023329 Chlorophyll a/b binding domain superfamily
AT1G22170	Phosphoglycerate mutase family protein	RC7G0562900	-2.40147	2.10073	2.40147	yes	GO:0006096 Biological Process:glycolytic process,GO:0008152 Biological Process:metabolic process,GO:0003824 Molecular Function:catalytic activity,GO:0016868 Molecular Function:intramolecular transferase activity, phosphotransferases,GO:0004619 Molecular Function:phosphoglycerate mutase activity	K01834 "2,3-bisphosphoglycerate-dependent phosphoglycerate mutase [EC:5.4.2.11]",K01834 "2,3-bisphosphoglycerate-dependent phosphoglycerate mutase [EC:5.4.2.11]",K01834 "2,3-bisphosphoglycerate-dependent phosphoglycerate mutase [EC:5.4.2.11]",K01834 "2,3-bisphosphoglycerate-dependent phosphoglycerate mutase [EC:5.4.2.11]"	IPR001345 Phosphoglycerate/bisphosphoglycerate mutase, active site,IPR005952 Phosphoglycerate mutase 1,IPR013078 Histidine phosphatase superfamily, clade-1,IPR029033 Histidine phosphatase superfamily
		F-box/Proteolysis
AT2G34930	disease resistance family protein / LRR family protein	RC6G0251200	6.25482	-3.1285	-6.25482	yes	GO:0005515 Molecular Function:protein binding	NA	IPR001611 Leucine-rich repeat,IPR013210 Leucine-rich repeat-containing N-terminal, plant-type,IPR032675 Leucine-rich repeat domain superfamily
		Phenylpropanoid pathway
AT5G54160	O-methyltransferase 1	RC6G0495200	-2.00415	2.14581	2.00415	yes	GO:0008171 Molecular Function:O-methyltransferase activity,GO:0008168 Molecular Function:methyltransferase activity,GO:0046983 Molecular Function:protein dimerization activity	K13066 caffeic acid 3-O-methyltransferase [EC:2.1.1.68]	IPR001077 O-methyltransferase, family 2,IPR012967 Plant methyltransferase dimerisation,IPR016461 O-methyltransferase COMT-type,IPR029063 S-adenosyl-L-methionine-dependent methyltransferase,IPR036388 Winged helix-like DNA-binding domain superfamily,IPR036390 Winged helix DNA-binding domain superfamily
AT4G35160	O-methyltransferase family protein	RC2G0349700	-3.13438	6.13255	3.13438	yes	GO:0008171 Molecular Function:O-methyltransferase activity,GO:0008168 Molecular Function:methyltransferase activity,GO:0046983 Molecular Function:protein dimerization activity	K16040 trans-resveratrol di-O-methyltransferase [EC:2.1.1.240]	IPR001077 O-methyltransferase, family 2,IPR012967 Plant methyltransferase dimerisation,IPR016461 O-methyltransferase COMT-type,IPR029063 S-adenosyl-L-methionine-dependent methyltransferase,IPR036388 Winged helix-like DNA-binding domain superfamily,IPR036390 Winged helix DNA-binding domain superfamily
		Other
AT3G23470	Cyclopropane-fatty-acyl-phospholipid synthase	RC4G0063900	3.14833	-3.06418	-3.14833	yes	NA	K00574 cyclopropane-fatty-acyl-phospholipid synthase [EC:2.1.1.79]	IPR029063 S-adenosyl-L-methionine-dependent methyltransferase,IPR036188 FAD/NAD(P)-binding domain superfamily
AT2G23970	Class I glutamine amidotransferase-like superfamily protein	RC4G0130800	3.55972	-3.48818	-3.55972	yes	NA	K22314 glucosinolate gamma-glutamyl hydrolase [EC:3.4.19.16]	IPR017926 Glutamine amidotransferase,IPR029062 Class I glutamine amidotransferase-like
AT3G57030	Calcium-dependent phosphotriesterase superfamily protein	RC4G0406400	2.5745	-3.09207	-2.57451	yes	GO:0009058 Biological Process:biosynthetic process,GO:0016844 Molecular Function:strictosidine synthase activity	K21407 adipocyte plasma membrane-associated protein	IPR004141 Strictosidine synthase,IPR011042 Six-bladed beta-propeller, TolB-like,IPR018119 Strictosidine synthase, conserved region
AT3G19210	DNA repair/recombination protein	RC6G0118400	3.6143	-3.32523	-3.6143	yes	GO:0005524 Molecular Function:ATP binding	K10875 DNA repair and recombination protein RAD54 and RAD54-like protein [EC:3.6.4.-]	IPR000330 SNF2-related, N-terminal domain,IPR001650 Helicase, C-terminal,IPR014001 Helicase superfamily 1/2, ATP-binding domain,IPR027417 P-loop containing nucleoside triphosphate hydrolase
AT1G60500	Dynamin related protein 4C [	RC1G0103000	-2.49196	3.05997	2.49196	yes	GO:0005525 Molecular Function:GTP binding,GO:0003924 Molecular Function:GTPase activity	NA	IPR000375 Dynamin central domain,IPR003130 Dynamin GTPase effector,IPR020850 GTPase effector domain,IPR022812 Dynamin superfamily,IPR027417 P-loop containing nucleoside triphosphate hydrolase,IPR030381 Dynamin-type guanine nucleotide-binding (G) domain
AT3G24420	alpha/beta-Hydrolases superfamily protein	RC2G0059300	-2.14718	3.70116	2.14718	yes	NA	NA	IPR000073 Alpha/beta hydrolase fold-1,IPR029058 Alpha/Beta hydrolase fold
AT2G28690	TOX high mobility group box protein, putative (DUF1635)	RC5G0539800	-2.62379	2.04341	2.62378	yes	NA	NA	IPR012862 Protein of unknown function DUF1635
At2g36690	putative giberellin beta-hydroxylase	RC6G0231100	-4.46878	2.06799	4.46878	yes	GO:0055114 Biological Process:oxidation-reduction process,GO:0016491 Molecular Function:oxidoreductase activity	NA	IPR005123 Oxoglutarate/iron-dependent dioxygenase,IPR026992 Non-haem dioxygenase N-terminal domain,IPR027443 Isopenicillin N synthase-like
AT5G19530	AT5G19530	RC6G0595500	-5.02692	2.10724	5.02692	yes	GO:0003824 Molecular Function:catalytic activity	K18787 thermospermine synthase [EC:2.5.1.79]	IPR001045 Spermidine/spermine synthases,IPR029063 S-adenosyl-L-methionine-dependent methyltransferase,IPR030374 Polyamine biosynthesis domain,IPR035246 Spermidine synthase, tetramerisation domain,IPR037163 Spermidine synthase, tetramerisation domain superfamily
		Unknown
	no match	RC2G0258400	-3.3975	3.22749	3.3975	yes	NA	NA	NA
AT2G36840	ACT-like superfamily protein	RC1G0405400	-3.26249	2.88855	3.26248	yes	NA	NA	NA
	no match	RC2G0294300	-3.06286	3.04802	3.06286	yes	NA	NA	NA
AT2G47115	protein rolling protein [	RC3G0081200	-2.29166	3.04079	2.29166	yes	NA	NA	NA
	hypothetical protein AT1G61900	RC5G0030700	-2.16276	2.11128	2.16276	yes	NA	NA	NA
AT5G22430	Pollen Ole e 1 allergen and extensin family protein	RC5G0405300	-3.36351	4.83216	3.36351	yes	NA	NA	NA
At3g12490	cysteine proteinase inhibitor, putative 1	RC6G0297700	-2.04972	2.37517	2.04972	yes	NA	NA	NA
	no match	RC6G0420800	-2.25932	2.52865	2.25932	yes	NA	NA	NA
AT4G22890	PGR5-LIKE A	RC7G0211900	-2.9286	2.15339	2.92859	yes	NA	NA	NA

## Sheet: 255 genes fold change >1<-1
								Manuscript Title
	Petal abscission in fragrant roses is associated with large scale differential regulation of the abscission zone transcriptome
Putative Arabidopsis Gene ID	Putative Arabidopsis Gene Name	gene	0hE vs 8hE (RbAZ) LOG2FC	8hE RbAZ vs 8hE Rb_petal log2.fold_change.	8hE RbAZ vs 8hE RhAZ log2.fold_change.	significant	GoAnnotation	KeggAnnotation	IrpAnnotation
		Kinase
AT1G09970	RLK7/Leucine-rich receptor-like protein kinase family protein [Arabidopsis thaliana]	RC7G0493400	1.43439	-1.32717	-1.14946	yes	GO:0006468 Biological Process:protein phosphorylation,GO:0005524 Molecular Function:ATP binding,GO:0005524 Molecular Function:ATP binding,GO:0005515 Molecular Function:protein binding,GO:0004672 Molecular Function:protein kinase activity	NA	IPR000719 Protein kinase domain,IPR001611 Leucine-rich repeat,IPR008271 Serine/threonine-protein kinase, active site,IPR011009 Protein kinase-like domain superfamily,IPR013210 Leucine-rich repeat-containing N-terminal, plant-type,IPR017441 Protein kinase, ATP binding site,IPR032675 Leucine-rich repeat domain superfamily
AT1G72180	HSL1/Leucine-rich receptor-like protein kinase family protein [Arabidopsis thaliana]	RC7G0442700	-1.60724	1.10624	1.17541	yes	GO:0006468 Biological Process:protein phosphorylation,GO:0005524 Molecular Function:ATP binding,GO:0005524 Molecular Function:ATP binding,GO:0005515 Molecular Function:protein binding,GO:0004672 Molecular Function:protein kinase activity	NA	IPR000719 Protein kinase domain,IPR001611 Leucine-rich repeat,IPR008271 Serine/threonine-protein kinase, active site,IPR011009 Protein kinase-like domain superfamily,IPR013210 Leucine-rich repeat-containing N-terminal, plant-type,IPR017441 Protein kinase, ATP binding site,IPR032675 Leucine-rich repeat domain superfamily
AT1G29750	receptor-like kinase in flowers 1 [Arabidopsis thaliana]	RC5G0112000	1.39391	-3.4793	-1.41795	yes	GO:0006468 Biological Process:protein phosphorylation,GO:0005524 Molecular Function:ATP binding,GO:0005515 Molecular Function:protein binding,GO:0004672 Molecular Function:protein kinase activity	NA	IPR000719 Protein kinase domain,IPR001245 Serine-threonine/tyrosine-protein kinase, catalytic domain,IPR001611 Leucine-rich repeat,IPR008271 Serine/threonine-protein kinase, active site,IPR011009 Protein kinase-like domain superfamily,IPR021720 Malectin,IPR032675 Leucine-rich repeat domain superfamily
AT1G34420	leucine-rich repeat transmembrane protein kinase family protein	RC6G0236800	-2.26039	2.45956	2.26039	yes	GO:0006468 Biological Process:protein phosphorylation,GO:0005524 Molecular Function:ATP binding,GO:0005515 Molecular Function:protein binding,GO:0004672 Molecular Function:protein kinase activity	NA	IPR000719 Protein kinase domain,IPR001611 Leucine-rich repeat,IPR011009 Protein kinase-like domain superfamily,IPR032675 Leucine-rich repeat domain superfamily
AT4G18640	MRH1/Leucine-rich repeat protein kinase family protein [Arabidopsis thaliana]	RC5G0102200	-1.15462	1.27101	1.07436	yes	GO:0006468 Biological Process:protein phosphorylation,GO:0005524 Molecular Function:ATP binding,GO:0004672 Molecular Function:protein kinase activity	NA	IPR000719 Protein kinase domain,IPR001245 Serine-threonine/tyrosine-protein kinase, catalytic domain,IPR011009 Protein kinase-like domain superfamily,IPR013210 Leucine-rich repeat-containing N-terminal, plant-type,IPR032675 Leucine-rich repeat domain superfamily
AT1G11410	S-locus lectin protein kinase family protein [Arabidopsis thaliana]	RC7G0420400	1.76585	-2.33021	-1.0735	yes	GO:0006468 Biological Process:protein phosphorylation,GO:0048544 Biological Process:recognition of pollen,GO:0005524 Molecular Function:ATP binding,GO:0005524 Molecular Function:ATP binding,GO:0004672 Molecular Function:protein kinase activity,GO:0004674 Molecular Function:protein serine/threonine kinase activity	NA	IPR000719 Protein kinase domain,IPR000858 S-locus glycoprotein domain,IPR001245 Serine-threonine/tyrosine-protein kinase, catalytic domain,IPR001480 Bulb-type lectin domain,IPR003609 PAN/Apple domain,IPR008271 Serine/threonine-protein kinase, active site,IPR011009 Protein kinase-like domain superfamily,IPR017441 Protein kinase, ATP binding site,IPR024171 S-receptor-like serine/threonine-protein k…
AT1G32380	phosphoribosyl pyrophosphate (PRPP) synthase 2 [Arabidopsis thaliana]	RC7G0288000	1.39832	-4.74029	-2.44787	yes	GO:0009165 Biological Process:nucleotide biosynthetic process,GO:0000287 Molecular Function:magnesium ion binding,GO:0004749 Molecular Function:ribose phosphate diphosphokinase activity,GO:0004749 Molecular Function:ribose phosphate diphosphokinase activity	K00948 ribose-phosphate pyrophosphokinase [EC:2.7.6.1]	IPR005946 Ribose-phosphate pyrophosphokinase,IPR029057 Phosphoribosyltransferase-like,IPR029099 Ribose-phosphate pyrophosphokinase, N-terminal domain,IPR037515 Ribose-phosphate pyrophosphokinase, bacterial-type
At1g64460/At1g64470	Phosphatidylinositol 4-kinase gamma 2	RC7G0163800	3.04296	-4.07612	-3.04296	yes	GO:0016301 Molecular Function:kinase activity,GO:0005515 Molecular Function:protein binding	NA	IPR000403 Phosphatidylinositol 3-/4-kinase, catalytic domain,IPR000626 Ubiquitin domain,IPR011009 Protein kinase-like domain superfamily,IPR019956 Ubiquitin,IPR029071 Ubiquitin-like domain superfamily
AT2G01830	AHK4/CHASE domain containing histidine kinase protein [Arabidopsis thaliana]	RC4G0454300	1.49715	-4.11638	-1.77922	yes	GO:0000160 Biological Process:phosphorelay signal transduction system,GO:0016310 Biological Process:phosphorylation,GO:0007165 Biological Process:signal transduction,GO:0000155 Molecular Function:phosphorelay sensor kinase activity,GO:0016772 Molecular Function:transferase activity, transferring phosphorus-containing groups	K14489 arabidopsis histidine kinase 2/3/4 (cytokinin receptor) [EC:2.7.13.3]	IPR001789 Signal transduction response regulator, receiver domain,IPR003594 Histidine kinase/HSP90-like ATPase,IPR003661 Signal transduction histidine kinase, dimerisation/phosphoacceptor domain,IPR004358 Signal transduction histidine kinase-related protein, C-terminal,IPR005467 Histidine kinase domain,IPR006189 CHASE domain,IPR011006 CheY-like superfamily,IPR036097 Signal transduction histidine …
AT2G20470	AGC (cAMP-dependent, cGMP-dependent and protein kinase C) kinase family protein [Arabidopsis thaliana]	RC6G0375600	3.39057	-3.2012	-3.39057	yes	GO:0006468 Biological Process:protein phosphorylation,GO:0005524 Molecular Function:ATP binding,GO:0005524 Molecular Function:ATP binding,GO:0004672 Molecular Function:protein kinase activity,GO:0004674 Molecular Function:protein serine/threonine kinase activity	K08790 serine/threonine kinase 38 [EC:2.7.11.1],K08790 serine/threonine kinase 38 [EC:2.7.11.1]	IPR000719 Protein kinase domain,IPR000961 AGC-kinase, C-terminal,IPR008271 Serine/threonine-protein kinase, active site,IPR011009 Protein kinase-like domain superfamily,IPR017441 Protein kinase, ATP binding site,IPR017892 Protein kinase, C-terminal
AT3G14370	Protein kinase superfamily protein [Arabidopsis thaliana]	RC5G0240700	1.78302	-6.64651	-1.69777	yes	GO:0006468 Biological Process:protein phosphorylation,GO:0005524 Molecular Function:ATP binding,GO:0004672 Molecular Function:protein kinase activity	NA	IPR000719 Protein kinase domain,IPR008271 Serine/threonine-protein kinase, active site,IPR011009 Protein kinase-like domain superfamily
AT3G57710	Protein kinase superfamily protein [Arabidopsis thaliana]	RC6G0061700	2.62655	-1.87782	-1.5742	yes	GO:0006468 Biological Process:protein phosphorylation,GO:0005524 Molecular Function:ATP binding,GO:0004672 Molecular Function:protein kinase activity	NA	IPR000719 Protein kinase domain,IPR011009 Protein kinase-like domain superfamily
AT4G02630	Protein kinase superfamily protein [Arabidopsis thaliana]	RC6G0564300	-2.41672	3.1095	1.36583	yes	GO:0006468 Biological Process:protein phosphorylation,GO:0005524 Molecular Function:ATP binding,GO:0005524 Molecular Function:ATP binding,GO:0004672 Molecular Function:protein kinase activity	NA	IPR000719 Protein kinase domain,IPR008271 Serine/threonine-protein kinase, active site,IPR011009 Protein kinase-like domain superfamily,IPR017441 Protein kinase, ATP binding site
AT4G23180	cysteine-rich RLK (RECEPTOR-like protein kinase) 10 [Arabidopsis thaliana]	RC5G0292200	1.69129	-1.1453	-2.1845	yes	GO:0006468 Biological Process:protein phosphorylation,GO:0005524 Molecular Function:ATP binding,GO:0005524 Molecular Function:ATP binding,GO:0004672 Molecular Function:protein kinase activity	NA	IPR000719 Protein kinase domain,IPR002902 Gnk2-homologous domain,IPR008271 Serine/threonine-protein kinase, active site,IPR011009 Protein kinase-like domain superfamily,IPR017441 Protein kinase, ATP binding site
AT4G27290	S-locus lectin protein kinase family protein	RC7G0409400	2.2182	-3.94871	-2.2182	yes	GO:0006468 Biological Process:protein phosphorylation,GO:0048544 Biological Process:recognition of pollen,GO:0005524 Molecular Function:ATP binding,GO:0004672 Molecular Function:protein kinase activity,GO:0004674 Molecular Function:protein serine/threonine kinase activity	NA	IPR000719 Protein kinase domain,IPR000742 EGF-like domain,IPR000858 S-locus glycoprotein domain,IPR001480 Bulb-type lectin domain,IPR008271 Serine/threonine-protein kinase, active site,IPR011009 Protein kinase-like domain superfamily,IPR024171 S-receptor-like serine/threonine-protein kinase,IPR036426 Bulb-type lectin domain superfamily
AT5G10530	Concanavalin A-like lectin protein kinase family protein [Arabidopsis thaliana]	RC0G0188400	6.40571	-3.73004	-6.40571	yes	GO:0006468 Biological Process:protein phosphorylation,GO:0005524 Molecular Function:ATP binding,GO:0005524 Molecular Function:ATP binding,GO:0030246 Molecular Function:carbohydrate binding,GO:0004672 Molecular Function:protein kinase activity	NA	IPR000719 Protein kinase domain,IPR000985 Legume lectin, alpha chain, conserved site,IPR001220 Legume lectin domain,IPR008271 Serine/threonine-protein kinase, active site,IPR011009 Protein kinase-like domain superfamily,IPR013320 Concanavalin A-like lectin/glucanase domain superfamily,IPR017441 Protein kinase, ATP binding site,IPR021157 Cytochrome c1, transmembrane anchor, C-terminal
AT5G24080	Protein kinase superfamily protein	RC4G0139200	-3.58833	2.11418	3.58833	yes	GO:0006468 Biological Process:protein phosphorylation,GO:0005524 Molecular Function:ATP binding,GO:0005524 Molecular Function:ATP binding,GO:0004672 Molecular Function:protein kinase activity	NA	IPR000719 Protein kinase domain,IPR001245 Serine-threonine/tyrosine-protein kinase, catalytic domain,IPR008271 Serine/threonine-protein kinase, active site,IPR011009 Protein kinase-like domain superfamily,IPR017441 Protein kinase, ATP binding site
AT5G38280	PR5-like receptor kinase [Arabidopsis thaliana]	RC5G0416000	-1.78614	2.15185	2.53114	yes	GO:0006468 Biological Process:protein phosphorylation,GO:0005524 Molecular Function:ATP binding,GO:0005524 Molecular Function:ATP binding,GO:0004672 Molecular Function:protein kinase activity	NA	IPR000719 Protein kinase domain,IPR008271 Serine/threonine-protein kinase, active site,IPR011009 Protein kinase-like domain superfamily,IPR017441 Protein kinase, ATP binding site
		Phosphatase
AT2G01180	phosphatidic acid phosphatase 1 [Arabidopsis thaliana]	RC4G0386800	-1.19797	1.59425	1.1432	yes	NA	K18693 diacylglycerol diphosphate phosphatase / phosphatidate phosphatase [EC:3.1.3.81 3.1.3.4],K18693 diacylglycerol diphosphate phosphatase / phosphatidate phosphatase [EC:3.1.3.81 3.1.3.4]	IPR000326 Phosphatidic acid phosphatase type 2/haloperoxidase,IPR028681 Lipid phosphate phosphatase LPP1 /LPP2/LPP3, plant,IPR036938 Phosphatidic acid phosphatase type 2/haloperoxidase superfamily
AT3G02870	Inositol monophosphatase family protein [Arabidopsis thaliana]	RC5G0009400	-1.53805	1.51288	1.61274	yes	GO:0046854 Biological Process:phosphatidylinositol phosphorylation	K10047 inositol-phosphate phosphatase / L-galactose 1-phosphate phosphatase [EC:3.1.3.25 3.1.3.93],K10047 inositol-phosphate phosphatase / L-galactose 1-phosphate phosphatase [EC:3.1.3.25 3.1.3.93]	IPR000760 Inositol monophosphatase-like,IPR020550 Inositol monophosphatase, conserved site,IPR020552 Inositol monophosphatase, Lithium-sensitive,IPR020583 Inositol monophosphatase, metal-binding site
		TFs
AT3G07255	nuclear transport factor 2/RNA recognition motif protein [Arabidopsis thaliana]	RC6G0340200	-2.84593	1.43782	2.31417	yes	GO:0007165 Biological Process:signal transduction	NA	IPR012463 Ethylene-responsive binding factor-associated repression,IPR031307 Ninja family,IPR032308 Jas TPL-binding domain
AT2G14820	Phototropic-responsive NPH3 family protein [Arabidopsis thaliana]	RC6G0068700	1.16682	-1.09224	-1.07705	yes	GO:0009958 Biological Process:positive gravitropism,GO:0005515 Molecular Function:protein binding	NA	IPR000210 BTB/POZ domain,IPR011333 SKP1/BTB/POZ domain superfamily,IPR027356 NPH3 domain,IPR029960 BTB/POZ domain-containing protein NPY2
AT1G18330	Homeodomain-like superfamily protein [Arabidopsis thaliana]	RC7G0006800	-3.03513	1.85347	1.91353	yes	GO:0003677 Molecular Function:DNA binding	NA	IPR001005 SANT/Myb domain,IPR006447 Myb domain, plants,IPR009057 Homeobox-like domain superfamily,IPR017930 Myb domain
AT3G47600	myb domain protein 94 [Arabidopsis thaliana]	RC7G0045700	-2.22871	1.95448	1.28589	yes	GO:0003677 Molecular Function:DNA binding	K09422 "transcription factor MYB, plant"	IPR001005 SANT/Myb domain,IPR009057 Homeobox-like domain superfamily,IPR017930 Myb domain
AT4G37260	myb domain protein 73 [Arabidopsis thaliana]	RC6G0556000	-2.08044	1.76241	1.43462	yes	GO:0003677 Molecular Function:DNA binding	NA	IPR001005 SANT/Myb domain,IPR009057 Homeobox-like domain superfamily,IPR017930 Myb domain
AT1G26780	MYB117	RC7G0384200	2.10664	-3.90797	-3.70634	yes	GO:0003677 Molecular Function:DNA binding	K09422 "transcription factor MYB, plant"	IPR001005 SANT/Myb domain,IPR009057 Homeobox-like domain superfamily,IPR017930 Myb domain
AT1G75430	BEL1-like homeodomain 11 [Arabidopsis thaliana]	RC6G0504000	-3.19566	1.75221	1.99016	yes	GO:0006355 Biological Process:regulation of transcription, DNA-templated,GO:0003677 Molecular Function:DNA binding,GO:0003677 Molecular Function:DNA binding	NA	IPR001356 Homeobox domain,IPR006563 POX domain,IPR008422 Homeobox KN domain,IPR009057 Homeobox-like domain superfamily
AT1G15360	Ethylene-responsive transcription factor WIN1	RC6G0464700	-1.41529	1.10795	1.05751	yes	GO:0006355 Biological Process:regulation of transcription, DNA-templated,GO:0003677 Molecular Function:DNA binding,GO:0003700 Molecular Function:DNA binding transcription factor activity,GO:0003700 Molecular Function:DNA binding transcription factor activity	NA	IPR001471 AP2/ERF domain,IPR016177 DNA-binding domain superfamily,IPR017392 AP2/ERF transcription factor ERF/PTI6,IPR036955 AP2/ERF domain superfamily
AT5G50080	ethylene response factor 110 [Arabidopsis thaliana]	RC6G0257700	1.79452	-2.72529	-1.87345	yes	GO:0006355 Biological Process:regulation of transcription, DNA-templated,GO:0003677 Molecular Function:DNA binding,GO:0003700 Molecular Function:DNA binding transcription factor activity	NA	IPR001471 AP2/ERF domain,IPR016177 DNA-binding domain superfamily,IPR036955 AP2/ERF domain superfamily
AT1G21910	ERF012	RC6G0500300	2.06879	-4.56551	1.08694	yes	GO:0006355 Biological Process:regulation of transcription, DNA-templated,GO:0003677 Molecular Function:DNA binding,GO:0003700 Molecular Function:DNA binding transcription factor activity	NA	IPR001471 AP2/ERF domain,IPR016177 DNA-binding domain superfamily,IPR036955 AP2/ERF domain superfamily
AT5G18650	CHY-type/CTCHY-type/RING-type Zinc finger protein [Arabidopsis thaliana]	RC4G0269900	1.45991	-1.9004	-1.5783	yes	GO:0016567 Biological Process:protein ubiquitination,GO:0008270 Molecular Function:zinc ion binding,GO:0008270 Molecular Function:zinc ion binding	K10144 RING finger and CHY zinc finger domain-containing protein 1 [EC:2.3.2.27]	IPR001841 Zinc finger, RING-type,IPR008913 Zinc finger, CHY-type,IPR013083 Zinc finger, RING/FYVE/PHD-type,IPR017921 Zinc finger, CTCHY-type,IPR031109 Ring finger and CHY zinc finger domain-containing protein, plant,IPR037274 Zinc finger, CHY-type superfamily,IPR037275 Zinc finger, CTCHY-type superfamily
AT1G13195	RING/U-box superfamily protein [Arabidopsis thaliana]	RC4G0362600	-2.01248	2.0558	1.30308	yes	NA	NA	IPR001841 Zinc finger, RING-type,IPR013083 Zinc finger, RING/FYVE/PHD-type
AT5G17600	RING/U-box superfamily protein [Arabidopsis thaliana]	RC7G0298800	1.46296	-1.62097	-1.10066	yes	NA	NA	IPR001841 Zinc finger, RING-type,IPR013083 Zinc finger, RING/FYVE/PHD-type
AT3G18960	AP2/B3-like transcriptional factor family protein [Arabidopsis thaliana]	RC6G0131100	-1.9867	2.06709	3.48653	yes	GO:0003677 Molecular Function:DNA binding	NA	IPR003340 B3 DNA binding domain,IPR015300 DNA-binding pseudobarrel domain superfamily
AT5G42700	AP2/B3-like transcriptional factor family protein [Arabidopsis thaliana]	RC6G0121100	3.09384	-3.0157	-1.97965	yes	GO:0003677 Molecular Function:DNA binding	NA	IPR003340 B3 DNA binding domain,IPR015300 DNA-binding pseudobarrel domain superfamily
AT2G38470	WRKY DNA-binding protein 33 [Arabidopsis thaliana]	RC5G0618300	1.3187	-1.34359	-1.09327	yes	GO:0006355 Biological Process:regulation of transcription, DNA-templated,GO:0003700 Molecular Function:DNA binding transcription factor activity,GO:0043565 Molecular Function:sequence-specific DNA binding	K13424 WRKY transcription factor 33	IPR003657 WRKY domain,IPR036576 WRKY domain superfamily
AT3G15150	RING/U-box superfamily protein [Arabidopsis thaliana]	RC5G0285900	-1.9022	1.82701	1.69657	yes	GO:0000724 Biological Process:double-strand break repair via homologous recombination,GO:0030915 Cellular Component:Smc5-Smc6 complex,GO:0019789 Molecular Function:SUMO transferase activity,GO:0008270 Molecular Function:zinc ion binding	NA	IPR004181 Zinc finger, MIZ-type,IPR013083 Zinc finger, RING/FYVE/PHD-type,IPR026846 E3 SUMO-protein ligase Nse2 (Mms21)
AT1G08320	TGA9	RC5G0372400	1.62415	-3.86034	-1.66755	yes	GO:0006355 Biological Process:regulation of transcription, DNA-templated,GO:0006351 Biological Process:transcription, DNA-templated,GO:0003677 Molecular Function:DNA binding,GO:0003700 Molecular Function:DNA binding transcription factor activity,GO:0043565 Molecular Function:sequence-specific DNA binding	K14431 transcription factor TGA	IPR004827 Basic-leucine zipper domain,IPR008917 Transcription factor, Skn-1-like, DNA-binding domain superfamily,IPR025422 Transcription factor TGA like domain
AT1G31320	LOB domain-containing protein 4 [Arabidopsis thaliana]	RC5G0175800	6.71743	-4.71517	-1.03012	yes	NA	NA	IPR004883 Lateral organ boundaries, LOB
AT2G45680	TCP family transcription factor [Arabidopsis thaliana]	RC7G0209000	-4.18524	3.33417	1.91444	yes	NA	NA	IPR005333 Transcription factor, TCP,IPR017887 Transcription factor TCP subgroup
AT5G57150	basic helix-loop-helix (bHLH) DNA-binding superfamily protein	RC4G0101900	-4.82086	1.29757	2.01698	yes	GO:0046983 Molecular Function:protein dimerization activity	NA	IPR011598 Myc-type, basic helix-loop-helix (bHLH) domain,IPR036638 Helix-loop-helix DNA-binding domain superfamily
AT1G26945	basic helix-loop-helix (bHLH) DNA-binding superfamily protein	RC4G0436100	1.53076	-2.02142	-1.68211	yes	GO:0046983 Molecular Function:protein dimerization activity	NA	IPR011598 Myc-type, basic helix-loop-helix (bHLH) domain,IPR036638 Helix-loop-helix DNA-binding domain superfamily
AT5G48560	basic helix-loop-helix (bHLH) DNA-binding superfamily protein	RC6G0336300	1.8384	-4.18294	-2.63785	yes	GO:0046983 Molecular Function:protein dimerization activity	NA	IPR011598 Myc-type, basic helix-loop-helix (bHLH) domain,IPR036638 Helix-loop-helix DNA-binding domain superfamily
AT5G66560	Phototropic-responsive NPH3 family protein	RC2G0171500	-2.15922	2.37677	2.15922	yes	GO:0005515 Molecular Function:protein binding	NA	IPR000210 BTB/POZ domain,IPR011333 SKP1/BTB/POZ domain superfamily,IPR027356 NPH3 domain
AT1G60060	Serine/threonine-protein kinase WNK (With No Lysine)-like protein	RC4G0472200	-2.69721	4.44483	2.69721	yes	NA	NA	IPR025610 Transcription factor MYC/MYB N-terminal
		F-box/proteolysis
AT1G13570	F-box/RNI-like superfamily protein	RC6G0063000	1.66085	-4.07441	-2.29887	yes	GO:0005515 Molecular Function:protein binding	NA	IPR001810 F-box domain,IPR032675 Leucine-rich repeat domain superfamily,IPR036047 F-box-like domain superfamily
AT2G32560	F-box family protein	RC6G0272700	2.01868	-2.71136	-1.70688	yes	GO:0005515 Molecular Function:protein binding	NA	IPR001810 F-box domain,IPR036047 F-box-like domain superfamily
AT4G18760	receptor like protein 51	RC5G0106000	-1.32069	2.26631	1.56256	yes	GO:0005515 Molecular Function:protein binding	NA	IPR001611 Leucine-rich repeat,IPR032675 Leucine-rich repeat domain superfamily
AT5G00800	hypothetical protein AXX17_AT5G00800	RC5G0618400	1.22536	-3.25582	-1.52491	yes	GO:0005515 Molecular Function:protein binding	K10268 F-box and leucine-rich repeat protein 2/20	IPR001611 Leucine-rich repeat,IPR032675 Leucine-rich repeat domain superfamily
AT1G69550	disease resistance protein	RC6G0047700	2.51244	-2.79786	-1.1725	yes	GO:0005515 Molecular Function:protein binding	NA	IPR001611 Leucine-rich repeat,IPR032675 Leucine-rich repeat domain superfamily
AT5G36930	Disease resistance protein (TIR-NBS-LRR class) family	RC7G0480400	-1.79527	1.14743	1.50723	yes	NA	NA	IPR032675 Leucine-rich repeat domain superfamily,IPR036390 Winged helix DNA-binding domain superfamily
AT5G25640	Rhomboid-related intramembrane serine protease family protein	RC6G0544300	-1.22552	2.10754	1.5324	yes	GO:0016021 Cellular Component:integral component of membrane,GO:0004252 Molecular Function:serine-type endopeptidase activity	NA	IPR022764 Peptidase S54, rhomboid domain,IPR035952 Rhomboid-like superfamily
AT2G04160	SBT5.3	RC5G0646600	1.0338	-4.51759	-2.24586	yes	GO:0006508 Biological Process:proteolysis,GO:0004252 Molecular Function:serine-type endopeptidase activity	NA	IPR000209 Peptidase S8/S53 domain,IPR003137 PA domain,IPR010259 Peptidase S8 propeptide/proteinase inhibitor I9,IPR015500 Peptidase S8, subtilisin-related,IPR023828 Peptidase S8, subtilisin, Ser-active site,IPR036852 Peptidase S8/S53 domain superfamily,IPR037045 Peptidase S8 propeptide/proteinase inhibitor I9 superfamily
AT2G24200	Cytosol aminopeptidase family protein	RC5G0701400	1.85345	-2.86977	-1.21157	yes	GO:0019538 Biological Process:protein metabolic process,GO:0006508 Biological Process:proteolysis,GO:0005737 Cellular Component:cytoplasm,GO:0005622 Cellular Component:intracellular,GO:0004177 Molecular Function:aminopeptidase activity,GO:0030145 Molecular Function:manganese ion binding,GO:0008235 Molecular Function:metalloexopeptidase activity	K01255 leucyl aminopeptidase [EC:3.4.11.1],K01255 leucyl aminopeptidase [EC:3.4.11.1]	IPR000819 Peptidase M17, leucyl aminopeptidase, C-terminal,IPR008283 Peptidase M17, leucyl aminopeptidase, N-terminal,IPR011356 Peptidase M17, leucine aminopeptidase/peptidase B
AT5G59230	SBT5.4	RC5G0646700	4.64014	-2.54077	-1.77599	yes	GO:0006508 Biological Process:proteolysis,GO:0004252 Molecular Function:serine-type endopeptidase activity	NA	IPR000209 Peptidase S8/S53 domain,IPR003137 PA domain,IPR010259 Peptidase S8 propeptide/proteinase inhibitor I9,IPR015500 Peptidase S8, subtilisin-related,IPR023828 Peptidase S8, subtilisin, Ser-active site,IPR036852 Peptidase S8/S53 domain superfamily,IPR037045 Peptidase S8 propeptide/proteinase inhibitor I9 superfamily
AT4G20070	allantoate amidohydrolase	RC5G0190100	-1.65643	3.20026	2.22784	yes	GO:0008152 Biological Process:metabolic process,GO:0016787 Molecular Function:hydrolase activity,GO:0016813 Molecular Function:hydrolase activity, acting on carbon-nitrogen (but not peptide) bonds, in linear amidines	K02083 allantoate deiminase [EC:3.5.3.9],K02083 allantoate deiminase [EC:3.5.3.9]	IPR002933 Peptidase M20,IPR010158 Amidase, carbamoylase-type,IPR011650 Peptidase M20, dimerisation domain,IPR036264 Bacterial exopeptidase dimerisation domain
AT4G20070	allantoate amidohydrolase	RC5G0189700	-1.53689	3.31286	2.02853	yes	GO:0008152 Biological Process:metabolic process,GO:0016787 Molecular Function:hydrolase activity,GO:0016813 Molecular Function:hydrolase activity, acting on carbon-nitrogen (but not peptide) bonds, in linear amidines	K02083 allantoate deiminase [EC:3.5.3.9],K02083 allantoate deiminase [EC:3.5.3.9]	IPR002933 Peptidase M20,IPR010158 Amidase, carbamoylase-type,IPR011650 Peptidase M20, dimerisation domain,IPR036264 Bacterial exopeptidase dimerisation domain
AT2G34930	disease resistance family protein / LRR family protein	RC6G0251200	6.25482	-3.1285	-6.25482	yes	GO:0005515 Molecular Function:protein binding	NA	IPR001611 Leucine-rich repeat,IPR013210 Leucine-rich repeat-containing N-terminal, plant-type,IPR032675 Leucine-rich repeat domain superfamily
		Transporters
AT2G30530	hypothetical protein AXX17_AT2G30530	RC5G0091600	-1.73928	1.91457	1.37474	yes	GO:0006461 Biological Process:protein complex assembly,GO:0005739 Cellular Component:mitochondrion	K07555 ATP synthase mitochondrial F1 complex assembly factor 1	IPR010591 ATP11
AT3G16240	delta tonoplast integral protein	RC7G0247300	3.10401	-4.4542	-4.61731	yes	GO:0055085 Biological Process:transmembrane transport,GO:0016020 Cellular Component:membrane,GO:0015267 Molecular Function:channel activity	NA	IPR000425 Major intrinsic protein,IPR022357 Major intrinsic protein, conserved site,IPR023271 Aquaporin-like,IPR034294 Aquaporin transporter
AT1G77990	STAS domain / Sulfate transporter family	RC7G0564500	2.14129	-1.04747	-1.89672	yes	GO:0008272 Biological Process:sulfate transport,GO:0008272 Biological Process:sulfate transport,GO:0055085 Biological Process:transmembrane transport,GO:0016021 Cellular Component:integral component of membrane,GO:0016020 Cellular Component:membrane,GO:0008271 Molecular Function:secondary active sulfate transmembrane transporter activity,GO:0015116 Molecular Function:sulfate transmembrane transpo…	NA	IPR001902 SLC26A/SulP transporter,IPR002645 STAS domain,IPR011547 SLC26A/SulP transporter domain,IPR018045 Sulphate anion transporter, conserved site,IPR030315 Plant low affinity sulfate transporter,IPR036513 STAS domain superfamily
AT3G13620	Amino acid permease family protein	RC5G0730700	-3.06422	2.63346	1.72404	yes	GO:0003333 Biological Process:amino acid transmembrane transport,GO:0016020 Cellular Component:membrane,GO:0015171 Molecular Function:amino acid transmembrane transporter activity	NA	IPR002293 Amino acid/polyamine transporter I
AT1G31830	Amino acid permease family protein	RC6G0297600	-1.22265	1.36636	1.35	yes	GO:0003333 Biological Process:amino acid transmembrane transport,GO:0016020 Cellular Component:membrane,GO:0015171 Molecular Function:amino acid transmembrane transporter activity	NA	IPR002293 Amino acid/polyamine transporter I
AT1G66950	pleiotropic drug resistance 11	RC5G0471900	1.62554	-2.7057	-3.87748	yes	GO:0016020 Cellular Component:membrane,GO:0005524 Molecular Function:ATP binding,GO:0016887 Molecular Function:ATPase activity	NA	IPR003439 ABC transporter-like,IPR013525 ABC-2 type transporter,IPR013581 Plant PDR ABC transporter associated,IPR027417 P-loop containing nucleoside triphosphate hydrolase,IPR029481 ABC-transporter N-terminal domain
AT1G66950	pleiotropic drug resistance 11	RC5G0472500	1.8096	-1.61748	-1.5312	yes	GO:0016020 Cellular Component:membrane,GO:0005524 Molecular Function:ATP binding,GO:0016887 Molecular Function:ATPase activity	NA	IPR003439 ABC transporter-like,IPR013525 ABC-2 type transporter,IPR013581 Plant PDR ABC transporter associated,IPR027417 P-loop containing nucleoside triphosphate hydrolase,IPR029481 ABC-transporter N-terminal domain
AT2G30070	potassium transporter 1	RC5G0606500	2.83014	-1.48148	-1.76215	yes	GO:0071805 Biological Process:potassium ion transmembrane transport,GO:0016020 Cellular Component:membrane,GO:0015079 Molecular Function:potassium ion transmembrane transporter activity	NA	IPR003855 Potassium transporter
AT2G39730	rubisco activase	RC5G0570400	-1.62736	4.36149	1.72642	yes	GO:0005524 Molecular Function:ATP binding	NA	IPR003959 ATPase, AAA-type, core,IPR027417 P-loop containing nucleoside triphosphate hydrolase
AT1G56080	interactor of constitutive active ROPs protein	RC5G0229400	-1.18337	1.13359	1.01424	yes	GO:0016021 Cellular Component:integral component of membrane,GO:0022857 Molecular Function:transmembrane transporter activity	NA	IPR030184 WAT1-related protein
AT4G13150	transmembrane protein	RC6G0348300	-2.50977	1.80439	1.76343	yes	NA	NA	IPR032816 SNARE associated Golgi protein,IPR032818 DedA family
AT4G38260	transport/golgi organization-like protein (DUF833)	RC6G0313100	-1.14712	1.08961	1.15708	yes	NA	NA	IPR008551 Transport and Golgi organisation protein 2
AT5G47560	sodium-dicarboxylate cotransporter-like	RC5G0012100	-2.72346	1.63905	1.94549	yes	GO:0006814 Biological Process:sodium ion transport,GO:0055085 Biological Process:transmembrane transport,GO:0016020 Cellular Component:membrane,GO:0005215 Molecular Function:transporter activity	NA	IPR001898 Solute carrier family 13
AT4G18160	Ca2+ activated outward rectifying K+ channel 6	RC5G0121200	1.92415	-1.42878	-1.06397	yes	GO:0071805 Biological Process:potassium ion transmembrane transport,GO:0016020 Cellular Component:membrane,GO:0005267 Molecular Function:potassium channel activity	K05389 "potassium channel subfamily K, other eukaryote"	IPR003280 Two pore domain potassium channel,IPR011992 EF-hand domain pair,IPR013099 Potassium channel domain,IPR018247 EF-Hand 1, calcium-binding site
AT5G64250	Aldolase-type TIM barrel family protein	RC6G0232000	2.74406	-1.08518	-2.59288	yes	GO:0055114 Biological Process:oxidation-reduction process,GO:0003824 Molecular Function:catalytic activity,GO:0018580 Molecular Function:nitronate monooxygenase activity	NA	IPR004136 Nitronate monooxygenase,IPR013785 Aldolase-type TIM barrel
At1g66950	Putative ABC transporter	RC3G0237000	2.34388	-4.10089	-2.34388	yes	GO:0016020 Cellular Component:membrane,GO:0005524 Molecular Function:ATP binding,GO:0016887 Molecular Function:ATPase activity	NA	IPR003439 ABC transporter-like,IPR013525 ABC-2 type transporter,IPR013581 Plant PDR ABC transporter associated,IPR027417 P-loop containing nucleoside triphosphate hydrolase,IPR029481 ABC-transporter N-terminal domain
AT1G66950	ABC transporter, putative	RC5G0471800	2.0825	-2.82893	-2.0825	yes	GO:0016020 Cellular Component:membrane,GO:0005524 Molecular Function:ATP binding,GO:0016887 Molecular Function:ATPase activity	NA	IPR003439 ABC transporter-like,IPR013525 ABC-2 type transporter,IPR013581 Plant PDR ABC transporter associated,IPR027417 P-loop containing nucleoside triphosphate hydrolase,IPR029481 ABC-transporter N-terminal domain
AT5G46600	aluminum activated malate transporter family protein	RC6G0407900	2.57237	-2.64139	-2.57236	yes	GO:0015743 Biological Process:malate transport	NA	IPR020966 Aluminum-activated malate transporter
		Light signalling and C-metabolism
AT3G47470	light-harvesting chlorophyll-protein complex I subunit A4	RC7G0047800	-1.04269	3.08006	1.31005	yes	GO:0009765 Biological Process:photosynthesis, light harvesting,GO:0016020 Cellular Component:membrane	K08910 light-harvesting complex I chlorophyll a/b binding protein 4	IPR001344 Chlorophyll A-B binding protein, plant,IPR022796 Chlorophyll A-B binding protein,IPR023329 Chlorophyll a/b binding domain superfamily
AT1G79040	photosystem II subunit R	RC5G0238200	-1.54438	3.85768	4.5054	yes	GO:0015979 Biological Process:photosynthesis,GO:0009523 Cellular Component:photosystem II,GO:0009654 Cellular Component:photosystem II oxygen evolving complex,GO:0042651 Cellular Component:thylakoid membrane	K03541 photosystem II 10kDa protein	IPR006814 Photosystem II PsbR
AT1G67740	photosystem II BY	RC4G0366300	-1.97502	3.43139	3.61625	yes	GO:0015979 Biological Process:photosynthesis,GO:0016021 Cellular Component:integral component of membrane,GO:0009523 Cellular Component:photosystem II,GO:0030145 Molecular Function:manganese ion binding	K02723 photosystem II PsbY protein	IPR009388 Photosystem II PsbY
AT3G51370	Protein phosphatase 2C family protein	RC6G0295500	2.00814	-1.71059	-1.50101	yes	GO:0006470 Biological Process:protein dephosphorylation,GO:0003824 Molecular Function:catalytic activity,GO:0043169 Molecular Function:cation binding,GO:0004722 Molecular Function:protein serine/threonine phosphatase activity	K01102 pyruvate dehydrogenase phosphatase [EC:3.1.3.43],K01102 pyruvate dehydrogenase phosphatase [EC:3.1.3.43]	IPR000222 PPM-type phosphatase, divalent cation binding,IPR001932 PPM-type phosphatase domain,IPR015655 Protein phosphatase 2C family,IPR036457 PPM-type phosphatase domain superfamily
AT2G34790	FAD-binding Berberine family protein	RC5G0162300	1.75781	-1.26706	-1.39466	yes	GO:0055114 Biological Process:oxidation-reduction process,GO:0003824 Molecular Function:catalytic activity,GO:0050660 Molecular Function:flavin adenine dinucleotide binding,GO:0050660 Molecular Function:flavin adenine dinucleotide binding,GO:0016491 Molecular Function:oxidoreductase activity,GO:0016614 Molecular Function:oxidoreductase activity, acting on CH-OH group of donors	K22395 cinnamyl-alcohol dehydrogenase [EC:1.1.1.195]	IPR006094 FAD linked oxidase, N-terminal,IPR012951 Berberine/berberine-like,IPR016166 FAD-binding, type 2,IPR016167 FAD-binding, type 2, subdomain 1,IPR016169 CO dehydrogenase flavoprotein-like, FAD-binding, subdomain 2,IPR036318 FAD-binding, type 2-like superfamily
AT4G34230	cinnamyl alcohol dehydrogenase 5	RC2G0201400	3.19544	-5.97526	-3.19544	yes	GO:0055114 Biological Process:oxidation-reduction process,GO:0016491 Molecular Function:oxidoreductase activity,GO:0008270 Molecular Function:zinc ion binding	K00083 cinnamyl-alcohol dehydrogenase [EC:1.1.1.195]	IPR002328 Alcohol dehydrogenase, zinc-type, conserved site,IPR011032 GroES-like superfamily,IPR013149 Alcohol dehydrogenase, C-terminal,IPR013154 Alcohol dehydrogenase, N-terminal,IPR036291 NAD(P)-binding domain superfamily
AT5G43860	chlorophyllase 2	RC4G0014500	4.27858	-4.74514	-4.27858	yes	GO:0015996 Biological Process:chlorophyll catabolic process,GO:0047746 Molecular Function:chlorophyllase activity	K08099 chlorophyllase [EC:3.1.1.14]	IPR017395 Chlorophyllase,IPR029058 Alpha/Beta hydrolase fold
AT1G29930	chlorophyll A/B binding protein 1	RC0G0182700	-7.56466	4.10051	7.56466	yes	GO:0009765 Biological Process:photosynthesis, light harvesting,GO:0016020 Cellular Component:membrane	K08912 light-harvesting complex II chlorophyll a/b binding protein 1	IPR001344 Chlorophyll A-B binding protein, plant,IPR022796 Chlorophyll A-B binding protein,IPR023329 Chlorophyll a/b binding domain superfamily
AtCg00020	photosystem II protein D1	RC0G0240800	-5.23181	2.47678	5.23182	yes	GO:0019684 Biological Process:photosynthesis, light reaction,GO:0009772 Biological Process:photosynthetic electron transport in photosystem II,GO:0009055 Molecular Function:electron transfer activity,GO:0045156 Molecular Function:electron transporter, transferring electrons within the cyclic electron transport pathway of photosynthesis activity	K02703 photosystem II P680 reaction center D1 protein [EC:1.10.3.9],K02703 photosystem II P680 reaction center D1 protein [EC:1.10.3.9]	IPR000484 Photosynthetic reaction centre, L/M,IPR005867 Photosystem II protein D1,IPR036854 Photosystem II protein D1 superfamily
AT5G02120	one helix protein	RC3G0264600	-3.75596	3.943	3.75596	yes	NA	NA	IPR023329 Chlorophyll a/b binding domain superfamily
AT3G61470	Lhca2 protein [	RC4G0347900	-3.40838	3.9235	3.40839	yes	GO:0009765 Biological Process:photosynthesis, light harvesting,GO:0016020 Cellular Component:membrane	K08908 light-harvesting complex I chlorophyll a/b binding protein 2	IPR001344 Chlorophyll A-B binding protein, plant,IPR022796 Chlorophyll A-B binding protein,IPR023329 Chlorophyll a/b binding domain superfamily
AT2G32300	uclacyanin 1	RC5G0014400	-2.65584	4.41786	2.65584	yes	GO:0009055 Molecular Function:electron transfer activity	NA	IPR003245 Phytocyanin domain,IPR008972 Cupredoxin
AT1G30380	photosystem I subunit K	RC5G0142900	-4.3768	4.5668	4.3768	yes	GO:0015979 Biological Process:photosynthesis,GO:0016020 Cellular Component:membrane,GO:0009522 Cellular Component:photosystem I,GO:0016168 Molecular Function:chlorophyll binding	K02698 photosystem I subunit X	IPR000549 Photosystem I PsaG/PsaK protein,IPR016370 Photosystem I PsaG/PsaK, plant,IPR017493 Photosystem I reaction centre subunit psaK, chloroplastic,IPR023618 Photosystem I PsaG/PsaK domain, chloroplastic,IPR035982 Photosystem I reaction centre subunit PsaK superfamily
AT2G30570	photosystem II reaction center W	RC6G0391500	-2.1246	6.1816	2.1246	yes	GO:0015979 Biological Process:photosynthesis,GO:0009507 Cellular Component:chloroplast,GO:0009523 Cellular Component:photosystem II	K02721 photosystem II PsbW protein	IPR009806 Photosystem II PsbW, class 2
AT1G44446	chlorophyll a oxygenase	RC6G0496500	-3.8567	2.50616	3.8567	yes	GO:0055114 Biological Process:oxidation-reduction process,GO:0051537 Molecular Function:2 iron, 2 sulfur cluster binding,GO:0010277 Molecular Function:chlorophyllide a oxygenase [overall] activity,GO:0016491 Molecular Function:oxidoreductase activity	K13600 chlorophyllide a oxygenase [EC:1.14.13.122]	IPR013626 Pheophorbide a oxygenase,IPR017941 Rieske [2Fe-2S] iron-sulphur domain,IPR036922 Rieske [2Fe-2S] iron-sulphur domain superfamily
AT3G03210	Pmr5/Cas1p GDSL/SGNH-like acyl-esterase family protein	RC7G0099200	-2.07085	3.16592	2.07085	yes	GO:0055114 Biological Process:oxidation-reduction process,GO:0016491 Molecular Function:oxidoreductase activity,GO:0008270 Molecular Function:zinc ion binding	K00001 alcohol dehydrogenase [EC:1.1.1.1]	IPR002328 Alcohol dehydrogenase, zinc-type, conserved site,IPR011032 GroES-like superfamily,IPR013149 Alcohol dehydrogenase, C-terminal,IPR013154 Alcohol dehydrogenase, N-terminal,IPR036291 NAD(P)-binding domain superfamily
AT1G72680	cinnamyl-alcohol dehydrogenase	RC7G0103700	-2.04215	2.312	2.04215	yes	GO:0055114 Biological Process:oxidation-reduction process,GO:0016491 Molecular Function:oxidoreductase activity,GO:0008270 Molecular Function:zinc ion binding	K00083 cinnamyl-alcohol dehydrogenase [EC:1.1.1.195]	IPR002328 Alcohol dehydrogenase, zinc-type, conserved site,IPR011032 GroES-like superfamily,IPR013149 Alcohol dehydrogenase, C-terminal,IPR013154 Alcohol dehydrogenase, N-terminal,IPR029752 D-isomer specific 2-hydroxyacid dehydrogenase, NAD-binding domain conserved site 1,IPR036291 NAD(P)-binding domain superfamily
AT1G60950	2Fe-2S ferredoxin-like superfamily protein	RC7G0392900	-2.53187	5.16623	2.53187	yes	GO:0022900 Biological Process:electron transport chain,GO:0051537 Molecular Function:2 iron, 2 sulfur cluster binding,GO:0009055 Molecular Function:electron transfer activity,GO:0051536 Molecular Function:iron-sulfur cluster binding	NA	IPR001041 2Fe-2S ferredoxin-type iron-sulfur binding domain,IPR006058 2Fe-2S ferredoxin, iron-sulphur binding site,IPR010241 Ferredoxin [2Fe-2S], plant,IPR012675 Beta-grasp domain superfamily,IPR036010 2Fe-2S ferredoxin-like superfamily
AT1G16590	LHCB6	RC7G0438700	-2.97289	5.46463	2.97289	yes	GO:0009765 Biological Process:photosynthesis, light harvesting,GO:0016020 Cellular Component:membrane	K08917 light-harvesting complex II chlorophyll a/b binding protein 6	IPR001344 Chlorophyll A-B binding protein, plant,IPR022796 Chlorophyll A-B binding protein,IPR023329 Chlorophyll a/b binding domain superfamily
AT1G22170	Phosphoglycerate mutase family protein	RC7G0562900	-2.40147	2.10073	2.40147	yes	GO:0006096 Biological Process:glycolytic process,GO:0008152 Biological Process:metabolic process,GO:0003824 Molecular Function:catalytic activity,GO:0016868 Molecular Function:intramolecular transferase activity, phosphotransferases,GO:0004619 Molecular Function:phosphoglycerate mutase activity	K01834 "2,3-bisphosphoglycerate-dependent phosphoglycerate mutase [EC:5.4.2.11]",K01834 "2,3-bisphosphoglycerate-dependent phosphoglycerate mutase [EC:5.4.2.11]",K01834 "2,3-bisphosphoglycerate-dependent phosphoglycerate mutase [EC:5.4.2.11]",K01834 "2,3-bisphosphoglycerate-dependent phosphoglycerate mutase [EC:5.4.2.11]"	IPR001345 Phosphoglycerate/bisphosphoglycerate mutase, active site,IPR005952 Phosphoglycerate mutase 1,IPR013078 Histidine phosphatase superfamily, clade-1,IPR029033 Histidine phosphatase superfamily
AT4G16260	Glycosyl hydrolase superfamily protein	RC4G0298400	3.24202	-1.07012	-2.41325	yes	GO:0005975 Biological Process:carbohydrate metabolic process,GO:0004553 Molecular Function:hydrolase activity, hydrolyzing O-glycosyl compounds	NA	IPR000490 Glycoside hydrolase family 17,IPR017853 Glycoside hydrolase superfamily
At1g30080	putative beta-1,3-glucanase precursor	RC5G0131900	4.20531	-4.96703	-1.32068	yes	GO:0005975 Biological Process:carbohydrate metabolic process,GO:0004553 Molecular Function:hydrolase activity, hydrolyzing O-glycosyl compounds	NA	IPR000490 Glycoside hydrolase family 17,IPR017853 Glycoside hydrolase superfamily
		Hormone related
AT1G19840	SAUR-like auxin-responsive protein family	RC6G0512900	2.68934	-4.74558	-1.34861	yes	GO:0009733 Biological Process:response to auxin	NA	IPR003676 Small auxin-up RNA
AT2G39540	Gibberellin-regulated family protein	RC6G0572800	-1.10022	2.7038	1.0578	yes	NA	NA	IPR003854 Gibberellin regulated protein
AT1G67560	lipoxygenase	RC5G0078800	-3.74063	4.71691	3.74064	yes	GO:0055114 Biological Process:oxidation-reduction process,GO:0046872 Molecular Function:metal ion binding,GO:0016491 Molecular Function:oxidoreductase activity,GO:0016702 Molecular Function:oxidoreductase activity, acting on single donors with incorporation of molecular oxygen, incorporation of two atoms of oxygen,GO:0005515 Molecular Function:protein binding	K00454 lipoxygenase [EC:1.13.11.12]	IPR000907 Lipoxygenase,IPR001024 PLAT/LH2 domain,IPR001246 Lipoxygenase, plant,IPR013819 Lipoxygenase, C-terminal,IPR020833 Lipoxygenase, iron binding site,IPR020834 Lipoxygenase, conserved site,IPR027433 Lipoxygenase, domain 3,IPR036226 Lipoxigenase, C-terminal domain superfamily,IPR036392 PLAT/LH2 domain superfamily
AT5G18020	SAUR-like auxin-responsive protein family	RC7G0305400	-4.52788	3.47131	4.52789	yes	GO:0009733 Biological Process:response to auxin	NA	IPR003676 Small auxin-up RNA
AT3G19270	cytochrome P450,	RC6G0562100	3.03421	-2.50045	-3.03421	yes	GO:0055114 Biological Process:oxidation-reduction process,GO:0020037 Molecular Function:heme binding,GO:0005506 Molecular Function:iron ion binding,GO:0016705 Molecular Function:oxidoreductase activity, acting on paired donors, with incorporation or reduction of molecular oxygen	K09843 (+)-abscisic acid 8'-hydroxylase [EC:1.14.13.93],K09843 (+)-abscisic acid 8'-hydroxylase [EC:1.14.13.93]	IPR001128 Cytochrome P450,IPR002401 Cytochrome P450, E-class, group I,IPR017972 Cytochrome P450, conserved site,IPR036396 Cytochrome P450 superfamily
		Defense related
	NO MATCH	RC4G0293500	2.21196	-5.44113	-3.30965	yes	GO:0006952 Biological Process:defense response,GO:0009607 Biological Process:response to biotic stimulus	NA	IPR000916 Bet v I/Major latex protein,IPR023393 START-like domain superfamily,IPR024949 Bet v I type allergen
AT1G24020	MLP-LIKE PROTEIN 423	RC4G0292300	5.43258	-2.07591	-1.69878	yes	GO:0006952 Biological Process:defense response,GO:0009607 Biological Process:response to biotic stimulus	NA	IPR000916 Bet v I/Major latex protein,IPR023393 START-like domain superfamily,IPR024949 Bet v I type allergen
AT5G18360	Disease resistance protein (TIR-NBS-LRR class) family [	RC6G0241800	2.42699	-2.59769	-1.0019	yes	GO:0007165 Biological Process:signal transduction,GO:0043531 Molecular Function:ADP binding,GO:0005515 Molecular Function:protein binding	NA	IPR000157 Toll/interleukin-1 receptor homology (TIR) domain,IPR002182 NB-ARC,IPR011713 Leucine-rich repeat 3,IPR027417 P-loop containing nucleoside triphosphate hydrolase,IPR032675 Leucine-rich repeat domain superfamily,IPR035897 Toll/interleukin-1 receptor homology (TIR) domain superfamily
AT5G21105	Plant L-ascorbate oxidase	RC7G0395600	-2.14029	2.50576	1.76168	yes	GO:0055114 Biological Process:oxidation-reduction process,GO:0005576 Cellular Component:extracellular region,GO:0005507 Molecular Function:copper ion binding,GO:0005507 Molecular Function:copper ion binding,GO:0016491 Molecular Function:oxidoreductase activity	K00423 L-ascorbate oxidase [EC:1.10.3.3]	IPR001117 Multicopper oxidase, type 1,IPR002355 Multicopper oxidase, copper-binding site,IPR008972 Cupredoxin,IPR011706 Multicopper oxidase, type 2,IPR011707 Multicopper oxidase, type 3,IPR017760 L-ascorbate oxidase, plants,IPR033138 Multicopper oxidases, conserved site
AT4G12420	Cupredoxin superfamily protein	RC7G0233800	-1.2437	1.92363	2.33727	yes	GO:0055114 Biological Process:oxidation-reduction process,GO:0005507 Molecular Function:copper ion binding,GO:0005507 Molecular Function:copper ion binding,GO:0016491 Molecular Function:oxidoreductase activity	NA	IPR001117 Multicopper oxidase, type 1,IPR008972 Cupredoxin,IPR011706 Multicopper oxidase, type 2,IPR011707 Multicopper oxidase, type 3
AT3G48460	GDSL-like Lipase/Acylhydrolase superfamily protein	RC7G0134400	-2.16808	1.35283	2.03098	yes	GO:0016788 Molecular Function:hydrolase activity, acting on ester bonds	NA	IPR001087 GDSL lipase/esterase,IPR036514 SGNH hydrolase superfamily
AT5G64350	FK506-binding protein 12	RC5G0334700	-1.848	2.02812	2.28382	yes	NA	NA	IPR020683 Ankyrin repeat-containing domain,IPR036770 Ankyrin repeat-containing domain superfamily
AT2G45180	Bifunctional inhibitor/lipid-transfer protein/seed storage 2S albumin superfamily protein	RC6G0461800	-1.42058	5.28328	1.88886	yes	NA	NA	IPR027923 Hydrophobic seed protein,IPR036312 Bifunctional inhibitor/plant lipid transfer protein/seed storage helical domain superfamily
AT1G21350	Thioredoxin superfamily protein	RC6G0277700	-1.7351	2.39219	1.82304	yes	GO:0045454 Biological Process:cell redox homeostasis,GO:0016491 Molecular Function:oxidoreductase activity	NA	IPR013740 Redoxin,IPR013766 Thioredoxin domain,IPR036249 Thioredoxin-like superfamily
	no match	RC0G0020500	4.03341	-4.69971	-4.0334	yes	NA	NA	IPR010800 Glycine rich protein
At5g24090	acidic endochitinase	RC1G0556600	2.46616	-4.01978	-2.46616	yes	GO:0005975 Biological Process:carbohydrate metabolic process,GO:0004553 Molecular Function:hydrolase activity, hydrolyzing O-glycosyl compounds	K01183 chitinase [EC:3.2.1.14]	IPR001223 Glycoside hydrolase family 18, catalytic domain,IPR001579 Glycoside hydrolase, chitinase active site,IPR017853 Glycoside hydrolase superfamily
At3g12500	basic chitinase	RC2G0120500	3.53876	-4.30751	-3.53876	yes	GO:0005975 Biological Process:carbohydrate metabolic process,GO:0016998 Biological Process:cell wall macromolecule catabolic process,GO:0006032 Biological Process:chitin catabolic process,GO:0004568 Molecular Function:chitinase activity	K20547 basic endochitinase B [EC:3.2.1.14]	IPR000726 Glycoside hydrolase, family 19, catalytic,IPR016283 Glycoside hydrolase, family 19,IPR023346 Lysozyme-like domain superfamily
AT5G01740	Nuclear transport factor 2 (NTF2) family protein	RC3G0303800	2.2708	-6.07643	-2.27079	yes	NA	NA	IPR009798 Wound-induced protein Wun1-like,IPR032710 NTF2-like domain superfamily
AT2G35150	EXORDIUM like 7	RC5G0183500	2.45005	-2.76283	-2.45005	yes	NA	NA	IPR006766 Protein EXORDIUM-like
AT3G18280	Bifunctional inhibitor/lipid-transfer protein/seed storage 2S albumin superfamily protein	RC7G0027000	-3.6055	2.92638	3.60551	yes	GO:0006869 Biological Process:lipid transport	NA	IPR016140 Bifunctional inhibitor/plant lipid transfer protein/seed storage helical domain,IPR033872 Non-specific lipid-transfer protein type 2,IPR036312 Bifunctional inhibitor/plant lipid transfer protein/seed storage helical domain superfamily
AT4G08950	Phosphate-responsive 1 family protein	RC7G0551000	-3.22183	3.3225	3.22183	yes	NA	NA	IPR006766 Protein EXORDIUM-like
		Phenylpropanoid pathway
AT4G34050	S-adenosyl-L-methionine-dependent methyltransferases superfamily protein	RC6G0106200	-1.00063	2.3292	1.2108	yes	GO:0008171 Molecular Function:O-methyltransferase activity	K00588 caffeoyl-CoA O-methyltransferase [EC:2.1.1.104]	IPR002935 O-methyltransferase, family 3,IPR029063 S-adenosyl-L-methionine-dependent methyltransferase
AT5G54160	O-methyltransferase 1	RC6G0495200	-2.00415	2.14581	2.00415	yes	GO:0008171 Molecular Function:O-methyltransferase activity,GO:0008168 Molecular Function:methyltransferase activity,GO:0046983 Molecular Function:protein dimerization activity	K13066 caffeic acid 3-O-methyltransferase [EC:2.1.1.68]	IPR001077 O-methyltransferase, family 2,IPR012967 Plant methyltransferase dimerisation,IPR016461 O-methyltransferase COMT-type,IPR029063 S-adenosyl-L-methionine-dependent methyltransferase,IPR036388 Winged helix-like DNA-binding domain superfamily,IPR036390 Winged helix DNA-binding domain superfamily
AT4G35160	O-methyltransferase family protein	RC2G0349700	-3.13438	6.13255	3.13438	yes	GO:0008171 Molecular Function:O-methyltransferase activity,GO:0008168 Molecular Function:methyltransferase activity,GO:0046983 Molecular Function:protein dimerization activity	K16040 trans-resveratrol di-O-methyltransferase [EC:2.1.1.240]	IPR001077 O-methyltransferase, family 2,IPR012967 Plant methyltransferase dimerisation,IPR016461 O-methyltransferase COMT-type,IPR029063 S-adenosyl-L-methionine-dependent methyltransferase,IPR036388 Winged helix-like DNA-binding domain superfamily,IPR036390 Winged helix DNA-binding domain superfamily
		CW modifications
AT1G62770	Plant invertase/pectin methylesterase inhibitor superfamily protein	RC7G0232300	1.56576	-2.13667	-3.30737	yes	GO:0004857 Molecular Function:enzyme inhibitor activity	NA	IPR006501 Pectinesterase inhibitor domain,IPR035513 Invertase/pectin methylesterase inhibitor domain superfamily
At3g60730	putative pectinesterase	RC4G0465200	1.36512	-3.45134	-3.86806	yes	GO:0042545 Biological Process:cell wall modification,GO:0005618 Cellular Component:cell wall,GO:0004857 Molecular Function:enzyme inhibitor activity,GO:0030599 Molecular Function:pectinesterase activity	K01051 pectinesterase [EC:3.1.1.11]	IPR000070 Pectinesterase, catalytic,IPR006501 Pectinesterase inhibitor domain,IPR011050 Pectin lyase fold/virulence factor,IPR012334 Pectin lyase fold,IPR018040 Pectinesterase, Tyr active site,IPR033131 Pectinesterase, Asp active site,IPR035513 Invertase/pectin methylesterase inhibitor domain superfamily
AT3G17130	Plant invertase/pectin methylesterase inhibitor superfamily protein	RC4G0308800	1.681	-2.04436	-1.0999	yes	GO:0004857 Molecular Function:enzyme inhibitor activity	NA	IPR006501 Pectinesterase inhibitor domain,IPR035513 Invertase/pectin methylesterase inhibitor domain superfamily
AT1G20190	expansin 11	RC6G0522800	2.50286	-7.35261	-1.09015	yes	GO:0009664 Biological Process:plant-type cell wall organization,GO:0005576 Cellular Component:extracellular region	NA	IPR002963 Expansin,IPR007112 Expansin/pollen allergen, DPBB domain,IPR007117 Expansin, cellulose-binding-like domain,IPR007118 Expansin/Lol pI,IPR009009 RlpA-like protein, double-psi beta-barrel domain,IPR036749 Expansin, cellulose-binding-like domain superfamily,IPR036908 RlpA-like domain superfamily
AT1G70230	TRICHOME BIREFRINGENCE-LIKE 27 [	RC4G0473300	-2.45339	2.33172	1.95757	yes	GO:0010411 Biological Process:xyloglucan metabolic process,GO:0005794 Cellular Component:Golgi apparatus,GO:0016413 Molecular Function:O-acetyltransferase activity	NA	IPR025846 PMR5 N-terminal domain,IPR026057 PC-Esterase,IPR029962 Trichome birefringence-like family,IPR029963 Protein altered xyloglucan 4
AT5G58600	Pmr5/Cas1p GDSL/SGNH-like acyl-esterase family protein (DUF828)	RC5G0605300	-2.97819	2.36243	1.37457	yes	NA	NA	IPR025846 PMR5 N-terminal domain,IPR026057 PC-Esterase,IPR029962 Trichome birefringence-like family,IPR029981 Trichome birefringence-like 45/PMR5
		Other
AT4G13550	putative triglyceride lipase	RC4G0074800	1.70881	-1.9439	-1.85929	yes	GO:0006629 Biological Process:lipid metabolic process	NA	IPR000008 C2 domain,IPR002921 Fungal lipase-like domain,IPR029058 Alpha/Beta hydrolase fold,IPR035892 C2 domain superfamily
AT5G50170	C2 calcium/lipid-binding and GRAM domain containing protein	RC7G0145600	1.35949	-2.80714	-2.24727	yes	NA	NA	IPR000008 C2 domain,IPR004182 GRAM domain,IPR031968 VASt domain,IPR035892 C2 domain superfamily
AT3G22190	IQ-domain 5	RC5G0427500	1.01389	-2.03007	-1.6678	yes	GO:0005515 Molecular Function:protein binding	NA	IPR000048 IQ motif, EF-hand binding site
AT5G19770	tubulin alpha-3	RC5G0734400	-2.24862	1.92829	1.61648	yes	GO:0007017 Biological Process:microtubule-based process,GO:0005874 Cellular Component:microtubule,GO:0005525 Molecular Function:GTP binding,GO:0003924 Molecular Function:GTPase activity,GO:0005200 Molecular Function:structural constituent of cytoskeleton	K07374 tubulin alpha,K07374 tubulin alpha,K07374 tubulin alpha,K07374 tubulin alpha	IPR000217 Tubulin,IPR002452 Alpha tubulin,IPR003008 Tubulin/FtsZ, GTPase domain,IPR008280 Tubulin/FtsZ, C-terminal,IPR013838 Beta tubulin, autoregulation binding site,IPR017975 Tubulin, conserved site,IPR018316 Tubulin/FtsZ, 2-layer sandwich domain,IPR036525 Tubulin/FtsZ, GTPase domain superfamily,IPR037103 Tubulin/FtsZ, C-terminal domain superfamily
AT4G05150	Octicosapeptide/Phox/Bem1p family protein	RC5G0054400	-1.997	1.6352	1.10189	yes	GO:0005515 Molecular Function:protein binding	NA	IPR000270 PB1 domain
AT1G27210	ARM repeat superfamily protein	RC4G0478500	1.72748	-3.20341	-2.00979	yes	GO:0005874 Cellular Component:microtubule,GO:0005488 Molecular Function:binding,GO:0008017 Molecular Function:microtubule binding,GO:0005515 Molecular Function:protein binding	NA	IPR000357 HEAT repeat,IPR011989 Armadillo-like helical,IPR016024 Armadillo-type fold,IPR021133 HEAT, type 2,IPR033337 MT-associated protein TORTIFOLIA1/SPIRAL2-like
AT5G53160	membrane associated protein	RC5G0317800	-2.47945	2.51813	1.27651	yes	GO:0005789 Cellular Component:endoplasmic reticulum membrane	NA	IPR000535 Major sperm protein (MSP) domain,IPR008962 PapD-like superfamily,IPR013783 Immunoglobulin-like fold,IPR016763 Vesicle-associated membrane-protein-associated protein
AT5G52060	BCL-2-associated athanogene 1	RC5G0140000	-2.28761	2.84609	1.07055	yes	GO:0051087 Molecular Function:chaperone binding,GO:0005515 Molecular Function:protein binding	NA	IPR000626 Ubiquitin domain,IPR003103 BAG domain,IPR029071 Ubiquitin-like domain superfamily,IPR036533 BAG domain superfamily
AT5G19530	AT5G19530	RC6G0595500	-5.02692	2.10724	3.49405	yes	GO:0003824 Molecular Function:catalytic activity	K18787 thermospermine synthase [EC:2.5.1.79]	IPR001045 Spermidine/spermine synthases,IPR029063 S-adenosyl-L-methionine-dependent methyltransferase,IPR030374 Polyamine biosynthesis domain,IPR035246 Spermidine synthase, tetramerisation domain,IPR037163 Spermidine synthase, tetramerisation domain superfamily
AT5G22730	CYP86B1	RC4G0496100	1.03042	-2.48454	-2.5733	yes	GO:0055114 Biological Process:oxidation-reduction process,GO:0020037 Molecular Function:heme binding,GO:0005506 Molecular Function:iron ion binding,GO:0016705 Molecular Function:oxidoreductase activity, acting on paired donors, with incorporation or reduction of molecular oxygen	K15402 fatty acid omega-hydroxylase [EC:1.14.-.-],K15402 fatty acid omega-hydroxylase [EC:1.14.-.-]	IPR001128 Cytochrome P450,IPR002401 Cytochrome P450, E-class, group I,IPR017972 Cytochrome P450, conserved site,IPR036396 Cytochrome P450 superfamily
AT3G28520	CYP71B34	RC7G0141500	1.87837	-1.03599	-1.08198	yes	GO:0055114 Biological Process:oxidation-reduction process,GO:0020037 Molecular Function:heme binding,GO:0005506 Molecular Function:iron ion binding,GO:0016705 Molecular Function:oxidoreductase activity, acting on paired donors, with incorporation or reduction of molecular oxygen	NA	IPR001128 Cytochrome P450,IPR002401 Cytochrome P450, E-class, group I,IPR017972 Cytochrome P450, conserved site,IPR036396 Cytochrome P450 superfamily
AT5G63060	Sec14p-like phosphatidylinositol transfer family protein [	RC7G0151300	-1.69016	1.70373	1.44085	yes	NA	NA	IPR001251 CRAL-TRIO lipid binding domain,IPR036273 CRAL/TRIO, N-terminal domain superfamily,IPR036865 CRAL-TRIO lipid binding domain superfamily
AT2G44480	beta glucosidase 17	RC5G0672200	-3.17612	1.66582	2.17199	yes	GO:0005975 Biological Process:carbohydrate metabolic process,GO:0004553 Molecular Function:hydrolase activity, hydrolyzing O-glycosyl compounds	K01188 beta-glucosidase [EC:3.2.1.21]	IPR001360 Glycoside hydrolase family 1,IPR017853 Glycoside hydrolase superfamily,IPR033132 Glycosyl hydrolases family 1, N-terminal conserved site
AT1G11910	aspartic proteinase A1	RC5G0023900	1.04336	-2.62715	-1.65785	yes	GO:0006629 Biological Process:lipid metabolic process,GO:0006508 Biological Process:proteolysis,GO:0004190 Molecular Function:aspartic-type endopeptidase activity	K08245 phytepsin [EC:3.4.23.40],K08245 phytepsin [EC:3.4.23.40]	IPR001461 Aspartic peptidase A1 family,IPR001969 Aspartic peptidase, active site,IPR007856 Saposin-like type B, region 1,IPR008138 Saposin B type, region 2,IPR008139 Saposin B type domain,IPR011001 Saposin-like,IPR021109 Aspartic peptidase domain superfamily,IPR033121 Peptidase family A1 domain
AT1G09640	Translation elongation factor EF1B, gamma chain	RC7G0466800	-2.09425	1.84938	2.67912	yes	GO:0006414 Biological Process:translational elongation,GO:0003746 Molecular Function:translation elongation factor activity	K03233 elongation factor 1-gamma	IPR001662 Elongation factor 1B gamma, C-terminal,IPR036433 Elongation factor EF1B gamma, C-terminal domain superfamily
AT1G60550	enoyl-CoA hydratase/isomerase D	RC4G0466700	-1.84709	1.21627	2.42443	yes	GO:0009234 Biological Process:menaquinone biosynthetic process,GO:0008152 Biological Process:metabolic process,GO:0008935 Molecular Function:1,4-dihydroxy-2-naphthoyl-CoA synthase activity,GO:0003824 Molecular Function:catalytic activity	K01661 naphthoate synthase [EC:4.1.3.36]	IPR001753 Crotonase superfamily,IPR010198 1,4-Dihydroxy-2-naphthoyl-CoA synthase, MenB,IPR018376 Enoyl-CoA hydratase/isomerase, conserved site,IPR029045 ClpP/crotonase-like domain superfamily
AT1G61680	terpene synthase 14	RC5G0044100	-4.65612	1.2903	1.98288	yes	GO:0008152 Biological Process:metabolic process,GO:0016829 Molecular Function:lyase activity,GO:0000287 Molecular Function:magnesium ion binding,GO:0010333 Molecular Function:terpene synthase activity	K14175 "(3S,6E)-nerolidol synthase [EC:4.2.3.48]"	IPR001906 Terpene synthase, N-terminal domain,IPR005630 Terpene synthase, metal-binding domain,IPR008930 Terpenoid cyclases/protein prenyltransferase alpha-alpha toroid,IPR008949 Isoprenoid synthase domain superfamily,IPR036965 Terpene synthase, N-terminal domain superfamily
AT3G15260	Protein phosphatase 2C family protein	RC5G0287900	-1.18875	1.15621	1.11414	yes	GO:0006470 Biological Process:protein dephosphorylation,GO:0003824 Molecular Function:catalytic activity,GO:0004722 Molecular Function:protein serine/threonine phosphatase activity	K17506 protein phosphatase 1L [EC:3.1.3.16]	IPR001932 PPM-type phosphatase domain,IPR015655 Protein phosphatase 2C family,IPR036457 PPM-type phosphatase domain superfamily
AT4G26470	Calcium-binding EF-hand family protein	RC5G0643100	-1.07603	1.85601	1.64149	yes	GO:0005509 Molecular Function:calcium ion binding	NA	IPR002048 EF-hand domain,IPR011992 EF-hand domain pair,IPR018247 EF-Hand 1, calcium-binding site
AT4G10140	hypothetical protein AXX17_AT4G10140	RC7G0554100	-1.16186	1.08119	1.20931	yes	GO:0009785 Biological Process:blue light signaling pathway,GO:0009882 Molecular Function:blue light photoreceptor activity	NA	IPR002081 Cryptochrome/DNA photolyase class 1,IPR005101 Cryptochrome/DNA photolyase, FAD-binding domain,IPR006050 DNA photolyase, N-terminal,IPR014134 Cryptochrome, plant,IPR014729 Rossmann-like alpha/beta/alpha sandwich fold,IPR018394 Cryptochrome/DNA photolyase class 1, conserved site, C-terminal,IPR020978 Cryptochrome C-terminal,IPR036134 Cryptochrome/DNA photolyase, FAD-binding domain-like su…
AT3G14470	NB-ARC domain-containing disease resistance protein	RC7G0033400	-1.48932	1.53578	1.45327	yes	GO:0043531 Molecular Function:ADP binding	NA	IPR002182 NB-ARC,IPR027417 P-loop containing nucleoside triphosphate hydrolase,IPR032675 Leucine-rich repeat domain superfamily,IPR036388 Winged helix-like DNA-binding domain superfamily
AT4G27190	NB-ARC domain-containing disease resistance protein	RC4G0088100	1.08525	-1.56855	-2.42476	yes	GO:0043531 Molecular Function:ADP binding	NA	IPR002182 NB-ARC,IPR027417 P-loop containing nucleoside triphosphate hydrolase,IPR032675 Leucine-rich repeat domain superfamily,IPR036388 Winged helix-like DNA-binding domain superfamily
AT1G07260	UDP-glucosyl transferase 71C3	RC5G0593900	-1.40798	1.35167	1.5159	yes	GO:0008152 Biological Process:metabolic process,GO:0016758 Molecular Function:transferase activity, transferring hexosyl groups	NA	IPR002213 UDP-glucuronosyl/UDP-glucosyltransferase,IPR035595 UDP-glycosyltransferase family, conserved site
At1g74470	putative geranylgeranyl reductase	RC7G0046900	-3.1202	4.89367	1.34815	yes	GO:0015995 Biological Process:chlorophyll biosynthetic process,GO:0051188 Biological Process:cofactor biosynthetic process,GO:0055114 Biological Process:oxidation-reduction process,GO:0015979 Biological Process:photosynthesis,GO:0008033 Biological Process:tRNA processing,GO:0050660 Molecular Function:flavin adenine dinucleotide binding,GO:0045550 Molecular Function:geranylgeranyl reductase activi…	K10960 geranylgeranyl diphosphate/geranylgeranyl-bacteriochlorophyllide a reductase [EC:1.3.1.83 1.3.1.111],K10960 geranylgeranyl diphosphate/geranylgeranyl-bacteriochlorophyllide a reductase [EC:1.3.1.83 1.3.1.111]	IPR002218 tRNA uridine 5-carboxymethylaminomethyl modification enzyme MnmG-related,IPR010253 Geranylgeranyl reductase, plant/prokaryotic,IPR011774 Geranylgeranyl reductase, plant/cyanobacteria,IPR011777 Geranylgeranyl reductase family,IPR036188 FAD/NAD(P)-binding domain superfamily
AT2G18640	GERANYLGERANYL PYROPHOSPHATE SYNTHASE 3,	RC5G0070100	-1.38975	3.88081	1.23955	yes	GO:0008152 Biological Process:metabolic process,GO:0055114 Biological Process:oxidation-reduction process,GO:0046148 Biological Process:pigment biosynthetic process,GO:0004097 Molecular Function:catechol oxidase activity,GO:0016491 Molecular Function:oxidoreductase activity	K00422 polyphenol oxidase [EC:1.10.3.1]	IPR002227 Tyrosinase copper-binding domain,IPR006311 Twin-arginine translocation pathway, signal sequence,IPR008922 Uncharacterised domain, di-copper centre,IPR016213 Polyphenol oxidase,IPR022739 Polyphenol oxidase, central domain,IPR022740 Polyphenol oxidase, C-terminal
AT2G25737	Sulfite exporter TauE/SafE family protein	RC6G0544600	-1.60779	2.3484	1.62664	yes	GO:0016021 Cellular Component:integral component of membrane	NA	IPR002781 Transmembrane protein TauE-like
AT3G23470	Cyclopropane-fatty-acyl-phospholipid synthase	RC4G0064100	1.68942	-5.61402	-2.75914	yes	GO:0055114 Biological Process:oxidation-reduction process,GO:0016491 Molecular Function:oxidoreductase activity	K00574 cyclopropane-fatty-acyl-phospholipid synthase [EC:2.1.1.79]	IPR002937 Amine oxidase,IPR029063 S-adenosyl-L-methionine-dependent methyltransferase,IPR036188 FAD/NAD(P)-binding domain superfamily
AT1G11190	bifunctional nuclease i	RC5G0062300	3.02434	-2.34524	-1.37948	yes	GO:0006308 Biological Process:DNA catabolic process,GO:0004519 Molecular Function:endonuclease activity,GO:0016788 Molecular Function:hydrolase activity, acting on ester bonds,GO:0003676 Molecular Function:nucleic acid binding	NA	IPR003154 S1/P1 nuclease,IPR008947 Phospholipase C/P1 nuclease domain superfamily
AT5G17540	HXXXD-type acyl-transferase family protein	RC6G0243700	-1.95288	2.42103	2.80462	yes	GO:0016747 Molecular Function:transferase activity, transferring acyl groups other than amino-acyl groups	K19861 benzyl alcohol O-benzoyltransferase [EC:2.3.1.196 2.3.1.232],K19861 benzyl alcohol O-benzoyltransferase [EC:2.3.1.196 2.3.1.232]	IPR003480 Transferase
AT4G24510	HXXXD-type acyl-transferase family protein	RC7G0521100	1.5056	-3.89751	-2.09748	yes	GO:0016747 Molecular Function:transferase activity, transferring acyl groups other than amino-acyl groups	NA	IPR003480 Transferase
	NO MATCH	RC6G0206200	1.80803	-1.94417	-1.74554	yes	GO:0006508 Biological Process:proteolysis,GO:0008234 Molecular Function:cysteine-type peptidase activity	NA	IPR003653 Ulp1 protease family, C-terminal catalytic domain
AT5G50110	S-adenosyl-L-methionine-dependent methyltransferases superfamily protein	RC7G0029700	-1.94851	1.33433	1.08382	yes	GO:0006364 Biological Process:rRNA processing,GO:0005737 Cellular Component:cytoplasm,GO:0008649 Molecular Function:rRNA methyltransferase activity	K03501 16S rRNA (guanine527-N7)-methyltransferase [EC:2.1.1.170]	IPR003682 rRNA small subunit methyltransferase G,IPR029063 S-adenosyl-L-methionine-dependent methyltransferase
AT3G25900	Homocysteine S-methyltransferase family protein	RC4G0394400	-1.46443	3.35596	1.61642	yes	GO:0009086 Biological Process:methionine biosynthetic process,GO:0005737 Cellular Component:cytoplasm,GO:0047150 Molecular Function:betaine-homocysteine S-methyltransferase activity,GO:0008270 Molecular Function:zinc ion binding	K00547 homocysteine S-methyltransferase [EC:2.1.1.10]	IPR003726 Homocysteine-binding domain,IPR017226 Betaine-homocysteine S-methyltransferase, BHMT,IPR036589 Homocysteine-binding domain superfamily
AT4G23160	contains similarity to reverse transcriptase	RC6G0601100	-1.60172	2.28039	1.07444	yes	GO:0006364 Biological Process:rRNA processing,GO:0005737 Cellular Component:cytoplasm,GO:0008168 Molecular Function:methyltransferase activity	NA	IPR003742 RNA methyltransferase RlmH,IPR006843 Plastid lipid-associated protein/fibrillin conserved domain,IPR029026 tRNA (guanine-N1-)-methyltransferase, N-terminal,IPR029028 Alpha/beta knot methyltransferases
AT5G13200	GRAM domain family protein	RC4G0339400	-1.58287	1.42536	1.82492	yes	NA	NA	IPR004182 GRAM domain,IPR011993 PH-like domain superfamily
AT1G11840	glyoxalase/bleomycin resistance protein/dioxygenase superfamily protein	RC5G0026400	-1.34584	1.66095	2.33221	yes	GO:0004462 Molecular Function:lactoylglutathione lyase activity,GO:0046872 Molecular Function:metal ion binding	K01759 lactoylglutathione lyase [EC:4.4.1.5]	IPR004360 Glyoxalase/fosfomycin resistance/dioxygenase domain,IPR004361 Glyoxalase I,IPR018146 Glyoxalase I, conserved site,IPR029068 Glyoxalase/Bleomycin resistance protein/Dihydroxybiphenyl dioxygenase,IPR037523 Vicinal oxygen chelate (VOC) domain
AT2G36690	2-oxoglutarate (2OG) and Fe(II)-dependent oxygenase superfamily protein	RC7G0563900	-2.1887	3.06617	1.02208	yes	GO:0055114 Biological Process:oxidation-reduction process,GO:0016491 Molecular Function:oxidoreductase activity	NA	IPR005123 Oxoglutarate/iron-dependent dioxygenase,IPR026992 Non-haem dioxygenase N-terminal domain,IPR027443 Isopenicillin N synthase-like
AT1G76500	Putative AT-hook DNA-binding family protein	RC7G0355600	1.59182	-2.98508	-2.45602	yes	NA	NA	IPR005175 PPC domain,IPR014476 AT-hook motif nuclear-localized protein
AT1G10030	ergosterol biosynthesis protein	RC6G0056300	-2.62422	1.93103	1.80784	yes	GO:0016021 Cellular Component:integral component of membrane	NA	IPR005352 Erg28
AT1G76130	alpha-amylase-like 2	RC6G0526100	-1.35829	1.87667	1.10226	yes	GO:0005975 Biological Process:carbohydrate metabolic process,GO:0004556 Molecular Function:alpha-amylase activity,GO:0005509 Molecular Function:calcium ion binding,GO:0003824 Molecular Function:catalytic activity	K01176 alpha-amylase [EC:3.2.1.1]	IPR006047 Glycosyl hydrolase, family 13, catalytic domain,IPR012850 Alpha-amylase, C-terminal beta-sheet,IPR013775 Alpha-amylase, plant,IPR017853 Glycoside hydrolase superfamily
AT5G27650	hypothetical protein AXX17_AT5G27650	RC6G0428200	-1.8571	1.05147	1.06441	yes	GO:0030001 Biological Process:metal ion transport,GO:0046872 Molecular Function:metal ion binding	NA	IPR006121 Heavy metal-associated domain, HMA,IPR036163 Heavy metal-associated domain superfamily
AT5G59480	Haloacid dehalogenase-like hydrolase (HAD) superfamily protein	RC5G0565900	-2.80616	1.9019	1.0577	yes	GO:0008152 Biological Process:metabolic process,GO:0016787 Molecular Function:hydrolase activity	NA	IPR006439 HAD hydrolase, subfamily IA,IPR010237 Pyrimidine 5-nucleotidase,IPR023214 HAD superfamily,IPR036412 HAD-like superfamily
AT5G46250	RNA-binding protein	RC5G0129000	2.66721	-1.89368	-1.26403	yes	NA	K15191 La-related protein 7	IPR006630 La-type HTH domain,IPR036388 Winged helix-like DNA-binding domain superfamily,IPR036390 Winged helix DNA-binding domain superfamily
AT5G16360	NC domain-containing protein-like protein	RC6G0015500	-3.46067	1.17401	2.19127	yes	NA	NA	IPR007053 LRAT-like domain
AT1G29640	senescence regulator	RC5G0118600	-1.10947	3.4303	1.30634	yes	NA	NA	IPR007608 Senescence regulator S40
AT1G76400	Ribophorin I	RC6G0180200	-1.11787	1.25933	1.36386	yes	GO:0006486 Biological Process:protein glycosylation,GO:0005783 Cellular Component:endoplasmic reticulum,GO:0016021 Cellular Component:integral component of membrane,GO:0004579 Molecular Function:dolichyl-diphosphooligosaccharide-protein glycotransferase activity	NA	IPR007676 Ribophorin I
AT1G29720	hypothetical protein AXX17_AT1G29720	RC5G0120000	-2.00861	1.49031	1.90235	yes	GO:0016021 Cellular Component:integral component of membrane	NA	IPR008892 Cold-regulated 413 protein
AT2G24390	AIG2-like (avirulence induced gene) family protein	RC6G0540600	-2.30908	1.8326	1.64429	yes	NA	NA	IPR009288 Gamma-glutamylcyclotransferase, AIG2-like,IPR036568 Gamma-glutamyl cyclotransferase-like superfamily
AT1G10020	formin-like protein (DUF1005)	RC7G0490400	-1.15417	2.14992	1.40211	yes	NA	NA	IPR010410 Protein of unknown function DUF1005
AT4G21580	oxidoreductase, zinc-binding dehydrogenase family protein	RC5G0062000	1.63065	-1.18556	-1.42059	yes	GO:0055114 Biological Process:oxidation-reduction process	NA	IPR011032 GroES-like superfamily,IPR013149 Alcohol dehydrogenase, C-terminal,IPR013154 Alcohol dehydrogenase, N-terminal,IPR014189 Quinone oxidoreductase PIG3,IPR036291 NAD(P)-binding domain superfamily
AT5G56980	hypothetical protein AXX17_AT5G56980	RC4G0124800	-1.81676	1.75264	2.17624	yes	NA	NA	IPR011040 Sialidase,IPR036278 Sialidase superfamily
AT5G62110	hypothetical protein AXX17_AT5G62110	RC7G0031900	1.84825	-3.6293	-1.23485	yes	GO:0005874 Cellular Component:microtubule,GO:0005488 Molecular Function:binding,GO:0008017 Molecular Function:microtubule binding	NA	IPR011989 Armadillo-like helical,IPR016024 Armadillo-type fold,IPR033337 MT-associated protein TORTIFOLIA1/SPIRAL2-like
AT1G20140	hypothetical protein AXX17_AT1G20140	RC6G0123400	-1.38934	1.343	1.05182	yes	GO:0008152 Biological Process:metabolic process,GO:0016787 Molecular Function:hydrolase activity	NA	IPR013094 Alpha/beta hydrolase fold-3,IPR029058 Alpha/Beta hydrolase fold
AT5G16080	carboxyesterase 17	RC4G0397300	3.54154	-4.42017	-1.89941	yes	GO:0008152 Biological Process:metabolic process,GO:0016787 Molecular Function:hydrolase activity	NA	IPR013094 Alpha/beta hydrolase fold-3,IPR029058 Alpha/Beta hydrolase fold
AT3G47790	hypothetical protein AXX17_AT3G47790 [	RC7G0440700	1.89983	-1.15128	-2.66745	yes	GO:0008152 Biological Process:metabolic process,GO:0008168 Molecular Function:methyltransferase activity	NA	IPR013216 Methyltransferase type 11,IPR029063 S-adenosyl-L-methionine-dependent methyltransferase
AT5G19040	CYTOKININ SYNTHASE/isopentenyltransferase 5	RC4G0245000	3.9747	-5.22971	-1.57421	yes	GO:0008033 Biological Process:tRNA processing	K10760 adenylate dimethylallyltransferase (cytokinin synthase) [EC:2.5.1.27 2.5.1.112],K10760 adenylate dimethylallyltransferase (cytokinin synthase) [EC:2.5.1.27 2.5.1.112],K10760 adenylate dimethylallyltransferase (cytokinin synthase) [EC:2.5.1.27 2.5.1.112]	IPR018022 IPP transferase,IPR027417 P-loop containing nucleoside triphosphate hydrolase
AT3G14920	Peptide-N4-(N-acetyl-beta-glucosaminyl)asparagine amidase A protein	RC5G0274900	-1.97321	1.0972	1.59702	yes	NA	NA	IPR021102 Peptide-N4-(N-acetyl-beta-glucosaminyl)asparagine amidase A
AT3G14920	Peptide-N4-(N-acetyl-beta-glucosaminyl)asparagine amidase A protein	RC5G0274600	-1.41879	1.57162	2.40792	yes	NA	NA	IPR021102 Peptide-N4-(N-acetyl-beta-glucosaminyl)asparagine amidase A
AT1G04420	NAD(P)-linked oxidoreductase superfamily protein	RC6G0417800	-1.50569	1.05183	1.47357	yes	NA	NA	IPR023210 NADP-dependent oxidoreductase domain,IPR036812 NADP-dependent oxidoreductase domain superfamily
AT1G60730	NAD(P)-linked oxidoreductase superfamily protein	RC4G0181900	2.76274	-1.18578	-1.0994	yes	NA	NA	IPR023210 NADP-dependent oxidoreductase domain,IPR036812 NADP-dependent oxidoreductase domain superfamily
AT3G63430	zinc finger CCCH domain protein	RC6G0394000	1.89231	-4.52767	-1.94396	yes	GO:0051513 Biological Process:regulation of monopolar cell growth	NA	IPR025486 Domain of unknown function DUF4378,IPR032795 DUF3741-associated sequence motif,IPR033334 Protein LONGIFOLIA 1/2
AT5G13100	Gap junction beta-4 protein	RC4G0343200	-1.24588	1.30456	1.01197	yes	NA	NA	IPR036388 Winged helix-like DNA-binding domain superfamily
AT5G46380	RAD52-2B	RC4G0328500	-1.2173	1.45748	1.29526	yes	GO:0000724 Biological Process:double-strand break repair via homologous recombination,GO:0003677 Molecular Function:DNA binding	NA	IPR037489 DNA repair RAD52-like protein
AT3G23470	Cyclopropane-fatty-acyl-phospholipid synthase	RC4G0063900	3.14833	-3.06418	-3.14833	yes	NA	K00574 cyclopropane-fatty-acyl-phospholipid synthase [EC:2.1.1.79]	IPR029063 S-adenosyl-L-methionine-dependent methyltransferase,IPR036188 FAD/NAD(P)-binding domain superfamily
AT2G23970	Class I glutamine amidotransferase-like superfamily protein	RC4G0130800	3.55972	-3.48818	-3.55972	yes	NA	K22314 glucosinolate gamma-glutamyl hydrolase [EC:3.4.19.16]	IPR017926 Glutamine amidotransferase,IPR029062 Class I glutamine amidotransferase-like
AT3G57030	Calcium-dependent phosphotriesterase superfamily protein	RC4G0406400	2.5745	-3.09207	-2.57451	yes	GO:0009058 Biological Process:biosynthetic process,GO:0016844 Molecular Function:strictosidine synthase activity	K21407 adipocyte plasma membrane-associated protein	IPR004141 Strictosidine synthase,IPR011042 Six-bladed beta-propeller, TolB-like,IPR018119 Strictosidine synthase, conserved region
AT3G19210	DNA repair/recombination protein	RC6G0118400	3.6143	-3.32523	-3.6143	yes	GO:0005524 Molecular Function:ATP binding	K10875 DNA repair and recombination protein RAD54 and RAD54-like protein [EC:3.6.4.-]	IPR000330 SNF2-related, N-terminal domain,IPR001650 Helicase, C-terminal,IPR014001 Helicase superfamily 1/2, ATP-binding domain,IPR027417 P-loop containing nucleoside triphosphate hydrolase
AT1G60500	Dynamin related protein 4C [	RC1G0103000	-2.49196	3.05997	2.49196	yes	GO:0005525 Molecular Function:GTP binding,GO:0003924 Molecular Function:GTPase activity	NA	IPR000375 Dynamin central domain,IPR003130 Dynamin GTPase effector,IPR020850 GTPase effector domain,IPR022812 Dynamin superfamily,IPR027417 P-loop containing nucleoside triphosphate hydrolase,IPR030381 Dynamin-type guanine nucleotide-binding (G) domain
AT3G24420	alpha/beta-Hydrolases superfamily protein	RC2G0059300	-2.14718	3.70116	2.14718	yes	NA	NA	IPR000073 Alpha/beta hydrolase fold-1,IPR029058 Alpha/Beta hydrolase fold
AT2G28690	TOX high mobility group box protein, putative (DUF1635)	RC5G0539800	-2.62379	2.04341	2.62378	yes	NA	NA	IPR012862 Protein of unknown function DUF1635
At2g36690	putative giberellin beta-hydroxylase	RC6G0231100	-4.46878	2.06799	4.46878	yes	GO:0055114 Biological Process:oxidation-reduction process,GO:0016491 Molecular Function:oxidoreductase activity	NA	IPR005123 Oxoglutarate/iron-dependent dioxygenase,IPR026992 Non-haem dioxygenase N-terminal domain,IPR027443 Isopenicillin N synthase-like
		Unknown
AT2G43750	hypothetical protein AXX17_AT2G43750	RC7G0408600	-3.25523	1.17083	1.72507	yes	NA	NA	NA
AT5G07050	nodulin MtN21 /EamA-like transporter family protein	RC6G0265900,RC6G0266000,RC6G0266100,RC6G0266200	-3.25473	1.36714	1.6075	yes	NA	NA	NA
AT4G10120	sucrose-phosphate synthase-like protein [	RC5G0199700	-3.02856	1.52397	1.77114	yes	NA	K00696 sucrose-phosphate synthase [EC:2.4.1.14]	NA
AT5G48485	Bifunctional inhibitor/lipid-transfer protein/seed storage 2S albumin superfamily protein	RC6G0330900	-2.88948	3.57458	1.27456	yes	NA	NA	NA
AT1G54940	Strong similarity to gb|AF039376 Evelknievel retrotransposon polyprotein from Arabidopsis arenosa	RC7G0126400	-2.4045	1.93289	2.02663	yes	NA	NA	NA
AT1G07020	hypothetical protein AT1G07020	RC5G0616500	-2.32796	1.95315	1.94364	yes	NA	NA	NA
AT3G25780	allene oxide cyclase 3	RC4G0398900,RC4G0399000	-2.2526	2.71677	1.52101	yes	NA	NA	NA
AT5G47530	Auxin-responsive family protein	RC5G0009300	-2.18459	2.17885	1.56283	yes	NA	NA	NA
AT1G62490	hypothetical protein AXX17_AT1G62490	RC4G0392400	-2.17471	3.54735	1.33809	yes	NA	NA	NA
AT1G44900	MINICHROMOSOME MAINTENANCE 2	RC4G0452700	-2.10894	1.18126	1.02615	yes	NA	NA	NA
AT3G18050	GPI-anchored protein	RC7G0018500	-2.09062	1.91529	1.48195	yes	NA	NA	NA
AT2G20500	hypothetical protein AT2G20500	RC6G0380200	-2.07274	1.80072	2.41964	yes	NA	NA	NA
	NO MATCH	RC5G0210300	-2.06001	1.48728	1.00336	yes	NA	NA	NA
AT1G55335	transmembrane protein /arabinogalactan protein 14	RC5G0737300	-2.02115	1.76739	1.53984	yes	NA	NA	NA
AT5G48410	ARABIDOPSIS THALIANA GLUTAMATE RECEPTOR 1.3, ATGLR1.3, GLR1.3, GLUTAMATE RECEPTOR 1.3	RC5G0415600	-1.96049	1.09992	2.20396	yes	NA	NA	NA
AT4G38840	SAUR-like auxin-responsive protein family	RC7G0304900,RC7G0305000	-1.94396	2.00009	1.78406	yes	NA	NA	NA
AT1G33500	tropomyosin	RC6G0004300	-1.92747	1.03338	1.08686	yes	NA	NA	NA
AT3G39750	hypothetical protein AXX17_AT3G39750	RC7G0330300	-1.8565	3.43139	2.53711	yes	NA	NA	NA
	NO MATCH	RC7G0454800	-1.75276	1.6804	2.19712	yes	NA	NA	NA
AT1G02180	ferredoxin-like protein	RC6G0598000	-1.73867	1.79141	1.00084	yes	NA	NA	NA
AT3G20600	Late embryogenesis abundant (LEA) hydroxyproline-rich glycoprotein family	RC5G0331300	-1.68077	1.56303	2.53132	yes	NA	NA	NA
AT3G07470	transmembrane protein, putative (Protein of unknown function, DUF538)	RC6G0330100	-1.56621	2.04982	1.99422	yes	NA	NA	NA
At1g68530	At1g68530/T26J14_10	RC4G0394500	-1.52755	2.9052	1.33352	yes	NA	K15397 3-ketoacyl-CoA synthase [EC:2.3.1.199]	NA
AT2G33850	E6-like protein	RC5G0083900	-1.46826	5.24095	4.57932	yes	NA	NA	NA
AT4G18570	pherophorin - like protein/Tetratricopeptide repeat (TPR)-like superfamily protein	RC5G0095600	-1.33095	5.65705	2.03682	yes	NA	NA	NA
AT1G05870	hypothetical protein (DUF1685)	RC4G0147600	-1.01993	1.22276	1.03205	yes	NA	NA	NA
AT1G11410	S-locus lectin protein kinase family protein	RC7G0451200	1.01743	-1.4649	-4.04219	yes	NA	NA	NA
AT1G20970	calponin-like domain protein	RC7G0359700	1.06005	-2.34177	-1.11587	yes	NA	NA	NA
AT4G32440	Plant Tudor-like RNA-binding protein	RC6G0394100	1.11751	-2.57826	-1.79724	yes	NA	NA	NA
	NO MATCH	RC7G0495000	1.12692	-2.65058	-1.20456	yes	NA	NA	NA
AT1G56140	Similar to serine/threonine kinases	RC5G0303300	1.22274	-2.83226	-1.27222	yes	NA	NA	NA
AT5G24630	hypothetical protein AXX17_AT5G24630	RC7G0424100	1.23582	-3.15913	-2.12772	yes	NA	NA	NA
AT4G37980	cinnamyl alcohol dehydrogenase 7	RC5G0344800,RC5G0344900	1.34125	-1.76328	-4.37402	yes	NA	NA	NA
AT5G48600	hypothetical protein AXX17_AT5G48600	RC4G0407900	1.41212	-1.89783	-3.41863	yes	NA	NA	NA
AT2G40630	hypothetical protein AXX17_AT2G40630	RC4G0160600	1.65666	-1.04907	-1.11269	yes	NA	NA	NA
AT1G69160	F4N2.12	RC4G0415700	1.70914	-2.55475	-1.10139	yes	NA	NA	NA
AT2G17120	lysm domain GPI-anchored protein 2 precursor	RC6G0307900	1.7394	-3.0696	-3.29711	yes	NA	NA	NA
AT5G62420	NAD(P)-linked oxidoreductase superfamily protein;(source:Araport11)	RC6G0215600	1.7961	-2.0022	-1.15453	yes	NA	NA	NA
AT1G10130	AT1G10130	RC5G0610700	1.85245	-2.58862	-1.95975	yes	NA	NA	NA
AT4G32350	Regulator of Vps4 activity in the MVB pathway protein	RC6G0162200	1.87644	-1.19735	-2.14987	yes	NA	NA	NA
AT3G11590	golgin family A protein	RC5G0408500	2.00221	-2.0373	-1.24304	yes	NA	NA	NA
AT5G01220	sulfoquinovosyldiacylglycerol 2	RC6G0040800	2.03994	-1.55991	-1.23406	yes	NA	NA	NA
AT1G05370	Sec14p-like phosphatidylinositol transfer family protein	RC4G0226400,RC4G0226500	2.05852	-1.8877	-1.86434	yes	NA	NA	NA
AT4G02440	F-box family protein	RC6G0121200	2.83047	-1.55146	-1.1201	yes	NA	NA	NA
AT5G26920	CAM-BINDING PROTEIN 60-LIKE G, CBP60G	RC4G0245100	2.93744	-4.77655	-1.41126	yes	NA	NA	NA
AT3G48520	cytochrome P450, family 94, subfamily B, polypeptide 3	RC6G0388800	3.47957	-1.15964	-1.95837	yes	NA	K20769 fatty acid omega-hydroxylase [EC:1.14.-.-],K20769 fatty acid omega-hydroxylase [EC:1.14.-.-]	NA
AT2G45330	hypothetical protein AXX17_AT2G45330	RC6G0437400	6.18126	-1.91218	-1.31966	yes	NA	NA	NA
	no match	RC2G0258400	-3.3975	3.22749	3.3975	yes	NA	NA	NA
AT2G36840	ACT-like superfamily protein	RC1G0405400	-3.26249	2.88855	3.26248	yes	NA	NA	NA
	no match	RC2G0294300	-3.06286	3.04802	3.06286	yes	NA	NA	NA
AT2G47115	protein rolling protein [	RC3G0081200	-2.29166	3.04079	2.29166	yes	NA	NA	NA
AT1G61900	hypothetical protein AT1G61900	RC5G0030700	-2.16276	2.11128	2.16276	yes	NA	NA	NA
AT5G22430	Pollen Ole e 1 allergen and extensin family protein	RC5G0405300	-3.36351	4.83216	3.36351	yes	NA	NA	NA
At3g12490	cysteine proteinase inhibitor, putative 1	RC6G0297700	-2.04972	2.37517	2.04972	yes	NA	NA	NA
	no match	RC6G0420800	-2.25932	2.52865	2.25932	yes	NA	NA	NA
AT4G22890	PGR5-LIKE A	RC7G0211900	-2.9286	2.15339	2.92859	yes	NA	NA	NA

## Sheet: AZ related 58 genes 
								Manuscript Title
	Petal abscission in fragrant roses is associated with large scale differential regulation of the abscission zone transcriptome
Reference	Putative A. Thaliana homolog Gene ID	Putative A. Thaliana homolog Gene Name	rose ID	0hE vs 8hE (RbAZ) LOG2FC	8hE RbAZ vs 8hE Rb_petal log2.fold_change.	8hE RbAZ vs 8hE RhAZ log2.fold_change.	significant	GoAnnotation	KeggAnnotation	IrpAnnotation
			Kinase
Wu et al.,2016; Cai and Lashbrook, 2008	AT1G09970	Leucine-rich receptor-like protein kinase family protein [Arabidopsis thaliana]	RC7G0493400	1.43439	-1.32717	-1.14946	yes	GO:0006468 Biological Process:protein phosphorylation,GO:0005524 Molecular Function:ATP binding,GO:0005524 Molecular Function:ATP binding,GO:0005515 Molecular Function:protein binding,GO:0004672 Molecular Function:protein kinase activity	NA	IPR000719 Protein kinase domain,IPR001611 Leucine-rich repeat,IPR008271 Serine/threonine-protein kinase, active site,IPR011009 Protein kinase-like domain superfamily,IPR013210 Leucine-rich repeat-containing N-terminal, plant-type,IPR017441 Protein kinase, ATP binding site,IPR032675 Leucine-rich repeat domain superfamily
Wu et al.,2016; Cai and Lashbrook, 2008	AT1G72180	Leucine-rich receptor-like protein kinase family protein [Arabidopsis thaliana]	RC7G0442700	-1.60724	1.10624	1.17541	yes	GO:0006468 Biological Process:protein phosphorylation,GO:0005524 Molecular Function:ATP binding,GO:0005524 Molecular Function:ATP binding,GO:0005515 Molecular Function:protein binding,GO:0004672 Molecular Function:protein kinase activity	NA	IPR000719 Protein kinase domain,IPR001611 Leucine-rich repeat,IPR008271 Serine/threonine-protein kinase, active site,IPR011009 Protein kinase-like domain superfamily,IPR013210 Leucine-rich repeat-containing N-terminal, plant-type,IPR017441 Protein kinase, ATP binding site,IPR032675 Leucine-rich repeat domain superfamily
Cai and Lashbrook, 2008	AT1G11410	S-locus lectin protein kinase family protein [Arabidopsis thaliana]	RC7G0420400	1.76585	-2.33021	-1.0735	yes	GO:0006468 Biological Process:protein phosphorylation,GO:0048544 Biological Process:recognition of pollen,GO:0005524 Molecular Function:ATP binding,GO:0005524 Molecular Function:ATP binding,GO:0004672 Molecular Function:protein kinase activity,GO:0004674 Molecular Function:protein serine/threonine kinase activity	NA	IPR000719 Protein kinase domain,IPR000858 S-locus glycoprotein domain,IPR001245 Serine-threonine/tyrosine-protein kinase, catalytic domain,IPR001480 Bulb-type lectin domain,IPR003609 PAN/Apple domain,IPR008271 Serine/threonine-protein kinase, active site,IPR011009 Protein kinase-like domain superfamily,IPR017441 Protein kinase, ATP binding site,IPR024171 S-receptor-like serine/threonine-protein k…
Cai and Lashbrook, 2008	AT4G23180	cysteine-rich RLK (RECEPTOR-like protein kinase) 10 [Arabidopsis thaliana]	RC5G0292200	1.69129	-1.1453	-2.1845	yes	GO:0006468 Biological Process:protein phosphorylation,GO:0005524 Molecular Function:ATP binding,GO:0005524 Molecular Function:ATP binding,GO:0004672 Molecular Function:protein kinase activity	NA	IPR000719 Protein kinase domain,IPR002902 Gnk2-homologous domain,IPR008271 Serine/threonine-protein kinase, active site,IPR011009 Protein kinase-like domain superfamily,IPR017441 Protein kinase, ATP binding site
Wu et al.,2016	AT1G29750	receptor-like kinase in flowers 1 [Arabidopsis thaliana]	RC5G0112000	1.39391	-3.4793	-1.41795	yes	GO:0006468 Biological Process:protein phosphorylation,GO:0005524 Molecular Function:ATP binding,GO:0005515 Molecular Function:protein binding,GO:0004672 Molecular Function:protein kinase activity	NA	IPR000719 Protein kinase domain,IPR001245 Serine-threonine/tyrosine-protein kinase, catalytic domain,IPR001611 Leucine-rich repeat,IPR008271 Serine/threonine-protein kinase, active site,IPR011009 Protein kinase-like domain superfamily,IPR021720 Malectin,IPR032675 Leucine-rich repeat domain superfamily
Wu et al.,2016	AT1G34420	leucine-rich repeat transmembrane protein kinase family protein	RC6G0236800	-2.26039	2.45956	2.26039	yes	GO:0006468 Biological Process:protein phosphorylation,GO:0005524 Molecular Function:ATP binding,GO:0005515 Molecular Function:protein binding,GO:0004672 Molecular Function:protein kinase activity	NA	IPR000719 Protein kinase domain,IPR001611 Leucine-rich repeat,IPR011009 Protein kinase-like domain superfamily,IPR032675 Leucine-rich repeat domain superfamily
Wu et al.,2016	AT4G18640	MRH1/Leucine-rich repeat protein kinase family protein [Arabidopsis thaliana]	RC5G0102200	-1.15462	1.27101	1.07436	yes	GO:0006468 Biological Process:protein phosphorylation,GO:0005524 Molecular Function:ATP binding,GO:0004672 Molecular Function:protein kinase activity	NA	IPR000719 Protein kinase domain,IPR001245 Serine-threonine/tyrosine-protein kinase, catalytic domain,IPR011009 Protein kinase-like domain superfamily,IPR013210 Leucine-rich repeat-containing N-terminal, plant-type,IPR032675 Leucine-rich repeat domain superfamily
			TFs
Lee and Suh, 2014; Cai and Lashbrook, 2008	AT3G47600	myb domain protein 94 [Arabidopsis thaliana]	RC7G0045700	-2.22871	1.95448	1.28589	yes	GO:0003677 Molecular Function:DNA binding	K09422 "transcription factor MYB, plant"	IPR001005 SANT/Myb domain,IPR009057 Homeobox-like domain superfamily,IPR017930 Myb domain
Genevisible	AT1G26780	MYB117	RC7G0384200	2.10664	-3.90797	-3.70634	yes	GO:0003677 Molecular Function:DNA binding	K09422 "transcription factor MYB, plant"	IPR001005 SANT/Myb domain,IPR009057 Homeobox-like domain superfamily,IPR017930 Myb domain
Cai and Lashbrook, 2008	AT1G15360	Ethylene-responsive transcription factor WIN1	RC6G0464700	-1.41529	1.10795	1.05751	yes	GO:0006355 Biological Process:regulation of transcription, DNA-templated,GO:0003677 Molecular Function:DNA binding,GO:0003700 Molecular Function:DNA binding transcription factor activity,GO:0003700 Molecular Function:DNA binding transcription factor activity	NA	IPR001471 AP2/ERF domain,IPR016177 DNA-binding domain superfamily,IPR017392 AP2/ERF transcription factor ERF/PTI6,IPR036955 AP2/ERF domain superfamily
Genevisible	AT3G18960	AP2/B3-like transcriptional factor family protein [Arabidopsis thaliana]	RC6G0131100	-1.9867	2.06709	3.48653	yes	GO:0003677 Molecular Function:DNA binding	NA	IPR003340 B3 DNA binding domain,IPR015300 DNA-binding pseudobarrel domain superfamily
Genevisible	AT2G38470	WRKY DNA-binding protein 33 [Arabidopsis thaliana]	RC5G0618300	1.3187	-1.34359	-1.09327	yes	GO:0006355 Biological Process:regulation of transcription, DNA-templated,GO:0003700 Molecular Function:DNA binding transcription factor activity,GO:0043565 Molecular Function:sequence-specific DNA binding	K13424 WRKY transcription factor 33	IPR003657 WRKY domain,IPR036576 WRKY domain superfamily
Genevisible	AT1G08320	TGA9	RC5G0372400	1.62415	-3.86034	-1.66755	yes	GO:0006355 Biological Process:regulation of transcription, DNA-templated,GO:0006351 Biological Process:transcription, DNA-templated,GO:0003677 Molecular Function:DNA binding,GO:0003700 Molecular Function:DNA binding transcription factor activity,GO:0043565 Molecular Function:sequence-specific DNA binding	K14431 transcription factor TGA	IPR004827 Basic-leucine zipper domain,IPR008917 Transcription factor, Skn-1-like, DNA-binding domain superfamily,IPR025422 Transcription factor TGA like domain
			F-box/proteolysis
Genevisible	AT2G24200	Cytosol aminopeptidase family protein	RC5G0701400	1.85345	-2.86977	-1.21157	yes	GO:0019538 Biological Process:protein metabolic process,GO:0006508 Biological Process:proteolysis,GO:0005737 Cellular Component:cytoplasm,GO:0005622 Cellular Component:intracellular,GO:0004177 Molecular Function:aminopeptidase activity,GO:0030145 Molecular Function:manganese ion binding,GO:0008235 Molecular Function:metalloexopeptidase activity	K01255 leucyl aminopeptidase [EC:3.4.11.1],K01255 leucyl aminopeptidase [EC:3.4.11.1]	IPR000819 Peptidase M17, leucyl aminopeptidase, C-terminal,IPR008283 Peptidase M17, leucyl aminopeptidase, N-terminal,IPR011356 Peptidase M17, leucine aminopeptidase/peptidase B
Cai and Lashbrook, 2008	AT4G20070	allantoate amidohydrolase	RC5G0190100	-1.65643	3.20026	2.22784	yes	GO:0008152 Biological Process:metabolic process,GO:0016787 Molecular Function:hydrolase activity,GO:0016813 Molecular Function:hydrolase activity, acting on carbon-nitrogen (but not peptide) bonds, in linear amidines	K02083 allantoate deiminase [EC:3.5.3.9],K02083 allantoate deiminase [EC:3.5.3.9]	IPR002933 Peptidase M20,IPR010158 Amidase, carbamoylase-type,IPR011650 Peptidase M20, dimerisation domain,IPR036264 Bacterial exopeptidase dimerisation domain
Cai and Lashbrook, 2008	AT4G20070	allantoate amidohydrolase	RC5G0189700	-1.53689	3.31286	2.02853	yes	GO:0008152 Biological Process:metabolic process,GO:0016787 Molecular Function:hydrolase activity,GO:0016813 Molecular Function:hydrolase activity, acting on carbon-nitrogen (but not peptide) bonds, in linear amidines	K02083 allantoate deiminase [EC:3.5.3.9],K02083 allantoate deiminase [EC:3.5.3.9]	IPR002933 Peptidase M20,IPR010158 Amidase, carbamoylase-type,IPR011650 Peptidase M20, dimerisation domain,IPR036264 Bacterial exopeptidase dimerisation domain
			Transporters
Genevisible, Cai and Lashbrook, 2008	AT1G77990	STAS domain / Sulfate transporter family	RC7G0564500	2.14129	-1.04747	-1.89672	yes	GO:0008272 Biological Process:sulfate transport,GO:0008272 Biological Process:sulfate transport,GO:0055085 Biological Process:transmembrane transport,GO:0016021 Cellular Component:integral component of membrane,GO:0016020 Cellular Component:membrane,GO:0008271 Molecular Function:secondary active sulfate transmembrane transporter activity,GO:0015116 Molecular Function:sulfate transmembrane transpo…	NA	IPR001902 SLC26A/SulP transporter,IPR002645 STAS domain,IPR011547 SLC26A/SulP transporter domain,IPR018045 Sulphate anion transporter, conserved site,IPR030315 Plant low affinity sulfate transporter,IPR036513 STAS domain superfamily
Genevisible	AT1G31830	Amino acid permease family protein	RC6G0297600	-1.22265	1.36636	1.35	yes	GO:0003333 Biological Process:amino acid transmembrane transport,GO:0016020 Cellular Component:membrane,GO:0015171 Molecular Function:amino acid transmembrane transporter activity	NA	IPR002293 Amino acid/polyamine transporter I
Cai and Lashbrook, 2008	AT1G66950	pleiotropic drug resistance 11	RC5G0471900	1.62554	-2.7057	-3.87748	yes	GO:0016020 Cellular Component:membrane,GO:0005524 Molecular Function:ATP binding,GO:0016887 Molecular Function:ATPase activity	NA	IPR003439 ABC transporter-like,IPR013525 ABC-2 type transporter,IPR013581 Plant PDR ABC transporter associated,IPR027417 P-loop containing nucleoside triphosphate hydrolase,IPR029481 ABC-transporter N-terminal domain
Cai and Lashbrook, 2008	AT1G66950	pleiotropic drug resistance 11	RC5G0472500	1.8096	-1.61748	-1.5312	yes	GO:0016020 Cellular Component:membrane,GO:0005524 Molecular Function:ATP binding,GO:0016887 Molecular Function:ATPase activity	NA	IPR003439 ABC transporter-like,IPR013525 ABC-2 type transporter,IPR013581 Plant PDR ABC transporter associated,IPR027417 P-loop containing nucleoside triphosphate hydrolase,IPR029481 ABC-transporter N-terminal domain
Cai and Lashbrook, 2008	AT2G30070	potassium transporter 1	RC5G0606500	2.83014	-1.48148	-1.76215	yes	GO:0071805 Biological Process:potassium ion transmembrane transport,GO:0016020 Cellular Component:membrane,GO:0015079 Molecular Function:potassium ion transmembrane transporter activity	NA	IPR003855 Potassium transporter
Genevisible	AT1G56080	interactor of constitutive active ROPs protein	RC5G0229400	-1.18337	1.13359	1.01424	yes	GO:0016021 Cellular Component:integral component of membrane,GO:0022857 Molecular Function:transmembrane transporter activity	NA	IPR030184 WAT1-related protein
Cai and Lashbrook, 2008	At1g66950	Putative ABC transporter	RC3G0237000	2.34388	-4.10089	-2.34388	yes	GO:0016020 Cellular Component:membrane,GO:0005524 Molecular Function:ATP binding,GO:0016887 Molecular Function:ATPase activity	NA	IPR003439 ABC transporter-like,IPR013525 ABC-2 type transporter,IPR013581 Plant PDR ABC transporter associated,IPR027417 P-loop containing nucleoside triphosphate hydrolase,IPR029481 ABC-transporter N-terminal domain
Cai and Lashbrook, 2008	AT1G66950	ABC transporter, putative	RC5G0471800	2.0825	-2.82893	-2.0825	yes	GO:0016020 Cellular Component:membrane,GO:0005524 Molecular Function:ATP binding,GO:0016887 Molecular Function:ATPase activity	NA	IPR003439 ABC transporter-like,IPR013525 ABC-2 type transporter,IPR013581 Plant PDR ABC transporter associated,IPR027417 P-loop containing nucleoside triphosphate hydrolase,IPR029481 ABC-transporter N-terminal domain
			Light signalling and C-metabolism
Gil Amado and Gomez, 2013	AT4G34230	cinnamyl alcohol dehydrogenase 5	RC2G0201400	3.19544	-5.97526	-3.19544	yes	GO:0055114 Biological Process:oxidation-reduction process,GO:0016491 Molecular Function:oxidoreductase activity,GO:0008270 Molecular Function:zinc ion binding	K00083 cinnamyl-alcohol dehydrogenase [EC:1.1.1.195]	IPR002328 Alcohol dehydrogenase, zinc-type, conserved site,IPR011032 GroES-like superfamily,IPR013149 Alcohol dehydrogenase, C-terminal,IPR013154 Alcohol dehydrogenase, N-terminal,IPR036291 NAD(P)-binding domain superfamily
Cai and Lashbrook, 2008	AtCg00020	photosystem II protein D1	RC0G0240800	-5.23181	2.47678	5.23182	yes	GO:0019684 Biological Process:photosynthesis, light reaction,GO:0009772 Biological Process:photosynthetic electron transport in photosystem II,GO:0009055 Molecular Function:electron transfer activity,GO:0045156 Molecular Function:electron transporter, transferring electrons within the cyclic electron transport pathway of photosynthesis activity	K02703 photosystem II P680 reaction center D1 protein [EC:1.10.3.9],K02703 photosystem II P680 reaction center D1 protein [EC:1.10.3.9]	IPR000484 Photosynthetic reaction centre, L/M,IPR005867 Photosystem II protein D1,IPR036854 Photosystem II protein D1 superfamily
Gil amado and Gomez, 2013	AT4G16260	Glycosyl hydrolase superfamily protein	RC4G0298400	3.24202	-1.07012	-2.41325	yes	GO:0005975 Biological Process:carbohydrate metabolic process,GO:0004553 Molecular Function:hydrolase activity, hydrolyzing O-glycosyl compounds	NA	IPR000490 Glycoside hydrolase family 17,IPR017853 Glycoside hydrolase superfamily
Cai and Lashbrook, 2008	AT2G44480	beta glucosidase 17	RC5G0672200	-3.17612	1.66582	2.17199	yes	GO:0005975 Biological Process:carbohydrate metabolic process,GO:0004553 Molecular Function:hydrolase activity, hydrolyzing O-glycosyl compounds	K01188 beta-glucosidase [EC:3.2.1.21]	IPR001360 Glycoside hydrolase family 1,IPR017853 Glycoside hydrolase superfamily,IPR033132 Glycosyl hydrolases family 1, N-terminal conserved site
			Hormone related
Genevisible	AT2G39540	Gibberellin-regulated family protein	RC6G0572800	-1.10022	2.7038	1.0578	yes	NA	NA	IPR003854 Gibberellin regulated protein
			Defense related
Genevisible	AT1G24020	MLP-LIKE PROTEIN 423	RC4G0292300	5.43258	-2.07591	-1.69878	yes	GO:0006952 Biological Process:defense response,GO:0009607 Biological Process:response to biotic stimulus	NA	IPR000916 Bet v I/Major latex protein,IPR023393 START-like domain superfamily,IPR024949 Bet v I type allergen
Genevisible	AT5G21105	Plant L-ascorbate oxidase	RC7G0395600	-2.14029	2.50576	1.76168	yes	GO:0055114 Biological Process:oxidation-reduction process,GO:0005576 Cellular Component:extracellular region,GO:0005507 Molecular Function:copper ion binding,GO:0005507 Molecular Function:copper ion binding,GO:0016491 Molecular Function:oxidoreductase activity	K00423 L-ascorbate oxidase [EC:1.10.3.3]	IPR001117 Multicopper oxidase, type 1,IPR002355 Multicopper oxidase, copper-binding site,IPR008972 Cupredoxin,IPR011706 Multicopper oxidase, type 2,IPR011707 Multicopper oxidase, type 3,IPR017760 L-ascorbate oxidase, plants,IPR033138 Multicopper oxidases, conserved site
Cai and Lashbrook, 2008	AT3G48460	GDSL-like Lipase/Acylhydrolase superfamily protein	RC7G0134400	-2.16808	1.35283	2.03098	yes	GO:0016788 Molecular Function:hydrolase activity, acting on ester bonds	NA	IPR001087 GDSL lipase/esterase,IPR036514 SGNH hydrolase superfamily
Genevisible; Cai and Lashbrook, 2008	At3g12500	basic chitinase	RC2G0120500	3.53876	-4.30751	-3.53876	yes	GO:0005975 Biological Process:carbohydrate metabolic process,GO:0016998 Biological Process:cell wall macromolecule catabolic process,GO:0006032 Biological Process:chitin catabolic process,GO:0004568 Molecular Function:chitinase activity	K20547 basic endochitinase B [EC:3.2.1.14]	IPR000726 Glycoside hydrolase, family 19, catalytic,IPR016283 Glycoside hydrolase, family 19,IPR023346 Lysozyme-like domain superfamily
Genevisible; Cai and Lashbrook, 2008	AT3G18280	Bifunctional inhibitor/lipid-transfer protein/seed storage 2S albumin superfamily protein	RC7G0027000	-3.6055	2.92638	3.60551	yes	GO:0006869 Biological Process:lipid transport	NA	IPR016140 Bifunctional inhibitor/plant lipid transfer protein/seed storage helical domain,IPR033872 Non-specific lipid-transfer protein type 2,IPR036312 Bifunctional inhibitor/plant lipid transfer protein/seed storage helical domain superfamily
			CW modifications
Genevisible; Cai and Lashbrook, 2008	AT1G62770	Plant invertase/pectin methylesterase inhibitor superfamily protein	RC7G0232300	1.56576	-2.13667	-3.30737	yes	GO:0004857 Molecular Function:enzyme inhibitor activity	NA	IPR006501 Pectinesterase inhibitor domain,IPR035513 Invertase/pectin methylesterase inhibitor domain superfamily
Genevisible	AT5G58600	Pmr5/Cas1p GDSL/SGNH-like acyl-esterase family protein (DUF828)	RC5G0605300	-2.97819	2.36243	1.37457	yes	NA	NA	IPR025846 PMR5 N-terminal domain,IPR026057 PC-Esterase,IPR029962 Trichome birefringence-like family,IPR029981 Trichome birefringence-like 45/PMR5
			Other
Genevisible	AT5G63060	Sec14p-like phosphatidylinositol transfer family protein [	RC7G0151300	-1.69016	1.70373	1.44085	yes	NA	NA	IPR001251 CRAL-TRIO lipid binding domain,IPR036273 CRAL/TRIO, N-terminal domain superfamily,IPR036865 CRAL-TRIO lipid binding domain superfamily
Genevisible	AT1G61680	terpene synthase 14	RC5G0044100	-4.65612	1.2903	1.98288	yes	GO:0008152 Biological Process:metabolic process,GO:0016829 Molecular Function:lyase activity,GO:0000287 Molecular Function:magnesium ion binding,GO:0010333 Molecular Function:terpene synthase activity	K14175 "(3S,6E)-nerolidol synthase [EC:4.2.3.48]"	IPR001906 Terpene synthase, N-terminal domain,IPR005630 Terpene synthase, metal-binding domain,IPR008930 Terpenoid cyclases/protein prenyltransferase alpha-alpha toroid,IPR008949 Isoprenoid synthase domain superfamily,IPR036965 Terpene synthase, N-terminal domain superfamily
Cai and Lashbrook, 2008	AT3G23470	Cyclopropane-fatty-acyl-phospholipid synthase	RC4G0064100	1.68942	-5.61402	-2.75914	yes	GO:0055114 Biological Process:oxidation-reduction process,GO:0016491 Molecular Function:oxidoreductase activity	K00574 cyclopropane-fatty-acyl-phospholipid synthase [EC:2.1.1.79]	IPR002937 Amine oxidase,IPR029063 S-adenosyl-L-methionine-dependent methyltransferase,IPR036188 FAD/NAD(P)-binding domain superfamily
Farage-Barhom et al., 2008	AT1G11190	bifunctional nuclease i	RC5G0062300	3.02434	-2.34524	-1.37948	yes	GO:0006308 Biological Process:DNA catabolic process,GO:0004519 Molecular Function:endonuclease activity,GO:0016788 Molecular Function:hydrolase activity, acting on ester bonds,GO:0003676 Molecular Function:nucleic acid binding	NA	IPR003154 S1/P1 nuclease,IPR008947 Phospholipase C/P1 nuclease domain superfamily
Genevisible	AT1G11840	glyoxalase/bleomycin resistance protein/dioxygenase superfamily protein	RC5G0026400	-1.34584	1.66095	2.33221	yes	GO:0004462 Molecular Function:lactoylglutathione lyase activity,GO:0046872 Molecular Function:metal ion binding	K01759 lactoylglutathione lyase [EC:4.4.1.5]	IPR004360 Glyoxalase/fosfomycin resistance/dioxygenase domain,IPR004361 Glyoxalase I,IPR018146 Glyoxalase I, conserved site,IPR029068 Glyoxalase/Bleomycin resistance protein/Dihydroxybiphenyl dioxygenase,IPR037523 Vicinal oxygen chelate (VOC) domain
Cai and Lashbrook, 2008	AT2G36690	2-oxoglutarate (2OG) and Fe(II)-dependent oxygenase superfamily protein	RC7G0563900	-2.1887	3.06617	1.02208	yes	GO:0055114 Biological Process:oxidation-reduction process,GO:0016491 Molecular Function:oxidoreductase activity	NA	IPR005123 Oxoglutarate/iron-dependent dioxygenase,IPR026992 Non-haem dioxygenase N-terminal domain,IPR027443 Isopenicillin N synthase-like
Genevisible	AT1G76400	Ribophorin I	RC6G0180200	-1.11787	1.25933	1.36386	yes	GO:0006486 Biological Process:protein glycosylation,GO:0005783 Cellular Component:endoplasmic reticulum,GO:0016021 Cellular Component:integral component of membrane,GO:0004579 Molecular Function:dolichyl-diphosphooligosaccharide-protein glycotransferase activity	NA	IPR007676 Ribophorin I
Wu et al., 2016	AT1G29720	hypothetical protein AXX17_AT1G29720	RC5G0120000	-2.00861	1.49031	1.90235	yes	GO:0016021 Cellular Component:integral component of membrane	NA	IPR008892 Cold-regulated 413 protein
Genevisible	AT5G16080	carboxyesterase 17	RC4G0397300	3.54154	-4.42017	-1.89941	yes	GO:0008152 Biological Process:metabolic process,GO:0016787 Molecular Function:hydrolase activity	NA	IPR013094 Alpha/beta hydrolase fold-3,IPR029058 Alpha/Beta hydrolase fold
Cai and Lashbrook, 2008	AT3G14920	Peptide-N4-(N-acetyl-beta-glucosaminyl)asparagine amidase A protein	RC5G0274900	-1.97321	1.0972	1.59702	yes	NA	NA	IPR021102 Peptide-N4-(N-acetyl-beta-glucosaminyl)asparagine amidase A
Cai and Lashbrook, 2008	AT3G14920	Peptide-N4-(N-acetyl-beta-glucosaminyl)asparagine amidase A protein	RC5G0274600	-1.41879	1.57162	2.40792	yes	NA	NA	IPR021102 Peptide-N4-(N-acetyl-beta-glucosaminyl)asparagine amidase A
Cai and Lashbrook, 2008	AT3G23470	Cyclopropane-fatty-acyl-phospholipid synthase	RC4G0063900	3.14833	-3.06418	-3.14833	yes	NA	K00574 cyclopropane-fatty-acyl-phospholipid synthase [EC:2.1.1.79]	IPR029063 S-adenosyl-L-methionine-dependent methyltransferase,IPR036188 FAD/NAD(P)-binding domain superfamily
Cai and Lashbrook, 2008	AT2G28690	TOX high mobility group box protein, putative (DUF1635)	RC5G0539800	-2.62379	2.04341	2.62378	yes	NA	NA	IPR012862 Protein of unknown function DUF1635
Cai and Lashbrook, 2008	At2g36690	putative giberellin beta-hydroxylase	RC6G0231100	-4.46878	2.06799	4.46878	yes	GO:0055114 Biological Process:oxidation-reduction process,GO:0016491 Molecular Function:oxidoreductase activity	NA	IPR005123 Oxoglutarate/iron-dependent dioxygenase,IPR026992 Non-haem dioxygenase N-terminal domain,IPR027443 Isopenicillin N synthase-like
			Unknown
Genevisible	AT5G48485	Bifunctional inhibitor/lipid-transfer protein/seed storage 2S albumin superfamily protein	RC6G0330900	-2.88948	3.57458	1.27456	yes	NA	NA	NA
Genevisible	AT2G20500	hypothetical protein AT2G20500	RC6G0380200	-2.07274	1.80072	2.41964	yes	NA	NA	NA
Cai and Lashbrook, 2008	AT5G48410	ARABIDOPSIS THALIANA GLUTAMATE RECEPTOR 1.3, ATGLR1.3, GLR1.3, GLUTAMATE RECEPTOR 1.3	RC5G0415600	-1.96049	1.09992	2.20396	yes	NA	NA	NA
Genevisible	AT1G02180	ferredoxin-like protein	RC6G0598000	-1.73867	1.79141	1.00084	yes	NA	NA	NA
Cai and Lashbrook, 2008	AT1G11410	S-locus lectin protein kinase family protein	RC7G0451200	1.01743	-1.4649	-4.04219	yes	NA	NA	NA
Gil amado and Gomez, 2013	AT2G17120	lysm domain GPI-anchored protein 2 precursor	RC6G0307900	1.7394	-3.0696	-3.29711	yes	NA	NA	NA
Genevisible	AT3G11590	golgin family A protein	RC5G0408500	2.00221	-2.0373	-1.24304	yes	NA	NA	NA
Cai and Lashbrook, 2008	AT5G22430	Pollen Ole e 1 allergen and extensin family protein	RC5G0405300	-3.36351	4.83216	3.36351	yes	NA	NA	NA
